# Supplementary material for: Genome-wide annotation of protein-coding genes in pig
Source: BMC Biol. 2022 Jan 25;20:25. doi: 10.1186/s12915-022-01229-y (PMC8788080; doi:10.1186/s12915-022-01229-y)
Supplement: Supplementary file 2 — Additional file 2. List of sequencing quality control metrics, overview of samples used for analysis, and a description of the mapping of tissue types to organ systems and grouped tissues. [file 12915_2022_1229_MOESM2_ESM.xlsx]

## Sheet: Sheet info
1	Sequencing metrics	List of sequencing quality control metrics, and overview of which samples were kept for analysis.
2	Tissue mapping	Table describing the mapping of tissue types to organ systems, and grouped tissues.

## Sheet: Sequencing metrics
Sample	Tissue	Clean Reads(M)	Clean Bases(Gb)	Clean Reads Q20(%)	Clean Reads Q30(%)
1-adiS	subcutaneous adipose tissue	97.09	9.68	96.57	89.47
1-adr	adrenal gland	188.2	18.8	97.43	90.08
1-amg	amygdala	151.88	15.18	96.9	87.98
1-aor	aorta	113.41	11.33	96.99	90.15
1-app	cecum	185.46	18.53	97.68	90.39
1-BM	bone marrow	187.62	18.75	98.17	92.32
1-bre	breast	149.98	14.98	97.09	90.64
1-bro	bronchus	173.09	17.29	98.31	92.61
1-c-cin	cingulate cortex	166.07	16.6	96.84	87.78
1-c-ent	entorhinal cortex	173.07	17.3	96.89	87.86
1-c-ins	insular cortex	206.68	20.66	98.22	91.77
1-c-mo	motor cortex	186.71	18.67	98.24	91.98
1-c-occ	occipital cortex	214.43	21.44	98.14	91.44
1-c-pf	prefrontal cortex	230.85	23.08	98.12	91.31
1-c-rsg	retrosplenial cortex	168.08	16.81	98.19	91.61
1-c-temp	temporal cortex	211.04	21.1	98.69	92.57
1-carE	ear cartilage	166.02	16.58	97.77	91.28
1-carJ	joint cartilage	74.04	7.38	96.85	89.45
1-cc	corpus callosum	145.24	14.52	96.9	87.95
1-cerv	cervix	177.53	17.74	97.03	90.17
1-cer	cerebellum	150.85	15.08	96.91	87.97
1-chp	choroid plexus	159.8	15.98	96.79	87.63
1-cn	caudate	217.94	21.79	98.07	91.16
1-col	colon	192.63	19.25	97.54	90.53
1-dm	dura mater	106.32	10.63	98.41	92.27
1-duo	duodenum	158.56	15.84	97.74	91.22
1-end	endometrium	165.4	16.53	97.29	90.76
1-eso	esophagus	173.71	17.36	97.75	91.22
1-eye-corn	cornea	212.47	21.24	98.68	92.61
1-eye-lens	lens	146.71	14.66	98.64	92.87
1-eye-ret	retina	280.04	28	98.59	92.06
1-fal	fallopian tube	172.95	17.28	97.22	90.65
1-gal	gallbladder	139.62	13.94	97.51	90.75
1-heaA	heart atrium	151.51	15.13	97.71	90.88
1-heaV	heart valve	160.09	15.99	98.1	92.04
1-heaW	heart wall	184.61	18.45	98.05	91.59
1-hip-d	dorsal hippocampus	198.18	19.81	98.68	92.57
1-hip-v	ventral hippocampus	209.07	20.9	97.49	90.28
1-hyp	hypothalamus	172.44	17.24	97.45	90.16
1-ile	ileum	194.36	19.42	98.49	93.04
1-jej	jejunum	192.86	19.26	97.79	90.91
1-Joia	synovial tissue	166.54	16.64	97.5	90.69
1-kidC	kidney (cortex)	167.12	16.7	98.04	91.48
1-kidM	kidney (medulla)	207.95	20.78	97.82	90.81
1-lar	larynx	177.95	17.78	97.76	91.22
1-liv	liver	168.06	16.78	97.9	91.43
1-Lun	lung	212.81	21.27	98.36	92.54
1-lym	lymph node	162.47	16.23	97.3	90.75
1-med	medulla	197.79	19.78	97.35	89.79
1-mid	midbrain	172.23	17.22	97.21	89.46
1-nas	nasopharynx epithelium	175.57	17.54	97.79	91.31
1-ob	olfactory bulb	246.18	24.61	97.36	89.75
1-olf	olfactory epithelium	160.98	16.08	97.54	90.64
1-oral	oral mucosa	159.88	15.97	97.78	91.38
1-ova	ovary	204.69	20.46	97.27	90.78
1-peri	peritoneum	75.98	7.58	96.54	89.5
1-pit	pituitary gland	183.36	18.33	97.56	90.66
1-ple	pleura	122.84	12.27	98.09	92.25
1-pons	pons	182.96	18.29	97.53	90.25
1-pu	putamen	191.61	19.16	97.54	90.2
1-rec	rectum	209.91	20.96	97.45	89.89
1-sal	salivary gland	155.68	15.54	97.2	89.91
1-sc	superior colliculi	185.91	18.58	97.62	90.63
1-sc-d	dorsal spinal cord	210.47	21.04	97.51	90.08
1-sc-v	ventral spinal cord	183.01	18.3	97.45	89.98
1-sep	septum	190.74	19.07	98.02	90.72
1-skiH	skin (back)	178.32	17.82	98.16	92.29
1-skiL	lip	154.45	15.43	97.38	90.01
1-skm	skeletal muscle	229.65	22.95	98.13	92.06
1-smoB	smooth muscle (intestine)	190.46	19.03	98.38	92.65
1-sn	substantia nigra	189.2	18.92	97.35	89.69
1-spl	spleen	164.99	16.49	98.5	93.08
1-stoL	stomach (lower)	138.65	13.86	98.31	92.43
1-sub	subiculum	203.18	20.31	98.04	90.91
1-taste	tongue	178.43	17.83	97.89	91.31
1-tear	orbital adipose tissue	146.89	14.66	97.25	90.41
1-thal	thalamus	166.64	16.66	98.1	91.26
1-thym	thymus	219.79	21.97	97.76	90.94
1-thyr	thyroid gland	179.4	17.92	97.92	91.53
1-ton	tonsil	156.9	15.68	97.98	91.63
1-tra	trachea	163.6	16.35	98.19	92.03
1-uri	urinary bladder	170.82	17.04	98.13	92.07
1-Van	vagus nerve	208.55	20.84	97.75	91.36
1-vp	ventral pallidum	228.69	22.86	97.94	90.38
2-adiB	abdominal adipose tissue	154.65	15.44	97.83	91.15
2-adiS	subcutaneous adipose tissue	173.77	17.35	98.16	92.14
2-adr	adrenal gland	188.96	18.87	97.83	91.11
2-amg	amygdala	247.36	24.73	98.06	90.83
2-aor	aorta	55.47	5.53	96.99	89.43
2-app	cecum	204.95	20.48	97.7	90.69
2-BM	bone marrow	116.46	11.63	96.19	89.39
2-bre	breast	96.16	9.58	96.4	89.24
2-bro	bronchus	124.78	12.46	98.14	92.24
2-c-cin	cingulate cortex	210.97	21.09	97.86	90.26
2-c-ent	entorhinal cortex	197.59	19.76	97.85	90.34
2-c-ins	insular cortex	189.21	18.92	97.92	90.6
2-c-mo	motor cortex	190.97	19.09	97.98	90.84
2-c-occ	occipital cortex	222.8	22.28	97.44	89.41
2-c-pf	prefrontal cortex	189.44	18.94	97.43	89.54
2-c-rsg	retrosplenial cortex	193.25	19.32	97.39	89.38
2-c-ss	somatosensory cortex	210.81	21.08	97.47	89.66
2-c-temp	temporal cortex	175.96	17.59	97.52	89.92
2-carE	ear cartilage	61.48	6.12	96.31	89.25
2-cc	corpus callosum	210.93	21.09	98.02	90.72
2-cerv	cervix	177.83	17.76	97.44	91.04
2-cer	cerebellum	249.62	24.96	97.84	90.16
2-chp	choroid plexus	203.78	20.37	97.9	90.52
2-cn	caudate	192.7	19.27	97.52	89.95
2-col	colon	187.41	18.72	97.95	91.69
2-dm	dura mater	192.81	19.28	97.82	90.36
2-duo	duodenum	202.11	20.18	98.48	93.36
2-end	endometrium	217.16	21.7	97.33	90.59
2-eso	esophagus	149.06	14.9	98.05	92.17
2-eye-corn	cornea	167.39	16.74	97.95	90.9
2-eye-lens	lens	179.9	17.99	97.97	91.12
2-eye-ret	retina	252.18	25.21	97.92	90.53
2-fal	fallopian tube	216.62	21.64	97.53	91.12
2-gal	gallbladder	184.16	18.39	98.27	92.85
2-heaA	heart atrium	161.85	16.15	98.18	91.47
2-heaV	heart valve	162.89	16.25	98.18	92.2
2-heaW	heart wall	177.63	17.75	98.15	91.74
2-hip-d	dorsal hippocampus	221.92	22.19	97.89	90.51
2-hip-v	ventral hippocampus	208.61	20.86	97.77	90.12
2-hyp	hypothalamus	201.39	20.14	97.69	89.85
2-ile	ileum	121.5	12.12	97.79	91.83
2-jej	jejunum	136.44	13.61	97.45	91.1
2-Joia	synovial tissue	153.75	15.36	98.02	91.97
2-kidC	kidney (cortex)	147.04	14.69	98.38	93.14
2-kidM	kidney (medulla)	251.47	25.13	98.41	92.88
2-lar	larynx	175.89	17.57	98.08	91.91
2-liv	liver	121.34	12.11	98.1	92.67
2-Lun	lung	170.28	17.01	95.9	88.6
2-lym	lymph node	133.16	13.3	98.24	92.41
2-med	medulla	177	17.7	97.82	90.39
2-mid	midbrain	181.31	18.13	97.73	90.03
2-nas	nasopharynx epithelium	161.1	16.1	98.09	92.28
2-ob	olfactory bulb	201.4	20.14	97.77	90.01
2-olf	olfactory epithelium	206.97	20.69	97.88	91.51
2-oral	oral mucosa	168.51	16.84	98.15	92.12
2-ova	ovary	228.69	22.85	98.18	92.25
2-pag	periaqueductal gray	191.91	19.19	97.8	90.23
2-peri	peritoneum	29.88	2.96	96.47	89.43
2-pit	pituitary gland	53.02	5.28	98	90.93
2-ple	pleura	95.33	9.51	95.12	87.51
2-pons	pons	233.84	23.38	98.01	90.63
2-pu	putamen	268.61	26.86	98.14	91.11
2-rec	rectum	181.33	18.1	97.83	91.76
2-sal	salivary gland	89.9	8.98	97.96	90.91
2-sc	superior colliculi	126.79	12.68	98.17	91.66
2-sc-d	dorsal spinal cord	212	21.2	98.11	91.1
2-sc-v	ventral spinal cord	165.91	16.59	98.23	91.54
2-sep	septum	192.04	19.2	98.38	91.9
2-skiL	lip	170.43	17.03	97.7	90.79
2-skm	skeletal muscle	210.59	21.04	97.56	91.14
2-smoB	smooth muscle (intestine)	178.75	17.85	97.94	92.08
2-sn	substantia nigra	195.45	19.54	98.38	91.99
2-spl	spleen	82.81	8.25	97.14	90.7
2-stoL	stomach (lower)	115.02	11.48	97.56	91.37
2-stoU	stomach (upper)	83.42	8.33	98.27	92.46
2-sub	subiculum	197.42	19.74	98.39	91.86
2-taste	tongue	173.3	17.32	98.11	92.03
2-tear	orbital adipose tissue	171.57	17.13	97.74	91.5
2-thal	thalamus	182.86	18.28	98.32	91.7
2-thym	thymus	248.14	24.8	98.01	91.75
2-thyr	thyroid gland	171.47	17.13	98.16	92.27
2-tra	trachea	166.04	16.59	96.16	89.12
2-uri	urinary bladder	137.51	13.73	97.86	91.27
2-Van	vagus nerve	203.41	20.32	98.02	92.02
2-vp	ventral pallidum	180.5	18.05	98.3	91.65
3-adiB	abdominal adipose tissue	155.43	15.5	98.07	92.57
3-adiS	subcutaneous adipose tissue	151.14	15.08	98.13	92.54
3-adr	adrenal gland	181.08	18.09	97.97	92.58
3-amg	amygdala	173.09	17.31	98.42	92.21
3-app	cecum	222.3	22.21	98.08	92.59
3-BM	bone marrow	40.91	4.07	97.36	91.04
3-bro	bronchus	222.7	22.26	98.51	93.24
3-bul	bulbourethral gland	150.73	15.06	98.5	93.21
3-c-cin	cingulate cortex	175.7	17.57	98.4	92.24
3-c-ent	entorhinal cortex	186.43	18.64	98.39	92.28
3-c-ins	insular cortex	185.93	18.59	98.3	91.89
3-c-mo	motor cortex	193.59	19.36	98.34	91.71
3-c-occ	occipital cortex	171.3	17.13	98.33	91.72
3-c-pf	prefrontal cortex	179.19	17.92	98.37	91.77
3-c-rsg	retrosplenial cortex	205.95	20.59	98.33	91.65
3-c-ss	somatosensory cortex	185.45	18.54	98.36	91.69
3-c-temp	temporal cortex	191.57	19.15	97.89	90.85
3-carE	ear cartilage	85.16	8.5	98.31	92.86
3-carJ	joint cartilage	85.56	8.53	97.57	91.55
3-cc	corpus callosum	175.63	17.56	98.32	91.97
3-cer	cerebellum	217.05	21.7	98.34	91.82
3-chp	choroid plexus	194.97	19.49	98.32	91.91
3-cn	caudate	169.18	16.91	98.35	91.84
3-col	colon	190.53	19.04	98.06	92.35
3-dm	dura mater	169.76	16.97	97.8	90.66
3-duo	duodenum	166.17	16.59	97.93	92.32
3-epi	epididymis	181.42	18.11	98.52	93.38
3-eye-corn	cornea	194.2	19.41	97.87	90.97
3-eye-lens	lens	130.6	13.06	97.95	91.45
3-eye-ret	retina	203.15	20.31	97.87	90.75
3-gal	gallbladder	181.89	18.17	97.83	91.68
3-heaA	heart atrium	158.08	15.8	98.5	92.96
3-heaW	heart wall	190.67	19.06	98.61	93.42
3-hip-d	dorsal hippocampus	178.33	17.83	97.99	91.21
3-hip-v	ventral hippocampus	179.18	17.91	96.88	89.31
3-hyp	hypothalamus	173.3	17.33	96.89	89.2
3-ile	ileum	110.91	11.07	98.17	92.49
3-jej	jejunum	140.22	14.01	98.5	93.02
3-Joia	synovial tissue	135.67	13.54	98.34	92.97
3-kidC	kidney (cortex)	158.58	15.83	97.84	92.11
3-kidM	kidney (medulla)	199.54	19.94	97.86	91.94
3-lar	larynx	187.13	18.69	97.88	92.35
3-liv	liver	137.19	13.7	97.76	91.95
3-Lun	lung	258.02	25.78	98.46	93.06
3-lym	lymph node	189.08	18.89	98.58	93.53
3-mag	urethral gland	210.98	21.09	98.63	93.49
3-med	medulla	163.34	16.33	96.82	89.08
3-mid	midbrain	193.89	19.39	96.74	88.71
3-nas	nasopharynx epithelium	213.75	21.36	98.12	92.12
3-ob	olfactory bulb	215.5	21.55	96.77	88.76
3-olf	olfactory epithelium	171.9	17.17	97.57	90.97
3-oral	oral mucosa	124.01	12.39	97.92	91.8
3-pag	periaqueductal gray	159.71	15.97	96.92	89.35
3-pen	penis	148	14.78	98.39	92.99
3-peri	peritoneum	134.13	13.35	97.32	91.11
3-pineal-gland	pineal gland	195.67	19.56	96.96	89.17
3-pit	pituitary gland	192.16	19.21	97.08	89.51
3-ple	pleura	88.79	8.85	97.51	91.33
3-pons	pons	177.84	17.78	97.14	89.82
3-pro	prostate	183.31	18.31	98.51	93.32
3-pu	putamen	192.87	19.28	97.19	89.82
3-rec	rectum	176.49	17.63	98.52	93.11
3-sal	salivary gland	168.44	16.82	97.91	91.95
3-sc	superior colliculi	193.06	19.3	97.01	89.32
3-sc-d	dorsal spinal cord	154.13	15.41	96.95	89.23
3-sc-v	ventral spinal cord	169.81	16.98	97.25	89.37
3-sem	seminal vesicle	200.15	20	98.68	93.61
3-sep	septum	181.89	18.19	97.36	89.71
3-skiB	skin (groin)	153.46	15.32	98.35	93.05
3-skiH	skin (back)	61.42	6.12	98.03	92.5
3-skm	skeletal muscle	224.16	22.39	98.64	93.54
3-smoB	smooth muscle (intestine)	174.9	17.47	98.4	92.64
3-sn	substantia nigra	177.52	17.75	97.31	89.63
3-spl	spleen	125.61	12.53	98.25	92.73
3-stoL	stomach (lower)	169.49	16.92	98.04	92.4
3-stoU	stomach (upper)	175.63	17.55	98.54	93.37
3-sub	subiculum	204.94	20.49	97.23	89.37
3-taste	tongue	147.13	14.7	98.03	92.19
3-tear	orbital adipose tissue	92.84	9.25	97.15	90.48
3-tes	testis	215.79	21.57	98.64	93.4
3-thal	thalamus	166.18	16.62	97.4	89.89
3-thym	thymus	237.31	23.71	98	91.98
3-thyr	thyroid gland	235.06	23.49	97.97	92.02
3-ton	tonsil	190.17	18.99	97.84	92.34
3-tra	trachea	182.94	18.28	98.49	93.37
3-uri	urinary bladder	217.09	21.69	98.5	93.43
3-Van	vagus nerve	150.44	15.03	98.53	93.38
3-vas	ductus deferens	186.31	18.61	98.57	93.56
3-vp	ventral pallidum	196.77	19.67	97.32	89.67
4-adiB	abdominal adipose tissue	192.18	19.19	98.21	92.52
4-adiS	subcutaneous adipose tissue	222.93	22.26	98.03	92.16
4-adr	adrenal gland	225.87	22.57	98.58	92.93
4-amg	amygdala	197.63	19.76	97.57	90.01
4-aor	aorta	92.13	9.18	97.43	91.31
4-app	cecum	214.55	21.45	98.55	92.77
4-BM	bone marrow	60.08	6	98.27	92.35
4-bro	bronchus	116.1	11.6	98.37	92.44
4-bul	bulbourethral gland	126.58	12.65	98.01	91.68
4-c-cin	cingulate cortex	194.42	19.44	97.58	90.05
4-c-ent	entorhinal cortex	184.07	18.4	97.63	90.32
4-c-ins	insular cortex	230.78	23.07	98.46	92.23
4-c-mo	motor cortex	204.08	20.4	98.48	92.25
4-c-occ	occipital cortex	209.8	20.98	98.42	92.02
4-c-pf	prefrontal cortex	224.59	22.46	98.45	92.12
4-c-rsg	retrosplenial cortex	199.75	19.97	98.46	92.28
4-c-ss	somatosensory cortex	228.42	22.84	98.39	91.98
4-c-temp	temporal cortex	224.67	22.46	98.47	92.19
4-carE	ear cartilage	173.51	17.33	98.47	92.98
4-carJ	joint cartilage	91.99	9.17	97.84	91.65
4-cc	corpus callosum	162.73	16.27	97.48	89.81
4-cer	cerebellum	225.26	22.52	97.46	89.69
4-chp	choroid plexus	217.64	21.76	97.57	90.02
4-cn	caudate	225.66	22.56	98.42	92.02
4-col	colon	193.92	19.38	98.42	92.57
4-dm	dura mater	186.17	18.61	98.41	92.27
4-duo	duodenum	197.14	19.7	98.58	92.97
4-epi	epididymis	165.93	16.57	97.98	91.81
4-eso	esophagus	175.74	17.56	98.5	93.05
4-eye-corn	cornea	204.08	20.4	98.47	92.42
4-eye-lens	lens	183.9	18.39	98.39	92.1
4-eye-ret	retina	232.21	23.22	98.34	91.66
4-gal	gallbladder	111.72	11.16	98.52	92.95
4-heaA	heart atrium	205.75	20.56	98.55	93
4-heaV	heart valve	119.45	11.93	98.42	92.74
4-heaW	heart wall	186.88	18.67	98.52	92.96
4-hip-d	dorsal hippocampus	243.39	24.34	98.22	91.53
4-hip-v	ventral hippocampus	190.02	19	98.23	91.73
4-hyp	hypothalamus	208.85	20.88	98.18	91.45
4-ile	ileum	185.69	18.54	98.43	93.12
4-jej	jejunum	190.97	19.08	98.57	92.78
4-Joia	synovial tissue	97.63	9.74	98.01	91.84
4-kidC	kidney (cortex)	157.34	15.72	98.6	92.9
4-kidM	kidney (medulla)	228.83	22.87	98.75	93.15
4-lar	larynx	188.79	18.87	98.59	92.95
4-liv	liver	152.41	15.23	98.45	91.99
4-Lun	lung	225.7	22.56	98.45	92.69
4-lym	lymph node	191.5	19.12	98.12	92.61
4-mag	urethral gland	159.89	15.97	98.02	91.87
4-med	medulla	161.23	16.12	98.28	91.86
4-mid	midbrain	220.17	22.01	98.27	91.75
4-nas	nasopharynx epithelium	181.98	18.18	98.43	93.03
4-ob	olfactory bulb	219.69	21.97	98.25	91.59
4-olf	olfactory epithelium	212.92	21.28	98.58	93.27
4-oral	oral mucosa	163.66	16.36	98.58	93.14
4-pag	periaqueductal gray	212.65	21.26	98.27	91.66
4-pen	penis	138.16	13.8	97.87	91.42
4-peri	peritoneum	154.43	15.41	97.44	91.15
4-pit	pituitary gland	218.76	21.87	98.24	91.51
4-ple	pleura	143.24	14.29	98.25	92.56
4-pons	pons	217.46	21.74	98.33	91.92
4-pro	prostate	130.52	13.03	98.11	92.11
4-pu	putamen	192.03	19.2	98.33	92.1
4-rec	rectum	203.43	20.33	98.72	93.03
4-sal	salivary gland	154.58	15.44	98.44	93.04
4-sc	superior colliculi	201.07	20.1	98.28	91.74
4-sc-d	dorsal spinal cord	169.08	16.91	98.32	91.87
4-sc-v	ventral spinal cord	159.38	15.93	98.26	91.93
4-sem	seminal vesicle	169.45	16.92	98.27	92.35
4-sep	septum	181.69	18.17	98.24	91.81
4-skiB	skin (groin)	108.56	10.82	97.69	91.7
4-skiH	skin (back)	88.61	8.84	97.94	91.2
4-skiL	lip	162.81	16.27	98.28	92.45
4-skm	skeletal muscle	288.18	28.78	98.63	93.31
4-smoB	smooth muscle (intestine)	231	23.08	98.64	93.3
4-sn	substantia nigra	182.53	18.25	98.25	91.74
4-spl	spleen	147.68	14.74	98.36	93.1
4-stoL	stomach (lower)	107.31	10.71	98.45	93.25
4-stoU	stomach (upper)	116.06	11.59	98.61	93.36
4-sub	subiculum	196.86	19.68	98.16	91.38
4-taste	tongue	157.77	15.77	98.3	92.43
4-tear	orbital adipose tissue	121.79	12.15	98.24	92.69
4-tes	testis	247.8	24.77	98.29	92.23
4-thal	thalamus	177.02	17.7	98.14	91.4
4-thym	thymus	245.2	24.5	98.34	92.53
4-thyr	thyroid gland	224.63	22.45	98.2	92.17
4-ton	tonsil	201.45	20.13	98.2	92.27
4-tra	trachea	221.35	22.12	98.28	91.92
4-uri	urinary bladder	202.35	20.21	98.27	92.59
4-Van	vagus nerve	153.28	15.31	98.3	92.4
4-vas	ductus deferens	176.29	17.61	98.12	91.98
4-vp	ventral pallidum	194.87	19.49	98.23	91.65

## Sheet: Tissue mapping
Tissue ID	Tissue	Grouped tissue	Organ	Human-Pig comparison tissue	Corresponding human tissue	Corresponding human grouped tissue
adiB	abdominal adipose tissue	adipose tissue	Connective & soft tissue	adipose tissue	adipose tissue	adipose tissue
adiS	subcutaneous adipose tissue	adipose tissue	Connective & soft tissue	adipose tissue	adipose tissue	adipose tissue
adr	adrenal gland	adrenal gland	Endocrine tissues	adrenal gland	adrenal gland	adrenal gland
aor	aorta	aorta	Connective & soft tissue
app	cecum	large intestine	Gastrointestinal tract			intestine
BM	bone marrow	bone marrow	Bone marrow & lymphoid tissue	bone marrow	bone marrow	bone marrow
bre	breast	breast	Female tissues	breast	breast	breast
bro	bronchus	lung	Respiratory system	lung		lung
bul	bulbourethral gland	male glands	Male tissues
carE	ear cartilage	cartilage	Connective & soft tissue
carJ	joint cartilage	cartilage	Connective & soft tissue
cerv	cervix	cervix	Female tissues	cervix, uterine	cervix, uterine	cervix, uterine
col	colon	large intestine	Gastrointestinal tract	intestine	colon	intestine
duo	duodenum	small intestine	Gastrointestinal tract	intestine	duodenum	intestine
end	endometrium	endometrium	Female tissues	endometrium	endometrium	endometrium
epi	epididymis	epididymis	Male tissues	epididymis	epididymis	epididymis
eso	esophagus	esophagus	Proximal digestive tract	esophagus	esophagus	esophagus
fal	fallopian tube	fallopian tube	Female tissues	fallopian tube	fallopian tube	fallopian tube
gal	gallbladder	gallbladder	Liver & gallbladder	gallbladder	gallbladder	gallbladder
heaA	heart atrium	heart	Muscle tissues	heart muscle	heart muscle	heart muscle
heaV	heart valve	heart	Muscle tissues	heart muscle	heart muscle	heart muscle
heaW	heart wall	heart	Muscle tissues	heart muscle	heart muscle	heart muscle
ile	ileum	small intestine	Gastrointestinal tract	intestine	small intestine	intestine
jej	jejunum	small intestine	Gastrointestinal tract	intestine	small intestine	intestine
Joia	synovial tissue	synovial tissue	Connective & soft tissue
kidC	kidney (cortex)	kidney	Kidney & urinary bladder	kidney	kidney	kidney
kidM	kidney (medulla)	kidney	Kidney & urinary bladder	kidney	kidney	kidney
lar	larynx	upper respiratory system	Respiratory system
liv	liver	liver	Liver & gallbladder	liver	liver	liver
Lun	lung	lung	Respiratory system	lung	lung	lung
lym	lymph node	lymphoid tissue	Bone marrow & lymphoid tissue	lymphoid tissue	lymph node	lymphoid tissue
mag	urethral gland	male glands	Male tissues
nas	nasopharynx epithelium	upper respiratory system	Respiratory system
olf	olfactory epithelium	upper respiratory system	Respiratory system
oral	oral mucosa	mouth	Proximal digestive tract
ova	ovary	ovary	Female tissues	ovary	ovary	ovary
pan	pancreas	pancreas	Pancreas	pancreas	pancreas	pancreas
pen	penis	penis	Male tissues
peri	peritoneum	mesothelial tissue	Connective & soft tissue
ple	pleura	mesothelial tissue	Connective & soft tissue
pro	prostate	male glands	Male tissues	prostate	prostate	prostate
rec	rectum	large intestine	Gastrointestinal tract	intestine	rectum	intestine
sal	salivary gland	salivary gland	Proximal digestive tract	salivary gland	salivary gland	salivary gland
sem	seminal vesicle	male glands	Male tissues	seminal vesicle	seminal vesicle	seminal vesicle
skiB	skin (groin)	skin	Skin	skin	skin	skin
skiH	skin (back)	skin	Skin	skin	skin	skin
skiL	lip	mouth	Proximal digestive tract
skm	skeletal muscle	skeletal muscle	Muscle tissues	skeletal muscle	skeletal muscle	skeletal muscle
smoB	smooth muscle (intestine)	smooth muscle	Muscle tissues	smooth muscle	smooth muscle	smooth muscle
smoU	smooth muscle (uterus)	smooth muscle	Muscle tissues	smooth muscle	smooth muscle	smooth muscle
spl	spleen	lymphoid tissue	Bone marrow & lymphoid tissue	lymphoid tissue	spleen	lymphoid tissue
stoL	stomach (lower)	stomach	Gastrointestinal tract	stomach	stomach	stomach
stoU	stomach (upper)	stomach	Gastrointestinal tract	stomach	stomach	stomach
taste	tongue	mouth	Proximal digestive tract	tongue	tongue	tongue
tear	orbital adipose tissue	adipose tissue	Connective & soft tissue	adipose tissue	adipose tissue	adipose tissue
tes	testis	testis	Male tissues	testis	testis	testis
thym	thymus	lymphoid tissue	Bone marrow & lymphoid tissue	lymphoid tissue	thymus	lymphoid tissue
thyr	thyroid gland	thyroid gland	Endocrine tissues	thyroid gland	thyroid gland	thyroid gland
ton	tonsil	lymphoid tissue	Bone marrow & lymphoid tissue	lymphoid tissue	tonsil	lymphoid tissue
tra	trachea	upper respiratory system	Respiratory system
uri	urinary bladder	urinary bladder	Kidney & urinary bladder	urinary bladder	urinary bladder	urinary bladder
Van	vagus nerve	vagus nerve	Connective & soft tissue
vas	ductus deferens	ductus deferens	Male tissues	ductus deferens	ductus deferens	ductus deferens
vein	vein	vein	Connective & soft tissue
c-cin	cingulate cortex	brain	Brain	brain		brain
c-occ	occipital cortex	brain	Brain	brain		brain
c-ins	insular cortex	brain	Brain	brain		brain
c-mo	motor cortex	brain	Brain	brain		brain
c-pf	prefrontal cortex	brain	Brain	brain		brain
c-ss	somatosensory cortex	brain	Brain	brain		brain
c-temp	temporal cortex	brain	Brain	brain		brain
c-rsg	retrosplenial cortex	brain	Brain	brain		brain
ob	olfactory bulb	brain	Brain	brain		brain
hip-d	dorsal hippocampus	brain	Brain	brain		brain
hip-v	ventral hippocampus	brain	Brain	brain		brain
c-ent	entorhinal cortex	brain	Brain	brain		brain
sub	subiculum	brain	Brain	brain		brain
amg	amygdala	brain	Brain	brain		brain
cn	caudate	brain	Brain	brain		brain
pu	putamen	brain	Brain	brain		brain
sep	septum	brain	Brain	brain		brain
vp	ventral pallidum	brain	Brain	brain		brain
thal	thalamus	brain	Brain	brain		brain
hyp	hypothalamus	brain	Brain	brain		brain
sn	substantia nigra	brain	Brain	brain		brain
pag	periaqueductal gray	brain	Brain	brain		brain
mid	midbrain	brain	Brain	brain		brain
med	medulla	brain	Brain	brain		brain
pons	pons	brain	Brain	brain		brain
cer	cerebellum	brain	Brain	brain		brain
cc	corpus callosum	brain	Brain	brain		brain
sc-d	dorsal spinal cord	brain	Brain	brain		brain
sc-v	ventral spinal cord	brain	Brain	brain		brain
sc	superior colliculi	brain	Brain	brain		brain
pit	pituitary gland	pituitary gland	Endocrine tissues	pituitary gland	pituitary gland	pituitary gland
eye-ret	retina	retina	Eye	retina	retina	retina
eye-corn	cornea	cornea	Eye
eye-lens	lens	lens	Eye
chp	choroid plexus	choroid plexus	Connective & soft tissue
dm	dura mater	dura mater	Connective & soft tissue
pineal-gland	pineal gland	pineal gland	Endocrine tissues
