# Supplementary material for: Genome-wide annotation of protein-coding genes in pig
Source: BMC Biol. 2022 Jan 25;20:25. doi: 10.1186/s12915-022-01229-y (PMC8788080; doi:10.1186/s12915-022-01229-y)
Supplement: Supplementary file 3 — Additional file 3. Stratification of body-wide distribution and specificity of pig genes, including a list of specificity and distribution classification for all porcine genes. [file 12915_2022_1229_MOESM3_ESM.xlsx]

## Sheet: Sheet info
1	Specificity and distribution category definitions	Table of definitions for categories of specificity and distribution respectively.
2	Specificity and Distribution classification	List of specificity and distribution classification for all porcine genes.

## Sheet: Category definitions
	Category	Classification rule
Tissue specificity	Tissue enriched*	A single tissue has 4 times higher expression than any other tissue
	Group enriched*	2-5 tissues have 4 times higher expression than any other tissue
	Tissue enhanced*	One or more tissues have 4 times higher expression than the average of all other tissues
	Low tissue specificity	The gene does not belong to any of the above categories and is detected above cut off (NX=1) in at least one tissue
Tissue distribution	Detected in single	Detected in a single tissue above cut off (NX=1)
	Detected in some	Detected in more than one but less than one third of the tissues
	Detected in many	Detected in at least a third but not all tissues
	Detected in all	Detected above cut off (NX=1) in all tissues
	Not detected	All tissues have a normalized expression value less than 1
*Tissue enriched, group enriched and tissue enhanced are collectively referred to as tissue elevated

## Sheet: Specificity & Distribution
Ensembl ID	Specificity	Distribution	Specificity score	Enhanced score	Elevated tissues
ENSSSCG00000000002	Tissue enhanced	detected in many	0	7	heart,lymphoid tissue
ENSSSCG00000000003	Low tissue specificity	detected in all		3
ENSSSCG00000000005	Tissue enriched	detected in all	9	11	lens
ENSSSCG00000000006	Tissue enhanced	detected in all	0	7	kidney,liver
ENSSSCG00000000007	Low tissue specificity	detected in all		2
ENSSSCG00000000010	Tissue enhanced	detected in all	0	4	cartilage
ENSSSCG00000000014	Low tissue specificity	detected in all		3
ENSSSCG00000000018	Low tissue specificity	detected in all		4
ENSSSCG00000000019	Tissue enhanced	detected in all	0	4	testis
ENSSSCG00000000020	Low tissue specificity	detected in many		3
ENSSSCG00000000021	Tissue enhanced	detected in many	0	6	male glands,salivary gland
ENSSSCG00000000022	Low tissue specificity	detected in all		2
ENSSSCG00000000024	Tissue enhanced	detected in many	0	5	skeletal muscle
ENSSSCG00000000025	Tissue enhanced	detected in many	0	8	lymphoid tissue,stomach
ENSSSCG00000000026	Tissue enriched	detected in some	4	27	brain
ENSSSCG00000000028	Tissue enhanced	detected in many	0	12	lens,testis
ENSSSCG00000000029	Tissue enhanced	detected in many	0	7	cervix,endometrium
ENSSSCG00000000031	Low tissue specificity	detected in all		2
ENSSSCG00000000033	Low tissue specificity	detected in many		4
ENSSSCG00000000034	Low tissue specificity	detected in all		2
ENSSSCG00000000035	Tissue enhanced	detected in all	0	5	brain,lens,testis
ENSSSCG00000000036	Low tissue specificity	detected in all		2
ENSSSCG00000000037	Low tissue specificity	detected in all		3
ENSSSCG00000000038	Low tissue specificity	detected in all		3
ENSSSCG00000000039	Low tissue specificity	detected in all		1
ENSSSCG00000000040	Tissue enhanced	detected in all	0	9	brain,testis
ENSSSCG00000000045	Low tissue specificity	detected in all		3
ENSSSCG00000000046	Group enriched	detected in some	35	31	kidney,liver
ENSSSCG00000000050	Low tissue specificity	detected in all		2
ENSSSCG00000000057	Tissue enriched	detected in single	105	42	testis
ENSSSCG00000000058	Tissue enhanced	detected in all	0	4	brain
ENSSSCG00000000059	Low tissue specificity	detected in all		2
ENSSSCG00000000061	Tissue enhanced	detected in all	0	7	kidney,retina
ENSSSCG00000000062	Tissue enhanced	detected in many	0	8	adrenal gland,brain,ovary
ENSSSCG00000000063	Low tissue specificity	detected in all		3
ENSSSCG00000000064	Tissue enhanced	detected in all	0	6	heart,skeletal muscle
ENSSSCG00000000066	Low tissue specificity	detected in all		2
ENSSSCG00000000067	Tissue enriched	detected in some	28	36	cartilage
ENSSSCG00000000068	Low tissue specificity	detected in all		2
ENSSSCG00000000071	Tissue enhanced	detected in all	0	5	lens
ENSSSCG00000000072	Low tissue specificity	detected in all		3
ENSSSCG00000000073	Tissue enhanced	detected in many	0	4	epididymis,liver
ENSSSCG00000000074	Tissue enriched	detected in some	6	22	brain
ENSSSCG00000000075	Low tissue specificity	detected in all		3
ENSSSCG00000000076	Tissue enhanced	detected in all	0	6	stomach
ENSSSCG00000000077	Tissue enhanced	detected in all	0	4	skeletal muscle
ENSSSCG00000000078	Low tissue specificity	detected in all		2
ENSSSCG00000000079	Tissue enhanced	detected in many	0	4	stomach
ENSSSCG00000000080	Tissue enhanced	detected in all	0	12	lymphoid tissue
ENSSSCG00000000081	Tissue enhanced	detected in all	0	6	testis
ENSSSCG00000000082	Tissue enhanced	detected in some	0	14	brain,kidney
ENSSSCG00000000083	Low tissue specificity	detected in all		3
ENSSSCG00000000084	Tissue enhanced	detected in all	0	5	skeletal muscle
ENSSSCG00000000087	Low tissue specificity	detected in all		2
ENSSSCG00000000089	Low tissue specificity	detected in all		3
ENSSSCG00000000090	Low tissue specificity	detected in all		2
ENSSSCG00000000091	Tissue enhanced	detected in all	0	5	lymphoid tissue
ENSSSCG00000000092	Tissue enriched	detected in many	8	23	brain
ENSSSCG00000000093	Low tissue specificity	detected in all		3
ENSSSCG00000000094	Low tissue specificity	detected in all		3
ENSSSCG00000000095	Low tissue specificity	detected in all		2
ENSSSCG00000000097	Low tissue specificity	detected in all		3
ENSSSCG00000000103	Tissue enriched	detected in some	9	20	testis
ENSSSCG00000000104	Low tissue specificity	detected in all		2
ENSSSCG00000000105	Tissue enhanced	detected in many	0	11	male glands
ENSSSCG00000000106	Group enriched	detected in some	7	28	brain,heart
ENSSSCG00000000107	Low tissue specificity	detected in all		3
ENSSSCG00000000108	Low tissue specificity	detected in all		3
ENSSSCG00000000110	Low tissue specificity	detected in all		4
ENSSSCG00000000111	Tissue enhanced	detected in many	0	9	epididymis,kidney,large intestine,small intestine
ENSSSCG00000000113	Low tissue specificity	detected in many		3
ENSSSCG00000000114	Tissue enhanced	detected in all	0	6	vagus nerve
ENSSSCG00000000116	Low tissue specificity	detected in all		2
ENSSSCG00000000117	Tissue enhanced	detected in many	0	6	testis
ENSSSCG00000000118	Low tissue specificity	detected in all		3
ENSSSCG00000000119	Low tissue specificity	detected in all		3
ENSSSCG00000000120	Low tissue specificity	detected in all		2
ENSSSCG00000000121	Low tissue specificity	detected in many		4
ENSSSCG00000000130	Tissue enhanced	detected in many	0	5	lymphoid tissue,stomach
ENSSSCG00000000131	Tissue enhanced	detected in some	0	23	brain,retina
ENSSSCG00000000132	Tissue enriched	detected in some	10	34	testis
ENSSSCG00000000133	Tissue enhanced	detected in all	0	5	liver
ENSSSCG00000000135	Tissue enhanced	detected in many	0	8	brain,stomach
ENSSSCG00000000136	Tissue enhanced	detected in many	0	4	lymphoid tissue
ENSSSCG00000000137	Tissue enhanced	detected in many	0	6	lymphoid tissue,stomach
ENSSSCG00000000138	Tissue enriched	detected in some	6	28	brain
ENSSSCG00000000139	Low tissue specificity	detected in all		4
ENSSSCG00000000141	Low tissue specificity	detected in all		2
ENSSSCG00000000142	Tissue enhanced	detected in all	0	4	epididymis
ENSSSCG00000000144	Low tissue specificity	detected in all		3
ENSSSCG00000000145	Low tissue specificity	detected in all		2
ENSSSCG00000000146	Tissue enhanced	detected in many	0	13	ductus deferens,smooth muscle,urinary bladder
ENSSSCG00000000148	Tissue enriched	detected in all	4	9	lymphoid tissue
ENSSSCG00000000151	Group enriched	detected in many	4	15	adipose tissue,aorta,bone marrow
ENSSSCG00000000152	Low tissue specificity	detected in all		3
ENSSSCG00000000156	Low tissue specificity	detected in all		3
ENSSSCG00000000157	Tissue enhanced	detected in all	0	7	skin
ENSSSCG00000000158	Low tissue specificity	detected in all		2
ENSSSCG00000000159	Tissue enriched	detected in some	5	21	epididymis
ENSSSCG00000000160	Low tissue specificity	detected in all		4
ENSSSCG00000000161	Low tissue specificity	detected in all		2
ENSSSCG00000000162	Tissue enhanced	detected in many	0	5	skin
ENSSSCG00000000164	Tissue enhanced	detected in all	0	5	cartilage
ENSSSCG00000000167	Low tissue specificity	detected in all		4
ENSSSCG00000000169	Tissue enhanced	detected in all	0	6	testis
ENSSSCG00000000171	Tissue enhanced	detected in all	0	5	cartilage,ovary
ENSSSCG00000000174	Tissue enriched	detected in many	8	24	testis
ENSSSCG00000000175	Tissue enhanced	detected in all	0	6	heart
ENSSSCG00000000176	Low tissue specificity	detected in all		1
ENSSSCG00000000179	Tissue enhanced	detected in many	0	9	fallopian tube,testis
ENSSSCG00000000180	Low tissue specificity	detected in many		4
ENSSSCG00000000182	Low tissue specificity	detected in all		3
ENSSSCG00000000183	Tissue enriched	detected in some	7	27	ovary
ENSSSCG00000000184	Tissue enriched	detected in some	59	41	brain
ENSSSCG00000000185	Low tissue specificity	detected in all		2
ENSSSCG00000000186	Low tissue specificity	detected in some		3
ENSSSCG00000000188	Tissue enriched	detected in some	4	23	vagus nerve
ENSSSCG00000000189	Low tissue specificity	detected in all		3
ENSSSCG00000000190	Tissue enhanced	detected in all	0	7	brain,lens
ENSSSCG00000000191	Low tissue specificity	detected in all		4
ENSSSCG00000000194	Tissue enhanced	detected in all	0	5	lens
ENSSSCG00000000195	Tissue enriched	detected in many	6	19	brain
ENSSSCG00000000197	Tissue enhanced	detected in some	0	12	brain,cervix,endometrium,fallopian tube
ENSSSCG00000000198	Tissue enhanced	detected in many	0	9	liver,male glands
ENSSSCG00000000199	Tissue enhanced	detected in all	0	6	male glands
ENSSSCG00000000202	Low tissue specificity	detected in all		2
ENSSSCG00000000203	Tissue enriched	detected in some	5	20	brain
ENSSSCG00000000204	Low tissue specificity	detected in all		2
ENSSSCG00000000205	Group enriched	detected in all	4	9	epididymis,testis
ENSSSCG00000000206	Tissue enhanced	detected in many	0	12	brain,pineal gland,retina
ENSSSCG00000000207	Low tissue specificity	detected in many		3
ENSSSCG00000000209	Low tissue specificity	detected in all		3
ENSSSCG00000000211	Tissue enhanced	detected in many	0	12	cornea,male glands,salivary gland,upper respiratory system
ENSSSCG00000000212	Tissue enriched	detected in many	14	16	kidney
ENSSSCG00000000214	Tissue enhanced	detected in all	0	12	adipose tissue,skeletal muscle
ENSSSCG00000000215	Low tissue specificity	detected in all		2
ENSSSCG00000000216	Tissue enhanced	detected in some	0	13	brain
ENSSSCG00000000217	Low tissue specificity	detected in many		4
ENSSSCG00000000220	Low tissue specificity	detected in many		3
ENSSSCG00000000223	Tissue enhanced	detected in many	0	12	lymphoid tissue,testis
ENSSSCG00000000228	Group enriched	detected in many	5	13	brain,lens,pineal gland,retina
ENSSSCG00000000231	Tissue enriched	detected in some	8	33	retina
ENSSSCG00000000232	Low tissue specificity	detected in many		3
ENSSSCG00000000233	Low tissue specificity	detected in all		4
ENSSSCG00000000234	Low tissue specificity	detected in many		4
ENSSSCG00000000235	Tissue enriched	detected in some	4	35	skin
ENSSSCG00000000236	Tissue enriched	detected in some	10	39	skin
ENSSSCG00000000238	Group enriched	detected in some	5	20	adipose tissue,skin
ENSSSCG00000000239	Tissue enriched	detected in single	335	44	skin
ENSSSCG00000000240	Tissue enriched	detected in some	58	43	skin
ENSSSCG00000000241	Tissue enriched	detected in single	193	43	mouth
ENSSSCG00000000245	Group enriched	detected in some	13	32	mouth,skin
ENSSSCG00000000247	Tissue enriched	detected in some	20	42	skin
ENSSSCG00000000248	Group enriched	detected in many	4	19	cornea,mouth,skin
ENSSSCG00000000249	Tissue enriched	detected in single	45	42	skin
ENSSSCG00000000250	Tissue enriched	detected in some	34	42	skin
ENSSSCG00000000251	Tissue enriched	detected in some	12	40	skin
ENSSSCG00000000252	Tissue enhanced	detected in many	0	11	gallbladder,large intestine,stomach
ENSSSCG00000000253	Tissue enhanced	detected in many	0	6	gallbladder,male glands,salivary gland
ENSSSCG00000000257	Tissue enhanced	detected in many	0	7	lymphoid tissue,stomach
ENSSSCG00000000258	Tissue enhanced	detected in all	0	6	cartilage
ENSSSCG00000000259	Tissue enhanced	detected in all	0	4	adipose tissue
ENSSSCG00000000260	Tissue enhanced	detected in all	0	6	liver
ENSSSCG00000000261	Tissue enhanced	detected in many	0	6	cornea,dura mater
ENSSSCG00000000262	Low tissue specificity	detected in all		3
ENSSSCG00000000263	Low tissue specificity	detected in all		3
ENSSSCG00000000264	Low tissue specificity	detected in all		2
ENSSSCG00000000265	Tissue enhanced	detected in many	0	11	lymphoid tissue,testis
ENSSSCG00000000267	Low tissue specificity	detected in all		3
ENSSSCG00000000268	Low tissue specificity	detected in all		2
ENSSSCG00000000271	Tissue enriched	detected in many	7	26	thyroid gland
ENSSSCG00000000272	Low tissue specificity	detected in all		2
ENSSSCG00000000273	Tissue enhanced	detected in all	0	8	large intestine,small intestine,stomach
ENSSSCG00000000274	Low tissue specificity	detected in all		2
ENSSSCG00000000275	Low tissue specificity	detected in all		3
ENSSSCG00000000276	Low tissue specificity	detected in all		2
ENSSSCG00000000277	Tissue enhanced	detected in all	0	5	brain
ENSSSCG00000000278	Low tissue specificity	detected in all		2
ENSSSCG00000000279	Tissue enriched	detected in some	9	34	skin
ENSSSCG00000000281	Tissue enriched	detected in some	5	32	urinary bladder
ENSSSCG00000000288	Low tissue specificity	detected in all		2
ENSSSCG00000000289	Group enriched	detected in some	7	15	bone marrow,dura mater
ENSSSCG00000000290	Tissue enhanced	detected in all	0	6	male glands
ENSSSCG00000000291	Tissue enhanced	detected in many	0	6	dura mater,lymphoid tissue,upper respiratory system
ENSSSCG00000000292	Tissue enhanced	detected in all	0	10	pineal gland,retina
ENSSSCG00000000293	Tissue enhanced	detected in many	0	5	ovary
ENSSSCG00000000295	Tissue enhanced	detected in many	0	7	lymphoid tissue
ENSSSCG00000000296	Group enriched	detected in some	21	25	ovary,testis,thyroid gland
ENSSSCG00000000297	Tissue enriched	detected in many	10	21	brain
ENSSSCG00000000298	Tissue enriched	detected in many	5	22	skeletal muscle
ENSSSCG00000000299	Tissue enhanced	detected in all	0	7	lymphoid tissue
ENSSSCG00000000312	Tissue enriched	detected in single	39	41	testis
ENSSSCG00000000318	Tissue enhanced	detected in some	0	15	brain,cornea,heart
ENSSSCG00000000327	Tissue enhanced	detected in some	0	15	cornea,heart
ENSSSCG00000000332	Tissue enhanced	detected in some	0	8	heart,liver,lymphoid tissue
ENSSSCG00000000333	Tissue enhanced	detected in some	0	19	brain,heart,liver
ENSSSCG00000000353	Group enriched	detected in some	4	13	cornea,heart,liver
ENSSSCG00000000359	Low tissue specificity	detected in all		3
ENSSSCG00000000361	Low tissue specificity	detected in all		3
ENSSSCG00000000362	Tissue enhanced	detected in many	0	8	adipose tissue,aorta,brain,choroid plexus
ENSSSCG00000000363	Tissue enriched	detected in many	7	15	brain
ENSSSCG00000000364	Low tissue specificity	detected in all		2
ENSSSCG00000000365	Low tissue specificity	detected in all		3
ENSSSCG00000000366	Low tissue specificity	detected in all		2
ENSSSCG00000000367	Low tissue specificity	detected in all		3
ENSSSCG00000000368	Tissue enhanced	detected in many	0	6	liver,ovary
ENSSSCG00000000370	Tissue enhanced	detected in all	0	7	lymphoid tissue
ENSSSCG00000000371	Tissue enhanced	detected in many	0	6	cornea,lymphoid tissue
ENSSSCG00000000373	Tissue enhanced	detected in many	0	4	lymphoid tissue
ENSSSCG00000000374	Tissue enhanced	detected in all	0	5	lens,male glands
ENSSSCG00000000376	Low tissue specificity	detected in all		3
ENSSSCG00000000377	Low tissue specificity	detected in all		2
ENSSSCG00000000379	Low tissue specificity	detected in all		2
ENSSSCG00000000382	Low tissue specificity	detected in all		2
ENSSSCG00000000383	Low tissue specificity	detected in all		3
ENSSSCG00000000384	Low tissue specificity	detected in all		2
ENSSSCG00000000385	Group enriched	detected in some	4	15	kidney,liver,small intestine
ENSSSCG00000000386	Low tissue specificity	detected in all		3
ENSSSCG00000000393	Low tissue specificity	detected in all		3
ENSSSCG00000000394	Tissue enhanced	detected in all	0	7	male glands
ENSSSCG00000000396	Tissue enhanced	detected in all	0	6	liver
ENSSSCG00000000398	Tissue enriched	detected in some	89	38	liver
ENSSSCG00000000399	Tissue enriched	detected in many	4	10	lens
ENSSSCG00000000400	Tissue enriched	detected in single	3893	44	lens
ENSSSCG00000000401	Tissue enriched	detected in many	7	17	liver
ENSSSCG00000000402	Low tissue specificity	detected in all		3
ENSSSCG00000000403	Low tissue specificity	detected in all		3
ENSSSCG00000000405	Tissue enhanced	detected in all	0	5	heart,skeletal muscle
ENSSSCG00000000406	Low tissue specificity	detected in all		3
ENSSSCG00000000411	Low tissue specificity	detected in many		3
ENSSSCG00000000413	Group enriched	detected in some	9	22	large intestine,small intestine,stomach
ENSSSCG00000000415	Tissue enriched	detected in some	4	19	liver
ENSSSCG00000000418	Tissue enhanced	detected in many	0	9	brain,lymphoid tissue,small intestine,testis
ENSSSCG00000000419	Tissue enriched	detected in many	5	21	liver
ENSSSCG00000000423	Tissue enhanced	detected in all	0	4	cartilage
ENSSSCG00000000431	Low tissue specificity	detected in all		3
ENSSSCG00000000433	Tissue enhanced	detected in many	0	9	ovary,thyroid gland
ENSSSCG00000000435	Tissue enhanced	detected in all	0	4	cervix
ENSSSCG00000000436	Group enriched	detected in many	4	12	male glands,thyroid gland
ENSSSCG00000000437	Tissue enhanced	detected in many	0	10	lymphoid tissue,stomach
ENSSSCG00000000439	Tissue enriched	detected in many	9	24	brain
ENSSSCG00000000442	Tissue enriched	detected in single	68	43	liver
ENSSSCG00000000443	Tissue enhanced	detected in many	0	5	cartilage,vagus nerve
ENSSSCG00000000444	Low tissue specificity	detected in all		3
ENSSSCG00000000449	Tissue enhanced	detected in all	0	4	male glands
ENSSSCG00000000453	Low tissue specificity	detected in all		2
ENSSSCG00000000455	Low tissue specificity	detected in many		3
ENSSSCG00000000456	Tissue enhanced	detected in many	0	6	heart
ENSSSCG00000000457	Low tissue specificity	detected in all		2
ENSSSCG00000000458	Low tissue specificity	detected in all		3
ENSSSCG00000000461	Tissue enhanced	detected in some	0	9	brain,liver,testis
ENSSSCG00000000462	Tissue enhanced	detected in all	0	7	testis
ENSSSCG00000000464	Tissue enhanced	detected in many	0	6	esophagus,male glands
ENSSSCG00000000466	Low tissue specificity	detected in all		3
ENSSSCG00000000469	Low tissue specificity	detected in all		2
ENSSSCG00000000473	Tissue enhanced	detected in all	0	5	male glands
ENSSSCG00000000475	Low tissue specificity	detected in all		3
ENSSSCG00000000477	Low tissue specificity	detected in all		2
ENSSSCG00000000478	Low tissue specificity	detected in many		4
ENSSSCG00000000482	Tissue enhanced	detected in some	0	23	large intestine,lymphoid tissue,small intestine
ENSSSCG00000000483	Low tissue specificity	detected in all		3
ENSSSCG00000000484	Low tissue specificity	detected in many		4
ENSSSCG00000000486	Low tissue specificity	detected in all		2
ENSSSCG00000000487	Low tissue specificity	detected in all		4
ENSSSCG00000000488	Low tissue specificity	detected in all		2
ENSSSCG00000000492	Tissue enhanced	detected in many	0	15	large intestine,small intestine,stomach
ENSSSCG00000000493	Tissue enhanced	detected in all	0	5	adrenal gland
ENSSSCG00000000496	Tissue enhanced	detected in all	0	4	lens
ENSSSCG00000000499	Group enriched	detected in many	5	12	male glands,mouth,skeletal muscle
ENSSSCG00000000500	Tissue enhanced	detected in all	0	6	choroid plexus
ENSSSCG00000000502	Low tissue specificity	detected in all		2
ENSSSCG00000000504	Low tissue specificity	detected in many		2
ENSSSCG00000000509	Low tissue specificity	detected in all		2
ENSSSCG00000000510	Low tissue specificity	detected in all		4
ENSSSCG00000000512	Low tissue specificity	detected in all		2
ENSSSCG00000000515	Tissue enhanced	detected in many	0	9	brain,liver,thyroid gland
ENSSSCG00000000516	Tissue enhanced	detected in many	0	12	brain
ENSSSCG00000000517	Tissue enhanced	detected in many	0	8	brain,fallopian tube,pineal gland,pituitary gland
ENSSSCG00000000519	Tissue enhanced	detected in all	0	4	large intestine
ENSSSCG00000000521	Tissue enhanced	detected in all	0	12	cartilage,salivary gland
ENSSSCG00000000522	Low tissue specificity	detected in all		3
ENSSSCG00000000523	Low tissue specificity	detected in all		2
ENSSSCG00000000527	Group enriched	detected in some	12	26	brain,pituitary gland
ENSSSCG00000000528	Tissue enhanced	detected in all	0	7	heart
ENSSSCG00000000529	Low tissue specificity	detected in all		3
ENSSSCG00000000530	Low tissue specificity	detected in all		2
ENSSSCG00000000531	Tissue enhanced	detected in many	0	5	brain
ENSSSCG00000000534	Tissue enriched	detected in all	5	7	lens
ENSSSCG00000000536	Tissue enhanced	detected in all	0	5	male glands
ENSSSCG00000000540	Tissue enhanced	detected in many	0	5	brain,male glands
ENSSSCG00000000541	Tissue enhanced	detected in all	0	5	pineal gland
ENSSSCG00000000545	Low tissue specificity	detected in all		3
ENSSSCG00000000546	Low tissue specificity	detected in all		4
ENSSSCG00000000547	Low tissue specificity	detected in all		2
ENSSSCG00000000549	Low tissue specificity	detected in all		2
ENSSSCG00000000550	Tissue enriched	detected in single	96	43	testis
ENSSSCG00000000551	Tissue enriched	detected in many	7	20	lens
ENSSSCG00000000552	Low tissue specificity	detected in all		2
ENSSSCG00000000553	Low tissue specificity	detected in all		2
ENSSSCG00000000554	Low tissue specificity	detected in all		2
ENSSSCG00000000555	Low tissue specificity	detected in many		3
ENSSSCG00000000559	Low tissue specificity	detected in all		3
ENSSSCG00000000563	Tissue enhanced	detected in many	0	14	lymphoid tissue,upper respiratory system
ENSSSCG00000000567	Tissue enhanced	detected in many	0	12	cartilage
ENSSSCG00000000570	Low tissue specificity	detected in all		3
ENSSSCG00000000571	Tissue enhanced	detected in many	0	7	heart,skeletal muscle
ENSSSCG00000000573	Tissue enhanced	detected in many	0	6	heart
ENSSSCG00000000576	Tissue enhanced	detected in all	0	6	heart
ENSSSCG00000000577	Tissue enriched	detected in many	8	25	liver
ENSSSCG00000000579	Low tissue specificity	detected in all		4
ENSSSCG00000000580	Low tissue specificity	detected in all		2
ENSSSCG00000000582	Tissue enhanced	detected in many	0	11	brain,choroid plexus,upper respiratory system
ENSSSCG00000000583	Low tissue specificity	detected in all		3
ENSSSCG00000000584	Tissue enhanced	detected in many	0	11	brain,choroid plexus,upper respiratory system
ENSSSCG00000000585	Group enriched	detected in some	6	25	brain,choroid plexus
ENSSSCG00000000587	Low tissue specificity	detected in all		2
ENSSSCG00000000588	Low tissue specificity	detected in all		3
ENSSSCG00000000589	Tissue enriched	detected in single	276	43	testis
ENSSSCG00000000590	Tissue enriched	detected in some	8	33	testis
ENSSSCG00000000591	Tissue enhanced	detected in many	0	8	cornea,liver,skin
ENSSSCG00000000593	Group enriched	detected in some	4	16	kidney,skin
ENSSSCG00000000598	Tissue enhanced	detected in some	0	11	thyroid gland
ENSSSCG00000000599	Low tissue specificity	detected in all		2
ENSSSCG00000000600	Tissue enhanced	detected in all	0	4	thyroid gland
ENSSSCG00000000601	Tissue enriched	detected in some	4	27	lens
ENSSSCG00000000602	Tissue enhanced	detected in many	0	7	adrenal gland,cervix
ENSSSCG00000000605	Low tissue specificity	detected in all		4
ENSSSCG00000000607	Tissue enhanced	detected in many	0	6	lymphoid tissue
ENSSSCG00000000608	Tissue enhanced	detected in many	0	6	lymphoid tissue
ENSSSCG00000000610	Tissue enriched	detected in some	15	38	lens
ENSSSCG00000000611	Tissue enhanced	detected in all	0	5	testis
ENSSSCG00000000612	Low tissue specificity	detected in all		3
ENSSSCG00000000614	Tissue enriched	detected in some	7	27	brain
ENSSSCG00000000615	Tissue enhanced	detected in some	0	5	kidney,lung,testis,upper respiratory system
ENSSSCG00000000619	Tissue enhanced	detected in all	0	5	brain,male glands
ENSSSCG00000000622	Tissue enhanced	detected in some	0	16	lymphoid tissue,testis
ENSSSCG00000000623	Tissue enhanced	detected in all	0	4	testis
ENSSSCG00000000625	Low tissue specificity	detected in all		2
ENSSSCG00000000628	Tissue enriched	detected in some	7	24	mouth
ENSSSCG00000000629	Tissue enriched	detected in many	6	17	mouth
ENSSSCG00000000631	Tissue enhanced	detected in many	0	9	lymphoid tissue
ENSSSCG00000000633	Tissue enhanced	detected in all	0	12	skeletal muscle
ENSSSCG00000000634	Tissue enhanced	detected in some	0	23	large intestine,male glands,stomach
ENSSSCG00000000635	Low tissue specificity	detected in all		2
ENSSSCG00000000636	Low tissue specificity	detected in many		3
ENSSSCG00000000638	Low tissue specificity	detected in all		2
ENSSSCG00000000639	Tissue enhanced	detected in some	0	9	liver,lung,lymphoid tissue
ENSSSCG00000000640	Tissue enhanced	detected in some	0	7	lung,lymphoid tissue
ENSSSCG00000000642	Tissue enhanced	detected in some	0	9	large intestine,lung,lymphoid tissue
ENSSSCG00000000645	Tissue enhanced	detected in all	0	5	lens
ENSSSCG00000000647	Tissue enhanced	detected in all	0	6	mesothelial tissue
ENSSSCG00000000648	Tissue enhanced	detected in many	0	5	lung
ENSSSCG00000000649	Low tissue specificity	detected in many		4
ENSSSCG00000000650	Tissue enhanced	detected in some	0	11	bone marrow,dura mater,lymphoid tissue
ENSSSCG00000000651	Tissue enriched	detected in some	4	16	testis
ENSSSCG00000000653	Tissue enhanced	detected in some	0	11	large intestine,lung,lymphoid tissue,upper respiratory system
ENSSSCG00000000655	Tissue enhanced	detected in many	0	5	lung,mesothelial tissue
ENSSSCG00000000656	Low tissue specificity	detected in all		2
ENSSSCG00000000657	Tissue enhanced	detected in many	0	6	large intestine,lymphoid tissue
ENSSSCG00000000659	Group enriched	detected in some	9	27	liver,upper respiratory system
ENSSSCG00000000660	Tissue enhanced	detected in many	0	13	adrenal gland,liver,testis
ENSSSCG00000000661	Tissue enhanced	detected in all	0	5	testis
ENSSSCG00000000663	Low tissue specificity	detected in all		3
ENSSSCG00000000664	Tissue enriched	detected in some	6	32	mouth
ENSSSCG00000000665	Tissue enhanced	detected in all	0	6	lens
ENSSSCG00000000667	Tissue enhanced	detected in many	0	7	lymphoid tissue,upper respiratory system
ENSSSCG00000000668	Tissue enhanced	detected in some	0	11	cornea,large intestine,small intestine,upper respiratory system
ENSSSCG00000000669	Group enriched	detected in some	5	19	testis,thyroid gland
ENSSSCG00000000670	Group enriched	detected in some	4	16	heart,retina
ENSSSCG00000000672	Group enriched	detected in many	4	12	brain,pineal gland
ENSSSCG00000000675	Tissue enhanced	detected in many	0	9	liver
ENSSSCG00000000679	Tissue enhanced	detected in many	0	9	fallopian tube,lung,testis,upper respiratory system
ENSSSCG00000000680	Tissue enhanced	detected in some	0	15	brain,pineal gland
ENSSSCG00000000681	Tissue enhanced	detected in many	0	5	cartilage
ENSSSCG00000000682	Group enriched	detected in many	14	19	pineal gland,retina
ENSSSCG00000000683	Low tissue specificity	detected in all		2
ENSSSCG00000000684	Tissue enhanced	detected in all	0	5	lens
ENSSSCG00000000685	Tissue enhanced	detected in all	0	9	lens,skeletal muscle
ENSSSCG00000000687	Tissue enriched	detected in many	9	27	lymphoid tissue
ENSSSCG00000000688	Tissue enhanced	detected in many	0	8	cartilage,lymphoid tissue
ENSSSCG00000000690	Low tissue specificity	detected in all		3
ENSSSCG00000000691	Low tissue specificity	detected in all		3
ENSSSCG00000000692	Tissue enriched	detected in some	5	30	brain
ENSSSCG00000000693	Low tissue specificity	detected in all		4
ENSSSCG00000000694	Group enriched	detected in all	4	12	heart,lens,skeletal muscle
ENSSSCG00000000695	Low tissue specificity	detected in all		2
ENSSSCG00000000696	Tissue enhanced	detected in all	0	7	epididymis
ENSSSCG00000000697	Low tissue specificity	detected in all		2
ENSSSCG00000000699	Tissue enhanced	detected in many	0	5	lymphoid tissue,stomach
ENSSSCG00000000700	Tissue enriched	detected in all	10	18	testis
ENSSSCG00000000702	Low tissue specificity	detected in all		3
ENSSSCG00000000703	Tissue enriched	detected in many	5	21	brain
ENSSSCG00000000704	Low tissue specificity	detected in all		3
ENSSSCG00000000705	Tissue enriched	detected in many	11	23	lymphoid tissue
ENSSSCG00000000706	Low tissue specificity	detected in all		2
ENSSSCG00000000707	Tissue enhanced	detected in many	0	6	kidney,male glands,stomach
ENSSSCG00000000708	Low tissue specificity	detected in all		3
ENSSSCG00000000709	Tissue enhanced	detected in many	0	5	large intestine,mouth,small intestine
ENSSSCG00000000712	Low tissue specificity	detected in all		4
ENSSSCG00000000713	Group enriched	detected in many	4	10	cornea,heart,ovary,pineal gland,retina
ENSSSCG00000000716	Group enriched	detected in some	5	20	adrenal gland,brain
ENSSSCG00000000717	Tissue enriched	detected in some	10	29	brain
ENSSSCG00000000718	Tissue enriched	detected in some	21	39	epididymis
ENSSSCG00000000719	Tissue enhanced	detected in all	0	4	skeletal muscle
ENSSSCG00000000720	Tissue enriched	detected in many	13	20	testis
ENSSSCG00000000721	Tissue enriched	detected in some	14	27	testis
ENSSSCG00000000722	Low tissue specificity	detected in all		3
ENSSSCG00000000723	Low tissue specificity	detected in all		2
ENSSSCG00000000728	Low tissue specificity	detected in all		3
ENSSSCG00000000730	Tissue enhanced	detected in some	0	19	brain,retina
ENSSSCG00000000732	Tissue enhanced	detected in many	0	9	esophagus,large intestine,male glands,salivary gland,stomach
ENSSSCG00000000734	Low tissue specificity	detected in all		4
ENSSSCG00000000735	Low tissue specificity	detected in all		4
ENSSSCG00000000736	Tissue enhanced	detected in many	0	6	mesothelial tissue,skeletal muscle
ENSSSCG00000000737	Tissue enhanced	detected in all	0	4	lens
ENSSSCG00000000738	Low tissue specificity	detected in all		4
ENSSSCG00000000739	Tissue enriched	detected in many	6	14	testis
ENSSSCG00000000740	Group enriched	detected in some	6	26	fallopian tube,testis
ENSSSCG00000000741	Low tissue specificity	detected in many		4
ENSSSCG00000000742	Low tissue specificity	detected in all		2
ENSSSCG00000000743	Tissue enhanced	detected in all	0	4	testis
ENSSSCG00000000744	Tissue enhanced	detected in many	0	6	retina
ENSSSCG00000000745	Low tissue specificity	detected in all		3
ENSSSCG00000000746	Low tissue specificity	detected in all		3
ENSSSCG00000000748	Group enriched	detected in some	6	24	brain,retina
ENSSSCG00000000749	Group enriched	detected in some	5	18	kidney,liver
ENSSSCG00000000751	Low tissue specificity	detected in all		2
ENSSSCG00000000753	Low tissue specificity	detected in all		3
ENSSSCG00000000754	Low tissue specificity	detected in all		2
ENSSSCG00000000755	Low tissue specificity	detected in all		2
ENSSSCG00000000757	Tissue enhanced	detected in all	0	6	adipose tissue,bone marrow
ENSSSCG00000000759	Tissue enriched	detected in many	7	21	lens
ENSSSCG00000000760	Group enriched	detected in some	4	22	brain,retina
ENSSSCG00000000764	Low tissue specificity	detected in all		3
ENSSSCG00000000765	Low tissue specificity	detected in all		3
ENSSSCG00000000766	Low tissue specificity	detected in all		4
ENSSSCG00000000767	Tissue enhanced	detected in all	0	4	lens
ENSSSCG00000000769	Low tissue specificity	detected in all		2
ENSSSCG00000000770	Tissue enhanced	detected in all	0	5	cervix
ENSSSCG00000000773	Tissue enhanced	detected in all	0	7	skeletal muscle,testis
ENSSSCG00000000774	Low tissue specificity	detected in many		3
ENSSSCG00000000777	Tissue enhanced	detected in some	0	5	large intestine,liver
ENSSSCG00000000778	Tissue enhanced	detected in many	0	5	cartilage
ENSSSCG00000000779	Tissue enhanced	detected in many	0	6	brain,lens,retina
ENSSSCG00000000781	Tissue enhanced	detected in all	0	5	pineal gland
ENSSSCG00000000782	Tissue enriched	detected in some	11	31	testis
ENSSSCG00000000783	Tissue enhanced	detected in many	0	6	brain
ENSSSCG00000000784	Tissue enhanced	detected in all	0	4	lymphoid tissue
ENSSSCG00000000789	Group enriched	detected in many	5	17	brain,pineal gland,pituitary gland
ENSSSCG00000000791	Tissue enhanced	detected in many	0	7	choroid plexus,skin,smooth muscle
ENSSSCG00000000793	Low tissue specificity	detected in all		2
ENSSSCG00000000795	Tissue enhanced	detected in many	0	9	heart,pineal gland,vagus nerve
ENSSSCG00000000798	Tissue enhanced	detected in all	0	4	lens
ENSSSCG00000000799	Low tissue specificity	detected in all		2
ENSSSCG00000000800	Low tissue specificity	detected in all		2
ENSSSCG00000000801	Group enriched	detected in many	4	14	brain,lens
ENSSSCG00000000802	Group enriched	detected in some	7	20	brain,pituitary gland
ENSSSCG00000000804	Low tissue specificity	detected in all		2
ENSSSCG00000000806	Low tissue specificity	detected in all		2
ENSSSCG00000000807	Tissue enhanced	detected in many	0	7	male glands,pineal gland,retina
ENSSSCG00000000808	Low tissue specificity	detected in all		3
ENSSSCG00000000810	Tissue enhanced	detected in many	0	5	ovary
ENSSSCG00000000811	Tissue enhanced	detected in many	0	6	endometrium,lymphoid tissue
ENSSSCG00000000812	Tissue enhanced	detected in many	0	8	endometrium,fallopian tube
ENSSSCG00000000816	Low tissue specificity	detected in all		4
ENSSSCG00000000820	Tissue enriched	detected in single	271	43	testis
ENSSSCG00000000837	Tissue enhanced	detected in many	0	10	cartilage
ENSSSCG00000000838	Tissue enhanced	detected in all	0	4	male glands
ENSSSCG00000000839	Low tissue specificity	detected in all		3
ENSSSCG00000000840	Low tissue specificity	detected in all		2
ENSSSCG00000000841	Low tissue specificity	detected in all		3
ENSSSCG00000000842	Low tissue specificity	detected in all		2
ENSSSCG00000000843	Tissue enhanced	detected in all	0	4	large intestine
ENSSSCG00000000844	Low tissue specificity	detected in all		2
ENSSSCG00000000846	Low tissue specificity	detected in all		2
ENSSSCG00000000847	Low tissue specificity	detected in all		3
ENSSSCG00000000848	Tissue enhanced	detected in many	0	4	cartilage
ENSSSCG00000000849	Low tissue specificity	detected in all		3
ENSSSCG00000000853	Tissue enhanced	detected in many	0	8	brain
ENSSSCG00000000854	Group enriched	detected in some	6	26	liver,lymphoid tissue
ENSSSCG00000000856	Tissue enriched	detected in some	7	29	liver
ENSSSCG00000000857	Tissue enhanced	detected in many	0	6	adipose tissue
ENSSSCG00000000858	Tissue enriched	detected in some	30	39	brain
ENSSSCG00000000859	Tissue enhanced	detected in many	0	6	lymphoid tissue,testis
ENSSSCG00000000860	Low tissue specificity	detected in all		3
ENSSSCG00000000862	Low tissue specificity	detected in all		4
ENSSSCG00000000863	Tissue enriched	detected in single	150	41	testis
ENSSSCG00000000864	Tissue enhanced	detected in all	0	7	adipose tissue,liver
ENSSSCG00000000866	Tissue enriched	detected in some	6	30	skeletal muscle
ENSSSCG00000000867	Tissue enriched	detected in some	36	34	lymphoid tissue
ENSSSCG00000000869	Tissue enhanced	detected in all	0	5	male glands
ENSSSCG00000000870	Tissue enhanced	detected in all	0	5	male glands
ENSSSCG00000000871	Tissue enriched	detected in all	5	15	male glands
ENSSSCG00000000873	Tissue enhanced	detected in many	0	17	brain,cervix
ENSSSCG00000000874	Tissue enriched	detected in all	7	14	vagus nerve
ENSSSCG00000000875	Tissue enhanced	detected in some	0	16	adrenal gland,liver,small intestine,thyroid gland
ENSSSCG00000000877	Low tissue specificity	detected in all		2
ENSSSCG00000000882	Tissue enriched	detected in many	4	18	brain
ENSSSCG00000000883	Tissue enhanced	detected in some	0	12	adrenal gland,brain,retina
ENSSSCG00000000884	Low tissue specificity	detected in all		2
ENSSSCG00000000886	Low tissue specificity	detected in all		4
ENSSSCG00000000887	Low tissue specificity	detected in all		4
ENSSSCG00000000890	Low tissue specificity	detected in all		2
ENSSSCG00000000891	Low tissue specificity	detected in all		2
ENSSSCG00000000892	Tissue enriched	detected in all	8	12	liver
ENSSSCG00000000893	Tissue enriched	detected in many	16	28	liver
ENSSSCG00000000894	Tissue enriched	detected in some	8	26	testis
ENSSSCG00000000895	Low tissue specificity	detected in all		3
ENSSSCG00000000896	Tissue enhanced	detected in many	0	8	cartilage,penis
ENSSSCG00000000897	Low tissue specificity	detected in many		4
ENSSSCG00000000900	Low tissue specificity	detected in all		3
ENSSSCG00000000901	Low tissue specificity	detected in all		3
ENSSSCG00000000902	Low tissue specificity	detected in all		2
ENSSSCG00000000905	Tissue enhanced	detected in all	0	5	lens
ENSSSCG00000000906	Tissue enhanced	detected in all	0	4	stomach
ENSSSCG00000000907	Tissue enhanced	detected in many	0	6	cervix,lymphoid tissue
ENSSSCG00000000908	Tissue enhanced	detected in all	0	5	testis
ENSSSCG00000000910	Low tissue specificity	detected in all		3
ENSSSCG00000000915	Group enriched	detected in many	4	13	cartilage,cornea
ENSSSCG00000000916	Tissue enhanced	detected in many	0	4	cornea,dura mater,synovial tissue
ENSSSCG00000000917	Tissue enriched	detected in many	31	35	cornea
ENSSSCG00000000918	Tissue enhanced	detected in some	0	14	brain,cartilage
ENSSSCG00000000920	Low tissue specificity	detected in all		3
ENSSSCG00000000924	Tissue enriched	detected in single	108	41	testis
ENSSSCG00000000925	Tissue enhanced	detected in all	0	4	lens
ENSSSCG00000000926	Low tissue specificity	detected in all		3
ENSSSCG00000000927	Low tissue specificity	detected in all		2
ENSSSCG00000000932	Group enriched	detected in some	9	20	brain,pituitary gland
ENSSSCG00000000934	Tissue enhanced	detected in many	0	8	choroid plexus,fallopian tube,testis
ENSSSCG00000000936	Low tissue specificity	detected in all		3
ENSSSCG00000000937	Group enriched	detected in some	7	16	male glands,mouth,skeletal muscle,synovial tissue
ENSSSCG00000000939	Low tissue specificity	detected in all		4
ENSSSCG00000000940	Tissue enhanced	detected in many	0	10	brain,retina
ENSSSCG00000000941	Low tissue specificity	detected in all		2
ENSSSCG00000000943	Tissue enriched	detected in some	6	28	ductus deferens
ENSSSCG00000000948	Group enriched	detected in some	9	22	brain,retina
ENSSSCG00000000950	Tissue enhanced	detected in many	0	6	brain,lymphoid tissue,upper respiratory system
ENSSSCG00000000951	Tissue enhanced	detected in all	0	5	male glands
ENSSSCG00000000952	Low tissue specificity	detected in all		3
ENSSSCG00000000955	Low tissue specificity	detected in all		3
ENSSSCG00000000958	Low tissue specificity	detected in all		3
ENSSSCG00000000959	Low tissue specificity	detected in all		4
ENSSSCG00000000960	Tissue enhanced	detected in some	0	13	cartilage,pituitary gland,testis
ENSSSCG00000000963	Tissue enriched	detected in all	11	13	testis
ENSSSCG00000000964	Low tissue specificity	detected in all		2
ENSSSCG00000000965	Low tissue specificity	detected in all		2
ENSSSCG00000000967	Tissue enhanced	detected in many	0	10	choroid plexus,fallopian tube,lung,upper respiratory system
ENSSSCG00000000968	Low tissue specificity	detected in all		3
ENSSSCG00000000970	Low tissue specificity	detected in all		2
ENSSSCG00000000971	Low tissue specificity	detected in many		2
ENSSSCG00000000972	Low tissue specificity	detected in all		3
ENSSSCG00000000973	Low tissue specificity	detected in all		3
ENSSSCG00000000974	Low tissue specificity	detected in all		3
ENSSSCG00000000975	Tissue enhanced	detected in many	0	13	brain
ENSSSCG00000000976	Tissue enriched	detected in some	22	36	testis
ENSSSCG00000000978	Tissue enriched	detected in some	10	35	brain
ENSSSCG00000000980	Low tissue specificity	detected in all		2
ENSSSCG00000000981	Tissue enhanced	detected in many	0	7	epididymis
ENSSSCG00000000982	Group enriched	detected in some	4	9	fallopian tube,lung,testis,upper respiratory system
ENSSSCG00000000983	Tissue enhanced	detected in many	0	9	esophagus,male glands,salivary gland
ENSSSCG00000000985	Low tissue specificity	detected in all		2
ENSSSCG00000000991	Group enriched	detected in many	6	16	stomach,urinary bladder
ENSSSCG00000000994	Tissue enhanced	detected in many	0	9	male glands
ENSSSCG00000000997	Tissue enhanced	detected in many	0	5	heart
ENSSSCG00000000998	Low tissue specificity	detected in all		2
ENSSSCG00000000999	Low tissue specificity	detected in all		4
ENSSSCG00000001000	Tissue enhanced	detected in all	0	4	liver
ENSSSCG00000001001	Tissue enriched	detected in some	12	27	testis
ENSSSCG00000001002	Low tissue specificity	detected in all		4
ENSSSCG00000001004	Tissue enhanced	detected in many	0	7	stomach,upper respiratory system
ENSSSCG00000001005	Not detected	not detected		1
ENSSSCG00000001008	Low tissue specificity	detected in all		3
ENSSSCG00000001009	Low tissue specificity	detected in all		2
ENSSSCG00000001010	Low tissue specificity	detected in all		2
ENSSSCG00000001011	Tissue enriched	detected in many	7	18	lens
ENSSSCG00000001021	Low tissue specificity	detected in all		3
ENSSSCG00000001022	Low tissue specificity	detected in all		2
ENSSSCG00000001024	Low tissue specificity	detected in all		2
ENSSSCG00000001025	Tissue enhanced	detected in all	0	7	cornea,mouth,skin
ENSSSCG00000001027	Tissue enriched	detected in many	7	16	cartilage
ENSSSCG00000001033	Low tissue specificity	detected in all		3
ENSSSCG00000001035	Tissue enriched	detected in some	34	40	lens
ENSSSCG00000001036	Tissue enhanced	detected in many	0	6	epididymis,male glands,skin
ENSSSCG00000001038	Low tissue specificity	detected in all		2
ENSSSCG00000001040	Low tissue specificity	detected in all		2
ENSSSCG00000001041	Low tissue specificity	detected in all		2
ENSSSCG00000001042	Tissue enhanced	detected in many	0	16	retina,testis
ENSSSCG00000001045	Group enriched	detected in many	5	10	brain,pineal gland,retina,testis,vagus nerve
ENSSSCG00000001048	Tissue enhanced	detected in some	0	21	large intestine,liver,testis
ENSSSCG00000001049	Low tissue specificity	detected in all		3
ENSSSCG00000001052	Tissue enriched	detected in many	5	12	brain
ENSSSCG00000001053	Low tissue specificity	detected in all		3
ENSSSCG00000001056	Low tissue specificity	detected in all		4
ENSSSCG00000001057	Low tissue specificity	detected in all		3
ENSSSCG00000001060	Group enriched	detected in some	8	20	brain,retina
ENSSSCG00000001061	Low tissue specificity	detected in all		3
ENSSSCG00000001062	Low tissue specificity	detected in all		2
ENSSSCG00000001063	Low tissue specificity	detected in all		3
ENSSSCG00000001064	Tissue enhanced	detected in all	0	7	heart,skeletal muscle
ENSSSCG00000001065	Low tissue specificity	detected in all		2
ENSSSCG00000001067	Tissue enhanced	detected in some	0	12	choroid plexus,endometrium,fallopian tube,lung,upper respiratory system
ENSSSCG00000001068	Tissue enhanced	detected in many	0	9	brain,skeletal muscle
ENSSSCG00000001070	Low tissue specificity	detected in all		2
ENSSSCG00000001073	Tissue enhanced	detected in many	0	5	pineal gland
ENSSSCG00000001074	Low tissue specificity	detected in all		3
ENSSSCG00000001075	Low tissue specificity	detected in all		2
ENSSSCG00000001076	Low tissue specificity	detected in all		3
ENSSSCG00000001078	Tissue enriched	detected in many	9	18	lens
ENSSSCG00000001080	Low tissue specificity	detected in all		2
ENSSSCG00000001081	Tissue enhanced	detected in many	0	5	cartilage
ENSSSCG00000001083	Tissue enriched	detected in many	10	28	testis
ENSSSCG00000001085	Tissue enhanced	detected in many	0	8	choroid plexus,fallopian tube,kidney
ENSSSCG00000001087	Low tissue specificity	detected in all		3
ENSSSCG00000001088	Low tissue specificity	detected in all		2
ENSSSCG00000001089	Tissue enhanced	detected in many	0	13	liver,lung
ENSSSCG00000001090	Tissue enhanced	detected in all	0	6	liver
ENSSSCG00000001091	Tissue enhanced	detected in some	0	9	brain,choroid plexus,pituitary gland
ENSSSCG00000001092	Low tissue specificity	detected in all		2
ENSSSCG00000001095	Low tissue specificity	detected in all		3
ENSSSCG00000001096	Tissue enriched	detected in some	12	22	testis
ENSSSCG00000001097	Tissue enhanced	detected in many	0	8	lymphoid tissue
ENSSSCG00000001098	Tissue enhanced	detected in many	0	8	lymphoid tissue
ENSSSCG00000001099	Tissue enhanced	detected in many	0	11	esophagus,salivary gland,upper respiratory system
ENSSSCG00000001100	Low tissue specificity	detected in all		2
ENSSSCG00000001101	Tissue enhanced	detected in some	0	14	brain,breast,esophagus
ENSSSCG00000001105	Tissue enriched	detected in some	23	36	testis
ENSSSCG00000001107	Group enriched	detected in all	13	14	kidney,liver
ENSSSCG00000001131	Tissue enhanced	detected in many	0	9	lymphoid tissue,male glands,stomach
ENSSSCG00000001132	Low tissue specificity	detected in all		2
ENSSSCG00000001137	Tissue enhanced	detected in all	0	5	lymphoid tissue
ENSSSCG00000001156	Low tissue specificity	detected in all		3
ENSSSCG00000001164	Low tissue specificity	detected in all		2
ENSSSCG00000001196	Tissue enhanced	detected in some	0	8	epididymis,testis
ENSSSCG00000001197	Low tissue specificity	detected in all		3
ENSSSCG00000001201	Low tissue specificity	detected in all		2
ENSSSCG00000001202	Low tissue specificity	detected in all		3
ENSSSCG00000001203	Tissue enhanced	detected in all	0	4	thyroid gland
ENSSSCG00000001204	Low tissue specificity	detected in all		2
ENSSSCG00000001205	Tissue enriched	detected in some	6	20	testis
ENSSSCG00000001206	Low tissue specificity	detected in all		3
ENSSSCG00000001207	Tissue enhanced	detected in all	0	7	brain
ENSSSCG00000001209	Low tissue specificity	detected in all		3
ENSSSCG00000001211	Tissue enhanced	detected in single	0	16	testis
ENSSSCG00000001213	Tissue enriched	detected in some	4	32	male glands
ENSSSCG00000001214	Tissue enriched	detected in many	18	25	epididymis
ENSSSCG00000001216	Low tissue specificity	detected in many		3
ENSSSCG00000001219	Tissue enriched	detected in all	5	7	male glands
ENSSSCG00000001229	Low tissue specificity	detected in all		3
ENSSSCG00000001231	Low tissue specificity	detected in many		3
ENSSSCG00000001232	Tissue enriched	detected in some	43	39	testis
ENSSSCG00000001233	Low tissue specificity	detected in all		3
ENSSSCG00000001234	Tissue enhanced	detected in many	0	8	dura mater,male glands,testis
ENSSSCG00000001235	Tissue enhanced	detected in all	0	5	large intestine,male glands
ENSSSCG00000001236	Tissue enhanced	detected in all	0	7	large intestine,small intestine
ENSSSCG00000001242	Tissue enhanced	detected in all	0	6	brain
ENSSSCG00000001245	Low tissue specificity	detected in all		1
ENSSSCG00000001247	Tissue enriched	detected in some	20	32	brain
ENSSSCG00000001248	Tissue enriched	detected in some	149	41	brain
ENSSSCG00000001254	Tissue enhanced	detected in some	0	9	testis
ENSSSCG00000001256	Group enriched	detected in some	27	30	lymphoid tissue,testis
ENSSSCG00000001258	Tissue enriched	detected in some	5	32	lymphoid tissue
ENSSSCG00000001297	Tissue enhanced	detected in some	0	10	brain,pituitary gland,retina,testis
ENSSSCG00000001304	Tissue enhanced	detected in some	0	18	lymphoid tissue,testis
ENSSSCG00000001341	Low tissue specificity	detected in all		2
ENSSSCG00000001342	Low tissue specificity	detected in all		2
ENSSSCG00000001346	Low tissue specificity	detected in all		3
ENSSSCG00000001347	Low tissue specificity	detected in all		2
ENSSSCG00000001362	Low tissue specificity	detected in all		3
ENSSSCG00000001372	Low tissue specificity	detected in all		3
ENSSSCG00000001376	Low tissue specificity	detected in all		2
ENSSSCG00000001379	Tissue enhanced	detected in all	0	5	lens
ENSSSCG00000001382	Low tissue specificity	detected in all		3
ENSSSCG00000001383	Low tissue specificity	detected in all		2
ENSSSCG00000001384	Low tissue specificity	detected in all		2
ENSSSCG00000001388	Tissue enriched	detected in some	29	41	mouth
ENSSSCG00000001391	Tissue enriched	detected in many	6	13	testis
ENSSSCG00000001392	Tissue enhanced	detected in many	0	5	lymphoid tissue
ENSSSCG00000001393	Tissue enhanced	detected in some	0	8	lymphoid tissue,mouth,testis
ENSSSCG00000001394	Low tissue specificity	detected in many		3
ENSSSCG00000001395	Low tissue specificity	detected in all		2
ENSSSCG00000001396	Low tissue specificity	detected in all		3
ENSSSCG00000001398	Low tissue specificity	detected in all		2
ENSSSCG00000001400	Low tissue specificity	detected in all		3
ENSSSCG00000001401	Group enriched	detected in some	4	19	brain,pineal gland
ENSSSCG00000001402	Low tissue specificity	detected in all		2
ENSSSCG00000001403	Tissue enhanced	detected in many	0	14	lymphoid tissue,upper respiratory system
ENSSSCG00000001404	Low tissue specificity	detected in all		2
ENSSSCG00000001405	Tissue enriched	detected in many	4	15	lymphoid tissue
ENSSSCG00000001407	Group enriched	detected in some	7	21	kidney,lymphoid tissue
ENSSSCG00000001409	Low tissue specificity	detected in all		3
ENSSSCG00000001410	Tissue enriched	detected in all	5	7	testis
ENSSSCG00000001411	Tissue enhanced	detected in all	0	7	liver
ENSSSCG00000001413	Low tissue specificity	detected in all		2
ENSSSCG00000001414	Low tissue specificity	detected in all		3
ENSSSCG00000001416	Low tissue specificity	detected in many		3
ENSSSCG00000001418	Low tissue specificity	detected in all		4
ENSSSCG00000001419	Tissue enhanced	detected in many	0	7	gallbladder,large intestine,stomach,upper respiratory system
ENSSSCG00000001420	Low tissue specificity	detected in all		2
ENSSSCG00000001421	Low tissue specificity	detected in all		2
ENSSSCG00000001422	Tissue enhanced	detected in many	0	8	liver,pineal gland,synovial tissue
ENSSSCG00000001423	Low tissue specificity	detected in all		3
ENSSSCG00000001424	Low tissue specificity	detected in all		2
ENSSSCG00000001425	Low tissue specificity	detected in all		3
ENSSSCG00000001426	Low tissue specificity	detected in all		2
ENSSSCG00000001427	Tissue enhanced	detected in many	0	6	adipose tissue,liver
ENSSSCG00000001428	Tissue enriched	detected in many	50	39	adrenal gland
ENSSSCG00000001430	Low tissue specificity	detected in all		2
ENSSSCG00000001431	Tissue enriched	detected in many	6	13	testis
ENSSSCG00000001433	Low tissue specificity	detected in all		3
ENSSSCG00000001434	Tissue enhanced	detected in all	0	9	stomach,vagus nerve
ENSSSCG00000001435	Tissue enhanced	detected in all	0	6	adipose tissue
ENSSSCG00000001436	Low tissue specificity	detected in all		2
ENSSSCG00000001437	Tissue enriched	detected in some	39	38	lung
ENSSSCG00000001438	Low tissue specificity	detected in all		3
ENSSSCG00000001439	Tissue enhanced	detected in many	0	10	lymphoid tissue
ENSSSCG00000001440	Low tissue specificity	detected in many		3
ENSSSCG00000001441	Group enriched	detected in some	15	20	gallbladder,small intestine,stomach
ENSSSCG00000001444	Tissue enriched	detected in single	153	43	testis
ENSSSCG00000001447	Tissue enriched	detected in many	11	14	small intestine
ENSSSCG00000001453	Tissue enhanced	detected in many	0	4	lymphoid tissue
ENSSSCG00000001455	Tissue enhanced	detected in many	0	5	lymphoid tissue
ENSSSCG00000001456	Tissue enhanced	detected in many	0	5	lymphoid tissue
ENSSSCG00000001457	Tissue enhanced	detected in many	0	5	lymphoid tissue
ENSSSCG00000001458	Tissue enhanced	detected in many	0	6	lymphoid tissue
ENSSSCG00000001459	Tissue enhanced	detected in all	0	7	lymphoid tissue
ENSSSCG00000001463	Tissue enhanced	detected in many	0	5	large intestine
ENSSSCG00000001469	Low tissue specificity	detected in many		4
ENSSSCG00000001470	Tissue enhanced	detected in many	0	4	lymphoid tissue
ENSSSCG00000001471	Low tissue specificity	detected in all		3
ENSSSCG00000001472	Low tissue specificity	detected in all		3
ENSSSCG00000001473	Tissue enriched	detected in some	56	41	cartilage
ENSSSCG00000001474	Low tissue specificity	detected in all		2
ENSSSCG00000001475	Tissue enhanced	detected in all	0	8	male glands
ENSSSCG00000001476	Low tissue specificity	detected in all		3
ENSSSCG00000001477	Low tissue specificity	detected in all		2
ENSSSCG00000001478	Tissue enhanced	detected in many	0	9	cartilage,thyroid gland
ENSSSCG00000001479	Tissue enhanced	detected in many	0	8	brain
ENSSSCG00000001480	Tissue enhanced	detected in some	0	13	adrenal gland,brain,pituitary gland,smooth muscle
ENSSSCG00000001481	Group enriched	detected in some	10	24	brain,cornea
ENSSSCG00000001483	Tissue enhanced	detected in many	0	11	mouth,skin
ENSSSCG00000001484	Tissue enriched	detected in many	12	31	kidney
ENSSSCG00000001485	Group enriched	detected in some	4	15	heart,skeletal muscle,vagus nerve
ENSSSCG00000001486	Low tissue specificity	detected in many		4
ENSSSCG00000001487	Group enriched	detected in some	5	19	heart,skeletal muscle
ENSSSCG00000001488	Tissue enhanced	detected in all	0	6	lens
ENSSSCG00000001489	Tissue enhanced	detected in many	0	4	adipose tissue,brain,skin
ENSSSCG00000001490	Tissue enhanced	detected in some	0	14	brain,retina
ENSSSCG00000001493	Tissue enhanced	detected in all	0	4	kidney
ENSSSCG00000001497	Low tissue specificity	detected in all		3
ENSSSCG00000001498	Low tissue specificity	detected in all		3
ENSSSCG00000001499	Low tissue specificity	detected in all		3
ENSSSCG00000001500	Tissue enhanced	detected in many	0	7	ductus deferens,penis
ENSSSCG00000001501	Low tissue specificity	detected in all		2
ENSSSCG00000001502	Low tissue specificity	detected in all		4
ENSSSCG00000001503	Tissue enhanced	detected in all	0	5	epididymis
ENSSSCG00000001504	Low tissue specificity	detected in all		2
ENSSSCG00000001505	Low tissue specificity	detected in all		2
ENSSSCG00000001506	Low tissue specificity	detected in all		3
ENSSSCG00000001507	Low tissue specificity	detected in all		3
ENSSSCG00000001509	Low tissue specificity	detected in all		4
ENSSSCG00000001510	Low tissue specificity	detected in all		4
ENSSSCG00000001511	Low tissue specificity	detected in all		2
ENSSSCG00000001512	Tissue enhanced	detected in all	0	6	lens
ENSSSCG00000001513	Tissue enhanced	detected in many	0	8	brain
ENSSSCG00000001516	Tissue enhanced	detected in all	0	6	stomach
ENSSSCG00000001517	Tissue enhanced	detected in many	0	7	testis
ENSSSCG00000001518	Tissue enhanced	detected in many	0	8	stomach
ENSSSCG00000001520	Low tissue specificity	detected in all		2
ENSSSCG00000001521	Group enriched	detected in some	93	24	epididymis,small intestine
ENSSSCG00000001523	Tissue enriched	detected in some	19	36	brain
ENSSSCG00000001527	Low tissue specificity	detected in all		3
ENSSSCG00000001528	Tissue enhanced	detected in all	0	5	lens,male glands
ENSSSCG00000001531	Tissue enhanced	detected in all	0	4	testis
ENSSSCG00000001532	Low tissue specificity	detected in all		3
ENSSSCG00000001533	Low tissue specificity	detected in all		2
ENSSSCG00000001534	Tissue enriched	detected in all	5	8	kidney
ENSSSCG00000001535	Tissue enriched	detected in some	36	37	testis
ENSSSCG00000001536	Low tissue specificity	detected in all		3
ENSSSCG00000001537	Low tissue specificity	detected in all		2
ENSSSCG00000001538	Low tissue specificity	detected in all		3
ENSSSCG00000001539	Tissue enhanced	detected in all	0	5	stomach
ENSSSCG00000001541	Tissue enhanced	detected in many	0	6	lymphoid tissue
ENSSSCG00000001543	Tissue enhanced	detected in all	0	4	male glands
ENSSSCG00000001544	Low tissue specificity	detected in all		3
ENSSSCG00000001546	Low tissue specificity	detected in all		2
ENSSSCG00000001549	Low tissue specificity	detected in all		2
ENSSSCG00000001550	Tissue enhanced	detected in many	0	12	epididymis,testis
ENSSSCG00000001551	Group enriched	detected in many	13	17	ductus deferens,epididymis
ENSSSCG00000001552	Group enriched	detected in some	6	14	adipose tissue,ductus deferens,epididymis,testis
ENSSSCG00000001553	Tissue enhanced	detected in some	0	11	brain,epididymis,pineal gland
ENSSSCG00000001554	Low tissue specificity	detected in all		3
ENSSSCG00000001555	Tissue enriched	detected in single	78	41	testis
ENSSSCG00000001556	Low tissue specificity	detected in all		2
ENSSSCG00000001559	Tissue enriched	detected in some	10	31	skin
ENSSSCG00000001560	Low tissue specificity	detected in all		3
ENSSSCG00000001561	Tissue enhanced	detected in many	0	6	male glands,small intestine,stomach
ENSSSCG00000001562	Low tissue specificity	detected in all		2
ENSSSCG00000001563	Low tissue specificity	detected in all		2
ENSSSCG00000001564	Low tissue specificity	detected in all		2
ENSSSCG00000001565	Tissue enhanced	detected in many	0	4	choroid plexus
ENSSSCG00000001566	Tissue enhanced	detected in many	0	6	bone marrow,dura mater,gallbladder
ENSSSCG00000001567	Tissue enriched	detected in some	5	24	brain
ENSSSCG00000001570	Group enriched	detected in many	4	15	aorta,mesothelial tissue
ENSSSCG00000001571	Tissue enhanced	detected in all	0	5	male glands
ENSSSCG00000001572	Tissue enhanced	detected in many	0	9	lymphoid tissue
ENSSSCG00000001573	Low tissue specificity	detected in all		3
ENSSSCG00000001574	Tissue enriched	detected in single	59	42	testis
ENSSSCG00000001576	Tissue enriched	detected in single	39	40	testis
ENSSSCG00000001577	Low tissue specificity	detected in all		3
ENSSSCG00000001578	Low tissue specificity	detected in all		3
ENSSSCG00000001579	Low tissue specificity	detected in all		2
ENSSSCG00000001582	Group enriched	detected in many	4	9	brain,ovary,pineal gland,retina
ENSSSCG00000001588	Tissue enriched	detected in some	18	35	testis
ENSSSCG00000001589	Tissue enriched	detected in many	5	18	small intestine
ENSSSCG00000001592	Tissue enhanced	detected in some	0	10	adipose tissue,cartilage
ENSSSCG00000001594	Tissue enhanced	detected in many	0	8	fallopian tube,testis
ENSSSCG00000001595	Tissue enhanced	detected in all	0	10	brain
ENSSSCG00000001596	Tissue enhanced	detected in all	0	6	kidney,liver,mouth
ENSSSCG00000001597	Tissue enhanced	detected in many	0	8	brain,retina
ENSSSCG00000001611	Low tissue specificity	detected in all		2
ENSSSCG00000001612	Tissue enhanced	detected in all	0	7	testis
ENSSSCG00000001613	Group enriched	detected in some	7	12	bone marrow,dura mater,lymphoid tissue,testis
ENSSSCG00000001616	Tissue enhanced	detected in some	0	14	lymphoid tissue
ENSSSCG00000001618	Tissue enhanced	detected in some	0	6	large intestine,lymphoid tissue,small intestine
ENSSSCG00000001619	Tissue enhanced	detected in all	0	4	stomach
ENSSSCG00000001620	Tissue enhanced	detected in all	0	5	adrenal gland,cartilage
ENSSSCG00000001621	Low tissue specificity	detected in all		2
ENSSSCG00000001624	Tissue enhanced	detected in all	0	5	testis
ENSSSCG00000001625	Tissue enriched	detected in some	83	42	stomach
ENSSSCG00000001629	Tissue enhanced	detected in all	0	8	testis
ENSSSCG00000001633	Tissue enriched	detected in some	62	41	testis
ENSSSCG00000001636	Tissue enriched	detected in some	5	33	retina
ENSSSCG00000001637	Tissue enriched	detected in some	5	31	retina
ENSSSCG00000001638	Low tissue specificity	detected in all		3
ENSSSCG00000001639	Tissue enhanced	detected in all	0	5	skin
ENSSSCG00000001641	Low tissue specificity	detected in all		2
ENSSSCG00000001646	Low tissue specificity	detected in all		2
ENSSSCG00000001650	Tissue enriched	detected in some	17	34	lymphoid tissue
ENSSSCG00000001651	Low tissue specificity	detected in all		3
ENSSSCG00000001653	Low tissue specificity	detected in all		2
ENSSSCG00000001654	Low tissue specificity	detected in all		2
ENSSSCG00000001655	Tissue enriched	detected in all	4	16	testis
ENSSSCG00000001656	Low tissue specificity	detected in all		2
ENSSSCG00000001657	Low tissue specificity	detected in all		3
ENSSSCG00000001658	Low tissue specificity	detected in all		2
ENSSSCG00000001659	Low tissue specificity	detected in all		2
ENSSSCG00000001660	Low tissue specificity	detected in all		3
ENSSSCG00000001661	Tissue enhanced	detected in all	0	4	smooth muscle
ENSSSCG00000001664	Tissue enriched	detected in some	5	20	brain
ENSSSCG00000001667	Tissue enhanced	detected in all	0	4	testis
ENSSSCG00000001672	Group enriched	detected in many	4	10	heart,liver,lymphoid tissue,testis
ENSSSCG00000001676	Tissue enhanced	detected in some	0	11	brain,testis
ENSSSCG00000001679	Low tissue specificity	detected in all		3
ENSSSCG00000001680	Low tissue specificity	detected in all		3
ENSSSCG00000001682	Tissue enhanced	detected in many	0	8	esophagus,male glands,mouth,skin
ENSSSCG00000001683	Low tissue specificity	detected in all		3
ENSSSCG00000001688	Low tissue specificity	detected in all		3
ENSSSCG00000001689	Low tissue specificity	detected in all		2
ENSSSCG00000001691	Tissue enhanced	detected in many	0	8	testis
ENSSSCG00000001692	Low tissue specificity	detected in all		3
ENSSSCG00000001695	Tissue enhanced	detected in all	0	5	thyroid gland
ENSSSCG00000001696	Low tissue specificity	detected in all		2
ENSSSCG00000001697	Tissue enhanced	detected in all	0	4	stomach
ENSSSCG00000001698	Tissue enriched	detected in some	47	37	testis
ENSSSCG00000001700	Low tissue specificity	detected in all		4
ENSSSCG00000001701	Low tissue specificity	detected in all		3
ENSSSCG00000001702	Tissue enhanced	detected in all	0	8	male glands
ENSSSCG00000001703	Low tissue specificity	detected in all		3
ENSSSCG00000001705	Tissue enhanced	detected in some	0	19	fallopian tube,testis,upper respiratory system
ENSSSCG00000001706	Low tissue specificity	detected in all		2
ENSSSCG00000001708	Low tissue specificity	detected in all		2
ENSSSCG00000001709	Low tissue specificity	detected in all		2
ENSSSCG00000001710	Tissue enhanced	detected in many	0	5	ovary,stomach
ENSSSCG00000001715	Tissue enhanced	detected in all	0	5	epididymis
ENSSSCG00000001716	Tissue enriched	detected in many	5	23	lens
ENSSSCG00000001718	Low tissue specificity	detected in all		3
ENSSSCG00000001720	Tissue enhanced	detected in all	0	8	liver
ENSSSCG00000001723	Tissue enhanced	detected in all	0	6	lens
ENSSSCG00000001724	Tissue enriched	detected in single	529	43	small intestine
ENSSSCG00000001725	Tissue enhanced	detected in many	0	5	adipose tissue
ENSSSCG00000001726	Tissue enhanced	detected in all	0	10	male glands
ENSSSCG00000001727	Tissue enhanced	detected in many	0	11	male glands,stomach
ENSSSCG00000001729	Group enriched	detected in some	5	18	brain,retina,skeletal muscle
ENSSSCG00000001731	Low tissue specificity	detected in all		2
ENSSSCG00000001732	Tissue enhanced	detected in all	0	4	liver
ENSSSCG00000001734	Group enriched	detected in many	4	10	adipose tissue,large intestine,small intestine,stomach
ENSSSCG00000001735	Tissue enhanced	detected in many	0	10	dura mater,large intestine,small intestine,stomach
ENSSSCG00000001736	Tissue enriched	detected in single	664	44	testis
ENSSSCG00000001738	Tissue enriched	detected in single	102	43	testis
ENSSSCG00000001739	Group enriched	detected in all	4	9	ductus deferens,epididymis
ENSSSCG00000001741	Tissue enriched	detected in some	14	38	epididymis
ENSSSCG00000001743	Tissue enriched	detected in some	8	38	epididymis
ENSSSCG00000001744	Tissue enriched	detected in some	5	37	brain
ENSSSCG00000001746	Tissue enriched	detected in some	9	30	kidney
ENSSSCG00000001748	Tissue enhanced	detected in some	0	15	lymphoid tissue,stomach,upper respiratory system
ENSSSCG00000001749	Low tissue specificity	detected in all		2
ENSSSCG00000001750	Tissue enhanced	detected in many	0	8	brain,stomach,vagus nerve
ENSSSCG00000001751	Tissue enriched	detected in some	8	22	brain
ENSSSCG00000001752	Low tissue specificity	detected in all		3
ENSSSCG00000001753	Tissue enhanced	detected in some	0	14	cartilage,lens
ENSSSCG00000001755	Tissue enriched	detected in all	4	10	pineal gland
ENSSSCG00000001756	Low tissue specificity	detected in all		3
ENSSSCG00000001757	Tissue enhanced	detected in all	0	5	lens
ENSSSCG00000001760	Tissue enhanced	detected in many	0	15	brain,vagus nerve
ENSSSCG00000001762	Tissue enhanced	detected in many	0	11	brain
ENSSSCG00000001764	Tissue enhanced	detected in many	0	6	brain
ENSSSCG00000001765	Tissue enhanced	detected in many	0	11	heart
ENSSSCG00000001769	Low tissue specificity	detected in all		3
ENSSSCG00000001770	Tissue enhanced	detected in all	0	6	ovary,synovial tissue
ENSSSCG00000001771	Tissue enhanced	detected in some	0	19	brain,cornea,pineal gland
ENSSSCG00000001773	Tissue enhanced	detected in all	0	6	male glands,ovary
ENSSSCG00000001775	Tissue enriched	detected in all	4	14	lens
ENSSSCG00000001776	Tissue enhanced	detected in some	0	8	kidney,liver
ENSSSCG00000001779	Low tissue specificity	detected in all		2
ENSSSCG00000001780	Tissue enhanced	detected in many	0	8	adrenal gland,liver
ENSSSCG00000001782	Tissue enhanced	detected in many	0	5	large intestine,male glands
ENSSSCG00000001786	Tissue enhanced	detected in some	0	10	brain,choroid plexus,fallopian tube,lung,upper respiratory system
ENSSSCG00000001787	Tissue enhanced	detected in many	0	6	brain,cartilage,lymphoid tissue,mesothelial tissue,vagus nerve
ENSSSCG00000001788	Tissue enhanced	detected in many	0	4	skin
ENSSSCG00000001789	Low tissue specificity	detected in many		3
ENSSSCG00000001790	Group enriched	detected in some	23	25	bone marrow,brain
ENSSSCG00000001792	Low tissue specificity	detected in all		2
ENSSSCG00000001793	Tissue enriched	detected in many	4	12	cartilage
ENSSSCG00000001795	Group enriched	detected in many	6	17	brain,testis
ENSSSCG00000001798	Tissue enhanced	detected in some	0	13	adipose tissue,cornea,mesothelial tissue,skin
ENSSSCG00000001800	Low tissue specificity	detected in many		3
ENSSSCG00000001801	Tissue enhanced	detected in all	0	5	heart,skeletal muscle
ENSSSCG00000001804	Tissue enhanced	detected in many	0	5	salivary gland
ENSSSCG00000001805	Low tissue specificity	detected in all		2
ENSSSCG00000001806	Group enriched	detected in some	6	16	heart,skeletal muscle
ENSSSCG00000001807	Tissue enhanced	detected in many	0	7	brain,pineal gland,retina
ENSSSCG00000001808	Tissue enriched	detected in many	4	19	lens
ENSSSCG00000001810	Low tissue specificity	detected in all		3
ENSSSCG00000001814	Low tissue specificity	detected in all		2
ENSSSCG00000001816	Tissue enhanced	detected in all	0	4	epididymis
ENSSSCG00000001817	Tissue enhanced	detected in all	0	6	epididymis
ENSSSCG00000001818	Tissue enhanced	detected in many	0	6	lymphoid tissue
ENSSSCG00000001819	Low tissue specificity	detected in all		4
ENSSSCG00000001820	Low tissue specificity	detected in all		2
ENSSSCG00000001821	Low tissue specificity	detected in all		3
ENSSSCG00000001822	Low tissue specificity	detected in all		3
ENSSSCG00000001823	Tissue enriched	detected in all	20	24	liver
ENSSSCG00000001824	Low tissue specificity	detected in all		2
ENSSSCG00000001825	Low tissue specificity	detected in all		3
ENSSSCG00000001826	Tissue enhanced	detected in many	0	11	male glands
ENSSSCG00000001827	Group enriched	detected in some	13	28	brain,dura mater
ENSSSCG00000001829	Tissue enriched	detected in some	4	33	dura mater
ENSSSCG00000001830	Tissue enhanced	detected in some	0	15	cartilage,dura mater,penis
ENSSSCG00000001832	Tissue enriched	detected in some	16	37	cartilage
ENSSSCG00000001834	Tissue enriched	detected in many	6	15	cartilage
ENSSSCG00000001835	Tissue enhanced	detected in all	0	4	choroid plexus
ENSSSCG00000001836	Tissue enhanced	detected in all	0	13	brain,retina
ENSSSCG00000001837	Tissue enhanced	detected in many	0	4	lymphoid tissue
ENSSSCG00000001838	Low tissue specificity	detected in all		2
ENSSSCG00000001840	Low tissue specificity	detected in all		2
ENSSSCG00000001841	Tissue enhanced	detected in many	0	14	kidney,mouth,ovary
ENSSSCG00000001844	Group enriched	detected in many	5	20	adipose tissue,aorta,bone marrow
ENSSSCG00000001846	Tissue enhanced	detected in many	0	7	adipose tissue,testis
ENSSSCG00000001847	Low tissue specificity	detected in all		3
ENSSSCG00000001848	Low tissue specificity	detected in all		3
ENSSSCG00000001849	Tissue enhanced	detected in many	0	15	male glands,small intestine
ENSSSCG00000001850	Low tissue specificity	detected in all		2
ENSSSCG00000001852	Tissue enhanced	detected in all	0	6	heart,skeletal muscle
ENSSSCG00000001855	Tissue enriched	detected in some	4	20	testis
ENSSSCG00000001858	Low tissue specificity	detected in all		3
ENSSSCG00000001859	Low tissue specificity	detected in all		2
ENSSSCG00000001860	Tissue enhanced	detected in many	0	7	brain,male glands
ENSSSCG00000001862	Low tissue specificity	detected in all		4
ENSSSCG00000001863	Tissue enhanced	detected in many	0	11	brain
ENSSSCG00000001865	Low tissue specificity	detected in all		3
ENSSSCG00000001866	Low tissue specificity	detected in all		2
ENSSSCG00000001867	Low tissue specificity	detected in all		3
ENSSSCG00000001868	Low tissue specificity	detected in all		4
ENSSSCG00000001869	Low tissue specificity	detected in all		2
ENSSSCG00000001871	Low tissue specificity	detected in all		2
ENSSSCG00000001872	Tissue enhanced	detected in many	0	12	brain
ENSSSCG00000001873	Tissue enhanced	detected in many	0	10	cartilage,penis
ENSSSCG00000001875	Low tissue specificity	detected in all		2
ENSSSCG00000001877	Low tissue specificity	detected in all		2
ENSSSCG00000001878	Low tissue specificity	detected in all		2
ENSSSCG00000001879	Tissue enriched	detected in some	20	37	testis
ENSSSCG00000001880	Low tissue specificity	detected in all		2
ENSSSCG00000001881	Low tissue specificity	detected in all		2
ENSSSCG00000001882	Tissue enhanced	detected in all	0	6	kidney,liver
ENSSSCG00000001884	Low tissue specificity	detected in all		2
ENSSSCG00000001885	Low tissue specificity	detected in many		3
ENSSSCG00000001887	Tissue enhanced	detected in many	0	8	brain,retina
ENSSSCG00000001888	Group enriched	detected in many	4	12	brain,lens
ENSSSCG00000001892	Low tissue specificity	detected in all		3
ENSSSCG00000001895	Tissue enriched	detected in some	7	28	retina
ENSSSCG00000001898	Low tissue specificity	detected in all		3
ENSSSCG00000001899	Group enriched	detected in some	27	26	esophagus,male glands,salivary gland
ENSSSCG00000001900	Tissue enhanced	detected in all	0	5	lymphoid tissue
ENSSSCG00000001901	Tissue enriched	detected in some	57	42	liver
ENSSSCG00000001903	Low tissue specificity	detected in all		3
ENSSSCG00000001904	Low tissue specificity	detected in all		2
ENSSSCG00000001905	Low tissue specificity	detected in all		3
ENSSSCG00000001906	Tissue enriched	detected in many	4	17	liver
ENSSSCG00000001907	Tissue enhanced	detected in all	0	4	lens
ENSSSCG00000001908	Tissue enriched	detected in some	6	26	testis
ENSSSCG00000001909	Tissue enhanced	detected in many	0	15	kidney,lens
ENSSSCG00000001910	Tissue enhanced	detected in many	0	6	cartilage,vagus nerve
ENSSSCG00000001912	Low tissue specificity	detected in all		4
ENSSSCG00000001913	Tissue enriched	detected in all	5	7	epididymis
ENSSSCG00000001914	Tissue enhanced	detected in all	0	5	choroid plexus
ENSSSCG00000001915	Tissue enriched	detected in some	5	28	testis
ENSSSCG00000001916	Tissue enhanced	detected in many	0	8	brain,heart,skeletal muscle
ENSSSCG00000001917	Tissue enhanced	detected in all	0	4	ovary
ENSSSCG00000001918	Low tissue specificity	detected in all		3
ENSSSCG00000001920	Tissue enhanced	detected in many	0	8	brain,heart
ENSSSCG00000001921	Low tissue specificity	detected in all		3
ENSSSCG00000001924	Low tissue specificity	detected in all		2
ENSSSCG00000001925	Low tissue specificity	detected in all		3
ENSSSCG00000001926	Tissue enriched	detected in some	6	36	testis
ENSSSCG00000001927	Low tissue specificity	detected in all		3
ENSSSCG00000001928	Tissue enhanced	detected in some	0	14	brain,retina,testis
ENSSSCG00000001929	Low tissue specificity	detected in all		2
ENSSSCG00000001930	Tissue enhanced	detected in all	0	7	skeletal muscle
ENSSSCG00000001931	Group enriched	detected in many	4	15	epididymis,thyroid gland
ENSSSCG00000001932	Tissue enhanced	detected in many	0	4	male glands,testis
ENSSSCG00000001934	Low tissue specificity	detected in all		2
ENSSSCG00000001938	Group enriched	detected in some	5	14	brain,male glands,stomach,testis
ENSSSCG00000001939	Tissue enhanced	detected in some	0	17	brain,testis,upper respiratory system
ENSSSCG00000001942	Group enriched	detected in some	5	15	esophagus,male glands,mouth,salivary gland,upper respiratory system
ENSSSCG00000001944	Tissue enhanced	detected in some	0	12	brain,lens,male glands
ENSSSCG00000001945	Group enriched	detected in some	11	32	lung,thyroid gland
ENSSSCG00000001946	Low tissue specificity	detected in all		4
ENSSSCG00000001947	Low tissue specificity	detected in all		3
ENSSSCG00000001949	Tissue enhanced	detected in some	0	16	adrenal gland,brain,lymphoid tissue
ENSSSCG00000001950	Low tissue specificity	detected in all		2
ENSSSCG00000001951	Low tissue specificity	detected in all		4
ENSSSCG00000001952	Low tissue specificity	detected in all		3
ENSSSCG00000001955	Low tissue specificity	detected in all		3
ENSSSCG00000001956	Low tissue specificity	detected in all		2
ENSSSCG00000001958	Low tissue specificity	detected in many		4
ENSSSCG00000001959	Tissue enhanced	detected in all	0	6	skeletal muscle,smooth muscle
ENSSSCG00000001960	Low tissue specificity	detected in all		3
ENSSSCG00000001963	Tissue enhanced	detected in many	0	9	lens
ENSSSCG00000001964	Tissue enhanced	detected in many	0	10	brain,cartilage
ENSSSCG00000001966	Low tissue specificity	detected in all		3
ENSSSCG00000001968	Low tissue specificity	detected in all		3
ENSSSCG00000001970	Low tissue specificity	detected in all		2
ENSSSCG00000001971	Low tissue specificity	detected in all		2
ENSSSCG00000001972	Low tissue specificity	detected in all		3
ENSSSCG00000001973	Low tissue specificity	detected in all		4
ENSSSCG00000001974	Low tissue specificity	detected in all		4
ENSSSCG00000001975	Low tissue specificity	detected in all		3
ENSSSCG00000001977	Tissue enhanced	detected in all	0	5	male glands
ENSSSCG00000001978	Tissue enhanced	detected in many	0	9	large intestine,lymphoid tissue,small intestine
ENSSSCG00000001979	Group enriched	detected in some	11	15	bone marrow,dura mater,lymphoid tissue
ENSSSCG00000001982	Low tissue specificity	detected in many		2
ENSSSCG00000001983	Low tissue specificity	detected in all		3
ENSSSCG00000001984	Tissue enhanced	detected in all	0	4	stomach
ENSSSCG00000001985	Tissue enriched	detected in some	61	40	brain
ENSSSCG00000001986	Low tissue specificity	detected in many		3
ENSSSCG00000001987	Low tissue specificity	detected in many		3
ENSSSCG00000001988	Tissue enhanced	detected in many	0	6	lymphoid tissue
ENSSSCG00000001989	Tissue enhanced	detected in some	0	21	liver,small intestine
ENSSSCG00000001990	Low tissue specificity	detected in all		2
ENSSSCG00000001991	Low tissue specificity	detected in all		2
ENSSSCG00000001992	Low tissue specificity	detected in many		2
ENSSSCG00000001993	Tissue enhanced	detected in many	0	15	mouth,skin
ENSSSCG00000001994	Low tissue specificity	detected in all		2
ENSSSCG00000001999	Low tissue specificity	detected in many		3
ENSSSCG00000002000	Low tissue specificity	detected in all		4
ENSSSCG00000002001	Low tissue specificity	detected in many		3
ENSSSCG00000002002	Low tissue specificity	detected in many		2
ENSSSCG00000002003	Low tissue specificity	detected in all		2
ENSSSCG00000002004	Low tissue specificity	detected in all		3
ENSSSCG00000002005	Tissue enhanced	detected in all	0	4	skeletal muscle
ENSSSCG00000002006	Low tissue specificity	detected in all		3
ENSSSCG00000002007	Group enriched	detected in many	4	12	heart,skeletal muscle
ENSSSCG00000002008	Low tissue specificity	detected in all		4
ENSSSCG00000002009	Group enriched	detected in many	10	18	kidney,liver
ENSSSCG00000002010	Tissue enriched	detected in single	406	43	retina
ENSSSCG00000002011	Tissue enriched	detected in some	14	38	brain
ENSSSCG00000002012	Tissue enhanced	detected in many	0	7	brain,testis
ENSSSCG00000002013	Tissue enriched	detected in many	20	31	testis
ENSSSCG00000002014	Group enriched	detected in many	4	12	brain,testis
ENSSSCG00000002015	Low tissue specificity	detected in all		2
ENSSSCG00000002016	Low tissue specificity	detected in all		2
ENSSSCG00000002020	Low tissue specificity	detected in all		2
ENSSSCG00000002023	Low tissue specificity	detected in all		2
ENSSSCG00000002025	Group enriched	detected in many	4	13	brain,choroid plexus
ENSSSCG00000002026	Low tissue specificity	detected in many		4
ENSSSCG00000002028	Tissue enhanced	detected in some	0	20	brain,heart,vagus nerve
ENSSSCG00000002029	Group enriched	detected in some	12	26	heart,skeletal muscle
ENSSSCG00000002032	Tissue enhanced	detected in many	0	7	cervix,kidney
ENSSSCG00000002033	Tissue enhanced	detected in some	0	23	adipose tissue,bone marrow,dura mater
ENSSSCG00000002034	Low tissue specificity	detected in all		2
ENSSSCG00000002035	Low tissue specificity	detected in all		3
ENSSSCG00000002036	Tissue enhanced	detected in all	0	4	lens
ENSSSCG00000002037	Tissue enriched	detected in many	9	15	lymphoid tissue
ENSSSCG00000002038	Tissue enriched	detected in single	129	43	lymphoid tissue
ENSSSCG00000002039	Tissue enhanced	detected in all	0	5	cervix,ovary
ENSSSCG00000002040	Low tissue specificity	detected in all		3
ENSSSCG00000002041	Tissue enhanced	detected in many	0	10	kidney
ENSSSCG00000002042	Low tissue specificity	detected in all		2
ENSSSCG00000002045	Tissue enhanced	detected in many	0	5	liver,testis
ENSSSCG00000002050	Tissue enhanced	detected in all	0	5	male glands
ENSSSCG00000002051	Tissue enhanced	detected in all	0	4	testis
ENSSSCG00000002052	Tissue enhanced	detected in many	0	9	skeletal muscle
ENSSSCG00000002071	Tissue enhanced	detected in some	0	16	large intestine,lymphoid tissue,small intestine,stomach
ENSSSCG00000002081	Low tissue specificity	detected in all		3
ENSSSCG00000002084	Tissue enriched	detected in some	5	19	lymphoid tissue
ENSSSCG00000002090	Tissue enhanced	detected in many	0	8	lymphoid tissue
ENSSSCG00000002099	Tissue enriched	detected in some	4	18	lymphoid tissue
ENSSSCG00000002100	Tissue enriched	detected in some	4	21	lymphoid tissue
ENSSSCG00000002105	Tissue enhanced	detected in some	0	16	liver,lymphoid tissue
ENSSSCG00000002106	Not detected	not detected		10
ENSSSCG00000002127	Low tissue specificity	detected in all		2
ENSSSCG00000002129	Group enriched	detected in many	5	17	epididymis,retina,testis
ENSSSCG00000002130	Tissue enhanced	detected in single	0	13	dura mater
ENSSSCG00000002131	Group enriched	detected in some	5	25	epididymis,male glands
ENSSSCG00000002134	Group enriched	detected in many	4	11	brain,choroid plexus,epididymis,fallopian tube
ENSSSCG00000002135	Low tissue specificity	detected in many		4
ENSSSCG00000002138	Low tissue specificity	detected in all		2
ENSSSCG00000002140	Tissue enriched	detected in all	4	16	skeletal muscle
ENSSSCG00000002142	Low tissue specificity	detected in many		3
ENSSSCG00000002143	Low tissue specificity	detected in all		2
ENSSSCG00000002144	Low tissue specificity	detected in all		3
ENSSSCG00000002145	Low tissue specificity	detected in all		2
ENSSSCG00000002148	Tissue enhanced	detected in single	0	13	testis
ENSSSCG00000002170	Tissue enhanced	detected in some	0	6	pineal gland,testis
ENSSSCG00000002175	Tissue enhanced	detected in single	0	12	testis
ENSSSCG00000002187	Tissue enhanced	detected in some	0	8	endometrium,testis
ENSSSCG00000002188	Tissue enhanced	detected in some	0	8	adipose tissue,testis
ENSSSCG00000002190	Tissue enhanced	detected in some	0	6	aorta,skin,testis
ENSSSCG00000002191	Tissue enhanced	detected in single	0	13	testis
ENSSSCG00000002202	Tissue enhanced	detected in some	0	5	testis
ENSSSCG00000002218	Low tissue specificity	detected in all		2
ENSSSCG00000002235	Low tissue specificity	detected in all		3
ENSSSCG00000002241	Tissue enriched	detected in some	8	18	testis
ENSSSCG00000002243	Low tissue specificity	detected in all		3
ENSSSCG00000002245	Low tissue specificity	detected in all		3
ENSSSCG00000002251	Tissue enriched	detected in single	63	42	testis
ENSSSCG00000002252	Tissue enhanced	detected in all	0	4	lens,ovary
ENSSSCG00000002254	Low tissue specificity	detected in all		4
ENSSSCG00000002257	Tissue enhanced	detected in many	0	4	retina
ENSSSCG00000002258	Tissue enriched	detected in many	7	25	lens
ENSSSCG00000002259	Low tissue specificity	detected in all		2
ENSSSCG00000002260	Low tissue specificity	detected in all		2
ENSSSCG00000002261	Tissue enriched	detected in single	14	22	testis
ENSSSCG00000002262	Group enriched	detected in some	11	17	brain,pineal gland,retina
ENSSSCG00000002263	Tissue enhanced	detected in all	0	6	adrenal gland,choroid plexus
ENSSSCG00000002265	Tissue enhanced	detected in many	0	12	male glands
ENSSSCG00000002266	Low tissue specificity	detected in all		2
ENSSSCG00000002267	Low tissue specificity	detected in many		3
ENSSSCG00000002268	Tissue enriched	detected in many	4	11	brain
ENSSSCG00000002269	Tissue enhanced	detected in all	0	5	liver
ENSSSCG00000002270	Tissue enriched	detected in single	52	40	testis
ENSSSCG00000002274	Tissue enhanced	detected in many	0	6	brain,cornea,testis,vagus nerve
ENSSSCG00000002275	Tissue enhanced	detected in many	0	9	choroid plexus,testis
ENSSSCG00000002276	Low tissue specificity	detected in all		3
ENSSSCG00000002277	Tissue enhanced	detected in many	0	12	heart,pineal gland,skeletal muscle
ENSSSCG00000002279	Group enriched	detected in some	12	25	large intestine,upper respiratory system
ENSSSCG00000002280	Tissue enriched	detected in many	5	17	lens
ENSSSCG00000002281	Low tissue specificity	detected in all		4
ENSSSCG00000002283	Tissue enhanced	detected in all	0	5	lymphoid tissue,vagus nerve
ENSSSCG00000002284	Tissue enriched	detected in some	13	38	testis
ENSSSCG00000002285	Low tissue specificity	detected in all		3
ENSSSCG00000002286	Tissue enriched	detected in some	36	36	testis
ENSSSCG00000002287	Tissue enhanced	detected in all	0	8	thyroid gland
ENSSSCG00000002290	Low tissue specificity	detected in many		4
ENSSSCG00000002292	Tissue enhanced	detected in many	0	16	brain,male glands
ENSSSCG00000002294	Low tissue specificity	detected in all		3
ENSSSCG00000002295	Low tissue specificity	detected in all		3
ENSSSCG00000002296	Tissue enhanced	detected in all	0	10	adrenal gland,ovary,testis
ENSSSCG00000002297	Tissue enriched	detected in some	7	33	testis
ENSSSCG00000002298	Low tissue specificity	detected in all		2
ENSSSCG00000002305	Low tissue specificity	detected in all		3
ENSSSCG00000002306	Tissue enhanced	detected in many	0	5	adipose tissue
ENSSSCG00000002307	Low tissue specificity	detected in all		3
ENSSSCG00000002309	Low tissue specificity	detected in all		3
ENSSSCG00000002310	Group enriched	detected in some	7	22	brain,retina
ENSSSCG00000002311	Low tissue specificity	detected in all		2
ENSSSCG00000002313	Tissue enriched	detected in many	37	30	liver
ENSSSCG00000002314	Tissue enhanced	detected in many	0	7	brain,cartilage,lymphoid tissue
ENSSSCG00000002315	Tissue enhanced	detected in many	0	13	brain,cartilage,skeletal muscle
ENSSSCG00000002316	Tissue enhanced	detected in all	0	6	lens
ENSSSCG00000002317	Tissue enhanced	detected in many	0	7	testis
ENSSSCG00000002321	Tissue enriched	detected in some	10	20	testis
ENSSSCG00000002322	Tissue enriched	detected in some	14	27	testis
ENSSSCG00000002326	Tissue enriched	detected in single	151	41	testis
ENSSSCG00000002329	Tissue enhanced	detected in many	0	7	brain
ENSSSCG00000002330	Low tissue specificity	detected in all		3
ENSSSCG00000002332	Low tissue specificity	detected in all		4
ENSSSCG00000002333	Tissue enhanced	detected in many	0	5	brain,liver
ENSSSCG00000002337	Low tissue specificity	detected in all		2
ENSSSCG00000002340	Low tissue specificity	detected in all		2
ENSSSCG00000002341	Tissue enriched	detected in many	5	12	kidney
ENSSSCG00000002344	Low tissue specificity	detected in all		2
ENSSSCG00000002346	Tissue enhanced	detected in all	0	4	brain,pituitary gland
ENSSSCG00000002348	Low tissue specificity	detected in many		3
ENSSSCG00000002349	Low tissue specificity	detected in all		2
ENSSSCG00000002350	Low tissue specificity	detected in all		3
ENSSSCG00000002351	Tissue enhanced	detected in all	0	6	kidney,liver
ENSSSCG00000002352	Tissue enhanced	detected in all	0	5	lens
ENSSSCG00000002353	Tissue enhanced	detected in all	0	4	lens
ENSSSCG00000002354	Low tissue specificity	detected in all		2
ENSSSCG00000002355	Tissue enhanced	detected in all	0	6	large intestine,liver,small intestine
ENSSSCG00000002356	Group enriched	detected in some	4	21	fallopian tube,testis
ENSSSCG00000002357	Tissue enhanced	detected in all	0	6	kidney
ENSSSCG00000002361	Group enriched	detected in some	20	25	adrenal gland,epididymis,ovary
ENSSSCG00000002363	Tissue enriched	detected in some	26	42	retina
ENSSSCG00000002366	Tissue enriched	detected in many	29	32	epididymis
ENSSSCG00000002367	Tissue enhanced	detected in all	0	7	epididymis
ENSSSCG00000002368	Tissue enhanced	detected in many	0	7	mesothelial tissue
ENSSSCG00000002370	Low tissue specificity	detected in all		4
ENSSSCG00000002372	Low tissue specificity	detected in all		2
ENSSSCG00000002373	Tissue enhanced	detected in some	0	5	lymphoid tissue
ENSSSCG00000002374	Low tissue specificity	detected in all		4
ENSSSCG00000002375	Tissue enhanced	detected in many	0	5	brain,retina
ENSSSCG00000002376	Tissue enhanced	detected in many	0	8	male glands
ENSSSCG00000002377	Low tissue specificity	detected in all		3
ENSSSCG00000002378	Low tissue specificity	detected in all		2
ENSSSCG00000002379	Low tissue specificity	detected in all		4
ENSSSCG00000002380	Tissue enriched	detected in some	4	23	testis
ENSSSCG00000002381	Low tissue specificity	detected in all		2
ENSSSCG00000002383	Tissue enhanced	detected in many	0	4	aorta,synovial tissue
ENSSSCG00000002385	Tissue enhanced	detected in many	0	7	cartilage,penis
ENSSSCG00000002386	Low tissue specificity	detected in all		3
ENSSSCG00000002387	Low tissue specificity	detected in all		3
ENSSSCG00000002388	Group enriched	detected in some	5	24	kidney,retina
ENSSSCG00000002389	Tissue enhanced	detected in all	0	4	lymphoid tissue
ENSSSCG00000002390	Tissue enhanced	detected in all	0	5	testis
ENSSSCG00000002391	Tissue enriched	detected in single	20	32	testis
ENSSSCG00000002392	Low tissue specificity	detected in all		2
ENSSSCG00000002396	Tissue enhanced	detected in all	0	9	liver
ENSSSCG00000002397	Low tissue specificity	detected in all		3
ENSSSCG00000002398	Tissue enhanced	detected in many	0	10	brain
ENSSSCG00000002399	Tissue enriched	detected in many	6	19	brain
ENSSSCG00000002400	Tissue enhanced	detected in many	0	11	fallopian tube,testis,upper respiratory system
ENSSSCG00000002403	Low tissue specificity	detected in all		1
ENSSSCG00000002404	Low tissue specificity	detected in all		3
ENSSSCG00000002405	Tissue enhanced	detected in many	0	5	epididymis
ENSSSCG00000002406	Low tissue specificity	detected in all		2
ENSSSCG00000002408	Low tissue specificity	detected in all		3
ENSSSCG00000002409	Tissue enhanced	detected in some	0	7	choroid plexus,lung,pineal gland
ENSSSCG00000002410	Low tissue specificity	detected in all		3
ENSSSCG00000002411	Low tissue specificity	detected in all		2
ENSSSCG00000002412	Low tissue specificity	detected in all		2
ENSSSCG00000002414	Low tissue specificity	detected in all		3
ENSSSCG00000002423	Tissue enhanced	detected in many	0	10	brain,cornea,stomach
ENSSSCG00000002424	Tissue enriched	detected in all	7	15	testis
ENSSSCG00000002425	Low tissue specificity	detected in all		3
ENSSSCG00000002426	Low tissue specificity	detected in all		4
ENSSSCG00000002427	Tissue enhanced	detected in many	0	10	brain,retina
ENSSSCG00000002428	Tissue enhanced	detected in many	0	5	pituitary gland
ENSSSCG00000002429	Low tissue specificity	detected in all		2
ENSSSCG00000002430	Tissue enhanced	detected in all	0	5	testis
ENSSSCG00000002431	Low tissue specificity	detected in all		3
ENSSSCG00000002432	Tissue enhanced	detected in some	0	12	adipose tissue,kidney,testis
ENSSSCG00000002433	Low tissue specificity	detected in all		3
ENSSSCG00000002434	Low tissue specificity	detected in all		2
ENSSSCG00000002436	Tissue enhanced	detected in all	0	5	epididymis,male glands
ENSSSCG00000002438	Low tissue specificity	detected in many		3
ENSSSCG00000002440	Tissue enhanced	detected in many	0	5	stomach
ENSSSCG00000002441	Low tissue specificity	detected in all		2
ENSSSCG00000002442	Tissue enriched	detected in some	5	24	testis
ENSSSCG00000002443	Tissue enhanced	detected in many	0	5	male glands,upper respiratory system
ENSSSCG00000002444	Tissue enhanced	detected in many	0	4	ovary
ENSSSCG00000002445	Low tissue specificity	detected in all		2
ENSSSCG00000002446	Low tissue specificity	detected in all		2
ENSSSCG00000002447	Low tissue specificity	detected in all		3
ENSSSCG00000002449	Tissue enhanced	detected in many	0	5	heart,lens,pineal gland,skeletal muscle
ENSSSCG00000002450	Tissue enriched	detected in some	4	22	choroid plexus
ENSSSCG00000002451	Low tissue specificity	detected in many		3
ENSSSCG00000002452	Tissue enhanced	detected in all	0	5	kidney,synovial tissue
ENSSSCG00000002455	Tissue enhanced	detected in all	0	4	male glands
ENSSSCG00000002456	Tissue enriched	detected in some	10	30	adrenal gland
ENSSSCG00000002457	Tissue enhanced	detected in all	0	6	stomach
ENSSSCG00000002458	Tissue enhanced	detected in all	0	5	male glands
ENSSSCG00000002459	Low tissue specificity	detected in all		3
ENSSSCG00000002460	Low tissue specificity	detected in all		2
ENSSSCG00000002461	Low tissue specificity	detected in all		2
ENSSSCG00000002462	Tissue enriched	detected in some	21	41	testis
ENSSSCG00000002464	Tissue enhanced	detected in many	0	5	brain,mesothelial tissue
ENSSSCG00000002467	Group enriched	detected in many	4	15	heart,skeletal muscle
ENSSSCG00000002469	Tissue enriched	detected in many	5	13	testis
ENSSSCG00000002470	Tissue enhanced	detected in all	0	4	testis
ENSSSCG00000002472	Low tissue specificity	detected in all		3
ENSSSCG00000002474	Tissue enhanced	detected in many	0	9	brain,epididymis,testis
ENSSSCG00000002475	Tissue enriched	detected in some	29	39	liver
ENSSSCG00000002476	Tissue enhanced	detected in many	0	20	cartilage,gallbladder,liver
ENSSSCG00000002478	Tissue enhanced	detected in some	0	16	mouth,skin,testis,thyroid gland
ENSSSCG00000002479	Tissue enriched	detected in some	5	32	liver
ENSSSCG00000002481	Tissue enriched	detected in some	14	40	liver
ENSSSCG00000002483	Tissue enriched	detected in some	37	43	liver
ENSSSCG00000002486	Tissue enriched	detected in some	105	43	liver
ENSSSCG00000002487	Tissue enriched	detected in some	49	42	liver
ENSSSCG00000002490	Tissue enhanced	detected in some	0	7	adipose tissue,aorta,mesothelial tissue,mouth,upper respiratory system
ENSSSCG00000002494	Tissue enhanced	detected in all	0	6	testis
ENSSSCG00000002495	Low tissue specificity	detected in all		2
ENSSSCG00000002496	Low tissue specificity	detected in all		4
ENSSSCG00000002497	Group enriched	detected in some	7	23	ovary,stomach
ENSSSCG00000002498	Tissue enhanced	detected in some	0	21	adrenal gland,lens,testis
ENSSSCG00000002502	Tissue enhanced	detected in all	0	5	choroid plexus
ENSSSCG00000002504	Tissue enhanced	detected in some	0	12	choroid plexus,fallopian tube,upper respiratory system
ENSSSCG00000002505	Low tissue specificity	detected in all		2
ENSSSCG00000002506	Tissue enhanced	detected in all	0	5	lymphoid tissue
ENSSSCG00000002507	Tissue enriched	detected in many	6	21	lymphoid tissue
ENSSSCG00000002508	Low tissue specificity	detected in all		2
ENSSSCG00000002509	Low tissue specificity	detected in all		3
ENSSSCG00000002510	Tissue enriched	detected in some	20	34	brain
ENSSSCG00000002512	Tissue enhanced	detected in many	0	5	gallbladder,stomach
ENSSSCG00000002515	Tissue enriched	detected in some	22	30	liver
ENSSSCG00000002516	Tissue enhanced	detected in all	0	6	stomach
ENSSSCG00000002517	Low tissue specificity	detected in all		2
ENSSSCG00000002520	Low tissue specificity	detected in all		4
ENSSSCG00000002523	Low tissue specificity	detected in all		3
ENSSSCG00000002524	Tissue enriched	detected in some	6	30	kidney
ENSSSCG00000002525	Low tissue specificity	detected in all		3
ENSSSCG00000002526	Low tissue specificity	detected in all		2
ENSSSCG00000002528	Low tissue specificity	detected in all		4
ENSSSCG00000002529	Tissue enhanced	detected in all	0	4	lens
ENSSSCG00000002530	Tissue enhanced	detected in all	0	6	lens
ENSSSCG00000002531	Tissue enhanced	detected in many	0	6	fallopian tube,testis
ENSSSCG00000002532	Low tissue specificity	detected in all		2
ENSSSCG00000002533	Low tissue specificity	detected in all		4
ENSSSCG00000002535	Low tissue specificity	detected in all		3
ENSSSCG00000002536	Tissue enriched	detected in some	49	40	testis
ENSSSCG00000002540	Low tissue specificity	detected in all		2
ENSSSCG00000002541	Low tissue specificity	detected in many		4
ENSSSCG00000002544	Low tissue specificity	detected in all		3
ENSSSCG00000002546	Low tissue specificity	detected in all		3
ENSSSCG00000002547	Low tissue specificity	detected in all		3
ENSSSCG00000002550	Low tissue specificity	detected in all		4
ENSSSCG00000002552	Tissue enhanced	detected in some	0	18	cornea,testis
ENSSSCG00000002554	Tissue enhanced	detected in many	0	6	lymphoid tissue,synovial tissue
ENSSSCG00000002555	Low tissue specificity	detected in many		3
ENSSSCG00000002557	Low tissue specificity	detected in all		3
ENSSSCG00000002558	Tissue enhanced	detected in many	0	5	epididymis
ENSSSCG00000002559	Low tissue specificity	detected in many		4
ENSSSCG00000002573	Tissue enhanced	detected in some	0	7	brain,cartilage,mouth,pituitary gland
ENSSSCG00000002581	Tissue enhanced	detected in some	0	16	endometrium,skin
ENSSSCG00000002585	Tissue enhanced	detected in some	0	12	endometrium,skin,testis
ENSSSCG00000002589	Tissue enhanced	detected in some	0	11	endometrium,fallopian tube,skin,testis
ENSSSCG00000002594	Tissue enriched	detected in some	5	14	testis
ENSSSCG00000002601	Group enriched	detected in some	5	13	bone marrow,choroid plexus,testis
ENSSSCG00000002608	Tissue enhanced	detected in some	0	12	bone marrow,choroid plexus,testis
ENSSSCG00000002610	Group enriched	detected in some	4	14	bone marrow,choroid plexus,testis
ENSSSCG00000002613	Tissue enhanced	detected in some	0	14	bone marrow,testis
ENSSSCG00000002620	Tissue enhanced	detected in many	0	7	choroid plexus,fallopian tube,testis,upper respiratory system
ENSSSCG00000002622	Low tissue specificity	detected in all		2
ENSSSCG00000002623	Tissue enhanced	detected in many	0	15	liver,male glands,ovary,small intestine
ENSSSCG00000002625	Tissue enhanced	detected in some	0	17	endometrium,epididymis,upper respiratory system
ENSSSCG00000002627	Tissue enhanced	detected in many	0	7	brain,lens,pineal gland
ENSSSCG00000002628	Low tissue specificity	detected in all		3
ENSSSCG00000002629	Low tissue specificity	detected in all		2
ENSSSCG00000002632	Low tissue specificity	detected in all		3
ENSSSCG00000002633	Low tissue specificity	detected in all		3
ENSSSCG00000002635	Tissue enhanced	detected in many	0	7	stomach
ENSSSCG00000002637	Tissue enhanced	detected in many	0	7	brain,lens
ENSSSCG00000002639	Tissue enriched	detected in some	7	28	brain
ENSSSCG00000002640	Low tissue specificity	detected in all		3
ENSSSCG00000002642	Tissue enhanced	detected in many	0	5	brain,skeletal muscle
ENSSSCG00000002645	Low tissue specificity	detected in all		2
ENSSSCG00000002646	Low tissue specificity	detected in all		2
ENSSSCG00000002648	Low tissue specificity	detected in many		4
ENSSSCG00000002650	Tissue enhanced	detected in all	0	4	adrenal gland
ENSSSCG00000002651	Tissue enhanced	detected in many	0	5	lymphoid tissue
ENSSSCG00000002652	Tissue enhanced	detected in all	0	4	male glands
ENSSSCG00000002653	Group enriched	detected in some	8	23	brain,mesothelial tissue
ENSSSCG00000002654	Low tissue specificity	detected in all		4
ENSSSCG00000002655	Low tissue specificity	detected in all		4
ENSSSCG00000002656	Low tissue specificity	detected in all		3
ENSSSCG00000002657	Group enriched	detected in many	6	13	epididymis,testis
ENSSSCG00000002658	Tissue enhanced	detected in many	0	6	cartilage,penis,urinary bladder
ENSSSCG00000002660	Low tissue specificity	detected in all		2
ENSSSCG00000002662	Tissue enhanced	detected in all	0	4	cervix
ENSSSCG00000002664	Tissue enhanced	detected in all	0	6	lymphoid tissue
ENSSSCG00000002666	Tissue enhanced	detected in all	0	5	stomach
ENSSSCG00000002667	Low tissue specificity	detected in all		2
ENSSSCG00000002668	Tissue enhanced	detected in many	0	9	fallopian tube,lung,upper respiratory system
ENSSSCG00000002669	Tissue enhanced	detected in many	0	4	cartilage
ENSSSCG00000002670	Tissue enhanced	detected in all	0	6	lens
ENSSSCG00000002671	Group enriched	detected in many	6	22	esophagus,male glands
ENSSSCG00000002672	Tissue enhanced	detected in all	0	6	esophagus,male glands
ENSSSCG00000002675	Tissue enriched	detected in some	9	32	testis
ENSSSCG00000002680	Low tissue specificity	detected in all		2
ENSSSCG00000002681	Low tissue specificity	detected in all		3
ENSSSCG00000002682	Low tissue specificity	detected in all		2
ENSSSCG00000002684	Tissue enhanced	detected in many	0	8	cartilage,heart,synovial tissue
ENSSSCG00000002688	Tissue enhanced	detected in many	0	7	cartilage,lymphoid tissue
ENSSSCG00000002689	Low tissue specificity	detected in all		3
ENSSSCG00000002690	Low tissue specificity	detected in all		2
ENSSSCG00000002696	Group enriched	detected in many	6	13	adrenal gland,brain,choroid plexus,ovary
ENSSSCG00000002697	Tissue enhanced	detected in all	0	5	choroid plexus
ENSSSCG00000002700	Group enriched	detected in many	5	10	cornea,testis
ENSSSCG00000002701	Low tissue specificity	detected in all		2
ENSSSCG00000002703	Low tissue specificity	detected in all		4
ENSSSCG00000002704	Low tissue specificity	detected in all		3
ENSSSCG00000002706	Low tissue specificity	detected in all		2
ENSSSCG00000002707	Tissue enhanced	detected in all	0	6	brain,lens,pineal gland
ENSSSCG00000002708	Low tissue specificity	detected in all		4
ENSSSCG00000002709	Tissue enriched	detected in many	5	16	cornea
ENSSSCG00000002712	Tissue enhanced	detected in many	0	5	adrenal gland
ENSSSCG00000002714	Low tissue specificity	detected in all		2
ENSSSCG00000002715	Low tissue specificity	detected in all		3
ENSSSCG00000002716	Low tissue specificity	detected in all		2
ENSSSCG00000002718	Tissue enhanced	detected in many	0	13	brain,vagus nerve
ENSSSCG00000002719	Low tissue specificity	detected in all		2
ENSSSCG00000002720	Tissue enhanced	detected in some	0	17	choroid plexus,kidney
ENSSSCG00000002722	Low tissue specificity	detected in all		2
ENSSSCG00000002723	Low tissue specificity	detected in all		3
ENSSSCG00000002724	Low tissue specificity	detected in all		2
ENSSSCG00000002729	Low tissue specificity	detected in all		2
ENSSSCG00000002730	Group enriched	detected in some	56	29	brain,retina
ENSSSCG00000002734	Tissue enhanced	detected in many	0	4	thyroid gland
ENSSSCG00000002736	Tissue enriched	detected in some	97	43	liver
ENSSSCG00000002737	Tissue enhanced	detected in all	0	13	large intestine,stomach
ENSSSCG00000002738	Low tissue specificity	detected in all		2
ENSSSCG00000002739	Low tissue specificity	detected in all		2
ENSSSCG00000002740	Low tissue specificity	detected in all		3
ENSSSCG00000002741	Low tissue specificity	detected in all		3
ENSSSCG00000002743	Low tissue specificity	detected in all		2
ENSSSCG00000002745	Low tissue specificity	detected in many		2
ENSSSCG00000002746	Tissue enhanced	detected in all	0	5	liver
ENSSSCG00000002747	Group enriched	detected in some	9	29	lens,testis
ENSSSCG00000002748	Low tissue specificity	detected in all		2
ENSSSCG00000002749	Tissue enriched	detected in some	10	36	liver
ENSSSCG00000002752	Low tissue specificity	detected in all		3
ENSSSCG00000002753	Low tissue specificity	detected in all		3
ENSSSCG00000002754	Tissue enhanced	detected in many	0	16	cornea,lens
ENSSSCG00000002755	Low tissue specificity	detected in all		3
ENSSSCG00000002759	Low tissue specificity	detected in all		2
ENSSSCG00000002761	Low tissue specificity	detected in all		2
ENSSSCG00000002762	Low tissue specificity	detected in all		4
ENSSSCG00000002763	Low tissue specificity	detected in all		2
ENSSSCG00000002764	Tissue enriched	detected in many	6	22	cartilage
ENSSSCG00000002767	Tissue enhanced	detected in many	0	14	fallopian tube,testis,upper respiratory system
ENSSSCG00000002768	Tissue enhanced	detected in all	0	5	lymphoid tissue,testis
ENSSSCG00000002769	Low tissue specificity	detected in all		2
ENSSSCG00000002771	Low tissue specificity	detected in all		3
ENSSSCG00000002774	Tissue enhanced	detected in all	0	4	lymphoid tissue
ENSSSCG00000002775	Group enriched	detected in some	5	12	brain,pineal gland,pituitary gland
ENSSSCG00000002776	Low tissue specificity	detected in all		3
ENSSSCG00000002777	Group enriched	detected in many	6	12	adrenal gland,kidney,large intestine,salivary gland,urinary bladder
ENSSSCG00000002778	Low tissue specificity	detected in all		3
ENSSSCG00000002779	Tissue enhanced	detected in many	0	13	fallopian tube,testis,upper respiratory system
ENSSSCG00000002781	Tissue enriched	detected in single	110	41	testis
ENSSSCG00000002782	Tissue enhanced	detected in some	0	14	mouth,ovary,testis
ENSSSCG00000002783	Tissue enhanced	detected in many	0	7	brain
ENSSSCG00000002786	Tissue enhanced	detected in many	0	5	male glands
ENSSSCG00000002787	Low tissue specificity	detected in all		2
ENSSSCG00000002788	Low tissue specificity	detected in many		3
ENSSSCG00000002790	Tissue enhanced	detected in all	0	5	male glands
ENSSSCG00000002792	Tissue enhanced	detected in many	0	9	epididymis,thyroid gland
ENSSSCG00000002793	Low tissue specificity	detected in many		3
ENSSSCG00000002795	Tissue enhanced	detected in many	0	4	dura mater
ENSSSCG00000002799	Low tissue specificity	detected in all		3
ENSSSCG00000002802	Low tissue specificity	detected in many		2
ENSSSCG00000002803	Tissue enhanced	detected in many	0	8	fallopian tube,testis,upper respiratory system
ENSSSCG00000002804	Low tissue specificity	detected in all		2
ENSSSCG00000002805	Tissue enriched	detected in all	5	10	lens
ENSSSCG00000002806	Tissue enhanced	detected in all	0	5	stomach
ENSSSCG00000002807	Low tissue specificity	detected in all		3
ENSSSCG00000002808	Low tissue specificity	detected in all		2
ENSSSCG00000002809	Tissue enriched	detected in some	38	35	testis
ENSSSCG00000002810	Tissue enhanced	detected in some	0	6	breast,esophagus,upper respiratory system
ENSSSCG00000002811	Tissue enriched	detected in some	5	29	retina
ENSSSCG00000002812	Low tissue specificity	detected in all		3
ENSSSCG00000002813	Tissue enhanced	detected in all	0	5	testis
ENSSSCG00000002814	Low tissue specificity	detected in all		2
ENSSSCG00000002815	Low tissue specificity	detected in all		2
ENSSSCG00000002817	Tissue enhanced	detected in some	0	10	fallopian tube,lung,testis,upper respiratory system
ENSSSCG00000002818	Group enriched	detected in many	7	16	brain,stomach,vagus nerve
ENSSSCG00000002819	Low tissue specificity	detected in all		4
ENSSSCG00000002820	Low tissue specificity	detected in all		3
ENSSSCG00000002821	Group enriched	detected in some	6	19	lymphoid tissue,testis
ENSSSCG00000002822	Low tissue specificity	detected in all		3
ENSSSCG00000002825	Tissue enriched	detected in many	4	17	liver
ENSSSCG00000002827	Tissue enhanced	detected in many	0	9	brain,epididymis,lung,male glands
ENSSSCG00000002828	Low tissue specificity	detected in all		2
ENSSSCG00000002829	Tissue enhanced	detected in all	0	6	cervix
ENSSSCG00000002830	Group enriched	detected in some	5	12	brain,heart,kidney,retina
ENSSSCG00000002831	Tissue enhanced	detected in many	0	11	breast,male glands
ENSSSCG00000002834	Group enriched	detected in some	5	14	epididymis,kidney,liver
ENSSSCG00000002835	Tissue enhanced	detected in many	0	13	lens
ENSSSCG00000002836	Tissue enhanced	detected in many	0	9	kidney,lens,liver,pineal gland,thyroid gland
ENSSSCG00000002838	Low tissue specificity	detected in all		3
ENSSSCG00000002839	Tissue enriched	detected in single	83	43	testis
ENSSSCG00000002841	Low tissue specificity	detected in all		2
ENSSSCG00000002844	Tissue enhanced	detected in all	0	7	lens,skeletal muscle
ENSSSCG00000002846	Low tissue specificity	detected in all		2
ENSSSCG00000002847	Tissue enhanced	detected in many	0	6	brain,kidney,liver
ENSSSCG00000002849	Tissue enhanced	detected in many	0	9	lymphoid tissue,testis,upper respiratory system
ENSSSCG00000002850	Tissue enhanced	detected in some	0	6	adipose tissue,testis
ENSSSCG00000002852	Low tissue specificity	detected in many		4
ENSSSCG00000002854	Low tissue specificity	detected in all		2
ENSSSCG00000002855	Tissue enhanced	detected in all	0	6	testis
ENSSSCG00000002857	Tissue enhanced	detected in many	0	7	testis
ENSSSCG00000002859	Low tissue specificity	detected in all		2
ENSSSCG00000002860	Tissue enhanced	detected in all	0	5	lens
ENSSSCG00000002862	Tissue enriched	detected in single	49	34	testis
ENSSSCG00000002863	Low tissue specificity	detected in all		3
ENSSSCG00000002864	Tissue enhanced	detected in many	0	8	brain,mesothelial tissue,synovial tissue,vagus nerve
ENSSSCG00000002865	Low tissue specificity	detected in all		2
ENSSSCG00000002866	Tissue enhanced	detected in many	0	12	adipose tissue,bone marrow
ENSSSCG00000002867	Low tissue specificity	detected in all		3
ENSSSCG00000002868	Tissue enhanced	detected in all	0	4	kidney
ENSSSCG00000002869	Low tissue specificity	detected in all		2
ENSSSCG00000002872	Low tissue specificity	detected in all		2
ENSSSCG00000002873	Tissue enhanced	detected in all	0	5	lens,skeletal muscle
ENSSSCG00000002875	Low tissue specificity	detected in all		4
ENSSSCG00000002876	Low tissue specificity	detected in all		2
ENSSSCG00000002877	Low tissue specificity	detected in all		2
ENSSSCG00000002879	Low tissue specificity	detected in all		3
ENSSSCG00000002880	Tissue enhanced	detected in many	0	5	epididymis,male glands
ENSSSCG00000002882	Group enriched	detected in some	27	28	mouth,skin
ENSSSCG00000002883	Group enriched	detected in some	8	23	cornea,skin
ENSSSCG00000002884	Low tissue specificity	detected in all		3
ENSSSCG00000002885	Low tissue specificity	detected in all		2
ENSSSCG00000002887	Tissue enriched	detected in some	11	38	brain
ENSSSCG00000002888	Tissue enriched	detected in many	7	22	testis
ENSSSCG00000002891	Tissue enhanced	detected in some	0	5	gallbladder,liver,stomach,testis
ENSSSCG00000002893	Tissue enhanced	detected in many	0	14	lymphoid tissue,stomach,upper respiratory system
ENSSSCG00000002895	Low tissue specificity	detected in all		3
ENSSSCG00000002898	Tissue enhanced	detected in many	0	6	skeletal muscle,smooth muscle
ENSSSCG00000002900	Low tissue specificity	detected in many		4
ENSSSCG00000002901	Tissue enriched	detected in some	16	38	urinary bladder
ENSSSCG00000002902	Tissue enriched	detected in many	7	15	stomach
ENSSSCG00000002903	Tissue enriched	detected in many	21	27	testis
ENSSSCG00000002904	Low tissue specificity	detected in all		2
ENSSSCG00000002905	Low tissue specificity	detected in all		2
ENSSSCG00000002906	Low tissue specificity	detected in all		3
ENSSSCG00000002907	Tissue enhanced	detected in all	0	5	skeletal muscle
ENSSSCG00000002908	Tissue enriched	detected in some	5	26	testis
ENSSSCG00000002910	Tissue enriched	detected in all	5	8	choroid plexus
ENSSSCG00000002913	Group enriched	detected in some	49	28	kidney,liver
ENSSSCG00000002915	Tissue enhanced	detected in some	0	14	heart,pineal gland,retina
ENSSSCG00000002916	Group enriched	detected in many	4	23	brain,pituitary gland
ENSSSCG00000002917	Low tissue specificity	detected in all		2
ENSSSCG00000002918	Tissue enhanced	detected in all	0	5	lymphoid tissue
ENSSSCG00000002919	Tissue enhanced	detected in many	0	5	lymphoid tissue,synovial tissue
ENSSSCG00000002921	Tissue enhanced	detected in many	0	6	brain,lens,pineal gland
ENSSSCG00000002923	Tissue enriched	detected in all	5	11	testis
ENSSSCG00000002926	Low tissue specificity	detected in all		3
ENSSSCG00000002927	Tissue enhanced	detected in many	0	5	brain
ENSSSCG00000002929	Tissue enhanced	detected in many	0	10	male glands,salivary gland
ENSSSCG00000002930	Low tissue specificity	detected in all		2
ENSSSCG00000002931	Low tissue specificity	detected in all		4
ENSSSCG00000002932	Low tissue specificity	detected in all		2
ENSSSCG00000002933	Tissue enhanced	detected in all	0	5	lens
ENSSSCG00000002935	Low tissue specificity	detected in all		2
ENSSSCG00000002937	Low tissue specificity	detected in all		2
ENSSSCG00000002938	Low tissue specificity	detected in all		3
ENSSSCG00000002941	Tissue enhanced	detected in all	0	6	epididymis
ENSSSCG00000002944	Tissue enriched	detected in single	53	41	testis
ENSSSCG00000002950	Tissue enhanced	detected in all	0	4	male glands,stomach
ENSSSCG00000002952	Low tissue specificity	detected in all		2
ENSSSCG00000002953	Low tissue specificity	detected in all		3
ENSSSCG00000002954	Tissue enhanced	detected in many	0	7	male glands
ENSSSCG00000002955	Tissue enhanced	detected in all	0	8	testis
ENSSSCG00000002957	Tissue enriched	detected in many	41	31	testis
ENSSSCG00000002959	Low tissue specificity	detected in all		2
ENSSSCG00000002960	Tissue enhanced	detected in many	0	4	lymphoid tissue
ENSSSCG00000002962	Tissue enhanced	detected in many	0	9	lymphoid tissue,stomach,upper respiratory system
ENSSSCG00000002963	Low tissue specificity	detected in all		2
ENSSSCG00000002965	Low tissue specificity	detected in all		2
ENSSSCG00000002967	Tissue enriched	detected in some	22	40	skin
ENSSSCG00000002968	Tissue enhanced	detected in some	0	13	bone marrow,fallopian tube
ENSSSCG00000002969	Tissue enhanced	detected in many	0	5	salivary gland
ENSSSCG00000002971	Tissue enhanced	detected in some	0	18	mouth,skin,testis
ENSSSCG00000002972	Low tissue specificity	detected in all		2
ENSSSCG00000002977	Tissue enriched	detected in some	231	44	male glands
ENSSSCG00000002978	Tissue enriched	detected in some	178	44	male glands
ENSSSCG00000002980	Tissue enriched	detected in some	60	43	male glands
ENSSSCG00000002981	Tissue enriched	detected in some	7	29	upper respiratory system
ENSSSCG00000002983	Tissue enriched	detected in some	20	38	upper respiratory system
ENSSSCG00000002986	Tissue enriched	detected in some	25	39	testis
ENSSSCG00000002987	Tissue enriched	detected in some	14	34	adrenal gland
ENSSSCG00000002988	Low tissue specificity	detected in all		2
ENSSSCG00000002989	Tissue enhanced	detected in all	0	4	adipose tissue
ENSSSCG00000002990	Tissue enhanced	detected in many	0	12	male glands,thyroid gland
ENSSSCG00000002991	Tissue enhanced	detected in many	0	8	brain
ENSSSCG00000002993	Group enriched	detected in many	9	13	kidney,liver,upper respiratory system
ENSSSCG00000002994	Tissue enriched	detected in many	22	27	upper respiratory system
ENSSSCG00000002995	Tissue enhanced	detected in all	0	5	testis
ENSSSCG00000002996	Low tissue specificity	detected in all		3
ENSSSCG00000002997	Tissue enriched	detected in some	13	38	cartilage
ENSSSCG00000002998	Low tissue specificity	detected in all		2
ENSSSCG00000003000	Low tissue specificity	detected in all		4
ENSSSCG00000003006	Tissue enhanced	detected in many	0	13	esophagus,lung,upper respiratory system
ENSSSCG00000003011	Tissue enriched	detected in some	37	39	large intestine
ENSSSCG00000003012	Tissue enhanced	detected in all	0	5	choroid plexus
ENSSSCG00000003013	Low tissue specificity	detected in all		2
ENSSSCG00000003015	Low tissue specificity	detected in all		3
ENSSSCG00000003016	Low tissue specificity	detected in all		2
ENSSSCG00000003017	Low tissue specificity	detected in all		4
ENSSSCG00000003018	Tissue enhanced	detected in many	0	19	adipose tissue,aorta,bone marrow
ENSSSCG00000003021	Low tissue specificity	detected in all		2
ENSSSCG00000003022	Tissue enhanced	detected in many	0	7	brain
ENSSSCG00000003024	Low tissue specificity	detected in all		2
ENSSSCG00000003030	Low tissue specificity	detected in all		2
ENSSSCG00000003035	Low tissue specificity	detected in all		3
ENSSSCG00000003037	Tissue enhanced	detected in all	0	5	testis
ENSSSCG00000003038	Tissue enhanced	detected in many	0	5	testis
ENSSSCG00000003040	Tissue enhanced	detected in many	0	5	cartilage,lymphoid tissue
ENSSSCG00000003042	Low tissue specificity	detected in all		3
ENSSSCG00000003043	Tissue enriched	detected in some	5	29	testis
ENSSSCG00000003044	Tissue enriched	detected in some	10	32	testis
ENSSSCG00000003045	Group enriched	detected in some	11	14	brain,pineal gland,retina
ENSSSCG00000003046	Tissue enhanced	detected in all	0	4	male glands
ENSSSCG00000003047	Tissue enriched	detected in some	111	43	large intestine
ENSSSCG00000003048	Group enriched	detected in some	4	14	lung,stomach,upper respiratory system
ENSSSCG00000003049	Tissue enhanced	detected in many	0	8	cartilage,lymphoid tissue
ENSSSCG00000003051	Group enriched	detected in some	5	20	bone marrow,dura mater
ENSSSCG00000003052	Tissue enriched	detected in many	15	23	testis
ENSSSCG00000003053	Tissue enriched	detected in some	133	43	male glands
ENSSSCG00000003054	Low tissue specificity	detected in all		3
ENSSSCG00000003055	Low tissue specificity	detected in all		2
ENSSSCG00000003059	Low tissue specificity	detected in all		3
ENSSSCG00000003061	Group enriched	detected in all	4	8	brain,vagus nerve
ENSSSCG00000003062	Group enriched	detected in some	6	16	cornea,mouth,skin
ENSSSCG00000003063	Tissue enhanced	detected in many	0	5	male glands
ENSSSCG00000003064	Tissue enriched	detected in all	4	10	large intestine
ENSSSCG00000003066	Tissue enriched	detected in some	113	41	testis
ENSSSCG00000003068	Low tissue specificity	detected in all		2
ENSSSCG00000003069	Tissue enhanced	detected in some	0	11	esophagus,male glands,salivary gland,upper respiratory system
ENSSSCG00000003070	Low tissue specificity	detected in all		2
ENSSSCG00000003071	Low tissue specificity	detected in all		3
ENSSSCG00000003072	Low tissue specificity	detected in all		2
ENSSSCG00000003073	Low tissue specificity	detected in all		2
ENSSSCG00000003076	Low tissue specificity	detected in all		3
ENSSSCG00000003077	Low tissue specificity	detected in all		2
ENSSSCG00000003078	Tissue enhanced	detected in many	0	5	breast,mouth,salivary gland
ENSSSCG00000003079	Tissue enhanced	detected in all	0	4	cartilage,ovary
ENSSSCG00000003080	Tissue enhanced	detected in some	0	11	large intestine,ovary,small intestine
ENSSSCG00000003081	Tissue enhanced	detected in many	0	6	kidney
ENSSSCG00000003083	Low tissue specificity	detected in all		3
ENSSSCG00000003085	Low tissue specificity	detected in all		2
ENSSSCG00000003086	Tissue enriched	detected in some	51	42	liver
ENSSSCG00000003088	Tissue enriched	detected in many	10	25	liver
ENSSSCG00000003089	Low tissue specificity	detected in all		2
ENSSSCG00000003090	Low tissue specificity	detected in all		3
ENSSSCG00000003091	Low tissue specificity	detected in all		2
ENSSSCG00000003092	Tissue enhanced	detected in many	0	9	liver,stomach
ENSSSCG00000003093	Low tissue specificity	detected in all		3
ENSSSCG00000003096	Tissue enhanced	detected in some	0	9	brain,cartilage
ENSSSCG00000003098	Low tissue specificity	detected in all		2
ENSSSCG00000003100	Low tissue specificity	detected in all		2
ENSSSCG00000003101	Tissue enhanced	detected in many	0	5	breast,heart
ENSSSCG00000003102	Tissue enhanced	detected in many	0	6	brain,cornea,epididymis
ENSSSCG00000003103	Low tissue specificity	detected in all		1
ENSSSCG00000003104	Tissue enhanced	detected in all	0	4	epididymis
ENSSSCG00000003105	Tissue enhanced	detected in many	0	5	male glands
ENSSSCG00000003106	Low tissue specificity	detected in all		3
ENSSSCG00000003107	Low tissue specificity	detected in all		2
ENSSSCG00000003108	Tissue enhanced	detected in many	0	7	brain,epididymis,skin
ENSSSCG00000003109	Tissue enhanced	detected in all	0	4	brain
ENSSSCG00000003110	Low tissue specificity	detected in all		2
ENSSSCG00000003111	Low tissue specificity	detected in all		2
ENSSSCG00000003112	Low tissue specificity	detected in all		3
ENSSSCG00000003113	Tissue enhanced	detected in many	0	12	cartilage,penis
ENSSSCG00000003114	Low tissue specificity	detected in all		2
ENSSSCG00000003115	Tissue enhanced	detected in many	0	4	synovial tissue
ENSSSCG00000003119	Tissue enriched	detected in some	14	36	testis
ENSSSCG00000003120	Low tissue specificity	detected in all		4
ENSSSCG00000003121	Low tissue specificity	detected in all		2
ENSSSCG00000003123	Tissue enriched	detected in some	8	35	epididymis
ENSSSCG00000003124	Group enriched	detected in some	29	29	pineal gland,retina
ENSSSCG00000003125	Tissue enriched	detected in some	62	43	epididymis
ENSSSCG00000003126	Group enriched	detected in some	4	21	pineal gland,retina
ENSSSCG00000003128	Low tissue specificity	detected in all		3
ENSSSCG00000003129	Low tissue specificity	detected in many		2
ENSSSCG00000003131	Tissue enriched	detected in some	100	40	testis
ENSSSCG00000003132	Low tissue specificity	detected in all		3
ENSSSCG00000003133	Tissue enhanced	detected in some	0	10	brain
ENSSSCG00000003134	Low tissue specificity	detected in all		2
ENSSSCG00000003135	Tissue enriched	detected in some	25	28	retina
ENSSSCG00000003136	Low tissue specificity	detected in all		2
ENSSSCG00000003137	Tissue enriched	detected in many	6	17	vagus nerve
ENSSSCG00000003138	Tissue enhanced	detected in all	0	6	kidney,liver
ENSSSCG00000003139	Tissue enhanced	detected in all	0	6	adrenal gland
ENSSSCG00000003140	Tissue enhanced	detected in many	0	8	skeletal muscle
ENSSSCG00000003142	Tissue enhanced	detected in many	0	8	testis
ENSSSCG00000003143	Tissue enhanced	detected in all	0	6	skeletal muscle
ENSSSCG00000003144	Low tissue specificity	detected in all		2
ENSSSCG00000003145	Tissue enhanced	detected in many	0	10	stomach
ENSSSCG00000003146	Tissue enhanced	detected in many	0	9	male glands
ENSSSCG00000003147	Tissue enhanced	detected in many	0	10	brain,cartilage
ENSSSCG00000003148	Low tissue specificity	detected in all		3
ENSSSCG00000003149	Tissue enriched	detected in some	5	33	testis
ENSSSCG00000003150	Low tissue specificity	detected in all		4
ENSSSCG00000003152	Low tissue specificity	detected in all		3
ENSSSCG00000003153	Tissue enhanced	detected in all	0	7	lens
ENSSSCG00000003154	Tissue enhanced	detected in all	0	5	skeletal muscle
ENSSSCG00000003155	Low tissue specificity	detected in all		3
ENSSSCG00000003156	Group enriched	detected in some	4	18	heart,skeletal muscle
ENSSSCG00000003157	Tissue enhanced	detected in all	0	5	brain,lens
ENSSSCG00000003158	Tissue enriched	detected in many	4	21	lens
ENSSSCG00000003159	Tissue enriched	detected in some	6	25	skeletal muscle
ENSSSCG00000003160	Tissue enhanced	detected in many	0	8	male glands,skeletal muscle
ENSSSCG00000003161	Tissue enhanced	detected in many	0	4	male glands
ENSSSCG00000003165	Low tissue specificity	detected in all		3
ENSSSCG00000003166	Tissue enhanced	detected in many	0	5	cornea,mouth,skin
ENSSSCG00000003167	Low tissue specificity	detected in all		3
ENSSSCG00000003168	Low tissue specificity	detected in all		2
ENSSSCG00000003169	Low tissue specificity	detected in all		2
ENSSSCG00000003170	Group enriched	detected in some	192	17	brain,pineal gland,retina
ENSSSCG00000003171	Tissue enhanced	detected in some	0	16	brain,retina,testis
ENSSSCG00000003172	Group enriched	detected in some	19	25	retina,testis
ENSSSCG00000003177	Low tissue specificity	detected in all		2
ENSSSCG00000003178	Low tissue specificity	detected in all		2
ENSSSCG00000003183	Tissue enhanced	detected in all	0	5	smooth muscle
ENSSSCG00000003187	Low tissue specificity	detected in all		3
ENSSSCG00000003189	Low tissue specificity	detected in all		2
ENSSSCG00000003191	Tissue enriched	detected in some	26	37	testis
ENSSSCG00000003192	Tissue enriched	detected in many	22	28	testis
ENSSSCG00000003193	Low tissue specificity	detected in all		2
ENSSSCG00000003194	Low tissue specificity	detected in all		3
ENSSSCG00000003195	Low tissue specificity	detected in all		2
ENSSSCG00000003196	Tissue enhanced	detected in all	0	5	lens
ENSSSCG00000003197	Low tissue specificity	detected in all		2
ENSSSCG00000003198	Low tissue specificity	detected in all		2
ENSSSCG00000003199	Low tissue specificity	detected in all		3
ENSSSCG00000003201	Tissue enhanced	detected in all	0	11	lens,liver,salivary gland
ENSSSCG00000003204	Low tissue specificity	detected in all		3
ENSSSCG00000003207	Tissue enhanced	detected in many	0	12	testis
ENSSSCG00000003211	Low tissue specificity	detected in all		2
ENSSSCG00000003212	Tissue enhanced	detected in many	0	14	lung,lymphoid tissue
ENSSSCG00000003214	Group enriched	detected in many	4	15	brain,retina
ENSSSCG00000003216	Low tissue specificity	detected in all		4
ENSSSCG00000003217	Low tissue specificity	detected in all		3
ENSSSCG00000003218	Tissue enriched	detected in some	9	35	skeletal muscle
ENSSSCG00000003219	Tissue enriched	detected in many	14	25	testis
ENSSSCG00000003222	Tissue enhanced	detected in many	0	5	brain,skin
ENSSSCG00000003225	Tissue enhanced	detected in many	0	16	large intestine,small intestine
ENSSSCG00000003226	Tissue enriched	detected in many	6	13	lymphoid tissue
ENSSSCG00000003227	Group enriched	detected in some	4	14	adrenal gland,brain,lymphoid tissue,pineal gland
ENSSSCG00000003228	Group enriched	detected in some	4	14	mouth,retina
ENSSSCG00000003229	Low tissue specificity	detected in all		3
ENSSSCG00000003230	Tissue enhanced	detected in many	0	11	heart,testis
ENSSSCG00000003231	Tissue enhanced	detected in many	0	4	bone marrow,lung
ENSSSCG00000003232	Tissue enriched	detected in single	2217	44	lens
ENSSSCG00000003233	Low tissue specificity	detected in all		2
ENSSSCG00000003234	Tissue enriched	detected in some	42	36	testis
ENSSSCG00000003235	Low tissue specificity	detected in all		2
ENSSSCG00000003236	Tissue enriched	detected in many	4	14	lymphoid tissue
ENSSSCG00000003238	Low tissue specificity	detected in all		3
ENSSSCG00000003239	Tissue enhanced	detected in many	0	5	male glands
ENSSSCG00000003240	Low tissue specificity	detected in all		2
ENSSSCG00000003241	Low tissue specificity	detected in all		2
ENSSSCG00000003243	Tissue enriched	detected in many	6	11	testis
ENSSSCG00000003247	Tissue enriched	detected in some	8	26	dura mater
ENSSSCG00000003248	Tissue enhanced	detected in some	0	9	dura mater,lymphoid tissue
ENSSSCG00000003251	Low tissue specificity	detected in all		2
ENSSSCG00000003253	Low tissue specificity	detected in many		3
ENSSSCG00000003255	Tissue enriched	detected in some	32	37	brain
ENSSSCG00000003256	Tissue enriched	detected in some	4	19	brain
ENSSSCG00000003257	Tissue enhanced	detected in many	0	9	fallopian tube,heart,skeletal muscle
ENSSSCG00000003259	Low tissue specificity	detected in all		4
ENSSSCG00000003261	Tissue enhanced	detected in all	0	4	skeletal muscle
ENSSSCG00000003262	Low tissue specificity	detected in all		4
ENSSSCG00000003263	Low tissue specificity	detected in all		1
ENSSSCG00000003264	Low tissue specificity	detected in all		3
ENSSSCG00000003265	Low tissue specificity	detected in all		2
ENSSSCG00000003266	Tissue enhanced	detected in many	0	6	male glands
ENSSSCG00000003267	Low tissue specificity	detected in all		3
ENSSSCG00000003268	Low tissue specificity	detected in all		2
ENSSSCG00000003269	Low tissue specificity	detected in all		3
ENSSSCG00000003271	Tissue enhanced	detected in all	0	10	brain
ENSSSCG00000003272	Tissue enhanced	detected in many	0	4	ovary
ENSSSCG00000003275	Low tissue specificity	detected in all		2
ENSSSCG00000003277	Low tissue specificity	detected in all		3
ENSSSCG00000003278	Tissue enhanced	detected in all	0	5	lymphoid tissue
ENSSSCG00000003282	Low tissue specificity	detected in all		3
ENSSSCG00000003284	Low tissue specificity	detected in all		2
ENSSSCG00000003286	Tissue enhanced	detected in some	0	8	lymphoid tissue,testis
ENSSSCG00000003288	Low tissue specificity	detected in all		2
ENSSSCG00000003289	Low tissue specificity	detected in all		3
ENSSSCG00000003301	Low tissue specificity	detected in all		3
ENSSSCG00000003302	Group enriched	detected in many	8	18	gallbladder,liver
ENSSSCG00000003303	Low tissue specificity	detected in all		2
ENSSSCG00000003306	Tissue enriched	detected in some	6	24	epididymis
ENSSSCG00000003307	Group enriched	detected in some	5	26	ovary,testis
ENSSSCG00000003311	Tissue enriched	detected in single	15	39	retina
ENSSSCG00000003314	Tissue enhanced	detected in some	0	14	liver,ovary,retina
ENSSSCG00000003315	Tissue enhanced	detected in some	0	6	retina
ENSSSCG00000003317	Low tissue specificity	detected in all		2
ENSSSCG00000003318	Tissue enhanced	detected in many	0	10	brain,liver,vagus nerve
ENSSSCG00000003322	Low tissue specificity	detected in all		3
ENSSSCG00000003324	Low tissue specificity	detected in all		2
ENSSSCG00000003325	Group enriched	detected in some	6	31	brain,pituitary gland
ENSSSCG00000003326	Tissue enhanced	detected in all	0	6	brain,kidney,pituitary gland
ENSSSCG00000003329	Low tissue specificity	detected in all		3
ENSSSCG00000003331	Tissue enhanced	detected in some	0	15	lung,lymphoid tissue,stomach
ENSSSCG00000003332	Low tissue specificity	detected in all		3
ENSSSCG00000003333	Tissue enhanced	detected in many	0	7	skin
ENSSSCG00000003334	Low tissue specificity	detected in all		2
ENSSSCG00000003336	Group enriched	detected in some	6	12	fallopian tube,lung,testis,upper respiratory system
ENSSSCG00000003338	Low tissue specificity	detected in all		3
ENSSSCG00000003339	Low tissue specificity	detected in all		2
ENSSSCG00000003341	Tissue enhanced	detected in many	0	4	salivary gland
ENSSSCG00000003342	Low tissue specificity	detected in all		3
ENSSSCG00000003343	Low tissue specificity	detected in all		2
ENSSSCG00000003344	Tissue enhanced	detected in many	0	10	vagus nerve
ENSSSCG00000003346	Tissue enhanced	detected in many	0	12	brain,choroid plexus,fallopian tube
ENSSSCG00000003348	Low tissue specificity	detected in all		2
ENSSSCG00000003350	Low tissue specificity	detected in all		3
ENSSSCG00000003351	Tissue enhanced	detected in many	0	5	cartilage
ENSSSCG00000003352	Low tissue specificity	detected in all		2
ENSSSCG00000003353	Tissue enhanced	detected in all	0	4	liver
ENSSSCG00000003354	Low tissue specificity	detected in all		2
ENSSSCG00000003356	Tissue enriched	detected in some	7	27	testis
ENSSSCG00000003357	Tissue enriched	detected in single	80	43	testis
ENSSSCG00000003359	Low tissue specificity	detected in all		4
ENSSSCG00000003360	Low tissue specificity	detected in all		2
ENSSSCG00000003362	Low tissue specificity	detected in all		2
ENSSSCG00000003366	Tissue enhanced	detected in many	0	9	brain,testis
ENSSSCG00000003367	Tissue enhanced	detected in some	0	10	epididymis,heart,male glands
ENSSSCG00000003368	Tissue enriched	detected in some	16	27	heart
ENSSSCG00000003369	Low tissue specificity	detected in all		3
ENSSSCG00000003370	Tissue enhanced	detected in some	0	11	brain,retina
ENSSSCG00000003371	Low tissue specificity	detected in many		4
ENSSSCG00000003374	Group enriched	detected in many	5	15	epididymis,retina,testis
ENSSSCG00000003376	Tissue enhanced	detected in all	0	6	vagus nerve
ENSSSCG00000003377	Tissue enhanced	detected in many	0	8	brain,testis
ENSSSCG00000003379	Low tissue specificity	detected in all		3
ENSSSCG00000003382	Tissue enhanced	detected in many	0	4	choroid plexus,fallopian tube
ENSSSCG00000003383	Low tissue specificity	detected in all		2
ENSSSCG00000003384	Low tissue specificity	detected in all		2
ENSSSCG00000003385	Tissue enriched	detected in all	4	9	lens
ENSSSCG00000003386	Tissue enhanced	detected in all	0	8	lymphoid tissue
ENSSSCG00000003388	Tissue enhanced	detected in some	0	15	brain,pineal gland,retina
ENSSSCG00000003390	Low tissue specificity	detected in all		3
ENSSSCG00000003391	Tissue enriched	detected in some	35	36	mouth
ENSSSCG00000003393	Low tissue specificity	detected in all		2
ENSSSCG00000003395	Tissue enhanced	detected in all	0	6	lymphoid tissue,stomach
ENSSSCG00000003396	Tissue enhanced	detected in all	0	4	brain
ENSSSCG00000003398	Low tissue specificity	detected in all		2
ENSSSCG00000003399	Tissue enhanced	detected in some	0	20	adipose tissue,aorta,bone marrow
ENSSSCG00000003400	Tissue enhanced	detected in all	0	4	liver
ENSSSCG00000003401	Tissue enhanced	detected in all	0	4	brain
ENSSSCG00000003402	Low tissue specificity	detected in all		3
ENSSSCG00000003403	Low tissue specificity	detected in all		2
ENSSSCG00000003404	Low tissue specificity	detected in all		2
ENSSSCG00000003405	Low tissue specificity	detected in all		2
ENSSSCG00000003407	Tissue enhanced	detected in many	0	5	skin
ENSSSCG00000003410	Group enriched	detected in all	4	6	liver,lymphoid tissue
ENSSSCG00000003412	Low tissue specificity	detected in all		2
ENSSSCG00000003413	Low tissue specificity	detected in all		2
ENSSSCG00000003414	Tissue enhanced	detected in many	0	21	cornea,vagus nerve
ENSSSCG00000003417	Tissue enhanced	detected in some	0	10	brain,epididymis,pineal gland,retina
ENSSSCG00000003419	Tissue enhanced	detected in all	0	10	testis
ENSSSCG00000003420	Low tissue specificity	detected in all		2
ENSSSCG00000003421	Tissue enhanced	detected in all	0	6	brain
ENSSSCG00000003423	Tissue enhanced	detected in all	0	4	brain
ENSSSCG00000003428	Tissue enriched	detected in all	6	12	epididymis
ENSSSCG00000003429	Tissue enriched	detected in all	5	11	epididymis
ENSSSCG00000003430	Tissue enriched	detected in some	288	44	heart
ENSSSCG00000003431	Tissue enriched	detected in some	12	31	heart
ENSSSCG00000003432	Low tissue specificity	detected in all		2
ENSSSCG00000003433	Tissue enhanced	detected in all	0	5	cornea,ovary
ENSSSCG00000003434	Tissue enhanced	detected in all	0	4	heart
ENSSSCG00000003435	Low tissue specificity	detected in all		3
ENSSSCG00000003437	Tissue enhanced	detected in many	0	11	lung,ovary
ENSSSCG00000003438	Low tissue specificity	detected in all		2
ENSSSCG00000003439	Low tissue specificity	detected in all		3
ENSSSCG00000003440	Tissue enhanced	detected in some	0	9	choroid plexus,mouth,testis
ENSSSCG00000003441	Group enriched	detected in some	8	16	mouth,skin,testis,urinary bladder
ENSSSCG00000003442	Tissue enriched	detected in some	26	38	testis
ENSSSCG00000003444	Tissue enriched	detected in single	6	18	heart
ENSSSCG00000003448	Tissue enriched	detected in some	4	24	epididymis
ENSSSCG00000003449	Tissue enhanced	detected in some	0	7	brain,cartilage,epididymis,heart
ENSSSCG00000003451	Tissue enhanced	detected in many	0	5	cartilage
ENSSSCG00000003453	Low tissue specificity	detected in all		2
ENSSSCG00000003455	Tissue enhanced	detected in many	0	7	epididymis,fallopian tube,testis,upper respiratory system
ENSSSCG00000003458	Tissue enhanced	detected in all	0	8	stomach
ENSSSCG00000003459	Tissue enriched	detected in some	11	30	testis
ENSSSCG00000003460	Low tissue specificity	detected in all		2
ENSSSCG00000003461	Tissue enhanced	detected in all	0	5	liver
ENSSSCG00000003463	Group enriched	detected in many	6	16	kidney,liver,small intestine
ENSSSCG00000003464	Low tissue specificity	detected in all		2
ENSSSCG00000003465	Low tissue specificity	detected in all		4
ENSSSCG00000003466	Group enriched	detected in some	20	13	kidney,large intestine,liver,small intestine,stomach
ENSSSCG00000003468	Low tissue specificity	detected in all		3
ENSSSCG00000003470	Tissue enhanced	detected in all	0	6	stomach
ENSSSCG00000003471	Low tissue specificity	detected in all		3
ENSSSCG00000003472	Tissue enhanced	detected in all	0	6	cartilage
ENSSSCG00000003473	Tissue enhanced	detected in many	0	5	choroid plexus,lens
ENSSSCG00000003476	Tissue enriched	detected in some	14	23	testis
ENSSSCG00000003477	Tissue enhanced	detected in all	0	6	lens
ENSSSCG00000003478	Low tissue specificity	detected in all		3
ENSSSCG00000003479	Tissue enhanced	detected in many	0	4	cartilage
ENSSSCG00000003481	Tissue enhanced	detected in some	0	22	stomach,upper respiratory system
ENSSSCG00000003482	Group enriched	detected in some	10	25	cornea,skin
ENSSSCG00000003483	Tissue enhanced	detected in all	0	4	dura mater
ENSSSCG00000003484	Tissue enhanced	detected in some	0	7	mesothelial tissue,ovary
ENSSSCG00000003485	Low tissue specificity	detected in all		2
ENSSSCG00000003486	Low tissue specificity	detected in all		3
ENSSSCG00000003488	Low tissue specificity	detected in all		2
ENSSSCG00000003489	Low tissue specificity	detected in all		2
ENSSSCG00000003491	Tissue enhanced	detected in all	0	8	kidney,liver
ENSSSCG00000003492	Tissue enhanced	detected in all	0	6	epididymis
ENSSSCG00000003493	Low tissue specificity	detected in all		2
ENSSSCG00000003494	Tissue enriched	detected in single	28	38	testis
ENSSSCG00000003495	Tissue enhanced	detected in single	0	11	testis
ENSSSCG00000003498	Tissue enhanced	detected in some	0	13	choroid plexus,fallopian tube,lung,testis,upper respiratory system
ENSSSCG00000003499	Tissue enhanced	detected in some	0	20	fallopian tube,lung,upper respiratory system
ENSSSCG00000003503	Group enriched	detected in some	5	24	choroid plexus,testis
ENSSSCG00000003505	Low tissue specificity	detected in all		3
ENSSSCG00000003506	Low tissue specificity	detected in all		3
ENSSSCG00000003508	Tissue enriched	detected in some	27	34	testis
ENSSSCG00000003509	Tissue enriched	detected in some	5	22	brain
ENSSSCG00000003511	Low tissue specificity	detected in all		2
ENSSSCG00000003512	Low tissue specificity	detected in all		3
ENSSSCG00000003513	Low tissue specificity	detected in all		2
ENSSSCG00000003514	Low tissue specificity	detected in many		3
ENSSSCG00000003520	Low tissue specificity	detected in all		2
ENSSSCG00000003521	Tissue enhanced	detected in many	0	11	cornea
ENSSSCG00000003523	Group enriched	detected in some	6	24	brain,pineal gland
ENSSSCG00000003524	Tissue enhanced	detected in all	0	10	lymphoid tissue,synovial tissue
ENSSSCG00000003527	Tissue enhanced	detected in many	0	8	large intestine,stomach
ENSSSCG00000003529	Tissue enriched	detected in single	106	42	retina
ENSSSCG00000003530	Tissue enriched	detected in some	17	41	testis
ENSSSCG00000003531	Low tissue specificity	detected in all		2
ENSSSCG00000003532	Low tissue specificity	detected in all		2
ENSSSCG00000003539	Tissue enhanced	detected in many	0	9	mouth,urinary bladder
ENSSSCG00000003541	Tissue enriched	detected in many	4	18	testis
ENSSSCG00000003543	Low tissue specificity	detected in all		4
ENSSSCG00000003546	Tissue enhanced	detected in some	0	17	liver,mouth,vagus nerve
ENSSSCG00000003547	Group enriched	detected in many	14	21	brain,vagus nerve
ENSSSCG00000003549	Tissue enhanced	detected in all	0	7	adrenal gland
ENSSSCG00000003551	Tissue enhanced	detected in many	0	8	brain,testis
ENSSSCG00000003552	Low tissue specificity	detected in all		4
ENSSSCG00000003553	Low tissue specificity	detected in all		2
ENSSSCG00000003554	Low tissue specificity	detected in all		3
ENSSSCG00000003555	Low tissue specificity	detected in all		3
ENSSSCG00000003557	Tissue enhanced	detected in many	0	7	skeletal muscle
ENSSSCG00000003558	Tissue enhanced	detected in many	0	5	large intestine
ENSSSCG00000003559	Low tissue specificity	detected in all		2
ENSSSCG00000003561	Group enriched	detected in many	4	10	cornea,mouth,skin,urinary bladder
ENSSSCG00000003564	Low tissue specificity	detected in all		2
ENSSSCG00000003565	Tissue enhanced	detected in many	0	7	adrenal gland,liver
ENSSSCG00000003566	Low tissue specificity	detected in all		2
ENSSSCG00000003567	Low tissue specificity	detected in many		4
ENSSSCG00000003569	Tissue enhanced	detected in many	0	6	salivary gland,stomach
ENSSSCG00000003570	Low tissue specificity	detected in all		3
ENSSSCG00000003572	Tissue enhanced	detected in many	0	6	cornea,male glands,stomach
ENSSSCG00000003573	Tissue enhanced	detected in many	0	5	skin
ENSSSCG00000003575	Low tissue specificity	detected in all		2
ENSSSCG00000003576	Tissue enriched	detected in some	5	19	brain
ENSSSCG00000003577	Low tissue specificity	detected in all		2
ENSSSCG00000003578	Low tissue specificity	detected in many		4
ENSSSCG00000003579	Low tissue specificity	detected in all		2
ENSSSCG00000003580	Low tissue specificity	detected in all		2
ENSSSCG00000003582	Tissue enhanced	detected in all	0	8	liver
ENSSSCG00000003583	Low tissue specificity	detected in all		2
ENSSSCG00000003584	Tissue enhanced	detected in all	0	6	lymphoid tissue
ENSSSCG00000003585	Group enriched	detected in some	4	18	cornea,mouth,skin,upper respiratory system
ENSSSCG00000003586	Group enriched	detected in all	4	9	brain,lens,lymphoid tissue
ENSSSCG00000003589	Low tissue specificity	detected in all		2
ENSSSCG00000003590	Tissue enriched	detected in many	4	10	lens
ENSSSCG00000003591	Low tissue specificity	detected in all		1
ENSSSCG00000003592	Tissue enhanced	detected in all	0	6	brain,cartilage
ENSSSCG00000003596	Low tissue specificity	detected in all		2
ENSSSCG00000003599	Tissue enriched	detected in some	25	39	ovary
ENSSSCG00000003600	Low tissue specificity	detected in many		4
ENSSSCG00000003601	Tissue enhanced	detected in some	0	13	brain,kidney
ENSSSCG00000003603	Tissue enriched	detected in many	5	15	cartilage
ENSSSCG00000003604	Tissue enriched	detected in many	7	16	brain
ENSSSCG00000003606	Tissue enhanced	detected in some	0	5	adipose tissue,lymphoid tissue,testis
ENSSSCG00000003608	Tissue enriched	detected in all	6	13	lymphoid tissue
ENSSSCG00000003610	Low tissue specificity	detected in all		2
ENSSSCG00000003612	Low tissue specificity	detected in all		3
ENSSSCG00000003613	Tissue enhanced	detected in all	0	8	brain,ovary
ENSSSCG00000003616	Low tissue specificity	detected in many		3
ENSSSCG00000003617	Low tissue specificity	detected in all		2
ENSSSCG00000003619	Tissue enriched	detected in many	5	12	testis
ENSSSCG00000003620	Low tissue specificity	detected in all		2
ENSSSCG00000003621	Low tissue specificity	detected in all		3
ENSSSCG00000003622	Tissue enhanced	detected in many	0	9	brain,male glands,vagus nerve
ENSSSCG00000003623	Tissue enriched	detected in some	19	40	testis
ENSSSCG00000003627	Low tissue specificity	detected in all		2
ENSSSCG00000003628	Low tissue specificity	detected in all		3
ENSSSCG00000003630	Low tissue specificity	detected in all		2
ENSSSCG00000003632	Tissue enriched	detected in some	9	31	testis
ENSSSCG00000003633	Tissue enriched	detected in some	5	28	testis
ENSSSCG00000003634	Low tissue specificity	detected in all		2
ENSSSCG00000003637	Low tissue specificity	detected in all		3
ENSSSCG00000003639	Low tissue specificity	detected in all		3
ENSSSCG00000003640	Tissue enhanced	detected in many	0	10	brain,ductus deferens,vagus nerve
ENSSSCG00000003642	Low tissue specificity	detected in all		4
ENSSSCG00000003643	Low tissue specificity	detected in all		3
ENSSSCG00000003644	Tissue enriched	detected in many	5	17	skeletal muscle
ENSSSCG00000003645	Low tissue specificity	detected in all		3
ENSSSCG00000003646	Tissue enhanced	detected in some	0	18	skin,vagus nerve
ENSSSCG00000003648	Low tissue specificity	detected in all		3
ENSSSCG00000003650	Tissue enhanced	detected in all	0	7	brain
ENSSSCG00000003651	Tissue enriched	detected in all	5	10	brain
ENSSSCG00000003652	Low tissue specificity	detected in all		3
ENSSSCG00000003653	Low tissue specificity	detected in all		3
ENSSSCG00000003654	Low tissue specificity	detected in all		2
ENSSSCG00000003655	Low tissue specificity	detected in all		3
ENSSSCG00000003659	Tissue enhanced	detected in many	0	5	brain,testis
ENSSSCG00000003660	Low tissue specificity	detected in all		4
[truncated: 20,343 more rows]
