# Supplementary material for: Genome-wide annotation of protein-coding genes in pig
Source: BMC Biol. 2022 Jan 25;20:25. doi: 10.1186/s12915-022-01229-y (PMC8788080; doi:10.1186/s12915-022-01229-y)
Supplement: Supplementary file 4 — Additional file 4. List of genes in each UMAP cluster, as well as their specificity and distribution classification, and result from hypergeometric test for overlap in tissue specificity and cluster genes. [file 12915_2022_1229_MOESM4_ESM.xlsx]

## Sheet: Sheet info
1	Cluster Genes	A list of genes in each UMAP cluster, as well as their specificity and distribution classification.
2	Cluster tissue hypergeometric test	Result from hypergeometric test for overlap in tissue specificity and cluster genes.

## Sheet: Cluster genes
Cluster nr	Ensembl 92 ID	Gene name	Specificity	Distribution	Elevated in
1	ENSSSCG00000000026	SULT4A1	Tissue enriched	detected in some	brain
1	ENSSSCG00000000040	SEPT3	Tissue enhanced	detected in all	brain;testis
1	ENSSSCG00000000082	CACNA1I	Tissue enhanced	detected in some	brain;kidney
1	ENSSSCG00000000092	NPTXR	Tissue enriched	detected in many	brain
1	ENSSSCG00000000131	ELFN2	Tissue enhanced	detected in some	brain;retina
1	ENSSSCG00000000138	PVALB	Tissue enriched	detected in some	brain
1	ENSSSCG00000000216	ASIC1	Tissue enhanced	detected in some	brain
1	ENSSSCG00000000228	SCN8A	Group enriched	detected in many	brain;lens;pineal gland;retina
1	ENSSSCG00000000401	GLS2	Tissue enriched	detected in many	liver
1	ENSSSCG00000000439	KIF5A	Tissue enriched	detected in many	brain
1	ENSSSCG00000000515	TRHDE	Tissue enhanced	detected in many	brain;liver;thyroid gland
1	ENSSSCG00000000516	KCNC2	Tissue enhanced	detected in many	brain
1	ENSSSCG00000000527	SYT10	Group enriched	detected in some	brain;pituitary gland
1	ENSSSCG00000000614	GRIN2B	Tissue enriched	detected in some	brain
1	ENSSSCG00000000619	FAM234B	Tissue enhanced	detected in all	brain;male glands
1	ENSSSCG00000000672	CLSTN3	Group enriched	detected in many	brain;pineal gland
1	ENSSSCG00000000680	GPR162	Tissue enhanced	detected in some	brain;pineal gland
1	ENSSSCG00000000692	PIANP	Tissue enriched	detected in some	brain
1	ENSSSCG00000000703	VAMP1	Tissue enriched	detected in many	brain
1	ENSSSCG00000000748	IQSEC3	Group enriched	detected in some	brain;retina
1	ENSSSCG00000000749	SLC6A12	Group enriched	detected in some	kidney;liver
1	ENSSSCG00000000760	LRTM2	Group enriched	detected in some	brain;retina
1	ENSSSCG00000000781	ABCD2	Tissue enhanced	detected in all	pineal gland
1	ENSSSCG00000000802	NELL2	Group enriched	detected in some	brain;pituitary gland
1	ENSSSCG00000000807	SLC38A1	Tissue enhanced	detected in many	male glands;pineal gland;retina
1	ENSSSCG00000000882	NA	Tissue enriched	detected in many	brain
1	ENSSSCG00000000900	VEZT	Low tissue specificity	detected in all	NA
1	ENSSSCG00000000932	NTS	Group enriched	detected in some	brain;pituitary gland
1	ENSSSCG00000000936	SLC6A15	Low tissue specificity	detected in all	NA
1	ENSSSCG00000000940	PPFIA2	Tissue enhanced	detected in many	brain;retina
1	ENSSSCG00000000948	SYT1	Group enriched	detected in some	brain;retina
1	ENSSSCG00000000975	PANX2	Tissue enhanced	detected in many	brain
1	ENSSSCG00000001089	GPLD1	Tissue enhanced	detected in many	liver;lung
1	ENSSSCG00000001090	ALDH5A1	Tissue enhanced	detected in all	liver
1	ENSSSCG00000001091	KIAA0319	Tissue enhanced	detected in some	brain;choroid plexus;pituitary gland
1	ENSSSCG00000001206	ZSCAN26	Low tissue specificity	detected in all	NA
1	ENSSSCG00000001401	NA	Group enriched	detected in some	brain;pineal gland
1	ENSSSCG00000001479	HMGCLL1	Tissue enhanced	detected in many	brain
1	ENSSSCG00000001481	HCRTR2	Group enriched	detected in some	brain;cornea
1	ENSSSCG00000001498	BEND6	Low tissue specificity	detected in all	NA
1	ENSSSCG00000001523	GRM4	Tissue enriched	detected in some	brain
1	ENSSSCG00000001553	LHFPL5	Tissue enhanced	detected in some	brain;epididymis;pineal gland
1	ENSSSCG00000001578	RNF8	Low tissue specificity	detected in all	NA
1	ENSSSCG00000001664	TTBK1	Tissue enriched	detected in some	brain
1	ENSSSCG00000001720	SLC25A27	Tissue enhanced	detected in all	liver
1	ENSSSCG00000001729	PTCHD4	Group enriched	detected in some	brain;retina;skeletal muscle
1	ENSSSCG00000001771	RASGRF1	Tissue enhanced	detected in some	brain;cornea;pineal gland
1	ENSSSCG00000001807	AP3B2	Tissue enhanced	detected in many	brain;pineal gland;retina
1	ENSSSCG00000001871	HMG20A	Low tissue specificity	detected in all	NA
1	ENSSSCG00000001920	HCN4	Tissue enhanced	detected in many	brain;heart
1	ENSSSCG00000001928	NA	Tissue enhanced	detected in some	brain;retina;testis
1	ENSSSCG00000002012	CARMIL3	Tissue enhanced	detected in many	brain;testis
1	ENSSSCG00000002014	JPH4	Group enriched	detected in many	brain;testis
1	ENSSSCG00000002032	SLC7A8	Tissue enhanced	detected in many	cervix;kidney
1	ENSSSCG00000002346	PNMA1	Tissue enhanced	detected in all	brain;pituitary gland
1	ENSSSCG00000002375	RPS6KL1	Tissue enhanced	detected in many	brain;retina
1	ENSSSCG00000002398	TMEM63C	Tissue enhanced	detected in many	brain
1	ENSSSCG00000002399	NGB	Tissue enriched	detected in many	brain
1	ENSSSCG00000002427	EML5	Tissue enhanced	detected in many	brain;retina
1	ENSSSCG00000002456	CHGA	Tissue enriched	detected in some	adrenal gland
1	ENSSSCG00000002510	CYP46A1	Tissue enriched	detected in some	brain
1	ENSSSCG00000002573	NA	Tissue enhanced	detected in some	brain;cartilage;mouth;pituitary gland
1	ENSSSCG00000002639	TUBB3	Tissue enriched	detected in some	brain
1	ENSSSCG00000002653	JPH3	Group enriched	detected in some	brain;mesothelial tissue
1	ENSSSCG00000002730	CALB2	Group enriched	detected in some	brain;retina
1	ENSSSCG00000002738	ZNF23	Low tissue specificity	detected in all	NA
1	ENSSSCG00000002927	LRFN3	Tissue enhanced	detected in many	brain
1	ENSSSCG00000003022	TMEM145	Tissue enhanced	detected in many	brain
1	ENSSSCG00000003045	NA	Group enriched	detected in some	brain;pineal gland;retina
1	ENSSSCG00000003102	PNMA8A	Tissue enhanced	detected in many	brain;cornea;epididymis
1	ENSSSCG00000003133	GRIN2D	Tissue enhanced	detected in some	brain
1	ENSSSCG00000003214	KCNC3	Group enriched	detected in many	brain;retina
1	ENSSSCG00000003227	NA	Group enriched	detected in some	adrenal gland;brain;lymphoid tissue;pineal gland
1	ENSSSCG00000003325	NA	Group enriched	detected in some	brain;pituitary gland
1	ENSSSCG00000003366	CHD5	Tissue enhanced	detected in many	brain;testis
1	ENSSSCG00000003370	HES3	Tissue enhanced	detected in some	brain;retina
1	ENSSSCG00000003388	SLC45A1	Tissue enhanced	detected in some	brain;pineal gland;retina
1	ENSSSCG00000003417	DISP3	Tissue enhanced	detected in some	brain;epididymis;pineal gland;retina
1	ENSSSCG00000003576	GPR3	Tissue enriched	detected in some	brain
1	ENSSSCG00000003622	CSMD2	Tissue enhanced	detected in many	brain;male glands;vagus nerve
1	ENSSSCG00000003663	HPCAL1	Tissue enhanced	detected in all	brain
1	ENSSSCG00000003690	DLGAP1	Tissue enhanced	detected in some	brain;ovary;pineal gland
1	ENSSSCG00000003748	CELF4	Tissue enhanced	detected in many	brain;pineal gland;retina
1	ENSSSCG00000003773	AK5	Tissue enriched	detected in many	brain
1	ENSSSCG00000003797	DIRAS3	Group enriched	detected in some	brain;pineal gland;pituitary gland
1	ENSSSCG00000003833	DAB1	Tissue enhanced	detected in many	brain;liver;vagus nerve
1	ENSSSCG00000003871	NA	Low tissue specificity	detected in all	NA
1	ENSSSCG00000004074	OPRM1	Tissue enriched	detected in some	brain
1	ENSSSCG00000004075	RGS17	Tissue enriched	detected in some	brain
1	ENSSSCG00000004101	LRP11	Tissue enhanced	detected in all	pineal gland
1	ENSSSCG00000004119	GRM1	Tissue enriched	detected in some	brain
1	ENSSSCG00000004166	AHI1	Tissue enhanced	detected in all	brain
1	ENSSSCG00000004222	NCOA7	Low tissue specificity	detected in all	NA
1	ENSSSCG00000004232	CLVS2	Tissue enhanced	detected in many	brain;retina;vagus nerve
1	ENSSSCG00000004245	FAM184A	Tissue enhanced	detected in many	brain;choroid plexus;testis
1	ENSSSCG00000004270	ADGRB3	Tissue enhanced	detected in some	brain;pineal gland;retina
1	ENSSSCG00000004278	NA	Tissue enhanced	detected in some	adrenal gland;brain;fallopian tube
1	ENSSSCG00000004309	CNR1	Tissue enriched	detected in some	brain
1	ENSSSCG00000004338	FUT9	Tissue enhanced	detected in some	brain;pineal gland;retina
1	ENSSSCG00000004349	FAXC	Tissue enhanced	detected in all	brain
1	ENSSSCG00000004361	GRIK2	Group enriched	detected in some	brain;thyroid gland;vagus nerve
1	ENSSSCG00000004404	NA	Tissue enhanced	detected in many	brain;testis
1	ENSSSCG00000004451	RIPPLY2	Group enriched	detected in some	brain;cartilage;pineal gland;pituitary gland
1	ENSSSCG00000004453	SNAP91	Tissue enhanced	detected in some	brain;choroid plexus;pineal gland;retina
1	ENSSSCG00000004520	MAPK4	Tissue enhanced	detected in many	brain;choroid plexus
1	ENSSSCG00000004538	WDR7	Low tissue specificity	detected in all	NA
1	ENSSSCG00000004614	UNC13C	Tissue enriched	detected in many	brain
1	ENSSSCG00000004622	GNB5	Tissue enhanced	detected in all	brain;pineal gland;retina
1	ENSSSCG00000004629	LYSMD2	Tissue enhanced	detected in many	brain;lens;pineal gland
1	ENSSSCG00000004630	SCG3	Group enriched	detected in many	brain;pineal gland;pituitary gland;retina
1	ENSSSCG00000004704	PPIP5K1	Tissue enhanced	detected in all	retina
1	ENSSSCG00000004776	DISP2	Tissue enriched	detected in many	brain
1	ENSSSCG00000004807	SCG5	Tissue enhanced	detected in many	brain;pineal gland;pituitary gland
1	ENSSSCG00000004831	NA	Tissue enhanced	detected in many	brain;liver
1	ENSSSCG00000004839	NA	Tissue enhanced	detected in many	brain;cornea
1	ENSSSCG00000004840	OTUD7A	Group enriched	detected in many	brain;male glands
1	ENSSSCG00000004886	CDH7	Group enriched	detected in some	brain;retina
1	ENSSSCG00000004904	MC4R	Group enriched	detected in some	brain;epididymis;heart
1	ENSSSCG00000004939	MEGF11	Tissue enriched	detected in many	brain
1	ENSSSCG00000004990	LRFN5	Tissue enhanced	detected in many	brain;cervix
1	ENSSSCG00000005020	ATL1	Tissue enhanced	detected in many	brain;pineal gland
1	ENSSSCG00000005025	TRIM9	Group enriched	detected in some	brain;cervix
1	ENSSSCG00000005036	GPR137C	Tissue enhanced	detected in many	brain;heart;retina
1	ENSSSCG00000005068	SLC35F4	Tissue enhanced	detected in some	brain;cornea;skin
1	ENSSSCG00000005106	NTRK3	Tissue enhanced	detected in many	brain;ovary
1	ENSSSCG00000005109	ESR2	Tissue enhanced	detected in some	brain;pituitary gland
1	ENSSSCG00000005130	ELAVL2	Group enriched	detected in some	brain;large intestine;retina;testis
1	ENSSSCG00000005177	SH3GL2	Tissue enhanced	detected in many	brain;pineal gland;retina
1	ENSSSCG00000005183	PSIP1	Tissue enhanced	detected in all	testis
1	ENSSSCG00000005186	TTC39B	Low tissue specificity	detected in many	NA
1	ENSSSCG00000005222	SLC1A1	Tissue enhanced	detected in many	brain;kidney;small intestine
1	ENSSSCG00000005268	RORB	Tissue enhanced	detected in some	brain;pineal gland;pituitary gland;retina
1	ENSSSCG00000005296	PHF24	Tissue enriched	detected in some	brain
1	ENSSSCG00000005393	PLPPR1	Tissue enhanced	detected in many	brain;kidney;liver
1	ENSSSCG00000005502	ASTN2	Group enriched	detected in many	brain;cornea
1	ENSSSCG00000005504	BRINP1	Tissue enriched	detected in many	brain
1	ENSSSCG00000005609	GARNL3	Tissue enhanced	detected in many	brain;liver;salivary gland
1	ENSSSCG00000005617	STXBP1	Group enriched	detected in many	brain;retina
1	ENSSSCG00000005723	NTNG2	Tissue enhanced	detected in many	brain;lens;retina
1	ENSSSCG00000005762	KCNT1	Tissue enriched	detected in many	brain
1	ENSSSCG00000005858	RNF208	Tissue enriched	detected in many	brain
1	ENSSSCG00000005941	KHDRBS3	Group enriched	detected in many	brain;testis
1	ENSSSCG00000006039	LRP12	Low tissue specificity	detected in all	NA
1	ENSSSCG00000006059	NCALD	Tissue enhanced	detected in many	brain;lens
1	ENSSSCG00000006160	STMN2	Group enriched	detected in many	brain;pineal gland
1	ENSSSCG00000006173	GDAP1	Group enriched	detected in all	brain;pineal gland;pituitary gland;retina
1	ENSSSCG00000006185	KCNB2	Tissue enhanced	detected in some	brain;pineal gland;retina
1	ENSSSCG00000006264	OPRK1	Tissue enhanced	detected in many	brain;kidney;pituitary gland
1	ENSSSCG00000006393	KCNJ9	Tissue enriched	detected in some	brain
1	ENSSSCG00000006518	HCN3	Low tissue specificity	detected in all	NA
1	ENSSSCG00000006545	CHRNB2	Group enriched	detected in some	brain;retina
1	ENSSSCG00000006618	CELF3	Group enriched	detected in some	adrenal gland;brain;pineal gland;pituitary gland;retina
1	ENSSSCG00000006666	SV2A	Group enriched	detected in many	brain;pineal gland;retina
1	ENSSSCG00000006744	NHLH2	Group enriched	detected in some	brain;retina
1	ENSSSCG00000006810	KCNC4	Tissue enhanced	detected in many	adrenal gland;brain;skeletal muscle
1	ENSSSCG00000006825	GPR61	Group enriched	detected in some	brain;pineal gland
1	ENSSSCG00000006840	WDR47	Tissue enhanced	detected in all	brain
1	ENSSSCG00000006852	NTNG1	Tissue enhanced	detected in many	brain;retina;testis
1	ENSSSCG00000006858	OLFM3	Group enriched	detected in some	brain;ovary
1	ENSSSCG00000006875	PLPPR4	Tissue enriched	detected in some	brain
1	ENSSSCG00000006876	PLPPR5	Group enriched	detected in many	brain;pituitary gland
1	ENSSSCG00000007010	ZMAT4	Group enriched	detected in some	brain;retina
1	ENSSSCG00000007033	AP3M2	Tissue enhanced	detected in all	brain;pineal gland
1	ENSSSCG00000007049	LRRN4	Tissue enhanced	detected in some	brain
1	ENSSSCG00000007074	TASP1	Low tissue specificity	detected in all	NA
1	ENSSSCG00000007079	FLRT3	Tissue enhanced	detected in many	skin
1	ENSSSCG00000007083	PCSK2	Tissue enhanced	detected in some	brain;pituitary gland;thyroid gland
1	ENSSSCG00000007094	DZANK1	Tissue enhanced	detected in all	brain
1	ENSSSCG00000007100	SLC24A3	Tissue enhanced	detected in many	brain
1	ENSSSCG00000007106	INSM1	Group enriched	detected in some	adrenal gland;pituitary gland
1	ENSSSCG00000007130	SYNDIG1	Tissue enriched	detected in some	brain
1	ENSSSCG00000007142	PANK2	Low tissue specificity	detected in all	NA
1	ENSSSCG00000007285	GGT7	Low tissue specificity	detected in all	NA
1	ENSSSCG00000007322	NA	Tissue enhanced	detected in all	brain;pineal gland;retina
1	ENSSSCG00000007338	VSTM2L	Tissue enriched	detected in some	brain
1	ENSSSCG00000007348	SLC32A1	Tissue enriched	detected in some	brain
1	ENSSSCG00000007373	GDAP1L1	Tissue enhanced	detected in all	brain
1	ENSSSCG00000007437	SLC12A5	Group enriched	detected in some	brain;pineal gland;retina
1	ENSSSCG00000007439	CDH22	Tissue enriched	detected in some	brain
1	ENSSSCG00000007488	DOK5	Tissue enhanced	detected in many	brain;retina;skeletal muscle
1	ENSSSCG00000007490	CBLN4	Tissue enriched	detected in single	brain
1	ENSSSCG00000007528	PHACTR3	Tissue enriched	detected in some	brain
1	ENSSSCG00000007542	PRKAR1B	Tissue enriched	detected in many	brain
1	ENSSSCG00000007578	NA	Group enriched	detected in some	brain;epididymis
1	ENSSSCG00000007603	NPTX2	Tissue enhanced	detected in some	ovary;pituitary gland;salivary gland
1	ENSSSCG00000007605	TMEM130	Tissue enhanced	detected in some	brain;pineal gland;pituitary gland
1	ENSSSCG00000007670	ACTL6B	Tissue enhanced	detected in some	brain;liver;pituitary gland;testis
1	ENSSSCG00000007730	CALN1	Tissue enriched	detected in some	adrenal gland
1	ENSSSCG00000007849	CRYM	Tissue enhanced	detected in many	brain;male glands;pituitary gland
1	ENSSSCG00000007862	GPR139	Tissue enriched	detected in single	brain
1	ENSSSCG00000007909	ABAT	Tissue enhanced	detected in many	brain;kidney;liver
1	ENSSSCG00000007941	CDIP1	Low tissue specificity	detected in all	NA
1	ENSSSCG00000007969	NA	Tissue enhanced	detected in many	brain;lens;retina
1	ENSSSCG00000008036	SYNGR3	Tissue enriched	detected in some	brain
1	ENSSSCG00000008066	NA	Low tissue specificity	detected in all	NA
1	ENSSSCG00000008141	ST6GAL2	Tissue enhanced	detected in many	adipose tissue;brain;large intestine;retina
1	ENSSSCG00000008166	CREG2	Tissue enhanced	detected in some	brain;pineal gland;pituitary gland
1	ENSSSCG00000008176	LONRF2	Tissue enhanced	detected in all	brain;epididymis
1	ENSSSCG00000008259	LRRTM4	Tissue enhanced	detected in many	brain;retina
1	ENSSSCG00000008307	SFXN5	Tissue enriched	detected in many	brain
1	ENSSSCG00000008413	GPR75	Tissue enriched	detected in many	brain
1	ENSSSCG00000008419	NRXN1	Tissue enhanced	detected in many	bone marrow;brain;pituitary gland
1	ENSSSCG00000008427	KCNK12	Tissue enhanced	detected in some	adrenal gland;brain
1	ENSSSCG00000008524	GALNT14	Tissue enhanced	detected in some	brain;lens;pituitary gland;testis;thyroid gland
1	ENSSSCG00000008584	NA	Tissue enhanced	detected in all	brain
1	ENSSSCG00000008615	VSNL1	Group enriched	detected in some	brain;pineal gland
1	ENSSSCG00000008712	PPP2R2C	Tissue enriched	detected in some	brain
1	ENSSSCG00000008730	DRD5	Group enriched	detected in some	brain;retina
1	ENSSSCG00000008829	OCIAD2	Tissue enhanced	detected in all	liver
1	ENSSSCG00000008855	NA	Tissue enhanced	detected in many	brain;pineal gland;retina
1	ENSSSCG00000008919	EPHA5	Tissue enhanced	detected in many	brain;thyroid gland
1	ENSSSCG00000008943	SLC4A4	Tissue enhanced	detected in many	brain;gallbladder;kidney
1	ENSSSCG00000009115	NDST3	Tissue enhanced	detected in all	brain;thyroid gland
1	ENSSSCG00000009197	GRID2	Tissue enhanced	detected in many	brain;thyroid gland
1	ENSSSCG00000009200	NA	Tissue enhanced	detected in many	brain;thyroid gland
1	ENSSSCG00000009203	SNCA	Group enriched	detected in many	brain;lens;vagus nerve
1	ENSSSCG00000009259	PAQR3	Low tissue specificity	detected in all	NA
1	ENSSSCG00000009430	NA	Tissue enhanced	detected in all	brain
1	ENSSSCG00000009456	KLHL1	Tissue enhanced	detected in some	brain;pituitary gland;retina
1	ENSSSCG00000009485	SLITRK1	Group enriched	detected in some	brain;vagus nerve
1	ENSSSCG00000009488	SLITRK5	Tissue enhanced	detected in many	brain;lymphoid tissue;ovary;vagus nerve
1	ENSSSCG00000009520	ZIC2	Tissue enhanced	detected in some	brain;choroid plexus;dura mater;pineal gland
1	ENSSSCG00000009527	FGF14	Tissue enhanced	detected in some	brain;pituitary gland;thyroid gland
1	ENSSSCG00000009537	NA	Tissue enhanced	detected in some	brain;epididymis;pineal gland;pituitary gland;retina
1	ENSSSCG00000009543	MYO16	Tissue enhanced	detected in some	brain;lens;liver;pineal gland;retina
1	ENSSSCG00000009595	NA	Tissue enriched	detected in many	testis
1	ENSSSCG00000009648	NEFM	Group enriched	detected in some	adrenal gland;brain
1	ENSSSCG00000009649	NEFL	Group enriched	detected in some	brain;retina
1	ENSSSCG00000009659	PNMA2	Tissue enriched	detected in some	brain
1	ENSSSCG00000009684	MSRA	Tissue enhanced	detected in all	brain;kidney;liver
1	ENSSSCG00000009698	GLRA3	Group enriched	detected in some	epididymis;male glands
1	ENSSSCG00000009722	SPOCK3	Group enriched	detected in some	brain;pituitary gland;retina;thyroid gland
1	ENSSSCG00000009738	GALNT9	Group enriched	detected in some	brain;cervix;endometrium
1	ENSSSCG00000009748	RIMBP2	Tissue enhanced	detected in many	brain;liver;pituitary gland;retina
1	ENSSSCG00000009754	TMEM132B	Tissue enriched	detected in some	brain
1	ENSSSCG00000009784	ABCB9	Tissue enhanced	detected in many	brain
1	ENSSSCG00000009845	SRRM4	Tissue enhanced	detected in some	brain;pineal gland;retina
1	ENSSSCG00000009855	KSR2	Tissue enhanced	detected in some	brain;pineal gland;pituitary gland;retina
1	ENSSSCG00000009856	NOS1	Tissue enhanced	detected in many	brain;choroid plexus;fallopian tube;skeletal muscle
1	ENSSSCG00000009883	RPH3A	Group enriched	detected in some	brain;retina
1	ENSSSCG00000009896	BICDL1	Tissue enhanced	detected in many	epididymis;mesothelial tissue
1	ENSSSCG00000009941	SVOP	Tissue enhanced	detected in some	brain;pineal gland;pituitary gland;retina;testis
1	ENSSSCG00000009951	SGSM1	Tissue enhanced	detected in all	brain;stomach
1	ENSSSCG00000009958	SEZ6L	Tissue enhanced	detected in many	adrenal gland;brain
1	ENSSSCG00000009979	NEFH	Tissue enriched	detected in some	brain
1	ENSSSCG00000010006	NA	Tissue enriched	detected in many	liver
1	ENSSSCG00000010015	OSBP2	Group enriched	detected in some	brain;lens;retina;testis
1	ENSSSCG00000010039	SLC5A4	Tissue enhanced	detected in all	brain;pineal gland
1	ENSSSCG00000010046	GNAZ	Tissue enhanced	detected in many	brain;retina
1	ENSSSCG00000010074	NA	Tissue enhanced	detected in many	brain;male glands;retina
1	ENSSSCG00000010096	AIFM3	Tissue enriched	detected in many	choroid plexus
1	ENSSSCG00000010162	SLC35F3	Tissue enhanced	detected in many	brain;lens
1	ENSSSCG00000010165	PCNX2	Group enriched	detected in some	brain;pineal gland;retina
1	ENSSSCG00000010177	TRIM67	Group enriched	detected in some	brain;pineal gland;pituitary gland;retina
1	ENSSSCG00000010232	LRRTM3	Tissue enhanced	detected in many	brain;heart;vagus nerve
1	ENSSSCG00000010283	SPOCK2	Tissue enhanced	detected in many	brain
1	ENSSSCG00000010344	NA	Tissue enhanced	detected in many	brain;retina
1	ENSSSCG00000010348	CDHR1	Group enriched	detected in many	brain;pineal gland;retina
1	ENSSSCG00000010350	RGR	Tissue enriched	detected in some	retina
1	ENSSSCG00000010352	GRID1	Tissue enhanced	detected in many	brain;pineal gland
1	ENSSSCG00000010394	OGDHL	Tissue enhanced	detected in some	brain;liver;pineal gland;pituitary gland;retina
1	ENSSSCG00000010426	PCDH15	Tissue enhanced	detected in some	lens;ovary;retina
1	ENSSSCG00000010432	NA	Group enriched	detected in some	brain;liver
1	ENSSSCG00000010481	LGI1	Low tissue specificity	detected in all	NA
1	ENSSSCG00000010512	SLIT1	Tissue enriched	detected in some	brain
1	ENSSSCG00000010536	CNNM1	Tissue enhanced	detected in many	brain;endometrium
1	ENSSSCG00000010595	INA	Group enriched	detected in some	brain;choroid plexus;pineal gland;pituitary gland;retina
1	ENSSSCG00000010631	GPAM	Tissue enhanced	detected in all	epididymis;liver
1	ENSSSCG00000010666	VAX1	Tissue enhanced	detected in some	brain;male glands;pituitary gland
1	ENSSSCG00000010687	INPP5F	Tissue enriched	detected in many	brain
1	ENSSSCG00000010809	BRINP3	Tissue enhanced	detected in some	brain;ductus deferens
1	ENSSSCG00000010839	NA	Tissue enhanced	detected in many	testis
1	ENSSSCG00000010840	RGS7	Tissue enhanced	detected in many	brain
1	ENSSSCG00000010892	KCNT2	Tissue enhanced	detected in many	brain;heart;pituitary gland
1	ENSSSCG00000010926	SYT2	Tissue enriched	detected in some	brain
1	ENSSSCG00000010957	AGTPBP1	Tissue enhanced	detected in all	brain
1	ENSSSCG00000011034	ST8SIA6	Tissue enhanced	detected in some	epididymis;fallopian tube;pituitary gland
1	ENSSSCG00000011039	SLC39A12	Tissue enriched	detected in some	choroid plexus
1	ENSSSCG00000011060	GAD2	Group enriched	detected in some	brain;retina
1	ENSSSCG00000011176	SUSD4	Tissue enhanced	detected in many	brain;pineal gland
1	ENSSSCG00000011277	CCK	Group enriched	detected in some	brain;heart
1	ENSSSCG00000011360	CELSR3	Tissue enhanced	detected in some	brain;pituitary gland;retina;testis
1	ENSSSCG00000011364	NCKIPSD	Tissue enhanced	detected in all	brain
1	ENSSSCG00000011384	BSN	Tissue enriched	detected in many	brain
1	ENSSSCG00000011412	CACNA2D2	Tissue enhanced	detected in many	brain;urinary bladder
1	ENSSSCG00000011416	DOCK3	Tissue enhanced	detected in many	brain;pineal gland
1	ENSSSCG00000011455	CACNA1D	Tissue enhanced	detected in many	adrenal gland;male glands
1	ENSSSCG00000011486	C3orf14	Tissue enhanced	detected in many	brain;pineal gland;pituitary gland;retina
1	ENSSSCG00000011489	CADPS	Tissue enhanced	detected in some	brain;cornea;pituitary gland;retina
1	ENSSSCG00000011524	CHL1	Tissue enhanced	detected in many	brain;pineal gland;vagus nerve
1	ENSSSCG00000011527	CNTN4	Tissue enriched	detected in many	pineal gland
1	ENSSSCG00000011543	LHFPL4	Group enriched	detected in some	brain;pineal gland;pituitary gland;retina
1	ENSSSCG00000011561	PRRT3	Tissue enhanced	detected in all	brain;pituitary gland
1	ENSSSCG00000011577	SLC6A1	Group enriched	detected in many	brain;retina
1	ENSSSCG00000011596	TRH	Tissue enhanced	detected in some	brain;gallbladder;upper respiratory system
1	ENSSSCG00000011685	PAQR9	Tissue enhanced	detected in some	heart;liver;ovary;retina;testis
1	ENSSSCG00000011728	IQCJ	Tissue enriched	detected in some	brain
1	ENSSSCG00000011736	SLITRK3	Group enriched	detected in some	brain;retina;synovial tissue
1	ENSSSCG00000011740	SERPINI1	Tissue enhanced	detected in many	brain;pineal gland;pituitary gland
1	ENSSSCG00000011748	SLC7A14	Group enriched	detected in some	brain;pineal gland;pituitary gland;retina
1	ENSSSCG00000011756	NLGN1	Tissue enhanced	detected in some	brain;pineal gland
1	ENSSSCG00000011761	NA	Group enriched	detected in some	epididymis;lens
1	ENSSSCG00000011940	DZIP3	Tissue enhanced	detected in all	epididymis
1	ENSSSCG00000012002	ROBO2	Tissue enhanced	detected in many	brain;retina
1	ENSSSCG00000012003	NA	Tissue enhanced	detected in many	brain;retina
1	ENSSSCG00000012020	NCAM2	Tissue enhanced	detected in some	brain;pituitary gland;retina
1	ENSSSCG00000012065	KCNJ6	Group enriched	detected in some	brain;pituitary gland;retina
1	ENSSSCG00000012072	DSCAM	Group enriched	detected in some	brain;pituitary gland;retina;testis
1	ENSSSCG00000012129	GLRA2	Group enriched	detected in some	brain;retina
1	ENSSSCG00000012150	REPS2	Tissue enhanced	detected in many	brain
1	ENSSSCG00000012156	CDKL5	Tissue enhanced	detected in all	brain
1	ENSSSCG00000012161	MAP7D2	Tissue enhanced	detected in many	brain;skin
1	ENSSSCG00000012164	CNKSR2	Tissue enhanced	detected in many	brain;lens;vagus nerve
1	ENSSSCG00000012196	NA	Tissue enriched	detected in some	brain
1	ENSSSCG00000012238	NA	Tissue enhanced	detected in many	brain;pineal gland
1	ENSSSCG00000012266	SLC9A7	Tissue enhanced	detected in many	brain
1	ENSSSCG00000012272	ZNF157	Tissue enhanced	detected in some	brain;pituitary gland
1	ENSSSCG00000012276	SYN1	Tissue enriched	detected in many	brain
1	ENSSSCG00000012292	SYP	Group enriched	detected in some	brain;pineal gland;retina
1	ENSSSCG00000012317	GSPT2	Low tissue specificity	detected in all	NA
1	ENSSSCG00000012349	USP51	Group enriched	detected in many	ductus deferens;epididymis
1	ENSSSCG00000012415	NAP1L2	Group enriched	detected in some	brain;choroid plexus;pineal gland;pituitary gland;retina
1	ENSSSCG00000012430	NA	Group enriched	detected in some	brain;pineal gland;retina
1	ENSSSCG00000012490	TMEM35A	Tissue enhanced	detected in many	brain;pineal gland;pituitary gland
1	ENSSSCG00000012503	NA	Tissue enhanced	detected in some	brain;kidney;retina
1	ENSSSCG00000012531	NA	Tissue enhanced	detected in many	brain
1	ENSSSCG00000012541	ZCCHC18	Tissue enhanced	detected in many	brain;lymphoid tissue
1	ENSSSCG00000012561	FRMPD3	Tissue enriched	detected in some	brain
1	ENSSSCG00000012585	DCX	Group enriched	detected in many	brain;cartilage
1	ENSSSCG00000012587	TRPC5	Tissue enriched	detected in some	brain
1	ENSSSCG00000012593	HTR2C	Tissue enriched	detected in some	choroid plexus
1	ENSSSCG00000012607	NA	Group enriched	detected in some	brain;pituitary gland
1	ENSSSCG00000012638	GRIA3	Tissue enhanced	detected in many	adrenal gland;brain;ovary;pineal gland
1	ENSSSCG00000012644	TENM1	Tissue enhanced	detected in many	brain;epididymis;thyroid gland
1	ENSSSCG00000012667	IGSF1	Tissue enriched	detected in some	pituitary gland
1	ENSSSCG00000012705	ZIC3	Tissue enhanced	detected in some	brain;pineal gland
1	ENSSSCG00000012712	MCF2	Tissue enhanced	detected in all	brain;pineal gland
1	ENSSSCG00000012724	SLITRK2	Tissue enhanced	detected in some	brain;retina;vagus nerve
1	ENSSSCG00000012769	ATP2B3	Group enriched	detected in some	adrenal gland;brain;choroid plexus;ductus deferens;pituitary gland
1	ENSSSCG00000012773	PNCK	Tissue enhanced	detected in many	brain;smooth muscle
1	ENSSSCG00000012785	PDZD4	Tissue enriched	detected in some	brain
1	ENSSSCG00000012845	CEND1	Tissue enhanced	detected in some	brain;pineal gland;retina
1	ENSSSCG00000012955	KLC2	Tissue enhanced	detected in all	brain
1	ENSSSCG00000013024	NA	Tissue enriched	detected in some	brain
1	ENSSSCG00000013044	FLRT1	Tissue enhanced	detected in many	brain;kidney;lymphoid tissue;thyroid gland
1	ENSSSCG00000013113	TMEM132A	Tissue enhanced	detected in all	brain
1	ENSSSCG00000013235	MADD	Low tissue specificity	detected in all	NA
1	ENSSSCG00000013286	LRRC4C	Tissue enhanced	detected in many	brain;vagus nerve
1	ENSSSCG00000013295	TRIM44	Low tissue specificity	detected in all	NA
1	ENSSSCG00000013296	SLC1A2	Tissue enriched	detected in some	brain
1	ENSSSCG00000013311	KIAA1549L	Group enriched	detected in some	brain;vagus nerve
1	ENSSSCG00000013343	SLC17A6	Tissue enriched	detected in some	brain
1	ENSSSCG00000013358	PTPN5	Group enriched	detected in some	brain;pineal gland
1	ENSSSCG00000013374	KCNC1	Group enriched	detected in many	brain;retina
1	ENSSSCG00000013387	NA	Tissue enriched	detected in some	brain
1	ENSSSCG00000013420	KISS1R	Tissue enhanced	detected in some	brain
1	ENSSSCG00000013462	LINGO3	Group enriched	detected in some	brain;pineal gland;retina
1	ENSSSCG00000013495	ZFR2	Tissue enhanced	detected in many	brain;pituitary gland;retina;testis
1	ENSSSCG00000013505	FSD1	Tissue enhanced	detected in many	brain
1	ENSSSCG00000013620	PLPPR2	Tissue enriched	detected in all	brain
1	ENSSSCG00000013732	MAST1	Tissue enhanced	detected in all	brain;retina
1	ENSSSCG00000013754	CACNA1A	Tissue enhanced	detected in many	brain;pineal gland
1	ENSSSCG00000013759	NANOS3	Tissue enhanced	detected in many	brain
1	ENSSSCG00000013832	NA	Group enriched	detected in some	brain;ovary;pineal gland;retina;skin
1	ENSSSCG00000013833	SLC1A6	Group enriched	detected in some	brain;pineal gland
1	ENSSSCG00000013880	UNC13A	Tissue enhanced	detected in some	brain;cornea;pituitary gland;retina
1	ENSSSCG00000013892	KCNN1	Tissue enriched	detected in some	brain
1	ENSSSCG00000013897	RAB3A	Group enriched	detected in many	brain;pineal gland;retina
1	ENSSSCG00000013911	TMEM59L	Group enriched	detected in many	brain;pineal gland;pituitary gland;retina
1	ENSSSCG00000013935	YJEFN3	Tissue enhanced	detected in some	brain;pineal gland;pituitary gland
1	ENSSSCG00000014037	NA	Tissue enhanced	detected in some	brain;pineal gland;pituitary gland
1	ENSSSCG00000014051	TSPAN17	Tissue enhanced	detected in all	retina
1	ENSSSCG00000014053	SNCB	Group enriched	detected in some	brain;pineal gland;retina
1	ENSSSCG00000014054	GPRIN1	Group enriched	detected in many	brain;pituitary gland
1	ENSSSCG00000014124	ANKRD34B	Group enriched	detected in some	brain;endometrium;pineal gland
1	ENSSSCG00000014169	PCSK1	Group enriched	detected in some	brain;pineal gland;pituitary gland
1	ENSSSCG00000014207	APC	Tissue enhanced	detected in all	brain
1	ENSSSCG00000014272	NA	Tissue enhanced	detected in some	adrenal gland;brain;pineal gland;retina;testis
1	ENSSSCG00000014293	FSTL4	Tissue enhanced	detected in many	adrenal gland;brain
1	ENSSSCG00000014321	KLHL3	Tissue enhanced	detected in many	liver;vagus nerve
1	ENSSSCG00000014389	RELL2	Tissue enriched	detected in some	brain
1	ENSSSCG00000014418	STK32A	Tissue enhanced	detected in many	brain;pituitary gland
1	ENSSSCG00000014570	NRIP3	Tissue enhanced	detected in many	brain;salivary gland
1	ENSSSCG00000014600	ZNF215	Tissue enhanced	detected in many	brain;epididymis;testis
1	ENSSSCG00000014838	PGM2L1	Low tissue specificity	detected in all	NA
1	ENSSSCG00000014880	AQP11	Tissue enhanced	detected in all	testis
1	ENSSSCG00000014904	DLG2	Group enriched	detected in many	brain;pineal gland;retina
1	ENSSSCG00000014935	FAT3	Tissue enhanced	detected in many	brain;dura mater
1	ENSSSCG00000014950	VSTM5	Tissue enhanced	detected in many	brain
1	ENSSSCG00000014975	NA	Tissue enhanced	detected in some	brain;pituitary gland
1	ENSSSCG00000015002	ELMOD1	Tissue enhanced	detected in some	brain;pineal gland;pituitary gland;retina
1	ENSSSCG00000015006	NA	Tissue enhanced	detected in many	lens;retina
1	ENSSSCG00000015082	DSCAML1	Tissue enhanced	detected in some	brain;fallopian tube;retina
1	ENSSSCG00000015131	GRIK4	Tissue enhanced	detected in many	brain;male glands
1	ENSSSCG00000015144	GRAMD1B	Tissue enhanced	detected in many	adrenal gland;kidney;ovary
1	ENSSSCG00000015234	KIRREL3	Tissue enhanced	detected in many	brain;retina
1	ENSSSCG00000015253	NTM	Group enriched	detected in many	brain;gallbladder;lens;pineal gland;retina
1	ENSSSCG00000015285	LRRN2	Group enriched	detected in many	brain;choroid plexus
1	ENSSSCG00000015297	ADAM22	Tissue enriched	detected in many	brain
1	ENSSSCG00000015323	NA	Tissue enriched	detected in some	retina
1	ENSSSCG00000015355	DGKB	Tissue enhanced	detected in many	brain;salivary gland
1	ENSSSCG00000015395	GRM3	Tissue enriched	detected in some	brain
1	ENSSSCG00000015401	NA	Tissue enhanced	detected in many	brain;epididymis;pituitary gland;retina
1	ENSSSCG00000015426	RELN	Group enriched	detected in many	brain;vagus nerve
1	ENSSSCG00000015460	NA	Tissue enhanced	detected in some	brain;fallopian tube;pituitary gland;thyroid gland
1	ENSSSCG00000015508	TNR	Tissue enhanced	detected in some	brain;pituitary gland;retina
1	ENSSSCG00000015513	ASTN1	Tissue enhanced	detected in many	brain;pineal gland;pituitary gland
1	ENSSSCG00000015515	BRINP2	Group enriched	detected in some	brain;pineal gland
1	ENSSSCG00000015537	XPR1	Low tissue specificity	detected in all	NA
1	ENSSSCG00000015610	SYT14	Tissue enhanced	detected in some	brain;pineal gland;pituitary gland;retina
1	ENSSSCG00000015626	VWC2	Group enriched	detected in some	brain;cervix;pituitary gland;retina
1	ENSSSCG00000015636	VSTM2A	Tissue enhanced	detected in some	brain;pineal gland;pituitary gland
1	ENSSSCG00000015681	NA	Group enriched	detected in some	brain;cervix;pineal gland
1	ENSSSCG00000015700	TMEM163	Tissue enhanced	detected in many	brain;heart;lymphoid tissue
1	ENSSSCG00000015711	DPP10	Tissue enriched	detected in some	brain
1	ENSSSCG00000015717	C1QL2	Group enriched	detected in some	brain;pituitary gland;retina
1	ENSSSCG00000015726	CNTNAP5	Tissue enhanced	detected in some	brain;ductus deferens;pineal gland
1	ENSSSCG00000015748	CSMD1	Group enriched	detected in some	brain;smooth muscle;testis
1	ENSSSCG00000015830	UNC5D	Tissue enhanced	detected in many	brain;kidney
1	ENSSSCG00000015893	SLC4A10	Group enriched	detected in some	brain;choroid plexus
1	ENSSSCG00000015905	SCN2A	Tissue enriched	detected in some	brain
1	ENSSSCG00000015906	CSRNP3	Tissue enhanced	detected in many	brain;retina
1	ENSSSCG00000015911	SCN3A	Group enriched	detected in some	brain;pineal gland;pituitary gland
1	ENSSSCG00000015965	GPR155	Low tissue specificity	detected in all	NA
1	ENSSSCG00000016022	ZNF804A	Tissue enhanced	detected in some	brain;pituitary gland;retina
1	ENSSSCG00000016115	ICA1L	Group enriched	detected in many	brain;testis
1	ENSSSCG00000016131	ADAM23	Tissue enhanced	detected in many	brain;vagus nerve
1	ENSSSCG00000016148	PTH2R	Group enriched	detected in some	brain;ductus deferens;epididymis
1	ENSSSCG00000016151	MAP2	Tissue enhanced	detected in many	brain;pineal gland;pituitary gland;retina
1	ENSSSCG00000016153	UNC80	Tissue enhanced	detected in some	brain;pineal gland;pituitary gland
1	ENSSSCG00000016160	ERBB4	Tissue enhanced	detected in many	brain;heart
1	ENSSSCG00000016168	VWC2L	Tissue enriched	detected in some	brain
1	ENSSSCG00000016218	PTPRN	Group enriched	detected in some	adrenal gland;brain;pineal gland;pituitary gland
1	ENSSSCG00000016219	NA	Group enriched	detected in some	brain;pineal gland;pituitary gland
1	ENSSSCG00000016239	NYAP2	Tissue enhanced	detected in some	brain;lens;pineal gland;retina
1	ENSSSCG00000016256	SPHKAP	Group enriched	detected in many	brain;fallopian tube;small intestine
1	ENSSSCG00000016258	DNER	Tissue enhanced	detected in many	brain;pineal gland;pituitary gland
1	ENSSSCG00000016270	C2orf72	Tissue enhanced	detected in many	liver
1	ENSSSCG00000016285	ECEL1	Tissue enriched	detected in some	brain
1	ENSSSCG00000016319	GBX2	Tissue enriched	detected in single	brain
1	ENSSSCG00000016391	AMER3	Group enriched	detected in some	brain;pineal gland;pituitary gland
1	ENSSSCG00000016423	DPP6	Tissue enriched	detected in some	brain
1	ENSSSCG00000016424	NA	Tissue enhanced	detected in some	brain;cartilage;retina
1	ENSSSCG00000016431	GALNTL5	Tissue enriched	detected in many	testis
1	ENSSSCG00000016521	DGKI	Tissue enhanced	detected in many	brain;cartilage;choroid plexus
1	ENSSSCG00000016554	MEST	Tissue enhanced	detected in all	adrenal gland;pituitary gland
1	ENSSSCG00000016567	STRIP2	Tissue enhanced	detected in many	brain;pineal gland
1	ENSSSCG00000016579	CCDC136	Tissue enriched	detected in all	testis
1	ENSSSCG00000016621	KCND2	Tissue enriched	detected in many	brain
1	ENSSSCG00000016642	GPR85	Tissue enhanced	detected in some	brain;pituitary gland
1	ENSSSCG00000016652	LRRN3	Tissue enhanced	detected in many	brain;pituitary gland;retina
1	ENSSSCG00000016672	ADCYAP1R1	Group enriched	detected in many	brain;choroid plexus;heart;male glands
1	ENSSSCG00000016717	MPP6	Tissue enhanced	detected in many	vagus nerve
1	ENSSSCG00000016726	ADCY1	Group enriched	detected in some	brain;lens;retina
1	ENSSSCG00000016780	CTNND2	Tissue enhanced	detected in many	brain;pineal gland
1	ENSSSCG00000016799	CDH12	Tissue enhanced	detected in some	brain;retina;smooth muscle
1	ENSSSCG00000016802	CDH10	Tissue enhanced	detected in some	brain;pituitary gland;retina
1	ENSSSCG00000016841	SLC1A3	Tissue enriched	detected in many	brain
1	ENSSSCG00000016940	HTR1A	Group enriched	detected in some	brain;testis
1	ENSSSCG00000016972	CARTPT	Group enriched	detected in some	brain;retina
1	ENSSSCG00000016979	NSG2	Group enriched	detected in some	brain;pituitary gland
1	ENSSSCG00000017013	FBLL1	Tissue enhanced	detected in some	brain;pineal gland;pituitary gland
1	ENSSSCG00000017019	NA	Group enriched	detected in some	brain;choroid plexus;heart;pineal gland
1	ENSSSCG00000017025	GABRG2	Tissue enhanced	detected in some	brain;pineal gland;pituitary gland;retina
1	ENSSSCG00000017101	ADCY2	Tissue enhanced	detected in many	brain;skeletal muscle
1	ENSSSCG00000017186	RNF157	Tissue enhanced	detected in all	brain;stomach
1	ENSSSCG00000017189	GALR2	Tissue enhanced	detected in some	brain;ovary
1	ENSSSCG00000017255	ABCA5	Tissue enhanced	detected in all	epididymis
1	ENSSSCG00000017311	MAPT	Tissue enhanced	detected in all	brain
1	ENSSSCG00000017316	NSF	Group enriched	detected in all	brain;pineal gland;pituitary gland;retina
1	ENSSSCG00000017359	RUNDC3A	Tissue enriched	detected in some	brain
1	ENSSSCG00000017367	MPP2	Tissue enhanced	detected in all	brain
1	ENSSSCG00000017393	CNTNAP1	Tissue enhanced	detected in many	brain;pineal gland
1	ENSSSCG00000017427	HAP1	Tissue enhanced	detected in some	brain;cervix;pineal gland;pituitary gland
1	ENSSSCG00000017562	CACNA1G	Tissue enhanced	detected in many	brain
1	ENSSSCG00000017585	SAMD14	Tissue enhanced	detected in many	brain
1	ENSSSCG00000017642	MTMR4	Low tissue specificity	detected in all	NA
1	ENSSSCG00000017730	CDK5R1	Group enriched	detected in many	brain;lens
1	ENSSSCG00000017747	RAB11FIP4	Tissue enhanced	detected in many	brain
1	ENSSSCG00000017834	NA	Tissue enhanced	detected in some	adrenal gland;brain;pituitary gland;retina
1	ENSSSCG00000017888	SLC13A5	Tissue enhanced	detected in many	endometrium;liver
1	ENSSSCG00000017948	EFNB3	Tissue enhanced	detected in some	brain;pituitary gland
1	ENSSSCG00000017951	ATP1B2	Group enriched	detected in many	adrenal gland;brain;pineal gland;retina
1	ENSSSCG00000018016	MAP2K4	Tissue enhanced	detected in all	brain
1	ENSSSCG00000020736	ADD2	Tissue enhanced	detected in some	brain;cervix;endometrium;ovary;retina
1	ENSSSCG00000020853	BTBD3	Tissue enhanced	detected in all	brain
1	ENSSSCG00000020924	MC1R	Tissue enhanced	detected in many	brain;ovary
1	ENSSSCG00000021027	PGBD5	Tissue enhanced	detected in many	brain;lymphoid tissue
1	ENSSSCG00000021036	RAB3B	Group enriched	detected in many	brain;gallbladder;pituitary gland;stomach
1	ENSSSCG00000021220	CKB	Tissue enhanced	detected in many	brain;pineal gland;retina;smooth muscle
1	ENSSSCG00000021238	STX1B	Group enriched	detected in some	brain;pineal gland
1	ENSSSCG00000021315	NA	Tissue enriched	detected in some	brain
1	ENSSSCG00000021453	RIMS4	Tissue enriched	detected in some	brain
1	ENSSSCG00000021508	SLC35G2	Tissue enhanced	detected in many	brain;pineal gland;pituitary gland
1	ENSSSCG00000021584	CDK5R2	Tissue enriched	detected in some	brain
1	ENSSSCG00000021651	SCN2B	Tissue enriched	detected in some	brain
1	ENSSSCG00000021696	NRSN1	Tissue enriched	detected in many	brain
1	ENSSSCG00000021774	NA	Tissue enhanced	detected in many	brain;pineal gland
1	ENSSSCG00000021805	GALNTL6	Group enriched	detected in some	brain;pituitary gland;retina
1	ENSSSCG00000021843	SYT5	Tissue enhanced	detected in many	brain;choroid plexus;pineal gland;pituitary gland
1	ENSSSCG00000022029	RAP1GAP	Tissue enhanced	detected in many	brain;male glands;salivary gland
1	ENSSSCG00000022031	CHST2	Tissue enhanced	detected in many	brain;thyroid gland
1	ENSSSCG00000022083	NA	Tissue enriched	detected in some	brain
1	ENSSSCG00000022091	SLITRK4	Tissue enhanced	detected in many	brain
1	ENSSSCG00000022233	GAD1	Tissue enriched	detected in some	brain
1	ENSSSCG00000022331	FGF13	Tissue enhanced	detected in many	brain
1	ENSSSCG00000022345	NA	Tissue enhanced	detected in many	brain;pineal gland
1	ENSSSCG00000022357	NA	Tissue enhanced	detected in some	brain;lymphoid tissue
1	ENSSSCG00000022550	DGKG	Tissue enhanced	detected in many	brain;thyroid gland
1	ENSSSCG00000022569	GRIA1	Tissue enriched	detected in some	brain
1	ENSSSCG00000022636	DENND5B	Low tissue specificity	detected in all	NA
1	ENSSSCG00000022671	GALNT13	Group enriched	detected in many	brain;pineal gland;pituitary gland;retina;synovial tissue
1	ENSSSCG00000022865	GRM8	Group enriched	detected in some	brain;choroid plexus;penis;retina
1	ENSSSCG00000022896	CRMP1	Tissue enhanced	detected in some	brain;pineal gland;retina
1	ENSSSCG00000022933	EFR3B	Tissue enhanced	detected in many	brain;vagus nerve
1	ENSSSCG00000022987	TMEM132E	Tissue enhanced	detected in many	brain;dura mater
1	ENSSSCG00000023032	SCG2	Group enriched	detected in some	pineal gland;pituitary gland
1	ENSSSCG00000023041	PCBP3	Group enriched	detected in some	brain;pineal gland;retina;testis
1	ENSSSCG00000023084	ATP2B2	Group enriched	detected in some	brain;choroid plexus
1	ENSSSCG00000023125	CNTNAP4	Group enriched	detected in some	brain;fallopian tube;male glands;pituitary gland
1	ENSSSCG00000023169	CA10	Tissue enhanced	detected in some	brain;pineal gland;retina
1	ENSSSCG00000023225	SYN2	Tissue enriched	detected in many	brain
1	ENSSSCG00000023229	ETV5	Tissue enhanced	detected in all	cartilage
1	ENSSSCG00000023328	GPM6A	Tissue enhanced	detected in some	brain;choroid plexus;pineal gland
1	ENSSSCG00000023373	ZNHIT3	Low tissue specificity	detected in all	NA
1	ENSSSCG00000023441	KLHDC8A	Group enriched	detected in some	brain;pineal gland;retina
1	ENSSSCG00000023451	KCNK2	Tissue enhanced	detected in many	adrenal gland;brain;pituitary gland
1	ENSSSCG00000023582	GPR149	Low tissue specificity	detected in all	NA
1	ENSSSCG00000023592	TAC1	Tissue enriched	detected in some	brain
1	ENSSSCG00000023661	GABRA1	Tissue enhanced	detected in some	brain;pineal gland;retina
1	ENSSSCG00000023746	NA	Tissue enhanced	detected in many	brain;cervix;pineal gland
1	ENSSSCG00000023776	CCSAP	Tissue enhanced	detected in many	brain
1	ENSSSCG00000023791	TMEM229B	Tissue enhanced	detected in many	liver
1	ENSSSCG00000023859	LRRTM1	Tissue enhanced	detected in some	brain;lens;vagus nerve
1	ENSSSCG00000023891	GRM7	Tissue enhanced	detected in all	brain;pineal gland
1	ENSSSCG00000023934	KCNIP4	Tissue enhanced	detected in some	brain;retina;small intestine;smooth muscle
1	ENSSSCG00000024009	CAMK2N1	Tissue enriched	detected in many	brain
1	ENSSSCG00000024028	STARD3NL	Low tissue specificity	detected in all	NA
1	ENSSSCG00000024070	CDK5	Low tissue specificity	detected in all	NA
1	ENSSSCG00000024129	NA	Tissue enhanced	detected in some	brain;epididymis
1	ENSSSCG00000024204	SCN1A	Tissue enriched	detected in some	brain
1	ENSSSCG00000024233	RAB39B	Tissue enhanced	detected in some	brain;lymphoid tissue;pituitary gland;retina
1	ENSSSCG00000024293	TMEM178A	Tissue enriched	detected in many	brain
1	ENSSSCG00000024299	SCN3B	Tissue enriched	detected in some	brain
1	ENSSSCG00000024302	NA	Tissue enriched	detected in some	brain
1	ENSSSCG00000024396	NOVA1	Tissue enhanced	detected in many	brain;synovial tissue
1	ENSSSCG00000024403	PRRT1	Tissue enhanced	detected in many	brain;thyroid gland
1	ENSSSCG00000024417	ERC2	Tissue enhanced	detected in many	brain;pituitary gland
1	ENSSSCG00000024467	NA	Group enriched	detected in some	brain;pineal gland
1	ENSSSCG00000024679	UPF3A	Tissue enhanced	detected in many	brain;pineal gland;pituitary gland;testis
1	ENSSSCG00000024685	GRIA2	Tissue enriched	detected in some	brain
1	ENSSSCG00000024759	CX3CL1	Tissue enhanced	detected in many	brain
1	ENSSSCG00000024837	SYT12	Tissue enriched	detected in many	brain
1	ENSSSCG00000024872	CPT1C	Tissue enhanced	detected in many	brain;pineal gland
1	ENSSSCG00000024892	NSG1	Tissue enhanced	detected in many	brain;pineal gland;pituitary gland
1	ENSSSCG00000024998	PCDHA11	Tissue enhanced	detected in some	brain;pineal gland;pituitary gland;retina
1	ENSSSCG00000025000	SYNDIG1L	Group enriched	detected in some	brain;epididymis
1	ENSSSCG00000025005	B4GALT6	Tissue enhanced	detected in many	brain;cartilage;ovary;pituitary gland
1	ENSSSCG00000025013	RTN1	Tissue enhanced	detected in some	brain;pineal gland;retina
1	ENSSSCG00000025067	NA	Tissue enhanced	detected in many	adrenal gland;brain;pineal gland
1	ENSSSCG00000025085	NEGR1	Tissue enhanced	detected in many	brain;pineal gland;pituitary gland;retina
1	ENSSSCG00000025119	GRIK1	Tissue enhanced	detected in some	choroid plexus;pineal gland;retina
1	ENSSSCG00000025134	FAM171B	Tissue enhanced	detected in many	brain;pineal gland
1	ENSSSCG00000025243	SGIP1	Tissue enhanced	detected in many	brain;pineal gland;retina
1	ENSSSCG00000025532	CACNG7	Tissue enhanced	detected in some	brain;pineal gland;retina
1	ENSSSCG00000025603	NA	Tissue enhanced	detected in some	brain
1	ENSSSCG00000025667	FBXO2	Tissue enhanced	detected in many	brain;ductus deferens;pineal gland
1	ENSSSCG00000025708	GABRA3	Tissue enriched	detected in some	brain
1	ENSSSCG00000025772	GPR45	Tissue enhanced	detected in some	brain;ductus deferens
1	ENSSSCG00000025784	CDH4	Tissue enhanced	detected in many	brain;kidney;pituitary gland
1	ENSSSCG00000025834	FNDC5	Tissue enhanced	detected in some	brain;choroid plexus;retina
1	ENSSSCG00000025879	SCRT1	Group enriched	detected in some	brain;retina
1	ENSSSCG00000026180	NA	Tissue enhanced	detected in many	bone marrow;brain;pituitary gland
1	ENSSSCG00000026211	NRN1	Group enriched	detected in some	brain;retina
1	ENSSSCG00000026271	NA	Tissue enhanced	detected in many	ductus deferens;epididymis;male glands
1	ENSSSCG00000026318	NETO2	Group enriched	detected in many	brain;cartilage
1	ENSSSCG00000026457	NA	Tissue enhanced	detected in many	brain;cornea;vagus nerve
1	ENSSSCG00000026527	HCN1	Group enriched	detected in some	brain;pineal gland;retina
1	ENSSSCG00000026529	NA	Tissue enhanced	detected in many	brain;male glands;pituitary gland;retina
1	ENSSSCG00000026559	EML6	Group enriched	detected in some	brain;pineal gland;pituitary gland;retina
1	ENSSSCG00000026661	PTPRN2	Tissue enhanced	detected in many	brain;pituitary gland;stomach
1	ENSSSCG00000026754	ATCAY	Group enriched	detected in some	brain;pineal gland;pituitary gland;retina
1	ENSSSCG00000026789	BTBD17	Tissue enriched	detected in some	brain
1	ENSSSCG00000026791	RHCE	Group enriched	detected in some	brain;dura mater
1	ENSSSCG00000026842	CDH18	Group enriched	detected in some	brain;pineal gland
1	ENSSSCG00000026985	SNAP25	Group enriched	detected in some	brain;pineal gland;retina
1	ENSSSCG00000027053	PACSIN1	Group enriched	detected in many	brain;pineal gland;retina
1	ENSSSCG00000027183	FSTL5	Group enriched	detected in some	brain;pituitary gland;retina
1	ENSSSCG00000027279	NA	Tissue enriched	detected in many	brain
1	ENSSSCG00000027325	TRNP1	Tissue enhanced	detected in many	brain;retina;salivary gland
1	ENSSSCG00000027434	OLFM2	Tissue enriched	detected in all	ovary
1	ENSSSCG00000027541	TMEM198	Tissue enhanced	detected in many	brain
1	ENSSSCG00000027558	GABBR2	Tissue enriched	detected in some	brain
1	ENSSSCG00000027770	TDRKH	Tissue enhanced	detected in many	brain;retina;testis
1	ENSSSCG00000027820	CD200	Tissue enhanced	detected in all	vagus nerve
1	ENSSSCG00000027854	HSD17B6	Group enriched	detected in some	brain;liver;male glands
1	ENSSSCG00000028060	SLC4A8	Tissue enhanced	detected in many	epididymis;male glands;retina
1	ENSSSCG00000028080	ELOVL4	Tissue enhanced	detected in all	pineal gland;retina
1	ENSSSCG00000028373	ENO2	Group enriched	detected in many	brain;pineal gland;pituitary gland;retina
1	ENSSSCG00000028695	NA	Tissue enhanced	detected in many	bone marrow;brain;lymphoid tissue;pineal gland
1	ENSSSCG00000028699	NEIL2	Low tissue specificity	detected in all	NA
1	ENSSSCG00000028905	TNIK	Low tissue specificity	detected in all	NA
1	ENSSSCG00000028922	GABRA2	Tissue enriched	detected in some	brain
1	ENSSSCG00000028977	DOK6	Tissue enhanced	detected in many	brain;retina
1	ENSSSCG00000029020	NA	Tissue enhanced	detected in many	brain
1	ENSSSCG00000029073	CACNB4	Tissue enriched	detected in many	brain
1	ENSSSCG00000029163	BCAT1	Tissue enhanced	detected in many	choroid plexus
1	ENSSSCG00000029170	ZNF566	Tissue enhanced	detected in all	brain
1	ENSSSCG00000029186	SEZ6L2	Group enriched	detected in some	brain;pineal gland;pituitary gland;retina
1	ENSSSCG00000029199	SCN4B	Tissue enhanced	detected in many	brain;skeletal muscle
1	ENSSSCG00000029249	NAV3	Tissue enhanced	detected in many	brain
1	ENSSSCG00000029281	NA	Tissue enhanced	detected in many	brain;pineal gland;pituitary gland;retina
1	ENSSSCG00000029442	NA	Tissue enhanced	detected in many	brain;pituitary gland
1	ENSSSCG00000029558	EXTL1	Group enriched	detected in many	cartilage;liver
1	ENSSSCG00000029626	NECAB3	Tissue enhanced	detected in many	brain
1	ENSSSCG00000029700	NA	Tissue enhanced	detected in some	brain;liver;pituitary gland;retina
1	ENSSSCG00000029715	OLFM1	Tissue enhanced	detected in many	brain;lens
1	ENSSSCG00000029865	GRM5	Tissue enriched	detected in some	brain
1	ENSSSCG00000029888	CAMK2N2	Group enriched	detected in some	adrenal gland;brain
1	ENSSSCG00000029960	LRRC4B	Group enriched	detected in many	brain;heart
1	ENSSSCG00000029968	ASIC4	Tissue enhanced	detected in some	brain;pituitary gland;retina
1	ENSSSCG00000030075	NA	Tissue enriched	detected in some	brain
1	ENSSSCG00000030086	NA	Tissue enhanced	detected in many	brain;thyroid gland
1	ENSSSCG00000030112	NA	Tissue enhanced	detected in all	lens
1	ENSSSCG00000030256	ZNF790	Tissue enhanced	detected in many	brain;pituitary gland;retina
1	ENSSSCG00000030278	MLLT11	Group enriched	detected in many	brain;pineal gland;retina
1	ENSSSCG00000030303	ACHE	Tissue enriched	detected in many	brain
1	ENSSSCG00000030326	TCP11L1	Low tissue specificity	detected in all	NA
1	ENSSSCG00000030515	GABRA4	Tissue enriched	detected in some	brain
1	ENSSSCG00000030561	LMTK3	Tissue enhanced	detected in some	brain;retina
1	ENSSSCG00000031031	CSMD3	Tissue enhanced	detected in some	brain;pineal gland
1	ENSSSCG00000031082	ATP13A2	Low tissue specificity	detected in all	NA
1	ENSSSCG00000031144	RAMP3	Tissue enhanced	detected in many	brain;pineal gland
1	ENSSSCG00000031190	NA	Group enriched	detected in some	brain;retina
1	ENSSSCG00000031219	NAPB	Group enriched	detected in many	brain;pineal gland;retina
1	ENSSSCG00000031244	GAP43	Tissue enriched	detected in many	brain
1	ENSSSCG00000031293	NA	Tissue enhanced	detected in many	brain;pineal gland;retina
1	ENSSSCG00000031300	NA	Tissue enhanced	detected in many	testis
1	ENSSSCG00000031329	ST8SIA1	Tissue enhanced	detected in many	brain;lymphoid tissue
1	ENSSSCG00000031347	NA	Tissue enriched	detected in many	brain
1	ENSSSCG00000031519	NRSN2	Tissue enhanced	detected in all	brain
1	ENSSSCG00000031556	TCEAL7	Group enriched	detected in some	brain;pituitary gland
1	ENSSSCG00000031590	SYT13	Tissue enhanced	detected in some	brain;pituitary gland;retina
1	ENSSSCG00000031660	MAPK8IP2	Tissue enhanced	detected in some	brain;pineal gland;pituitary gland;retina
1	ENSSSCG00000031694	DIRAS2	Tissue enhanced	detected in some	brain;gallbladder;pineal gland;retina
1	ENSSSCG00000031746	KCNQ2	Tissue enriched	detected in some	brain
1	ENSSSCG00000031775	YAF2	Low tissue specificity	detected in all	NA
1	ENSSSCG00000031776	TULP4	Low tissue specificity	detected in all	NA
1	ENSSSCG00000031778	NA	Tissue enhanced	detected in some	brain;choroid plexus;epididymis
1	ENSSSCG00000031786	NCDN	Group enriched	detected in all	brain;pineal gland
1	ENSSSCG00000031796	NA	Tissue enhanced	detected in some	brain;pituitary gland;retina
1	ENSSSCG00000031824	NA	Group enriched	detected in some	brain;pineal gland
1	ENSSSCG00000031872	NA	Tissue enhanced	detected in some	brain;choroid plexus;retina
1	ENSSSCG00000031884	NA	Group enriched	detected in some	brain;pineal gland;retina
1	ENSSSCG00000031943	NA	Tissue enhanced	detected in many	brain;epididymis;pituitary gland;retina
1	ENSSSCG00000031946	GPC5	Tissue enriched	detected in many	brain
1	ENSSSCG00000031954	SLC39A10	Tissue enhanced	detected in all	brain
1	ENSSSCG00000031955	NA	Tissue enriched	detected in some	brain
1	ENSSSCG00000031957	NA	Group enriched	detected in some	adrenal gland;brain;pineal gland;pituitary gland;retina
1	ENSSSCG00000031960	NA	Tissue enhanced	detected in many	brain;pituitary gland;retina
1	ENSSSCG00000032063	THEM6	Tissue enriched	detected in some	brain
1	ENSSSCG00000032072	NA	Tissue enhanced	detected in some	brain;pituitary gland;retina
1	ENSSSCG00000032131	NCAN	Tissue enriched	detected in some	brain
1	ENSSSCG00000032159	NA	Tissue enhanced	detected in many	brain;cartilage;cervix;pineal gland
1	ENSSSCG00000032167	NA	Group enriched	detected in some	brain;cartilage;choroid plexus
1	ENSSSCG00000032193	NKAIN1	Tissue enhanced	detected in many	adrenal gland;brain;ovary
1	ENSSSCG00000032197	GNG3	Group enriched	detected in some	brain;pineal gland
1	ENSSSCG00000032250	SRRM3	Tissue enhanced	detected in many	adrenal gland;brain;cervix;retina
1	ENSSSCG00000032327	TMEM169	Group enriched	detected in some	brain;pineal gland;pituitary gland;retina
1	ENSSSCG00000032407	LRFN1	Tissue enhanced	detected in many	brain
1	ENSSSCG00000032430	ANKRD34C	Tissue enriched	detected in some	brain
1	ENSSSCG00000032439	NA	Tissue enhanced	detected in some	brain;pituitary gland;retina
1	ENSSSCG00000032511	NA	Group enriched	detected in some	brain;pituitary gland;thyroid gland
1	ENSSSCG00000032517	DMXL2	Tissue enhanced	detected in many	brain;pineal gland
1	ENSSSCG00000032572	NA	Group enriched	detected in some	brain;lens;pineal gland;retina
1	ENSSSCG00000032620	PLCXD2	Group enriched	detected in many	brain;retina
1	ENSSSCG00000032656	BRSK1	Tissue enhanced	detected in many	brain
1	ENSSSCG00000032672	RAB9B	Tissue enhanced	detected in some	brain;heart;pituitary gland
1	ENSSSCG00000032698	TPPP	Tissue enhanced	detected in many	brain;skin
1	ENSSSCG00000032722	GLRB	Tissue enhanced	detected in all	brain
1	ENSSSCG00000032741	TBC1D9	Low tissue specificity	detected in all	NA
1	ENSSSCG00000032797	RXFP3	Tissue enhanced	detected in some	brain;endometrium;pineal gland;salivary gland
1	ENSSSCG00000032878	SHISA9	Tissue enriched	detected in some	brain
1	ENSSSCG00000032952	NA	Tissue enhanced	detected in some	brain;gallbladder;retina
1	ENSSSCG00000032983	MAGEE2	Group enriched	detected in some	brain;pineal gland
1	ENSSSCG00000032994	NA	Low tissue specificity	detected in all	NA
1	ENSSSCG00000033007	NA	Low tissue specificity	detected in many	NA
1	ENSSSCG00000033030	FBXO45	Low tissue specificity	detected in all	NA
1	ENSSSCG00000033067	GLT1D1	Tissue enhanced	detected in some	brain;pineal gland;retina;testis
1	ENSSSCG00000033151	LINGO2	Tissue enhanced	detected in many	brain;male glands;vagus nerve
1	ENSSSCG00000033219	NA	Tissue enhanced	detected in many	brain;pineal gland;vagus nerve
1	ENSSSCG00000033234	SSTR5	Tissue enhanced	detected in some	brain;pituitary gland;retina;small intestine
1	ENSSSCG00000033236	SMIM18	Tissue enhanced	detected in many	brain;pineal gland
1	ENSSSCG00000033264	NA	Tissue enriched	detected in many	brain
1	ENSSSCG00000033291	PIP4K2B	Tissue enhanced	detected in all	brain
1	ENSSSCG00000033307	GNG4	Tissue enriched	detected in some	brain
1	ENSSSCG00000033353	LY6H	Tissue enriched	detected in some	brain
1	ENSSSCG00000033482	NA	Group enriched	detected in many	brain;skeletal muscle
1	ENSSSCG00000033493	NA	Tissue enhanced	detected in some	brain;pituitary gland;vagus nerve
1	ENSSSCG00000033541	NAT8L	Tissue enriched	detected in some	brain
1	ENSSSCG00000033551	CACNG2	Tissue enhanced	detected in some	brain;retina
1	ENSSSCG00000033558	GABRB2	Tissue enriched	detected in some	brain
1	ENSSSCG00000033581	RGS7BP	Tissue enhanced	detected in some	brain;retina
1	ENSSSCG00000033624	SRGAP3	Tissue enhanced	detected in many	brain
1	ENSSSCG00000033643	NA	Tissue enhanced	detected in some	brain;pituitary gland;vagus nerve
1	ENSSSCG00000033652	NA	Low tissue specificity	detected in many	NA
1	ENSSSCG00000033682	CPLX2	Tissue enriched	detected in some	brain
1	ENSSSCG00000033688	ZDHHC22	Tissue enriched	detected in some	brain
1	ENSSSCG00000033780	B4GALNT4	Tissue enhanced	detected in some	brain;fallopian tube
1	ENSSSCG00000033787	NA	Tissue enhanced	detected in many	brain;choroid plexus
1	ENSSSCG00000033807	C14orf132	Tissue enhanced	detected in many	brain
1	ENSSSCG00000033809	IFITM10	Tissue enriched	detected in some	brain
1	ENSSSCG00000033819	NA	Tissue enhanced	detected in all	endometrium
1	ENSSSCG00000033829	NA	Tissue enhanced	detected in some	brain;pineal gland;retina
1	ENSSSCG00000033898	NA	Tissue enhanced	detected in some	brain;fallopian tube;kidney
1	ENSSSCG00000033944	CYB5B	Tissue enriched	detected in all	adrenal gland
1	ENSSSCG00000033965	NA	Tissue enhanced	detected in some	brain;fallopian tube;retina
1	ENSSSCG00000033993	PLCXD3	Tissue enhanced	detected in many	brain;pineal gland
1	ENSSSCG00000034062	SV2C	Tissue enhanced	detected in some	brain;pineal gland;salivary gland
1	ENSSSCG00000034115	NA	Tissue enhanced	detected in some	adrenal gland;brain;retina
1	ENSSSCG00000034152	MEI4	Tissue enhanced	detected in some	brain;pineal gland
1	ENSSSCG00000034192	GNAO1	Tissue enhanced	detected in many	brain;retina
1	ENSSSCG00000034240	NA	Group enriched	detected in some	brain;gallbladder;pituitary gland;retina
1	ENSSSCG00000034286	NA	Tissue enhanced	detected in some	brain;pituitary gland;retina
1	ENSSSCG00000034345	SPRY3	Tissue enhanced	detected in some	brain;skeletal muscle
1	ENSSSCG00000034351	B3GALT1	Tissue enhanced	detected in many	brain;choroid plexus
1	ENSSSCG00000034360	CELSR2	Tissue enhanced	detected in many	brain
1	ENSSSCG00000034495	SNTG1	Tissue enhanced	detected in some	adrenal gland;brain;pineal gland;pituitary gland;retina
1	ENSSSCG00000034544	NA	Tissue enhanced	detected in many	brain;pineal gland;pituitary gland
1	ENSSSCG00000034557	ASCL1	Tissue enhanced	detected in some	brain;liver;pituitary gland;thyroid gland
1	ENSSSCG00000034591	NA	Group enriched	detected in some	brain;small intestine
1	ENSSSCG00000034632	PDXP	Tissue enhanced	detected in many	brain
1	ENSSSCG00000034686	FAM19A2	Tissue enriched	detected in some	brain
1	ENSSSCG00000034701	CALY	Group enriched	detected in all	brain;pituitary gland
1	ENSSSCG00000034726	KCNH5	Group enriched	detected in some	brain;pineal gland;retina
1	ENSSSCG00000034739	NA	Tissue enhanced	detected in many	brain;pituitary gland;retina
1	ENSSSCG00000034758	PDXK	Tissue enhanced	detected in all	brain
1	ENSSSCG00000034776	FAM19A5	Tissue enhanced	detected in many	brain;epididymis;vagus nerve
1	ENSSSCG00000034834	NA	Tissue enhanced	detected in many	bone marrow;brain;pituitary gland
1	ENSSSCG00000034868	NA	Tissue enhanced	detected in all	brain;pineal gland
1	ENSSSCG00000034883	AMIGO1	Low tissue specificity	detected in all	NA
1	ENSSSCG00000034887	HAPLN4	Tissue enhanced	detected in many	brain;liver;small intestine
1	ENSSSCG00000034896	NA	Tissue enhanced	detected in all	brain;liver
1	ENSSSCG00000034972	CNIH3	Tissue enhanced	detected in many	adipose tissue;brain;pituitary gland
1	ENSSSCG00000035000	NA	Tissue enhanced	detected in many	brain;pineal gland
1	ENSSSCG00000035015	NA	Group enriched	detected in some	brain;pineal gland;retina
1	ENSSSCG00000035124	ILDR2	Tissue enhanced	detected in many	liver
1	ENSSSCG00000035186	ADCYAP1	Tissue enriched	detected in some	brain
1	ENSSSCG00000035196	BTBD8	Tissue enhanced	detected in all	brain;pineal gland
1	ENSSSCG00000035222	CHST8	Tissue enhanced	detected in some	brain;lymphoid tissue;pituitary gland;testis
1	ENSSSCG00000035252	NA	Tissue enriched	detected in some	brain
1	ENSSSCG00000035287	NA	Tissue enhanced	detected in some	brain;large intestine;retina
1	ENSSSCG00000035421	ATP8A2	Tissue enhanced	detected in all	brain;pineal gland;retina
1	ENSSSCG00000035428	NA	Group enriched	detected in some	brain;testis
1	ENSSSCG00000035445	SEZ6	Group enriched	detected in some	brain;pineal gland;retina
1	ENSSSCG00000035525	NA	Tissue enhanced	detected in many	brain
1	ENSSSCG00000035548	NA	Tissue enhanced	detected in some	brain;retina
1	ENSSSCG00000035552	NA	Tissue enhanced	detected in many	brain;pineal gland
1	ENSSSCG00000035574	NA	Tissue enhanced	detected in many	large intestine
1	ENSSSCG00000035599	NA	Tissue enriched	detected in some	brain
1	ENSSSCG00000035621	GABRB1	Tissue enhanced	detected in some	brain;epididymis
1	ENSSSCG00000035689	NEXMIF	Tissue enhanced	detected in some	brain;pituitary gland
1	ENSSSCG00000035712	NA	Tissue enhanced	detected in many	brain;male glands
1	ENSSSCG00000035781	NA	Tissue enriched	detected in some	brain
1	ENSSSCG00000035891	ADGRB1	Group enriched	detected in many	adrenal gland;brain
1	ENSSSCG00000035987	EHD3	Tissue enhanced	detected in many	adrenal gland;lens;lymphoid tissue
1	ENSSSCG00000036089	NA	Tissue enhanced	detected in many	brain;epididymis
1	ENSSSCG00000036125	PCDH10	Tissue enhanced	detected in some	adrenal gland;brain;fallopian tube
1	ENSSSCG00000036146	FGF8	Tissue enhanced	detected in some	adipose tissue;brain;cartilage;retina
1	ENSSSCG00000036158	TRAM1L1	Tissue enhanced	detected in some	brain;lens;pituitary gland;retina
1	ENSSSCG00000036218	TTLL11	Tissue enhanced	detected in many	brain;skeletal muscle;testis
1	ENSSSCG00000036219	GJD2	Tissue enhanced	detected in some	brain;pineal gland;retina
1	ENSSSCG00000036306	NA	Tissue enhanced	detected in some	brain;heart;pituitary gland
1	ENSSSCG00000036336	NA	Group enriched	detected in some	brain;cartilage;choroid plexus
1	ENSSSCG00000036437	NOG	Tissue enhanced	detected in many	brain
1	ENSSSCG00000036443	HECW1	Group enriched	detected in some	brain;kidney;pineal gland;retina
1	ENSSSCG00000036461	CACNG5	Tissue enhanced	detected in some	adipose tissue;brain;retina
1	ENSSSCG00000036499	LMO3	Tissue enhanced	detected in some	brain;pituitary gland;thyroid gland
1	ENSSSCG00000036503	RAB6B	Tissue enriched	detected in many	brain
1	ENSSSCG00000036589	BEGAIN	Tissue enriched	detected in some	brain
1	ENSSSCG00000036616	NA	Tissue enriched	detected in some	brain
1	ENSSSCG00000036655	CDR1	Group enriched	detected in many	brain;choroid plexus;pineal gland
1	ENSSSCG00000036660	NA	Tissue enhanced	detected in many	brain;cartilage;cervix;pineal gland
1	ENSSSCG00000036662	CHRM5	Tissue enriched	detected in some	brain
1	ENSSSCG00000036684	TTPAL	Low tissue specificity	detected in all	NA
1	ENSSSCG00000036737	NA	Tissue enriched	detected in some	brain
1	ENSSSCG00000036746	RASL10B	Tissue enhanced	detected in many	brain;heart
1	ENSSSCG00000036758	HSPA12A	Tissue enhanced	detected in many	brain;vagus nerve
1	ENSSSCG00000036772	CAMTA1	Tissue enhanced	detected in many	brain;pineal gland
1	ENSSSCG00000036870	RTN2	Tissue enhanced	detected in all	retina;skeletal muscle
1	ENSSSCG00000036907	NMB	Group enriched	detected in many	brain;endometrium
1	ENSSSCG00000036977	NA	Tissue enhanced	detected in all	brain;male glands;pituitary gland
1	ENSSSCG00000037043	NA	Group enriched	detected in some	brain;pituitary gland
1	ENSSSCG00000037070	GRID2IP	Tissue enriched	detected in some	brain
1	ENSSSCG00000037079	SYT4	Group enriched	detected in some	brain;pineal gland;pituitary gland;retina
1	ENSSSCG00000037108	RTP1	Group enriched	detected in some	brain;heart;liver
1	ENSSSCG00000037162	NA	Tissue enhanced	detected in some	brain;epididymis;retina
1	ENSSSCG00000037177	C2CD4C	Tissue enriched	detected in some	brain
1	ENSSSCG00000037182	NA	Group enriched	detected in some	brain;pituitary gland;testis
1	ENSSSCG00000037190	TAGLN3	Tissue enhanced	detected in some	brain;pineal gland;retina
1	ENSSSCG00000037193	FAM57B	Tissue enhanced	detected in many	pineal gland;retina
1	ENSSSCG00000037202	CACNG4	Tissue enriched	detected in some	brain
1	ENSSSCG00000037207	NXPH1	Tissue enriched	detected in some	brain
1	ENSSSCG00000037225	RPRM	Group enriched	detected in many	brain;ductus deferens
1	ENSSSCG00000037231	NA	Tissue enhanced	detected in many	brain;retina
1	ENSSSCG00000037269	LANCL3	Tissue enhanced	detected in many	brain;stomach
1	ENSSSCG00000037291	ELAVL4	Tissue enriched	detected in some	brain
1	ENSSSCG00000037301	NA	Tissue enhanced	detected in some	brain;retina
1	ENSSSCG00000037337	BRSK2	Tissue enhanced	detected in some	brain;retina
1	ENSSSCG00000037494	SPTBN4	Tissue enhanced	detected in some	brain
1	ENSSSCG00000037517	RBM11	Tissue enhanced	detected in some	brain;epididymis;pineal gland;pituitary gland
1	ENSSSCG00000037527	CPLX1	Tissue enhanced	detected in some	brain;kidney;retina
1	ENSSSCG00000037534	OPCML	Tissue enriched	detected in some	brain
1	ENSSSCG00000037598	SNX10	Tissue enhanced	detected in many	brain;epididymis;pineal gland
1	ENSSSCG00000037622	FNDC10	Tissue enhanced	detected in many	adrenal gland;brain
1	ENSSSCG00000037684	PDYN	Group enriched	detected in some	brain;cornea
1	ENSSSCG00000037698	TCERG1L	Group enriched	detected in some	brain;pituitary gland;testis
1	ENSSSCG00000037709	KCNA2	Tissue enhanced	detected in some	brain;choroid plexus;retina
1	ENSSSCG00000037789	PRLHR	Group enriched	detected in some	brain;thyroid gland
1	ENSSSCG00000037849	NA	Tissue enhanced	detected in some	brain;kidney;lens
1	ENSSSCG00000037973	KCNAB3	Tissue enhanced	detected in all	brain
1	ENSSSCG00000037981	CNTNAP2	Tissue enhanced	detected in many	brain;cervix;pituitary gland;thyroid gland
1	ENSSSCG00000037987	MS4A10	Low tissue specificity	detected in all	NA
1	ENSSSCG00000038013	DIRAS1	Tissue enhanced	detected in many	brain;pineal gland
1	ENSSSCG00000038036	NA	Tissue enhanced	detected in all	brain;skeletal muscle
1	ENSSSCG00000038043	NA	Tissue enhanced	detected in all	adrenal gland;retina
1	ENSSSCG00000038048	NECAB2	Tissue enriched	detected in some	brain
1	ENSSSCG00000038147	CLEC2L	Group enriched	detected in some	brain;choroid plexus;heart;retina
1	ENSSSCG00000038152	CNTN6	Tissue enriched	detected in some	brain
1	ENSSSCG00000038184	ACBD7	Tissue enhanced	detected in many	brain;retina
1	ENSSSCG00000038192	NA	Tissue enriched	detected in many	cartilage
1	ENSSSCG00000038257	NA	Tissue enhanced	detected in some	brain;pituitary gland;testis
1	ENSSSCG00000038269	NA	Tissue enhanced	detected in some	brain;large intestine;pineal gland;small intestine;testis
1	ENSSSCG00000038294	NA	Tissue enhanced	detected in some	brain;pineal gland;pituitary gland
1	ENSSSCG00000038405	STMN3	Tissue enhanced	detected in all	brain
1	ENSSSCG00000038536	GPR158	Tissue enhanced	detected in some	brain;pineal gland;pituitary gland;retina
1	ENSSSCG00000038547	GABRB3	Group enriched	detected in some	brain;pineal gland;pituitary gland;retina
1	ENSSSCG00000038578	HRH3	Tissue enriched	detected in some	brain
1	ENSSSCG00000038584	FGF12	Tissue enhanced	detected in many	brain
1	ENSSSCG00000038602	NA	Tissue enhanced	detected in some	brain;pineal gland;pituitary gland;retina;vagus nerve
1	ENSSSCG00000038668	NA	Tissue enriched	detected in some	retina
1	ENSSSCG00000038675	NA	Tissue enhanced	detected in some	brain;retina;testis
1	ENSSSCG00000038729	NA	Tissue enhanced	detected in some	brain;ductus deferens
1	ENSSSCG00000038733	SIAH3	Tissue enhanced	detected in some	brain;pineal gland
1	ENSSSCG00000038744	HDX	Tissue enhanced	detected in some	brain;pineal gland
1	ENSSSCG00000038779	C5orf30	Tissue enhanced	detected in all	adrenal gland;brain
1	ENSSSCG00000038824	FRRS1L	Tissue enriched	detected in many	brain
1	ENSSSCG00000038867	PPM1K	Tissue enhanced	detected in all	heart
1	ENSSSCG00000038932	PPM1E	Group enriched	detected in many	brain;heart;pineal gland;retina
1	ENSSSCG00000038949	NALCN	Tissue enhanced	detected in many	brain;pineal gland
1	ENSSSCG00000038971	ST8SIA3	Tissue enhanced	detected in some	brain;pituitary gland;retina
1	ENSSSCG00000038979	ARHGDIG	Tissue enriched	detected in some	brain
1	ENSSSCG00000038990	PTPRT	Tissue enriched	detected in many	brain
1	ENSSSCG00000039028	SCRT2	Group enriched	detected in some	brain;retina
1	ENSSSCG00000039053	VGF	Group enriched	detected in some	pineal gland;pituitary gland
1	ENSSSCG00000039095	SLC30A10	Group enriched	detected in some	brain;large intestine;liver;small intestine
1	ENSSSCG00000039121	NA	Tissue enhanced	detected in some	brain;pituitary gland;retina;testis
1	ENSSSCG00000039172	NA	Tissue enhanced	detected in some	brain;pituitary gland;retina;smooth muscle
1	ENSSSCG00000039178	NA	Tissue enhanced	detected in some	brain;pineal gland;pituitary gland
1	ENSSSCG00000039212	MYT1	Tissue enhanced	detected in some	brain;pituitary gland;retina
1	ENSSSCG00000039224	CSPG5	Tissue enhanced	detected in all	brain;thyroid gland
1	ENSSSCG00000039245	RIMS3	Tissue enhanced	detected in many	brain;retina
1	ENSSSCG00000039261	WSCD2	Tissue enhanced	detected in many	brain;cartilage;choroid plexus
1	ENSSSCG00000039273	NA	Tissue enhanced	detected in some	brain;pineal gland;pituitary gland
1	ENSSSCG00000039320	NA	Tissue enhanced	detected in some	brain;pineal gland;pituitary gland;retina
1	ENSSSCG00000039334	NA	Tissue enriched	detected in some	brain
1	ENSSSCG00000039340	CCDC184	Tissue enhanced	detected in some	brain;pituitary gland;retina;testis
1	ENSSSCG00000039392	SNPH	Tissue enhanced	detected in many	brain;male glands
1	ENSSSCG00000039445	NA	Tissue enriched	detected in some	brain
1	ENSSSCG00000039537	TMEM179	Group enriched	detected in some	adrenal gland;brain;pineal gland;pituitary gland;retina
1	ENSSSCG00000039630	NA	Tissue enriched	detected in some	brain
1	ENSSSCG00000039677	CHRNA4	Group enriched	detected in some	adipose tissue;brain;kidney;retina
1	ENSSSCG00000039779	CHGB	Group enriched	detected in some	adrenal gland;pituitary gland
1	ENSSSCG00000039834	GRIN1	Group enriched	detected in some	brain;male glands
1	ENSSSCG00000039850	SLC6A11	Group enriched	detected in some	brain;liver
1	ENSSSCG00000039888	STXBP5L	Tissue enhanced	detected in all	brain;pineal gland
1	ENSSSCG00000039902	NA	Tissue enriched	detected in some	brain
1	ENSSSCG00000039907	NA	Tissue enhanced	detected in some	brain;pituitary gland;retina
1	ENSSSCG00000039940	NELL1	Tissue enhanced	detected in many	brain;pineal gland
1	ENSSSCG00000039966	NXPH4	Tissue enhanced	detected in some	adrenal gland;brain;pineal gland;skin
1	ENSSSCG00000039986	RGS8	Group enriched	detected in some	brain;heart;pineal gland;retina
1	ENSSSCG00000040093	NA	Tissue enriched	detected in some	brain
1	ENSSSCG00000040130	NA	Tissue enhanced	detected in many	brain;epididymis;pineal gland;pituitary gland;retina
1	ENSSSCG00000040160	MMP24	Tissue enhanced	detected in all	adrenal gland;brain
1	ENSSSCG00000040172	THSD7B	Tissue enhanced	detected in many	pineal gland;pituitary gland;retina
1	ENSSSCG00000040177	ASIC2	Group enriched	detected in some	brain;ductus deferens;epididymis;retina
1	ENSSSCG00000040204	CTXN2	Group enriched	detected in some	brain;pituitary gland
1	ENSSSCG00000040211	NA	Tissue enhanced	detected in some	brain;epididymis;pituitary gland;retina
1	ENSSSCG00000040257	ZNF862	Low tissue specificity	detected in all	NA
1	ENSSSCG00000040265	UBFD1	Low tissue specificity	detected in all	NA
1	ENSSSCG00000040339	ZFHX2	Low tissue specificity	detected in many	NA
1	ENSSSCG00000040342	NA	Tissue enriched	detected in some	brain
1	ENSSSCG00000040359	GOLGA7B	Group enriched	detected in many	brain;skin;testis
1	ENSSSCG00000040432	GPR101	Tissue enriched	detected in single	brain
1	ENSSSCG00000040453	NA	Tissue enhanced	detected in some	brain;retina
1	ENSSSCG00000040476	NA	Tissue enhanced	detected in some	brain;retina;testis
1	ENSSSCG00000040498	FAM241B	Tissue enhanced	detected in some	brain;liver
1	ENSSSCG00000040603	SGTB	Tissue enhanced	detected in all	brain
1	ENSSSCG00000040611	CPSF4L	Tissue enhanced	detected in many	male glands;retina;salivary gland
1	ENSSSCG00000040622	HIST3H2A	Tissue enhanced	detected in many	brain;pituitary gland
1	ENSSSCG00000040652	CBLN1	Tissue enriched	detected in some	brain
1	ENSSSCG00000040653	NA	Group enriched	detected in some	brain;cornea
1	ENSSSCG00000040686	NA	Tissue enhanced	detected in many	brain;skeletal muscle;vagus nerve
1	ENSSSCG00000040687	CDH8	Tissue enhanced	detected in some	brain;epididymis;pineal gland
1	ENSSSCG00000040715	NXPH2	Tissue enhanced	detected in many	brain;male glands;salivary gland;upper respiratory system
1	ENSSSCG00000040742	NA	Tissue enhanced	detected in some	pituitary gland;retina
1	ENSSSCG00000040797	NA	Group enriched	detected in some	brain;cartilage;pineal gland;pituitary gland;retina
1	ENSSSCG00000040836	DCC	Tissue enhanced	detected in some	brain;epididymis;male glands
1	ENSSSCG00000040867	NA	Tissue enhanced	detected in many	brain;dura mater;lens;retina
1	ENSSSCG00000040988	NA	Tissue enhanced	detected in many	brain;male glands;vagus nerve
2	ENSSSCG00000000074	MCHR1	Tissue enriched	detected in some	brain
2	ENSSSCG00000000106	KCNJ4	Group enriched	detected in some	brain;heart
2	ENSSSCG00000000135	KCTD17	Tissue enhanced	detected in many	brain;stomach
2	ENSSSCG00000000142	FOXRED2	Tissue enhanced	detected in all	epididymis
2	ENSSSCG00000000183	WNT1	Tissue enriched	detected in some	ovary
2	ENSSSCG00000000184	DDN	Tissue enriched	detected in some	brain
2	ENSSSCG00000000186	RHEBL1	Low tissue specificity	detected in some	NA
2	ENSSSCG00000000203	KCNH3	Tissue enriched	detected in some	brain
2	ENSSSCG00000000275	MAP3K12	Low tissue specificity	detected in all	NA
2	ENSSSCG00000000297	PDE1B	Tissue enriched	detected in many	brain
2	ENSSSCG00000000540	OVCH1	Tissue enhanced	detected in many	brain;male glands
2	ENSSSCG00000000585	SLCO1C1	Group enriched	detected in some	brain;choroid plexus
2	ENSSSCG00000000730	PRMT8	Tissue enhanced	detected in some	brain;retina
2	ENSSSCG00000000741	NRIP2	Low tissue specificity	detected in many	NA
2	ENSSSCG00000000853	NT5DC3	Tissue enhanced	detected in many	brain
2	ENSSSCG00000000883	NA	Tissue enhanced	detected in some	adrenal gland;brain;retina
2	ENSSSCG00000000918	EPYC	Tissue enhanced	detected in some	brain;cartilage
2	ENSSSCG00000001052	PHACTR1	Tissue enriched	detected in many	brain
2	ENSSSCG00000001242	GABBR1	Tissue enhanced	detected in all	brain
2	ENSSSCG00000001480	GFRAL	Tissue enhanced	detected in some	adrenal gland;brain;pituitary gland;smooth muscle
2	ENSSSCG00000001489	NA	Tissue enhanced	detected in many	adipose tissue;brain;skin
2	ENSSSCG00000001490	KHDRBS2	Tissue enhanced	detected in some	brain;retina
2	ENSSSCG00000001513	SYNGAP1	Tissue enhanced	detected in many	brain
2	ENSSSCG00000001567	CPNE5	Tissue enriched	detected in some	brain
2	ENSSSCG00000001579	CMTR1	Low tissue specificity	detected in all	NA
2	ENSSSCG00000001582	MDGA1	Group enriched	detected in many	brain;ovary;pineal gland;retina
2	ENSSSCG00000001597	LRFN2	Tissue enhanced	detected in many	brain;retina
2	ENSSSCG00000001676	LRRC73	Tissue enhanced	detected in some	brain;testis
2	ENSSSCG00000001751	CHRNA5	Tissue enriched	detected in some	brain
2	ENSSSCG00000001836	RLBP1	Tissue enhanced	detected in all	brain;retina
2	ENSSSCG00000001848	MESP2	Low tissue specificity	detected in all	NA
2	ENSSSCG00000001938	SSTR1	Group enriched	detected in some	brain;male glands;stomach;testis
2	ENSSSCG00000002011	CPNE6	Tissue enriched	detected in some	brain
2	ENSSSCG00000002235	LPCAT4	Low tissue specificity	detected in all	NA
2	ENSSSCG00000002243	SLC12A6	Low tissue specificity	detected in all	NA
2	ENSSSCG00000002258	KLHL25	Tissue enriched	detected in many	lens
2	ENSSSCG00000002262	SV2B	Group enriched	detected in some	brain;pineal gland;retina
2	ENSSSCG00000002268	AKAP5	Tissue enriched	detected in many	brain
2	ENSSSCG00000002310	CCDC177	Group enriched	detected in some	brain;retina
2	ENSSSCG00000002329	MAP3K9	Tissue enhanced	detected in many	brain
2	ENSSSCG00000002332	SIPA1L1	Low tissue specificity	detected in all	NA
2	ENSSSCG00000002370	AREL1	Low tissue specificity	detected in all	NA
2	ENSSSCG00000002373	PROX2	Tissue enhanced	detected in some	lymphoid tissue
2	ENSSSCG00000002764	SMPD3	Tissue enriched	detected in many	cartilage
2	ENSSSCG00000002783	SLC9A5	Tissue enhanced	detected in many	brain
2	ENSSSCG00000002991	TTC9B	Tissue enhanced	detected in many	brain
2	ENSSSCG00000003096	NANOS2	Tissue enhanced	detected in some	brain;cartilage
2	ENSSSCG00000003108	NPAS1	Tissue enhanced	detected in many	brain;epididymis;skin
2	ENSSSCG00000003140	FGF21	Tissue enhanced	detected in many	skeletal muscle
2	ENSSSCG00000003170	SLC17A7	Group enriched	detected in some	brain;pineal gland;retina
2	ENSSSCG00000003171	PTH2	Tissue enhanced	detected in some	brain;retina;testis
2	ENSSSCG00000003222	SYT3	Tissue enhanced	detected in many	brain;skin
2	ENSSSCG00000003230	NA	Tissue enhanced	detected in many	heart;testis
2	ENSSSCG00000003255	CACNG8	Tissue enriched	detected in some	brain
2	ENSSSCG00000003256	PRKCG	Tissue enriched	detected in some	brain
2	ENSSSCG00000003318	GALP	Tissue enhanced	detected in many	brain;liver;vagus nerve
2	ENSSSCG00000003377	ACOT7	Tissue enhanced	detected in many	brain;testis
2	ENSSSCG00000003453	NA	Low tissue specificity	detected in all	NA
2	ENSSSCG00000003509	SH2D5	Tissue enriched	detected in some	brain
2	ENSSSCG00000003523	EPHA8	Group enriched	detected in some	brain;pineal gland
2	ENSSSCG00000003601	HCRTR1	Tissue enhanced	detected in some	brain;kidney
2	ENSSSCG00000003604	ADGRB2	Tissue enriched	detected in many	brain
2	ENSSSCG00000003646	POU3F1	Tissue enhanced	detected in some	skin;vagus nerve
2	ENSSSCG00000003659	NA	Tissue enhanced	detected in many	brain;testis
2	ENSSSCG00000003737	NOL4	Tissue enhanced	detected in all	brain;pituitary gland
2	ENSSSCG00000003757	SSX2IP	Tissue enhanced	detected in all	lens
2	ENSSSCG00000003777	SLC44A5	Tissue enhanced	detected in many	brain;heart;skeletal muscle;testis
2	ENSSSCG00000003793	NA	Group enriched	detected in some	brain;epididymis
2	ENSSSCG00000003794	RPE65	Group enriched	detected in some	brain;pituitary gland;retina
2	ENSSSCG00000003848	LRP8	Tissue enhanced	detected in many	brain;ovary
2	ENSSSCG00000003983	SMAP2	Tissue enhanced	detected in all	brain
2	ENSSSCG00000004045	MAS1	Tissue enriched	detected in some	brain
2	ENSSSCG00000004072	NA	Group enriched	detected in many	brain;thyroid gland
2	ENSSSCG00000004078	VIP	Group enriched	detected in some	brain;large intestine;small intestine;smooth muscle
2	ENSSSCG00000004081	NA	Tissue enhanced	detected in many	brain
2	ENSSSCG00000004113	STXBP5	Low tissue specificity	detected in all	NA
2	ENSSSCG00000004159	SLC35D3	Group enriched	detected in some	adrenal gland;brain
2	ENSSSCG00000004191	MOXD1	Tissue enhanced	detected in many	cornea;liver;skin
2	ENSSSCG00000004201	TMEM200A	Tissue enhanced	detected in many	brain;cervix;ovary
2	ENSSSCG00000004281	KCNQ5	Group enriched	detected in many	brain;cartilage
2	ENSSSCG00000004284	NA	Tissue enhanced	detected in some	brain;cartilage;ovary;pituitary gland;small intestine
2	ENSSSCG00000004336	EPHA7	Tissue enhanced	detected in many	brain;smooth muscle
2	ENSSSCG00000004384	NR2E1	Tissue enhanced	detected in some	brain;choroid plexus;lens;retina
2	ENSSSCG00000004406	NA	Group enriched	detected in some	brain;pituitary gland
2	ENSSSCG00000004502	RNF165	Tissue enhanced	detected in many	brain
2	ENSSSCG00000004561	HERC1	Low tissue specificity	detected in all	NA
2	ENSSSCG00000004586	FAM81A	Tissue enhanced	detected in many	brain
2	ENSSSCG00000004657	CEP152	Tissue enhanced	detected in many	vagus nerve
2	ENSSSCG00000004668	SLC30A4	Low tissue specificity	detected in many	NA
2	ENSSSCG00000004791	RASGRP1	Tissue enhanced	detected in many	brain;lymphoid tissue
2	ENSSSCG00000004827	GABRA5	Tissue enriched	detected in some	brain
2	ENSSSCG00000004850	NA	Tissue enriched	detected in some	brain
2	ENSSSCG00000004943	MAP2K1	Tissue enhanced	detected in all	brain
2	ENSSSCG00000005098	SYT16	Tissue enhanced	detected in some	brain;stomach;testis
2	ENSSSCG00000005163	IFNB1	Tissue enhanced	detected in single	brain
2	ENSSSCG00000005350	FBXO10	Tissue enhanced	detected in all	epididymis
2	ENSSSCG00000005473	NA	Group enriched	detected in some	brain;epididymis;salivary gland
2	ENSSSCG00000005586	LHX2	Tissue enhanced	detected in some	brain;pituitary gland;retina;skin
2	ENSSSCG00000005598	SCAI	Low tissue specificity	detected in all	NA
2	ENSSSCG00000005707	FIBCD1	Group enriched	detected in some	brain;male glands
2	ENSSSCG00000005780	KCNG2	Tissue enriched	detected in many	brain
2	ENSSSCG00000005795	NA	Not detected	not detected	NA
2	ENSSSCG00000005902	FOXH1	Tissue enhanced	detected in many	brain
2	ENSSSCG00000005953	KCNQ3	Tissue enriched	detected in some	brain
2	ENSSSCG00000006021	KCNV1	Tissue enriched	detected in some	brain
2	ENSSSCG00000006031	TMEM74	Tissue enhanced	detected in many	pituitary gland
2	ENSSSCG00000006034	RSPO2	Tissue enhanced	detected in many	brain;gallbladder;synovial tissue;upper respiratory system
2	ENSSSCG00000006125	CALB1	Group enriched	detected in some	brain;kidney;retina
2	ENSSSCG00000006215	CRH	Tissue enhanced	detected in some	brain;heart;lens
2	ENSSSCG00000006222	BHLHE22	Tissue enhanced	detected in many	brain
2	ENSSSCG00000006230	CLVS1	Tissue enhanced	detected in many	brain;pineal gland
2	ENSSSCG00000006239	UBXN2B	Low tissue specificity	detected in all	NA
2	ENSSSCG00000006254	NA	Tissue enhanced	detected in many	brain;skin
2	ENSSSCG00000006289	F5	Tissue enhanced	detected in many	brain;liver;salivary gland;upper respiratory system
2	ENSSSCG00000006320	NA	Tissue enriched	detected in single	brain
2	ENSSSCG00000006335	RGS4	Group enriched	detected in many	brain;male glands
2	ENSSSCG00000006362	USP21	Low tissue specificity	detected in all	NA
2	ENSSSCG00000006526	TRIM46	Tissue enhanced	detected in many	brain
2	ENSSSCG00000006531	NA	Tissue enhanced	detected in many	brain;skin
2	ENSSSCG00000006558	NA	Tissue enriched	detected in some	testis
2	ENSSSCG00000006653	ENSA	Low tissue specificity	detected in all	NA
2	ENSSSCG00000006770	NA	Tissue enhanced	detected in some	brain;large intestine;retina;testis
2	ENSSSCG00000006803	KCNA10	Tissue enhanced	detected in single	brain
2	ENSSSCG00000006811	SLC6A17	Tissue enhanced	detected in many	brain
2	ENSSSCG00000006813	STRIP1	Low tissue specificity	detected in all	NA
2	ENSSSCG00000006881	NA	Group enriched	detected in some	brain;ductus deferens;testis
2	ENSSSCG00000007061	PAK5	Tissue enhanced	detected in some	brain;ovary;retina
2	ENSSSCG00000007062	LAMP5	Tissue enriched	detected in some	brain
2	ENSSSCG00000007161	LZTS3	Tissue enhanced	detected in all	brain
2	ENSSSCG00000007189	SDCBP2	Tissue enhanced	detected in many	endometrium;gallbladder;large intestine
2	ENSSSCG00000007238	XKR7	Tissue enriched	detected in some	brain
2	ENSSSCG00000007247	KIF3B	Low tissue specificity	detected in all	NA
2	ENSSSCG00000007377	KCNK15	Tissue enriched	detected in some	brain
2	ENSSSCG00000007443	NA	Group enriched	detected in some	brain;retina
2	ENSSSCG00000007452	TP53RK	Low tissue specificity	detected in all	NA
2	ENSSSCG00000007476	KCNG1	Tissue enhanced	detected in all	brain;cervix;endometrium
2	ENSSSCG00000007516	NA	Low tissue specificity	detected in all	NA
2	ENSSSCG00000007564	AMZ1	Tissue enhanced	detected in many	brain
2	ENSSSCG00000007607	KPNA7	Tissue enhanced	detected in some	epididymis
2	ENSSSCG00000007772	STX1A	Tissue enriched	detected in many	brain
2	ENSSSCG00000007813	NA	Tissue enhanced	detected in some	brain;lymphoid tissue
2	ENSSSCG00000007842	SDR42E2	Tissue enhanced	detected in many	fallopian tube
2	ENSSSCG00000007917	RBFOX1	Tissue enhanced	detected in some	brain;ductus deferens;pineal gland;skeletal muscle
2	ENSSSCG00000008006	FBXL16	Tissue enriched	detected in many	brain
2	ENSSSCG00000008051	ABCA3	Tissue enhanced	detected in all	lung
2	ENSSSCG00000008052	NA	Tissue enhanced	detected in many	brain;testis
2	ENSSSCG00000008097	TTL	Low tissue specificity	detected in all	NA
2	ENSSSCG00000008119	KCNIP3	Tissue enhanced	detected in all	brain
2	ENSSSCG00000008120	NA	Tissue enhanced	detected in all	lens
2	ENSSSCG00000008190	INPP4A	Tissue enhanced	detected in all	lymphoid tissue
2	ENSSSCG00000008262	SEMA4F	Low tissue specificity	detected in many	NA
2	ENSSSCG00000008302	FBXO41	Tissue enriched	detected in some	brain
2	ENSSSCG00000008308	EMX1	Group enriched	detected in some	brain;kidney
2	ENSSSCG00000008444	PRKCE	Tissue enhanced	detected in many	brain
2	ENSSSCG00000008563	KCNK3	Tissue enhanced	detected in many	adrenal gland;heart;ovary
2	ENSSSCG00000008617	FAM49A	Tissue enhanced	detected in all	lymphoid tissue
2	ENSSSCG00000008618	MYCN	Tissue enhanced	detected in all	skin
2	ENSSSCG00000008649	SOX11	Group enriched	detected in some	brain;heart;upper respiratory system
2	ENSSSCG00000008665	NA	Group enriched	detected in some	adrenal gland;brain;testis
2	ENSSSCG00000008671	NA	Tissue enhanced	detected in some	brain;epididymis;testis
2	ENSSSCG00000008709	NA	Group enriched	detected in some	brain;endometrium
2	ENSSSCG00000008710	JAKMIP1	Tissue enhanced	detected in many	brain;stomach
2	ENSSSCG00000008770	NWD2	Tissue enhanced	detected in many	brain;male glands;pituitary gland
2	ENSSSCG00000008802	BEND4	Tissue enhanced	detected in some	cartilage;epididymis;kidney;male glands
2	ENSSSCG00000008838	LNX1	Tissue enhanced	detected in many	brain;male glands
2	ENSSSCG00000008858	KLHL2	Tissue enhanced	detected in all	brain
2	ENSSSCG00000008888	NPY1R	Tissue enhanced	detected in all	choroid plexus;ovary
2	ENSSSCG00000008889	NPY5R	Group enriched	detected in some	brain;ovary;synovial tissue
2	ENSSSCG00000009116	NA	Tissue enhanced	detected in some	brain;male glands;thyroid gland
2	ENSSSCG00000009172	NA	Group enriched	detected in all	brain;cartilage
2	ENSSSCG00000009199	NA	Tissue enhanced	detected in some	brain;thyroid gland
2	ENSSSCG00000009301	GPR12	Group enriched	detected in some	brain;retina
2	ENSSSCG00000009302	USP12	Low tissue specificity	detected in all	NA
2	ENSSSCG00000009362	TRPC4	Tissue enhanced	detected in many	brain;smooth muscle
2	ENSSSCG00000009445	PCDH8	Tissue enhanced	detected in some	brain;retina;testis
2	ENSSSCG00000009480	NDFIP2	Tissue enhanced	detected in all	brain
2	ENSSSCG00000009494	SOX21	Tissue enhanced	detected in some	skin;stomach;upper respiratory system
2	ENSSSCG00000009501	DZIP1	Tissue enhanced	detected in all	brain
2	ENSSSCG00000009503	NA	Tissue enhanced	detected in some	adipose tissue;brain;smooth muscle;thyroid gland
2	ENSSSCG00000009504	HS6ST3	Tissue enhanced	detected in many	brain;thyroid gland
2	ENSSSCG00000009508	NA	Tissue enhanced	detected in some	adipose tissue;esophagus;mouth;upper respiratory system
2	ENSSSCG00000009621	PHYHIP	Tissue enriched	detected in many	brain
2	ENSSSCG00000009638	RHOBTB2	Tissue enhanced	detected in all	kidney
2	ENSSSCG00000009831	CUX2	Tissue enhanced	detected in many	adrenal gland;brain;choroid plexus;liver
2	ENSSSCG00000009839	NA	Tissue enhanced	detected in many	brain
2	ENSSSCG00000009873	DTX1	Low tissue specificity	detected in many	NA
2	ENSSSCG00000009885	HECTD4	Low tissue specificity	detected in all	NA
2	ENSSSCG00000009913	CABP1	Tissue enriched	detected in some	brain
2	ENSSSCG00000009956	GRK3	Tissue enhanced	detected in all	lymphoid tissue
2	ENSSSCG00000009959	ASPHD2	Tissue enhanced	detected in many	brain;stomach
2	ENSSSCG00000009971	ZNRF3	Tissue enhanced	detected in all	epididymis
2	ENSSSCG00000009975	EMID1	Tissue enhanced	detected in many	vagus nerve
2	ENSSSCG00000009977	RASL10A	Tissue enriched	detected in some	brain
2	ENSSSCG00000010054	ADORA2A	Tissue enriched	detected in many	brain
2	ENSSSCG00000010081	MAPK1	Low tissue specificity	detected in all	NA
2	ENSSSCG00000010201	RASGEF1A	Group enriched	detected in all	brain;vagus nerve
2	ENSSSCG00000010338	DYDC1	Tissue enhanced	detected in some	brain;testis
2	ENSSSCG00000010460	RPP30	Low tissue specificity	detected in all	NA
2	ENSSSCG00000010466	FGFBP3	Tissue enhanced	detected in some	brain;lens
2	ENSSSCG00000010473	EXOC6	Low tissue specificity	detected in all	NA
2	ENSSSCG00000010475	CYP26A1	Tissue enhanced	detected in some	brain;cornea;endometrium;retina
2	ENSSSCG00000010491	NA	Tissue enhanced	detected in many	fallopian tube
2	ENSSSCG00000010570	KCNIP2	Group enriched	detected in many	brain;heart
2	ENSSSCG00000010581	PSD	Tissue enhanced	detected in many	brain;retina;smooth muscle
2	ENSSSCG00000010584	MFSD13A	Low tissue specificity	detected in all	NA
2	ENSSSCG00000010617	SORCS3	Tissue enhanced	detected in some	brain;epididymis;upper respiratory system
2	ENSSSCG00000010654	ATRNL1	Tissue enhanced	detected in all	brain
2	ENSSSCG00000010672	RAB11FIP2	Low tissue specificity	detected in all	NA
2	ENSSSCG00000010727	GPR26	Tissue enhanced	detected in some	brain;lens;retina
2	ENSSSCG00000010751	NPS	Tissue enriched	detected in single	brain
2	ENSSSCG00000010761	STK32C	Tissue enhanced	detected in some	brain;thyroid gland;urinary bladder
2	ENSSSCG00000010762	DPYSL4	Group enriched	detected in some	brain;pituitary gland;retina
2	ENSSSCG00000010800	B3GALT2	Tissue enhanced	detected in many	heart;large intestine;male glands
2	ENSSSCG00000011002	TMEM215	Tissue enhanced	detected in many	brain;pineal gland;retina
2	ENSSSCG00000011043	C1QL3	Tissue enriched	detected in many	brain
2	ENSSSCG00000011111	CAMK1D	Tissue enhanced	detected in many	epididymis
2	ENSSSCG00000011160	ADARB2	Tissue enhanced	detected in many	brain;male glands
2	ENSSSCG00000011178	NA	Tissue enriched	detected in some	brain
2	ENSSSCG00000011238	ARPP21	Group enriched	detected in some	brain;lymphoid tissue;skeletal muscle
2	ENSSSCG00000011269	MYRIP	Tissue enhanced	detected in many	male glands
2	ENSSSCG00000011423	GRM2	Tissue enhanced	detected in all	brain
2	ENSSSCG00000011460	NA	Tissue enhanced	detected in many	brain;heart;skeletal muscle
2	ENSSSCG00000011461	LRTM1	Tissue enriched	detected in some	retina
2	ENSSSCG00000011487	FEZF2	Group enriched	detected in some	brain;retina
2	ENSSSCG00000011522	CNTN3	Low tissue specificity	detected in all	NA
2	ENSSSCG00000011528	IL5RA	Tissue enhanced	detected in some	brain;heart;stomach
2	ENSSSCG00000011666	CLSTN2	Tissue enhanced	detected in many	brain
2	ENSSSCG00000011784	HTR3D	Tissue enhanced	detected in some	ovary
2	ENSSSCG00000011911	DRD3	Tissue enriched	detected in some	brain
2	ENSSSCG00000011964	LNP1	Group enriched	detected in some	brain;heart;retina
2	ENSSSCG00000011970	CMSS1	Low tissue specificity	detected in all	NA
2	ENSSSCG00000012034	TIAM1	Tissue enhanced	detected in many	brain;skin
2	ENSSSCG00000012035	SYNJ1	Tissue enhanced	detected in all	brain
2	ENSSSCG00000012097	NA	Tissue enhanced	detected in many	brain
2	ENSSSCG00000012367	ZC3H12B	Tissue enhanced	detected in some	brain;choroid plexus
2	ENSSSCG00000012409	CITED1	Tissue enhanced	detected in many	adrenal gland;testis
2	ENSSSCG00000012431	NA	Tissue enhanced	detected in some	brain;pineal gland;retina
2	ENSSSCG00000012645	NA	Tissue enhanced	detected in some	brain;ductus deferens;epididymis;male glands
2	ENSSSCG00000012730	AFF2	Tissue enhanced	detected in many	epididymis;male glands
2	ENSSSCG00000012844	SLC25A22	Tissue enhanced	detected in all	brain
2	ENSSSCG00000012941	SLC29A2	Tissue enhanced	detected in many	retina;skeletal muscle
2	ENSSSCG00000013027	NA	Tissue enriched	detected in some	testis
2	ENSSSCG00000013031	KCNK4	Tissue enriched	detected in some	brain
2	ENSSSCG00000013231	C1QTNF4	Group enriched	detected in many	brain;retina
2	ENSSSCG00000013261	CHRM4	Group enriched	detected in some	brain;lymphoid tissue
2	ENSSSCG00000013273	CHST1	Tissue enhanced	detected in many	brain;cornea
2	ENSSSCG00000013330	KCNA4	Group enriched	detected in some	adrenal gland;brain
2	ENSSSCG00000013333	BDNF	Tissue enhanced	detected in many	brain;pituitary gland
2	ENSSSCG00000013339	ANO3	Group enriched	detected in many	brain;ovary
2	ENSSSCG00000013386	NA	Low tissue specificity	detected in all	NA
2	ENSSSCG00000013395	NA	Low tissue specificity	detected in all	NA
2	ENSSSCG00000013400	MICAL2	Tissue enhanced	detected in all	heart
2	ENSSSCG00000013461	PEAK3	Tissue enhanced	detected in many	brain
2	ENSSSCG00000013476	CELF5	Tissue enhanced	detected in some	brain;fallopian tube
2	ENSSSCG00000013490	PIP5K1C	Tissue enhanced	detected in all	brain
2	ENSSSCG00000013503	SHD	Tissue enhanced	detected in many	brain;heart
2	ENSSSCG00000013550	SLC25A23	Tissue enhanced	detected in all	brain;smooth muscle
2	ENSSSCG00000013607	NA	Group enriched	detected in some	brain;testis
2	ENSSSCG00000013609	NA	Tissue enhanced	detected in many	brain
2	ENSSSCG00000013610	NA	Tissue enhanced	detected in some	brain
2	ENSSSCG00000013653	ICAM5	Tissue enriched	detected in many	brain
2	ENSSSCG00000013717	NA	Low tissue specificity	detected in many	NA
2	ENSSSCG00000013724	GNG14	Tissue enhanced	detected in many	epididymis
2	ENSSSCG00000013726	TNPO2	Low tissue specificity	detected in all	NA
2	ENSSSCG00000013828	OR1I1	Tissue enhanced	detected in some	epididymis;fallopian tube
2	ENSSSCG00000013915	CRTC1	Tissue enhanced	detected in all	brain
2	ENSSSCG00000014039	RGS14	Tissue enhanced	detected in all	brain;lymphoid tissue
2	ENSSSCG00000014049	UNC5A	Low tissue specificity	detected in all	NA
2	ENSSSCG00000014061	THOC3	Low tissue specificity	detected in all	NA
2	ENSSSCG00000014072	ENC1	Tissue enriched	detected in many	brain
2	ENSSSCG00000014093	CRHBP	Tissue enriched	detected in all	brain
2	ENSSSCG00000014097	NA	Tissue enhanced	detected in many	brain;thyroid gland
2	ENSSSCG00000014113	HOMER1	Tissue enhanced	detected in many	brain;skeletal muscle
2	ENSSSCG00000014140	GPR150	Tissue enhanced	detected in many	brain;cornea
2	ENSSSCG00000014149	MEF2C	Tissue enhanced	detected in many	brain;skeletal muscle
2	ENSSSCG00000014259	ADAMTS19	Tissue enhanced	detected in many	adrenal gland;cervix;lens
2	ENSSSCG00000014271	MEIKIN	Tissue enhanced	detected in some	adrenal gland;epididymis;retina;testis
2	ENSSSCG00000014294	NA	Tissue enhanced	detected in some	adrenal gland;upper respiratory system
2	ENSSSCG00000014385	NA	Tissue enhanced	detected in many	brain
2	ENSSSCG00000014443	CAMK2A	Tissue enriched	detected in some	brain
2	ENSSSCG00000014447	SLC6A7	Group enriched	detected in many	brain;male glands;stomach
2	ENSSSCG00000014581	TUB	Tissue enhanced	detected in many	stomach
2	ENSSSCG00000014643	NA	Tissue enriched	detected in single	brain
2	ENSSSCG00000014878	PAK1	Tissue enriched	detected in all	brain
2	ENSSSCG00000015015	ARHGAP20	Tissue enhanced	detected in many	pineal gland;testis
2	ENSSSCG00000015018	C11orf53	Tissue enhanced	detected in many	stomach;upper respiratory system
2	ENSSSCG00000015103	NA	Low tissue specificity	detected in many	NA
2	ENSSSCG00000015111	C2CD2L	Low tissue specificity	detected in all	NA
2	ENSSSCG00000015238	ARHGAP32	Tissue enhanced	detected in all	brain
2	ENSSSCG00000015300	ZNF804B	Tissue enhanced	detected in some	brain;heart;pineal gland;retina;testis
2	ENSSSCG00000015373	TMEM196	Group enriched	detected in many	brain;pineal gland;retina;synovial tissue
2	ENSSSCG00000015425	SLC26A5	Tissue enriched	detected in some	brain
2	ENSSSCG00000015442	GPR22	Tissue enriched	detected in many	brain
2	ENSSSCG00000015474	PPFIA4	Group enriched	detected in many	brain;heart
2	ENSSSCG00000015543	CACNA1E	Tissue enhanced	detected in many	brain
2	ENSSSCG00000015620	NA	Tissue enhanced	detected in some	brain;dura mater;fallopian tube
2	ENSSSCG00000015692	R3HDM1	Tissue enhanced	detected in all	brain
2	ENSSSCG00000015746	DLGAP2	Group enriched	detected in some	brain;lens
2	ENSSSCG00000015780	STOX2	Low tissue specificity	detected in all	NA
2	ENSSSCG00000015839	NA	Tissue enhanced	detected in many	skin
2	ENSSSCG00000015891	TBR1	Tissue enriched	detected in some	brain
2	ENSSSCG00000015898	KCNH7	Tissue enriched	detected in some	brain
2	ENSSSCG00000015925	G6PC2	Tissue enhanced	detected in some	brain;cartilage;retina
2	ENSSSCG00000015951	METAP1D	Low tissue specificity	detected in all	NA
2	ENSSSCG00000015953	DLX1	Tissue enriched	detected in some	brain
2	ENSSSCG00000015954	DLX2	Group enriched	detected in some	brain;skin;vagus nerve
2	ENSSSCG00000015959	RAPGEF4	Tissue enhanced	detected in many	adrenal gland;brain
2	ENSSSCG00000016011	NEUROD1	Group enriched	detected in some	brain;pineal gland;retina
2	ENSSSCG00000016086	C2orf69	Low tissue specificity	detected in all	NA
2	ENSSSCG00000016087	TYW5	Low tissue specificity	detected in all	NA
2	ENSSSCG00000016161	NA	Tissue enhanced	detected in some	brain;heart
2	ENSSSCG00000016176	MARCH4	Tissue enhanced	detected in all	pituitary gland
2	ENSSSCG00000016230	EPHA4	Tissue enhanced	detected in many	brain
2	ENSSSCG00000016241	NA	Tissue enhanced	detected in single	brain
2	ENSSSCG00000016286	PRSS56	Tissue enriched	detected in some	brain
2	ENSSSCG00000016295	NGEF	Group enriched	detected in many	brain;cartilage
2	ENSSSCG00000016342	HES6	Tissue enhanced	detected in many	adipose tissue
2	ENSSSCG00000016376	PPP1R7	Tissue enhanced	detected in all	brain
2	ENSSSCG00000016393	NA	Tissue enhanced	detected in some	brain;lymphoid tissue;pineal gland;testis
2	ENSSSCG00000016426	ACTR3B	Low tissue specificity	detected in all	NA
2	ENSSSCG00000016473	EPHB6	Tissue enhanced	detected in many	lymphoid tissue;male glands
2	ENSSSCG00000016541	SLC35B4	Low tissue specificity	detected in all	NA
2	ENSSSCG00000016589	LRRC4	Tissue enhanced	detected in all	brain
2	ENSSSCG00000016628	WNT2	Tissue enhanced	detected in many	cervix;cornea;endometrium
2	ENSSSCG00000016663	DPY19L2	Tissue enriched	detected in some	testis
2	ENSSSCG00000016718	NPY	Group enriched	detected in some	brain;lymphoid tissue
2	ENSSSCG00000016800	NA	Group enriched	detected in some	brain;retina;smooth muscle
2	ENSSSCG00000016873	NIM1K	Low tissue specificity	detected in many	NA
2	ENSSSCG00000016927	NA	Not detected	not detected	NA
2	ENSSSCG00000017018	NA	Tissue enhanced	detected in many	brain;pineal gland;skin
2	ENSSSCG00000017054	CYFIP2	Tissue enhanced	detected in many	brain;lymphoid tissue
2	ENSSSCG00000017144	NPTX1	Tissue enhanced	detected in many	brain;testis
2	ENSSSCG00000017170	MGAT5B	Tissue enriched	detected in some	brain
2	ENSSSCG00000017213	JPT1	Low tissue specificity	detected in all	NA
2	ENSSSCG00000017226	FADS6	Tissue enhanced	detected in many	epididymis;liver
2	ENSSSCG00000017274	PITPNC1	Tissue enhanced	detected in all	lymphoid tissue
2	ENSSSCG00000017298	TANC2	Low tissue specificity	detected in many	NA
2	ENSSSCG00000017313	NA	Group enriched	detected in some	brain;pituitary gland
2	ENSSSCG00000017320	RPRML	Tissue enriched	detected in some	brain
2	ENSSSCG00000017349	ADAM11	Tissue enhanced	detected in all	brain
2	ENSSSCG00000017362	ATXN7L3	Low tissue specificity	detected in all	NA
2	ENSSSCG00000017372	MPP3	Tissue enhanced	detected in many	brain;heart
2	ENSSSCG00000017462	KRT27	Group enriched	detected in many	brain;skin
2	ENSSSCG00000017510	CACNB1	Tissue enhanced	detected in all	skeletal muscle
2	ENSSSCG00000017552	NXPH3	Group enriched	detected in many	brain;cervix
2	ENSSSCG00000017605	MMD	Tissue enhanced	detected in all	ovary
2	ENSSSCG00000017615	DGKE	Low tissue specificity	detected in all	NA
2	ENSSSCG00000017638	TSPOAP1	Tissue enhanced	detected in many	brain
2	ENSSSCG00000017724	NA	Group enriched	detected in some	brain;retina
2	ENSSSCG00000017804	ABR	Low tissue specificity	detected in all	NA
2	ENSSSCG00000017829	SGSM2	Low tissue specificity	detected in all	NA
2	ENSSSCG00000017892	PITPNM3	Tissue enhanced	detected in many	adrenal gland;male glands;retina
2	ENSSSCG00000018019	ARHGAP44	Tissue enhanced	detected in many	brain
2	ENSSSCG00000020749	KCNAB2	Group enriched	detected in many	brain;retina
2	ENSSSCG00000020801	ARX	Group enriched	detected in some	brain;ovary;skeletal muscle
2	ENSSSCG00000020845	CDH9	Tissue enhanced	detected in some	brain;epididymis
2	ENSSSCG00000020859	CBLN2	Tissue enriched	detected in some	brain
2	ENSSSCG00000020876	RTL5	Group enriched	detected in many	ductus deferens;epididymis;male glands
2	ENSSSCG00000020878	HNRNPLL	Low tissue specificity	detected in all	NA
2	ENSSSCG00000020879	FBXW7	Tissue enhanced	detected in all	brain
2	ENSSSCG00000020912	HECTD2	Tissue enhanced	detected in many	brain;male glands
2	ENSSSCG00000020992	IGSF21	Group enriched	detected in many	brain;pineal gland;retina
2	ENSSSCG00000021095	NA	Tissue enhanced	detected in some	brain;retina
2	ENSSSCG00000021145	AP1S1	Tissue enhanced	detected in all	brain
2	ENSSSCG00000021375	NA	Group enriched	detected in some	brain;cartilage;kidney
2	ENSSSCG00000021483	NPBWR1	Tissue enhanced	detected in some	brain;epididymis;ovary;salivary gland
2	ENSSSCG00000021504	IFN-ALPHAOMEGA	Tissue enhanced	detected in some	brain;heart
2	ENSSSCG00000021534	SLC30A3	Tissue enhanced	detected in many	brain;thyroid gland
2	ENSSSCG00000021562	PLXNA4	Tissue enhanced	detected in many	brain;penis
2	ENSSSCG00000021601	ZNF711	Tissue enriched	detected in many	adrenal gland
2	ENSSSCG00000021657	SATB2	Tissue enhanced	detected in many	brain;large intestine
2	ENSSSCG00000021897	CRB1	Tissue enriched	detected in some	retina
2	ENSSSCG00000021906	SYT7	Tissue enhanced	detected in many	brain
2	ENSSSCG00000021918	CEP19	Low tissue specificity	detected in all	NA
2	ENSSSCG00000022163	GNAL	Tissue enriched	detected in some	brain
2	ENSSSCG00000022200	SYT17	Group enriched	detected in all	brain;lens
2	ENSSSCG00000022248	OTOL1	Group enriched	detected in some	brain;retina;urinary bladder
2	ENSSSCG00000022257	HHLA1	Tissue enhanced	detected in some	brain;retina;skin
2	ENSSSCG00000022324	PPFIA3	Tissue enhanced	detected in all	brain
2	ENSSSCG00000022490	GPR83	Tissue enhanced	detected in all	brain;breast
2	ENSSSCG00000022543	VWDE	Tissue enhanced	detected in some	brain;kidney;penis;pituitary gland;smooth muscle
2	ENSSSCG00000022679	COCH	Tissue enriched	detected in some	cartilage
2	ENSSSCG00000022785	GSG1L	Low tissue specificity	detected in all	NA
2	ENSSSCG00000022968	ARFGEF3	Tissue enhanced	detected in many	brain;salivary gland;upper respiratory system
2	ENSSSCG00000023186	CA4	Tissue enriched	detected in many	gallbladder
2	ENSSSCG00000023332	NA	Group enriched	detected in some	brain;pineal gland;retina
2	ENSSSCG00000023460	HPCAL4	Tissue enriched	detected in some	brain
2	ENSSSCG00000023754	NA	Group enriched	detected in some	brain;epididymis
2	ENSSSCG00000023762	TRPM2	Tissue enhanced	detected in many	epididymis
2	ENSSSCG00000023771	NA	Tissue enhanced	detected in many	testis
2	ENSSSCG00000023801	LANCL2	Low tissue specificity	detected in all	NA
2	ENSSSCG00000023924	PDE1A	Tissue enhanced	detected in many	brain;thyroid gland
2	ENSSSCG00000024140	NA	Tissue enhanced	detected in single	brain
2	ENSSSCG00000024236	MMP17	Group enriched	detected in some	brain;cornea;lymphoid tissue;pineal gland
2	ENSSSCG00000024285	DLG4	Tissue enhanced	detected in all	brain;pineal gland;retina
2	ENSSSCG00000024377	RPS6KA5	Low tissue specificity	detected in all	NA
2	ENSSSCG00000024431	ATG9B	Group enriched	detected in some	mouth;skin
2	ENSSSCG00000024463	PJA1	Tissue enhanced	detected in all	epididymis
2	ENSSSCG00000024497	HTR3A	Group enriched	detected in some	brain;testis
2	ENSSSCG00000024596	NOCT	Low tissue specificity	detected in all	NA
2	ENSSSCG00000024604	ATAT1	Low tissue specificity	detected in all	NA
2	ENSSSCG00000024717	NA	Tissue enhanced	detected in some	brain;skin;testis
2	ENSSSCG00000024793	PORCN	Low tissue specificity	detected in all	NA
2	ENSSSCG00000024984	NA	Group enriched	detected in some	brain;stomach
2	ENSSSCG00000025244	HTR6	Tissue enriched	detected in many	brain
2	ENSSSCG00000025387	NA	Tissue enhanced	detected in many	brain
2	ENSSSCG00000025416	CAMKV	Tissue enriched	detected in some	brain
2	ENSSSCG00000025508	NA	Low tissue specificity	detected in many	NA
2	ENSSSCG00000025656	NA	Group enriched	detected in some	brain;epididymis;liver;pineal gland;retina
2	ENSSSCG00000025721	TMPRSS7	Tissue enhanced	detected in some	brain;choroid plexus;ovary
2	ENSSSCG00000025810	KCNAB1	Tissue enhanced	detected in all	brain;lens;pineal gland
2	ENSSSCG00000025830	NUP93	Low tissue specificity	detected in all	NA
2	ENSSSCG00000025969	PTPRR	Tissue enhanced	detected in many	retina
2	ENSSSCG00000026185	VWA5B2	Group enriched	detected in some	adrenal gland;brain
2	ENSSSCG00000026206	NA	Tissue enhanced	detected in some	brain;pituitary gland
2	ENSSSCG00000026237	RNF212B	Group enriched	detected in some	brain;kidney;testis
2	ENSSSCG00000026246	B3GAT2	Tissue enhanced	detected in many	brain;retina
2	ENSSSCG00000026365	NA	Tissue enhanced	detected in some	bone marrow;dura mater
2	ENSSSCG00000026442	FAM163B	Group enriched	detected in some	brain;retina
2	ENSSSCG00000026499	NMT2	Group enriched	detected in many	brain;liver
2	ENSSSCG00000026520	NA	Tissue enhanced	detected in some	brain;choroid plexus;kidney
2	ENSSSCG00000026545	NA	Group enriched	detected in some	brain;retina
2	ENSSSCG00000026565	NA	Tissue enhanced	detected in some	brain;retina;testis
2	ENSSSCG00000026594	NA	Tissue enhanced	detected in some	brain;lymphoid tissue
2	ENSSSCG00000026680	KCND3	Tissue enhanced	detected in many	brain
2	ENSSSCG00000027019	CACNA2D3	Tissue enhanced	detected in many	brain;heart
2	ENSSSCG00000027101	TVP23A	Tissue enhanced	detected in many	brain
2	ENSSSCG00000027106	SSTR3	Tissue enhanced	detected in many	brain;choroid plexus
2	ENSSSCG00000027401	OPRD1	Tissue enriched	detected in some	thyroid gland
2	ENSSSCG00000027617	SYNPR	Tissue enriched	detected in some	brain
2	ENSSSCG00000027652	KLHL15	Low tissue specificity	detected in all	NA
2	ENSSSCG00000027654	NETO1	Group enriched	detected in some	brain;retina
2	ENSSSCG00000027822	CORT	Group enriched	detected in some	brain;testis
2	ENSSSCG00000027965	NA	Tissue enhanced	detected in some	brain;pituitary gland;retina
2	ENSSSCG00000027970	NA	Tissue enriched	detected in many	brain
2	ENSSSCG00000028126	MPPE1	Tissue enriched	detected in many	brain
2	ENSSSCG00000028145	GPR32	Tissue enhanced	detected in some	brain;dura mater
2	ENSSSCG00000028338	PAMR1	Tissue enhanced	detected in many	brain
2	ENSSSCG00000028372	FAM131A	Tissue enriched	detected in many	brain
2	ENSSSCG00000028467	NA	Tissue enriched	detected in single	brain
2	ENSSSCG00000028559	LZTS1	Group enriched	detected in many	brain;lymphoid tissue
2	ENSSSCG00000028942	NA	Group enriched	detected in some	brain;pineal gland;retina
2	ENSSSCG00000028992	NA	Tissue enhanced	detected in some	brain;testis
2	ENSSSCG00000029037	DRD1	Tissue enriched	detected in some	brain
2	ENSSSCG00000029080	SPTSSB	Tissue enhanced	detected in some	brain;large intestine;skin;stomach;urinary bladder
2	ENSSSCG00000029168	MARF1	Low tissue specificity	detected in all	NA
2	ENSSSCG00000029284	NPHS1	Tissue enriched	detected in some	vagus nerve
2	ENSSSCG00000029291	PIGZ	Tissue enhanced	detected in all	lymphoid tissue
2	ENSSSCG00000029334	MYT1L	Group enriched	detected in some	brain;retina
2	ENSSSCG00000029395	TMEM25	Tissue enhanced	detected in many	breast;liver
2	ENSSSCG00000029507	RASGEF1B	Low tissue specificity	detected in all	NA
2	ENSSSCG00000029567	SLC8A2	Tissue enriched	detected in many	brain
2	ENSSSCG00000029725	NA	Tissue enhanced	detected in some	brain;cervix;pineal gland
2	ENSSSCG00000029744	PLCH2	Tissue enhanced	detected in many	brain;retina;skin;urinary bladder
2	ENSSSCG00000029866	NA	Tissue enhanced	detected in many	heart
2	ENSSSCG00000030029	NA	Tissue enriched	detected in single	brain
2	ENSSSCG00000030177	EBNA1BP2	Low tissue specificity	detected in all	NA
2	ENSSSCG00000030195	NA	Tissue enhanced	detected in many	male glands
2	ENSSSCG00000030227	HTR1F	Tissue enhanced	detected in some	brain;kidney;salivary gland;vagus nerve
2	ENSSSCG00000030361	PRKCZ	Tissue enhanced	detected in many	brain
2	ENSSSCG00000030485	ELFN1	Group enriched	detected in some	brain;retina;testis
2	ENSSSCG00000030706	FAM43B	Tissue enhanced	detected in many	kidney;male glands;stomach
2	ENSSSCG00000030877	FRMPD4	Tissue enriched	detected in many	choroid plexus
2	ENSSSCG00000030982	NA	Tissue enhanced	detected in some	cornea;lymphoid tissue;penis
2	ENSSSCG00000031003	NA	Tissue enhanced	detected in many	ductus deferens;urinary bladder
2	ENSSSCG00000031018	NA	Tissue enhanced	detected in some	brain;cornea;epididymis;kidney
2	ENSSSCG00000031119	NA	Tissue enhanced	detected in many	penis
2	ENSSSCG00000031151	NA	Group enriched	detected in some	brain;fallopian tube
2	ENSSSCG00000031173	KCNMB4	Group enriched	detected in many	brain;choroid plexus;vagus nerve
2	ENSSSCG00000031184	NA	Tissue enhanced	detected in many	brain;testis
2	ENSSSCG00000031212	NA	Low tissue specificity	detected in all	NA
2	ENSSSCG00000031228	OPRL1	Tissue enhanced	detected in many	adipose tissue;aorta;bone marrow;brain
2	ENSSSCG00000031284	NA	Tissue enhanced	detected in some	brain;epididymis
2	ENSSSCG00000031290	GRIN2A	Tissue enriched	detected in some	brain
2	ENSSSCG00000031322	NA	Group enriched	detected in some	brain;choroid plexus;retina;testis
2	ENSSSCG00000031335	NA	Tissue enhanced	detected in some	epididymis;lens
2	ENSSSCG00000031344	AJAP1	Tissue enriched	detected in some	brain
2	ENSSSCG00000031351	NA	Tissue enhanced	detected in many	brain
2	ENSSSCG00000031368	NA	Tissue enhanced	detected in some	brain;lymphoid tissue;mouth
2	ENSSSCG00000031369	NA	Group enriched	detected in some	adrenal gland;brain
2	ENSSSCG00000031372	NA	Not detected	not detected	NA
2	ENSSSCG00000031381	ARF3	Tissue enhanced	detected in all	brain
2	ENSSSCG00000031396	NA	Tissue enhanced	detected in some	brain;pineal gland
2	ENSSSCG00000031424	NECAB1	Group enriched	detected in some	brain;epididymis
2	ENSSSCG00000031469	PNMA8C	Tissue enhanced	detected in many	brain;epididymis
2	ENSSSCG00000031558	NA	Tissue enriched	detected in some	brain
2	ENSSSCG00000031602	DNAJC5	Low tissue specificity	detected in all	NA
2	ENSSSCG00000031623	NA	Tissue enhanced	detected in many	mouth;pituitary gland
2	ENSSSCG00000031675	NA	Tissue enhanced	detected in some	brain;cornea;thyroid gland
2	ENSSSCG00000031703	NA	Tissue enhanced	detected in some	brain;lens;mesothelial tissue
2	ENSSSCG00000031765	NA	Tissue enriched	detected in single	brain
2	ENSSSCG00000031811	NA	Group enriched	detected in some	brain;ductus deferens;epididymis;retina
2	ENSSSCG00000031813	NA	Tissue enriched	detected in many	brain
2	ENSSSCG00000031840	NA	Low tissue specificity	detected in many	NA
2	ENSSSCG00000031855	NA	Tissue enhanced	detected in many	brain
2	ENSSSCG00000031905	KCNS3	Tissue enhanced	detected in many	brain;gallbladder;urinary bladder
2	ENSSSCG00000031917	KCNS2	Tissue enhanced	detected in many	brain;testis
2	ENSSSCG00000031973	NA	Tissue enhanced	detected in some	adrenal gland;brain;male glands;pineal gland;retina
2	ENSSSCG00000031982	NA	Tissue enhanced	detected in many	testis
2	ENSSSCG00000032032	HTR5A	Group enriched	detected in some	brain;salivary gland;testis
2	ENSSSCG00000032057	EPHX4	Tissue enhanced	detected in many	brain;cartilage
2	ENSSSCG00000032064	NA	Low tissue specificity	detected in many	NA
2	ENSSSCG00000032102	NA	Group enriched	detected in some	aorta;brain;heart
2	ENSSSCG00000032123	SPX	Tissue enhanced	detected in many	brain;large intestine;stomach
2	ENSSSCG00000032178	NA	Tissue enhanced	detected in some	brain;breast;stomach
2	ENSSSCG00000032227	NA	Tissue enriched	detected in single	brain
2	ENSSSCG00000032237	NA	Tissue enriched	detected in some	brain
2	ENSSSCG00000032260	NA	Tissue enhanced	detected in single	brain
2	ENSSSCG00000032294	NA	Group enriched	detected in many	pineal gland;retina
2	ENSSSCG00000032360	PANX1	Tissue enhanced	detected in many	ovary
2	ENSSSCG00000032443	KIAA0895L	Low tissue specificity	detected in all	NA
2	ENSSSCG00000032447	NA	Tissue enhanced	detected in some	brain;choroid plexus;retina
2	ENSSSCG00000032456	NA	Tissue enhanced	detected in many	adrenal gland;ovary
2	ENSSSCG00000032476	NA	Tissue enhanced	detected in some	brain;choroid plexus;fallopian tube;penis
2	ENSSSCG00000032539	NA	Tissue enhanced	detected in some	brain;choroid plexus
2	ENSSSCG00000032570	NA	Not detected	not detected	NA
2	ENSSSCG00000032638	NA	Group enriched	detected in many	brain;testis
2	ENSSSCG00000032664	HPCA	Tissue enriched	detected in some	brain
2	ENSSSCG00000032712	NA	Tissue enhanced	detected in some	brain;testis
2	ENSSSCG00000032734	VOPP1	Tissue enhanced	detected in many	retina
2	ENSSSCG00000032744	NA	Tissue enhanced	detected in many	brain;ductus deferens;ovary
2	ENSSSCG00000032766	NA	Tissue enhanced	detected in some	brain;pineal gland;retina
2	ENSSSCG00000032826	KCTD16	Tissue enhanced	detected in many	brain;choroid plexus;male glands;salivary gland
2	ENSSSCG00000032834	ZNF169	Low tissue specificity	detected in all	NA
2	ENSSSCG00000032848	NA	Tissue enhanced	detected in some	brain;pituitary gland;vagus nerve
2	ENSSSCG00000032967	CACNB3	Tissue enriched	detected in many	brain
2	ENSSSCG00000032976	NA	Tissue enhanced	detected in some	brain;male glands
2	ENSSSCG00000032982	NA	Group enriched	detected in some	brain;testis
2	ENSSSCG00000033091	NA	Tissue enhanced	detected in some	brain;breast;mouth;upper respiratory system
2	ENSSSCG00000033117	NA	Tissue enhanced	detected in many	brain
2	ENSSSCG00000033125	NA	Tissue enhanced	detected in some	brain;lymphoid tissue
2	ENSSSCG00000033171	MAPK11	Tissue enhanced	detected in many	brain
2	ENSSSCG00000033216	HRK	Tissue enriched	detected in many	cervix
2	ENSSSCG00000033226	NA	Tissue enhanced	detected in many	brain;heart;skeletal muscle;testis
2	ENSSSCG00000033294	NA	Tissue enhanced	detected in some	brain;testis
2	ENSSSCG00000033314	DLX6	Tissue enhanced	detected in some	brain;dura mater;endometrium
2	ENSSSCG00000033397	KCNK9	Group enriched	detected in some	adrenal gland;brain;male glands
2	ENSSSCG00000033425	ST6GALNAC5	Group enriched	detected in many	brain;retina
2	ENSSSCG00000033463	KCNF1	Group enriched	detected in some	adrenal gland;brain
2	ENSSSCG00000033492	NA	Tissue enhanced	detected in some	brain
2	ENSSSCG00000033498	NA	Tissue enhanced	detected in some	adipose tissue;bone marrow;brain;testis
2	ENSSSCG00000033503	NA	Tissue enhanced	detected in some	adrenal gland;brain;cervix;retina
2	ENSSSCG00000033535	PPP1R17	Tissue enhanced	detected in many	adrenal gland;brain;pineal gland;salivary gland
2	ENSSSCG00000033564	NA	Low tissue specificity	detected in all	NA
2	ENSSSCG00000033583	NEUROD2	Tissue enriched	detected in some	brain
2	ENSSSCG00000033674	PRKCB	Tissue enhanced	detected in many	brain
2	ENSSSCG00000033699	NA	Tissue enhanced	detected in some	brain;epididymis;retina
2	ENSSSCG00000033761	FOXG1	Group enriched	detected in some	brain;testis;upper respiratory system
2	ENSSSCG00000033806	CCKBR	Group enriched	detected in many	brain;fallopian tube
2	ENSSSCG00000033815	SST	Tissue enhanced	detected in many	brain;small intestine;stomach
2	ENSSSCG00000033866	NA	Tissue enhanced	detected in many	brain;fallopian tube;salivary gland
2	ENSSSCG00000033879	ZNF280B	Low tissue specificity	detected in all	NA
2	ENSSSCG00000033899	TPBGL	Tissue enhanced	detected in some	adipose tissue;brain;pineal gland;retina;testis
2	ENSSSCG00000033900	NA	Tissue enhanced	detected in some	brain;choroid plexus;retina;skin
2	ENSSSCG00000033911	NA	Tissue enhanced	detected in some	brain;male glands;skeletal muscle;synovial tissue
2	ENSSSCG00000033931	NA	Low tissue specificity	detected in many	NA
2	ENSSSCG00000033947	NA	Tissue enriched	detected in some	brain
2	ENSSSCG00000034018	NA	Tissue enhanced	detected in some	adrenal gland;brain;ovary
2	ENSSSCG00000034023	NA	Tissue enriched	detected in some	brain
2	ENSSSCG00000034075	NA	Tissue enhanced	detected in some	brain;liver
2	ENSSSCG00000034082	NA	Tissue enhanced	detected in some	fallopian tube;small intestine
2	ENSSSCG00000034111	NA	Tissue enhanced	detected in many	aorta;brain;dura mater;lymphoid tissue
2	ENSSSCG00000034157	NA	Tissue enhanced	detected in many	adrenal gland;brain;pineal gland;retina
2	ENSSSCG00000034184	NA	Tissue enhanced	detected in many	brain;synovial tissue
2	ENSSSCG00000034361	NA	Tissue enhanced	detected in some	brain;choroid plexus;retina
2	ENSSSCG00000034460	NA	Tissue enhanced	detected in many	testis
2	ENSSSCG00000034476	NA	Tissue enhanced	detected in some	lens;testis
2	ENSSSCG00000034478	NA	Tissue enhanced	detected in many	brain;liver;skin
2	ENSSSCG00000034485	NA	Tissue enhanced	detected in some	brain;endometrium
2	ENSSSCG00000034525	NA	Tissue enriched	detected in some	brain
2	ENSSSCG00000034577	NA	Tissue enhanced	detected in some	brain;epididymis
2	ENSSSCG00000034584	NA	Tissue enhanced	detected in many	adrenal gland;brain;pineal gland
2	ENSSSCG00000034609	RNF112	Tissue enhanced	detected in all	brain
2	ENSSSCG00000034635	DOC2A	Tissue enriched	detected in many	brain
2	ENSSSCG00000034656	RTN4R	Group enriched	detected in some	brain;male glands
2	ENSSSCG00000034661	NA	Tissue enhanced	detected in some	brain;upper respiratory system
2	ENSSSCG00000034734	NA	Tissue enriched	detected in some	esophagus
2	ENSSSCG00000034858	RAP1GAP2	Tissue enhanced	detected in many	brain
2	ENSSSCG00000034900	NA	Tissue enhanced	detected in some	brain;heart;retina
2	ENSSSCG00000034919	GDA	Tissue enriched	detected in some	brain
2	ENSSSCG00000034989	LRRTM2	Tissue enhanced	detected in all	brain
2	ENSSSCG00000035018	GABRD	Tissue enhanced	detected in some	brain;esophagus;male glands
2	ENSSSCG00000035073	NA	Tissue enhanced	detected in many	brain;liver;testis
2	ENSSSCG00000035102	LYPD1	Tissue enhanced	detected in many	brain;thyroid gland
2	ENSSSCG00000035115	NA	Tissue enhanced	detected in some	brain;cervix;retina
2	ENSSSCG00000035176	SEMA6B	Low tissue specificity	detected in all	NA
2	ENSSSCG00000035213	ZBTB18	Tissue enhanced	detected in all	brain;male glands
2	ENSSSCG00000035216	SPRED3	Low tissue specificity	detected in many	NA
2	ENSSSCG00000035228	NA	Group enriched	detected in some	brain;kidney;testis
2	ENSSSCG00000035240	GPR63	Tissue enhanced	detected in many	brain;lens
2	ENSSSCG00000035247	NA	Tissue enhanced	detected in some	brain;epididymis
2	ENSSSCG00000035251	HTR1E	Tissue enhanced	detected in some	brain;thyroid gland;vagus nerve
2	ENSSSCG00000035271	NA	Tissue enriched	detected in single	brain
2	ENSSSCG00000035277	NA	Tissue enriched	detected in some	brain
2	ENSSSCG00000035309	NA	Tissue enhanced	detected in many	brain;skin
2	ENSSSCG00000035402	RGS9	Group enriched	detected in many	brain;retina
2	ENSSSCG00000035426	NA	Tissue enhanced	detected in some	brain;choroid plexus
2	ENSSSCG00000035487	NA	Group enriched	detected in some	brain;pineal gland;retina
2	ENSSSCG00000035493	SACS	Tissue enhanced	detected in all	brain
2	ENSSSCG00000035512	C5orf47	Tissue enhanced	detected in many	brain;testis
2	ENSSSCG00000035535	NA	Tissue enhanced	detected in some	adipose tissue;brain
2	ENSSSCG00000035584	GABRG3	Tissue enhanced	detected in some	brain;cornea;thyroid gland
2	ENSSSCG00000035602	GPR88	Tissue enriched	detected in some	brain
2	ENSSSCG00000035606	NA	Tissue enhanced	detected in some	brain;breast;male glands;pituitary gland
2	ENSSSCG00000035641	NA	Group enriched	detected in some	brain;retina
2	ENSSSCG00000035682	ANKRD63	Group enriched	detected in some	brain;lymphoid tissue
2	ENSSSCG00000035717	NA	Tissue enhanced	detected in some	liver;pineal gland
2	ENSSSCG00000035776	NA	Tissue enhanced	detected in many	testis
2	ENSSSCG00000035786	NA	Group enriched	detected in some	adipose tissue;skin
2	ENSSSCG00000035825	UBE2QL1	Tissue enhanced	detected in all	brain
2	ENSSSCG00000035837	NPB	Tissue enriched	detected in many	epididymis
2	ENSSSCG00000035867	GFOD1	Tissue enhanced	detected in all	brain
2	ENSSSCG00000035924	SHISA7	Tissue enhanced	detected in some	brain;pituitary gland
2	ENSSSCG00000035935	C3orf80	Tissue enhanced	detected in many	adipose tissue;brain;stomach
2	ENSSSCG00000035951	NA	Tissue enriched	detected in single	brain
2	ENSSSCG00000036011	ISLR2	Tissue enhanced	detected in many	brain;mesothelial tissue;vagus nerve
2	ENSSSCG00000036030	NA	Low tissue specificity	detected in all	NA
2	ENSSSCG00000036040	GPR148	Group enriched	detected in some	brain;lymphoid tissue;pineal gland;pituitary gland
2	ENSSSCG00000036078	NA	Tissue enhanced	detected in some	brain;heart;pineal gland
2	ENSSSCG00000036085	NA	Tissue enhanced	detected in single	brain
2	ENSSSCG00000036115	PPP3R1	Low tissue specificity	detected in all	NA
2	ENSSSCG00000036122	NA	Tissue enhanced	detected in all	choroid plexus;kidney
2	ENSSSCG00000036130	NA	Tissue enhanced	detected in some	brain;heart;mouth
2	ENSSSCG00000036172	SP9	Tissue enriched	detected in some	brain
2	ENSSSCG00000036220	CTXN1	Tissue enriched	detected in some	brain
2	ENSSSCG00000036255	CACNG3	Tissue enhanced	detected in all	brain
2	ENSSSCG00000036278	NA	Tissue enriched	detected in some	brain
2	ENSSSCG00000036345	NA	Tissue enriched	detected in single	brain
2	ENSSSCG00000036364	EGR4	Tissue enhanced	detected in many	brain;ovary
2	ENSSSCG00000036368	NA	Tissue enhanced	detected in some	adrenal gland;brain;pineal gland;retina
2	ENSSSCG00000036376	NA	Tissue enhanced	detected in many	brain;pineal gland;pituitary gland
2	ENSSSCG00000036388	NA	Tissue enhanced	detected in some	brain;ovary
2	ENSSSCG00000036523	TMEM121B	Group enriched	detected in some	brain;male glands
2	ENSSSCG00000036544	NKAIN4	Group enriched	detected in some	brain;epididymis;lens
2	ENSSSCG00000036553	SAMD12	Tissue enhanced	detected in many	brain
2	ENSSSCG00000036555	PRDM8	Low tissue specificity	detected in many	NA
2	ENSSSCG00000036559	NA	Group enriched	detected in some	brain;kidney;upper respiratory system
2	ENSSSCG00000036590	NA	Tissue enriched	detected in some	brain
2	ENSSSCG00000036627	NA	Group enriched	detected in some	brain;lens;pineal gland
2	ENSSSCG00000036646	NA	Tissue enhanced	detected in some	brain;retina;synovial tissue;testis
2	ENSSSCG00000036728	NA	Tissue enhanced	detected in some	brain;pineal gland;retina
2	ENSSSCG00000036732	NA	Tissue enhanced	detected in many	brain
2	ENSSSCG00000036819	NA	Tissue enhanced	detected in some	heart;lens;lymphoid tissue
2	ENSSSCG00000036837	NA	Tissue enriched	detected in some	brain
2	ENSSSCG00000036848	NA	Group enriched	detected in some	brain;pineal gland;retina
2	ENSSSCG00000036917	NA	Group enriched	detected in many	brain;choroid plexus;pineal gland
2	ENSSSCG00000036943	C11orf87	Tissue enriched	detected in some	brain
2	ENSSSCG00000036975	PSRC1	Tissue enhanced	detected in many	epididymis
2	ENSSSCG00000037011	NA	Tissue enhanced	detected in many	brain;heart
2	ENSSSCG00000037019	CAMK4	Tissue enhanced	detected in many	brain;lymphoid tissue
2	ENSSSCG00000037045	NA	Tissue enriched	detected in some	adrenal gland
2	ENSSSCG00000037283	NA	Tissue enriched	detected in many	testis
2	ENSSSCG00000037288	YPEL1	Group enriched	detected in many	brain;testis
2	ENSSSCG00000037292	PLA2G4E	Tissue enhanced	detected in some	brain;skin
2	ENSSSCG00000037300	GRP	Group enriched	detected in some	brain;cornea
2	ENSSSCG00000037304	HES5	Tissue enhanced	detected in some	brain;lens;retina
2	ENSSSCG00000037317	NA	Not detected	not detected	NA
2	ENSSSCG00000037345	NA	Group enriched	detected in some	brain;pineal gland;retina
2	ENSSSCG00000037363	NA	Group enriched	detected in some	brain;epididymis;lymphoid tissue
2	ENSSSCG00000037452	HTR2A	Low tissue specificity	detected in all	NA
2	ENSSSCG00000037507	BTBD9	Low tissue specificity	detected in all	NA
2	ENSSSCG00000037523	NA	Group enriched	detected in some	brain;choroid plexus
2	ENSSSCG00000037539	SORCS2	Low tissue specificity	detected in many	NA
2	ENSSSCG00000037573	FAM71C	Tissue enhanced	detected in some	brain;choroid plexus;pineal gland;retina
2	ENSSSCG00000037588	NA	Tissue enhanced	detected in some	brain;retina
2	ENSSSCG00000037643	NA	Tissue enhanced	detected in many	brain;lymphoid tissue
2	ENSSSCG00000037666	NA	Group enriched	detected in some	mouth;skin
2	ENSSSCG00000037706	PRKAR2B	Tissue enhanced	detected in many	adipose tissue
2	ENSSSCG00000037731	NA	Tissue enhanced	detected in some	brain;retina;testis
2	ENSSSCG00000037751	OTOF	Tissue enriched	detected in some	brain
2	ENSSSCG00000037761	NA	Tissue enhanced	detected in many	brain;epididymis
2	ENSSSCG00000037805	NA	Low tissue specificity	detected in many	NA
2	ENSSSCG00000037812	NA	Tissue enriched	detected in single	brain
2	ENSSSCG00000037823	ANKRD34A	Tissue enhanced	detected in many	brain;skeletal muscle
2	ENSSSCG00000037824	NA	Tissue enhanced	detected in many	brain;retina
2	ENSSSCG00000037840	NA	Tissue enhanced	detected in some	brain;pituitary gland;retina
2	ENSSSCG00000037857	NA	Tissue enhanced	detected in some	vagus nerve
2	ENSSSCG00000037895	NA	Tissue enhanced	detected in some	brain;choroid plexus
2	ENSSSCG00000037901	NA	Tissue enhanced	detected in some	adrenal gland;brain;pituitary gland
2	ENSSSCG00000037906	NA	Low tissue specificity	detected in many	NA
2	ENSSSCG00000037924	NA	Tissue enhanced	detected in some	brain;pituitary gland;retina
2	ENSSSCG00000037967	NA	Tissue enriched	detected in some	brain
2	ENSSSCG00000037993	NA	Tissue enriched	detected in some	brain
2	ENSSSCG00000038084	NA	Tissue enhanced	detected in some	brain;liver
2	ENSSSCG00000038128	CDYL2	Tissue enhanced	detected in all	adrenal gland
2	ENSSSCG00000038214	NA	Tissue enhanced	detected in some	brain;heart;retina
2	ENSSSCG00000038278	NTSR1	Group enriched	detected in some	brain;epididymis;lymphoid tissue
2	ENSSSCG00000038299	NA	Tissue enriched	detected in single	brain
2	ENSSSCG00000038306	NA	Group enriched	detected in some	brain;pineal gland;retina
2	ENSSSCG00000038309	NA	Not detected	not detected	NA
2	ENSSSCG00000038324	NA	Tissue enriched	detected in single	brain
2	ENSSSCG00000038378	SULT6B1	Tissue enhanced	detected in some	brain
2	ENSSSCG00000038393	NA	Tissue enhanced	detected in many	epididymis;vagus nerve
2	ENSSSCG00000038454	NA	Tissue enhanced	detected in some	brain;fallopian tube;testis
2	ENSSSCG00000038466	EIF4E2	Low tissue specificity	detected in all	NA
2	ENSSSCG00000038481	NA	Tissue enhanced	detected in some	adipose tissue;brain;synovial tissue
2	ENSSSCG00000038491	MEX3B	Tissue enhanced	detected in all	testis
2	ENSSSCG00000038530	TMEM240	Tissue enhanced	detected in many	brain
2	ENSSSCG00000038559	NA	Tissue enhanced	detected in many	brain;lymphoid tissue;pineal gland
2	ENSSSCG00000038575	NA	Tissue enhanced	detected in many	brain
2	ENSSSCG00000038585	NA	Tissue enriched	detected in single	brain
2	ENSSSCG00000038685	MPPED1	Tissue enhanced	detected in some	brain;male glands;stomach
2	ENSSSCG00000038732	AGAP2	Tissue enriched	detected in many	brain
2	ENSSSCG00000038785	CA7	Tissue enhanced	detected in some	brain;large intestine;pineal gland;salivary gland;small intestine
2	ENSSSCG00000038787	NA	Not detected	not detected	NA
2	ENSSSCG00000038821	NA	Tissue enhanced	detected in some	brain
2	ENSSSCG00000038875	NA	Tissue enriched	detected in some	epididymis
2	ENSSSCG00000038915	TMEM132D	Group enriched	detected in some	brain;retina
2	ENSSSCG00000038946	SLC17A8	Tissue enhanced	detected in some	brain;liver;retina
2	ENSSSCG00000038965	ARC	Group enriched	detected in some	brain;synovial tissue
2	ENSSSCG00000039000	NA	Tissue enhanced	detected in some	adrenal gland;brain;male glands
2	ENSSSCG00000039006	NA	Tissue enriched	detected in some	brain
2	ENSSSCG00000039015	NA	Tissue enhanced	detected in some	brain;breast;vagus nerve
2	ENSSSCG00000039047	NA	Tissue enhanced	detected in some	brain;epididymis;mesothelial tissue
2	ENSSSCG00000039076	NA	Tissue enriched	detected in single	brain
2	ENSSSCG00000039135	ARHGAP33	Group enriched	detected in many	brain;lymphoid tissue;testis
2	ENSSSCG00000039168	NA	Tissue enhanced	detected in many	brain;liver;retina;small intestine
2	ENSSSCG00000039175	MARCH1	Tissue enhanced	detected in many	lymphoid tissue;retina
2	ENSSSCG00000039192	IGLV2-33	Tissue enhanced	detected in single	brain
2	ENSSSCG00000039205	NA	Tissue enriched	detected in some	pineal gland
2	ENSSSCG00000039303	NA	Group enriched	detected in some	brain;pineal gland;retina
2	ENSSSCG00000039322	NRGN	Tissue enriched	detected in many	brain
2	ENSSSCG00000039406	HS3ST4	Tissue enriched	detected in some	brain
2	ENSSSCG00000039498	RBFOX3	Tissue enriched	detected in some	brain
2	ENSSSCG00000039501	NEUROD6	Tissue enriched	detected in single	brain
2	ENSSSCG00000039505	NA	Group enriched	detected in some	brain;pineal gland;pituitary gland;retina
2	ENSSSCG00000039506	NA	Group enriched	detected in many	skeletal muscle;synovial tissue
2	ENSSSCG00000039510	NA	Group enriched	detected in some	brain;small intestine;stomach
2	ENSSSCG00000039513	NA	Tissue enriched	detected in single	brain
2	ENSSSCG00000039522	SHISAL1	Tissue enhanced	detected in many	brain
2	ENSSSCG00000039535	CAMK2B	Tissue enhanced	detected in some	brain;heart;skeletal muscle
2	ENSSSCG00000039543	NA	Group enriched	detected in some	brain;pituitary gland;retina
2	ENSSSCG00000039602	NA	Not detected	not detected	NA
2	ENSSSCG00000039638	NA	Tissue enhanced	detected in some	brain;ovary
2	ENSSSCG00000039693	NA	Tissue enhanced	detected in many	brain;male glands
2	ENSSSCG00000039720	NA	Group enriched	detected in some	brain;kidney;liver;retina;small intestine
2	ENSSSCG00000039728	NA	Tissue enhanced	detected in some	cartilage;ovary;pineal gland;skin
2	ENSSSCG00000039780	RTN4RL1	Low tissue specificity	detected in many	NA
2	ENSSSCG00000039788	NA	Tissue enriched	detected in some	brain
2	ENSSSCG00000039813	NA	Group enriched	detected in some	brain;cartilage;lymphoid tissue;pineal gland;pituitary gland
2	ENSSSCG00000039828	NA	Tissue enriched	detected in many	brain
2	ENSSSCG00000039841	SHC3	Tissue enhanced	detected in many	brain
2	ENSSSCG00000039918	SRR	Low tissue specificity	detected in all	NA
2	ENSSSCG00000039939	NA	Tissue enhanced	detected in some	brain;lymphoid tissue;penis
2	ENSSSCG00000039970	NA	Tissue enhanced	detected in some	brain
2	ENSSSCG00000039988	NA	Tissue enhanced	detected in some	brain;pineal gland;pituitary gland;retina
2	ENSSSCG00000040031	SMIM32	Tissue enhanced	detected in many	brain;male glands;pineal gland
2	ENSSSCG00000040044	NA	Tissue enriched	detected in single	brain
2	ENSSSCG00000040047	NA	Tissue enriched	detected in many	brain
2	ENSSSCG00000040063	NA	Tissue enhanced	detected in some	brain;fallopian tube;retina
2	ENSSSCG00000040074	NA	Tissue enhanced	detected in many	brain;male glands;salivary gland
2	ENSSSCG00000040173	DLGAP3	Tissue enriched	detected in some	brain
2	ENSSSCG00000040213	NA	Group enriched	detected in some	brain;pineal gland;retina
2	ENSSSCG00000040249	NA	Low tissue specificity	detected in all	NA
2	ENSSSCG00000040253	FAM181A	Group enriched	detected in some	brain;testis
2	ENSSSCG00000040258	NA	Tissue enriched	detected in some	brain
2	ENSSSCG00000040278	IFITM5	Tissue enhanced	detected in many	brain;testis
2	ENSSSCG00000040289	NA	Tissue enhanced	detected in many	cervix
2	ENSSSCG00000040326	NA	Tissue enriched	detected in some	brain
2	ENSSSCG00000040343	NA	Tissue enriched	detected in single	brain
2	ENSSSCG00000040348	LIN7A	Tissue enhanced	detected in all	testis
2	ENSSSCG00000040400	GPR19	Tissue enhanced	detected in many	brain;lymphoid tissue;testis
2	ENSSSCG00000040417	NA	Tissue enhanced	detected in some	brain;pituitary gland;retina
2	ENSSSCG00000040423	NA	Tissue enhanced	detected in some	brain;pineal gland;testis
2	ENSSSCG00000040474	NA	Tissue enhanced	detected in many	brain
2	ENSSSCG00000040477	NA	Tissue enriched	detected in single	brain
2	ENSSSCG00000040499	NA	Tissue enhanced	detected in some	brain;retina
2	ENSSSCG00000040508	NA	Tissue enriched	detected in some	brain
2	ENSSSCG00000040545	NA	Tissue enhanced	detected in many	brain
2	ENSSSCG00000040557	SERTM1	Tissue enhanced	detected in all	brain
2	ENSSSCG00000040576	NA	Tissue enhanced	detected in many	brain
2	ENSSSCG00000040590	NA	Group enriched	detected in some	brain;stomach
2	ENSSSCG00000040609	NA	Tissue enhanced	detected in some	brain;retina;testis
2	ENSSSCG00000040618	NA	Tissue enhanced	detected in some	brain;retina
2	ENSSSCG00000040638	DIO2	Tissue enhanced	detected in many	mouth;pituitary gland;thyroid gland
2	ENSSSCG00000040650	NA	Tissue enriched	detected in some	brain
2	ENSSSCG00000040749	C16orf70	Low tissue specificity	detected in all	NA
2	ENSSSCG00000040852	NA	Tissue enhanced	detected in many	brain;cartilage;retina
2	ENSSSCG00000040888	KCTD13	Tissue enhanced	detected in all	brain
2	ENSSSCG00000040919	RTN4RL2	Low tissue specificity	detected in all	NA
2	ENSSSCG00000040960	NA	Tissue enhanced	detected in many	kidney
2	ENSSSCG00000040982	NA	Tissue enhanced	detected in some	brain;choroid plexus;retina
3	ENSSSCG00000000020	PHF21B	Low tissue specificity	detected in many	NA
3	ENSSSCG00000000022	RTL6	Low tissue specificity	detected in all	NA
3	ENSSSCG00000000035	TTLL1	Tissue enhanced	detected in all	brain;lens;testis
3	ENSSSCG00000000062	CSDC2	Tissue enhanced	detected in many	adrenal gland;brain;ovary
3	ENSSSCG00000000167	RIC8B	Low tissue specificity	detected in all	NA
3	ENSSSCG00000000169	POLR3B	Tissue enhanced	detected in all	testis
3	ENSSSCG00000000206	FAIM2	Tissue enhanced	detected in many	brain;pineal gland;retina
3	ENSSSCG00000000262	SPRYD3	Low tissue specificity	detected in all	NA
3	ENSSSCG00000000292	ZNF385A	Tissue enhanced	detected in all	pineal gland;retina
3	ENSSSCG00000000362	RDH5	Tissue enhanced	detected in many	adipose tissue;aorta;brain;choroid plexus
3	ENSSSCG00000000363	GDF11	Tissue enriched	detected in many	brain
3	ENSSSCG00000000531	BICD1	Tissue enhanced	detected in many	brain
3	ENSSSCG00000000601	PTPRO	Tissue enriched	detected in some	lens
3	ENSSSCG00000000645	GABARAPL1	Tissue enhanced	detected in all	lens
3	ENSSSCG00000000665	RIMKLB	Tissue enhanced	detected in all	lens
3	ENSSSCG00000000716	KCNA1	Group enriched	detected in some	adrenal gland;brain
3	ENSSSCG00000000717	KCNA6	Tissue enriched	detected in some	brain
3	ENSSSCG00000000779	KIF21A	Tissue enhanced	detected in many	brain;lens;retina
3	ENSSSCG00000000789	CNTN1	Group enriched	detected in many	brain;pineal gland;pituitary gland
3	ENSSSCG00000000873	ANO4	Tissue enhanced	detected in many	brain;cervix
3	ENSSSCG00000000952	NA	Low tissue specificity	detected in all	NA
3	ENSSSCG00000000978	MLC1	Tissue enriched	detected in some	brain
3	ENSSSCG00000001045	ELOVL2	Group enriched	detected in many	brain;pineal gland;retina;testis;vagus nerve
3	ENSSSCG00000001207	PGBD1	Tissue enhanced	detected in all	brain
3	ENSSSCG00000001216	NA	Low tissue specificity	detected in many	NA
3	ENSSSCG00000001247	ZFP57	Tissue enriched	detected in some	brain
3	ENSSSCG00000001248	MOG	Tissue enriched	detected in some	brain
3	ENSSSCG00000001372	GNL1	Low tissue specificity	detected in all	NA
3	ENSSSCG00000001716	RCAN2	Tissue enriched	detected in many	lens
3	ENSSSCG00000001750	PAQR8	Tissue enhanced	detected in many	brain;stomach;vagus nerve
3	ENSSSCG00000001760	ACSBG1	Tissue enhanced	detected in many	brain;vagus nerve
3	ENSSSCG00000001762	NA	Tissue enhanced	detected in many	brain
3	ENSSSCG00000001764	SH2D7	Tissue enhanced	detected in many	brain
3	ENSSSCG00000001795	SH3GL3	Group enriched	detected in many	brain;testis
3	ENSSSCG00000001808	CPEB1	Tissue enriched	detected in many	lens
3	ENSSSCG00000001847	MESP1	Low tissue specificity	detected in all	NA
3	ENSSSCG00000001887	SCAMP5	Tissue enhanced	detected in many	brain;retina
3	ENSSSCG00000001888	RPP25	Group enriched	detected in many	brain;lens
3	ENSSSCG00000001964	NPAS3	Tissue enhanced	detected in many	brain;cartilage
3	ENSSSCG00000001983	SDR39U1	Low tissue specificity	detected in all	NA
3	ENSSSCG00000002025	SLC22A17	Group enriched	detected in many	brain;choroid plexus
3	ENSSSCG00000002305	EXD2	Low tissue specificity	detected in all	NA
3	ENSSSCG00000002315	SLC8A3	Tissue enhanced	detected in many	brain;cartilage;skeletal muscle
3	ENSSSCG00000002367	ISCA2	Tissue enhanced	detected in all	epididymis
3	ENSSSCG00000002379	NA	Low tissue specificity	detected in all	NA
3	ENSSSCG00000002423	KCNK10	Tissue enhanced	detected in many	brain;cornea;stomach
3	ENSSSCG00000002450	SLC24A4	Tissue enriched	detected in some	choroid plexus
3	ENSSSCG00000002470	DDX24	Tissue enhanced	detected in all	testis
3	ENSSSCG00000002472	IFI27L2	Low tissue specificity	detected in all	NA
3	ENSSSCG00000002474	PPP4R4	Tissue enhanced	detected in many	brain;epididymis;testis
3	ENSSSCG00000002627	GSTA4	Tissue enhanced	detected in many	brain;lens;pineal gland
3	ENSSSCG00000002637	NA	Tissue enhanced	detected in many	brain;lens
3	ENSSSCG00000002696	VAT1L	Group enriched	detected in many	adrenal gland;brain;choroid plexus;ovary
3	ENSSSCG00000002720	NA	Tissue enhanced	detected in some	choroid plexus;kidney
3	ENSSSCG00000002739	PHLPP2	Low tissue specificity	detected in all	NA
3	ENSSSCG00000002805	CFAP20	Tissue enriched	detected in all	lens
3	ENSSSCG00000002819	ARL2BP	Low tissue specificity	detected in all	NA
3	ENSSSCG00000002830	IRX6	Group enriched	detected in some	brain;heart;kidney;retina
3	ENSSSCG00000002836	SALL1	Tissue enhanced	detected in many	kidney;lens;liver;pineal gland;thyroid gland
3	ENSSSCG00000002847	GPT2	Tissue enhanced	detected in many	brain;kidney;liver
3	ENSSSCG00000002864	SLC7A10	Tissue enhanced	detected in many	brain;mesothelial tissue;synovial tissue;vagus nerve
3	ENSSSCG00000002910	ALKBH6	Tissue enriched	detected in all	choroid plexus
3	ENSSSCG00000002916	APLP1	Group enriched	detected in many	brain;pituitary gland
3	ENSSSCG00000002921	NA	Tissue enhanced	detected in many	brain;lens;pineal gland
3	ENSSSCG00000002933	ZNF382	Tissue enhanced	detected in all	lens
3	ENSSSCG00000002937	NA	Low tissue specificity	detected in all	NA
3	ENSSSCG00000002938	NA	Low tissue specificity	detected in all	NA
3	ENSSSCG00000003038	GRIK5	Tissue enhanced	detected in many	testis
3	ENSSSCG00000003059	ZNF428	Low tissue specificity	detected in all	NA
3	ENSSSCG00000003107	ARHGAP35	Low tissue specificity	detected in all	NA
3	ENSSSCG00000003157	LIN7B	Tissue enhanced	detected in all	brain;lens
3	ENSSSCG00000003240	NA	Low tissue specificity	detected in all	NA
3	ENSSSCG00000003271	TTYH1	Tissue enhanced	detected in all	brain
3	ENSSSCG00000003326	NA	Tissue enhanced	detected in all	brain;kidney;pituitary gland
3	ENSSSCG00000003356	MMEL1	Tissue enriched	detected in some	testis
3	ENSSSCG00000003396	CLSTN1	Tissue enhanced	detected in all	brain
3	ENSSSCG00000003421	FBXO44	Tissue enhanced	detected in all	brain
3	ENSSSCG00000003429	CLCN6	Tissue enriched	detected in all	epididymis
3	ENSSSCG00000003464	DNAJC16	Low tissue specificity	detected in all	NA
3	ENSSSCG00000003543	NIPAL3	Low tissue specificity	detected in all	NA
3	ENSSSCG00000003551	PAQR7	Tissue enhanced	detected in many	brain;testis
3	ENSSSCG00000003687	EPB41L3	Tissue enhanced	detected in all	kidney
3	ENSSSCG00000003712	OSBPL1A	Tissue enhanced	detected in all	brain;lens
3	ENSSSCG00000003722	CDH2	Tissue enhanced	detected in many	heart;lens;pituitary gland
3	ENSSSCG00000003736	ASXL3	Tissue enhanced	detected in many	brain;lens;testis
3	ENSSSCG00000003738	MAPRE2	Tissue enhanced	detected in all	brain
3	ENSSSCG00000003807	DNAJC6	Tissue enhanced	detected in many	brain;lens;pineal gland
3	ENSSSCG00000003818	DOCK7	Low tissue specificity	detected in all	NA
3	ENSSSCG00000003863	ZFYVE9	Low tissue specificity	detected in all	NA
3	ENSSSCG00000003901	FAAH	Tissue enhanced	detected in many	choroid plexus
3	ENSSSCG00000003909	PIK3R3	Tissue enhanced	detected in all	brain
3	ENSSSCG00000003921	ZSWIM5	Tissue enhanced	detected in many	brain;pineal gland
3	ENSSSCG00000003935	NA	Tissue enhanced	detected in many	brain;cartilage;pineal gland;retina
3	ENSSSCG00000003968	RIMKLA	Tissue enhanced	detected in many	brain;lens;mouth;retina
3	ENSSSCG00000003981	ZFP69B	Tissue enhanced	detected in all	lens
3	ENSSSCG00000003987	ZSCAN4	Low tissue specificity	detected in all	NA
3	ENSSSCG00000004092	MTHFD1L	Tissue enhanced	detected in many	epididymis;lens
3	ENSSSCG00000004215	KIAA0408	Tissue enhanced	detected in many	brain;skeletal muscle;smooth muscle
3	ENSSSCG00000004224	NA	Low tissue specificity	detected in all	NA
3	ENSSSCG00000004225	TPD52L1	Tissue enhanced	detected in many	brain;choroid plexus;salivary gland
3	ENSSSCG00000004234	FABP7	Group enriched	detected in some	brain;pineal gland
3	ENSSSCG00000004242	TBC1D32	Tissue enhanced	detected in all	brain
3	ENSSSCG00000004250	SLC35F1	Tissue enhanced	detected in many	brain;choroid plexus;pineal gland;vagus nerve
3	ENSSSCG00000004280	RIMS1	Tissue enhanced	detected in many	brain;lens
3	ENSSSCG00000004346	POU3F2	Group enriched	detected in some	brain;vagus nerve
3	ENSSSCG00000004433	HS3ST5	Tissue enhanced	detected in many	adrenal gland;brain;ductus deferens;kidney
3	ENSSSCG00000004438	TSPYL1	Low tissue specificity	detected in all	NA
3	ENSSSCG00000004439	TSPYL4	Tissue enhanced	detected in many	brain;pineal gland;retina
3	ENSSSCG00000004492	SLC14A1	Tissue enhanced	detected in all	brain;kidney
3	ENSSSCG00000004521	MRO	Group enriched	detected in some	ovary;testis
3	ENSSSCG00000004656	NA	Low tissue specificity	detected in all	NA
3	ENSSSCG00000004661	MYEF2	Low tissue specificity	detected in many	NA
3	ENSSSCG00000004662	SLC24A5	Tissue enhanced	detected in many	choroid plexus
3	ENSSSCG00000004674	NA	Tissue enriched	detected in many	brain
3	ENSSSCG00000004694	FRMD5	Tissue enhanced	detected in many	brain;ductus deferens;epididymis;male glands
3	ENSSSCG00000004705	MAP1A	Tissue enriched	detected in many	brain
3	ENSSSCG00000004718	TTBK2	Low tissue specificity	detected in all	NA
3	ENSSSCG00000004744	TYRO3	Group enriched	detected in many	brain;lens
3	ENSSSCG00000004829	CACHD1	Low tissue specificity	detected in many	NA
3	ENSSSCG00000004835	MAGEL2	Tissue enhanced	detected in many	brain;pituitary gland
3	ENSSSCG00000004836	NA	Tissue enhanced	detected in many	brain;lens
3	ENSSSCG00000004849	APBA2	Group enriched	detected in some	brain;epididymis;lens;pineal gland
3	ENSSSCG00000004858	SALL3	Tissue enhanced	detected in some	brain;heart;male glands
3	ENSSSCG00000004903	CDH20	Tissue enriched	detected in some	brain
3	ENSSSCG00000004919	NEDD4L	Low tissue specificity	detected in all	NA
3	ENSSSCG00000004932	IGDCC3	Tissue enhanced	detected in many	brain;lymphoid tissue
3	ENSSSCG00000004962	CORO2B	Tissue enhanced	detected in many	brain
3	ENSSSCG00000004976	LRRC49	Tissue enhanced	detected in some	brain;pineal gland;pituitary gland;retina;testis
3	ENSSSCG00000005002	MDGA2	Tissue enhanced	detected in many	brain;lens;retina;thyroid gland
3	ENSSSCG00000005043	DDHD1	Tissue enhanced	detected in all	male glands
3	ENSSSCG00000005071	C14orf37	Tissue enriched	detected in many	pineal gland
3	ENSSSCG00000005167	SLC24A2	Group enriched	detected in some	brain;epididymis;lens;pineal gland;retina
3	ENSSSCG00000005194	PTPRD	Tissue enhanced	detected in many	brain;cartilage;kidney
3	ENSSSCG00000005199	GLDC	Group enriched	detected in many	epididymis;lens;liver;retina
3	ENSSSCG00000005250	APBA1	Tissue enhanced	detected in many	brain;lens
3	ENSSSCG00000005257	NA	Tissue enhanced	detected in many	choroid plexus;lens
3	ENSSSCG00000005287	PSAT1	Tissue enhanced	detected in many	brain
3	ENSSSCG00000005326	NA	Tissue enhanced	detected in many	brain
3	ENSSSCG00000005391	MSANTD3-TMEFF1	Tissue enhanced	detected in many	brain
3	ENSSSCG00000005400	GRIN3A	Tissue enhanced	detected in many	brain
3	ENSSSCG00000005475	ZFP37	Tissue enhanced	detected in many	brain
3	ENSSSCG00000005506	MEGF9	Group enriched	detected in many	lens;retina;vagus nerve
3	ENSSSCG00000005607	RALGPS1	Low tissue specificity	detected in all	NA
3	ENSSSCG00000005629	PIP5KL1	Tissue enhanced	detected in many	brain;cartilage
3	ENSSSCG00000005778	HSBP1L1	Tissue enhanced	detected in many	pineal gland;smooth muscle
3	ENSSSCG00000005939	FAM135B	Group enriched	detected in some	brain;pineal gland;retina
3	ENSSSCG00000006023	SYBU	Tissue enhanced	detected in many	brain
3	ENSSSCG00000006035	ANGPT1	Tissue enhanced	detected in many	brain;pituitary gland
3	ENSSSCG00000006053	BAALC	Tissue enhanced	detected in all	brain
3	ENSSSCG00000006121	PIP4P2	Tissue enhanced	detected in many	brain
3	ENSSSCG00000006149	NA	Tissue enhanced	detected in some	brain;lens;pineal gland;retina
3	ENSSSCG00000006159	HEY1	Low tissue specificity	detected in all	NA
3	ENSSSCG00000006162	ZC2HC1A	Low tissue specificity	detected in all	NA
3	ENSSSCG00000006179	NA	Tissue enhanced	detected in all	brain
3	ENSSSCG00000006217	DNAJC5B	Tissue enriched	detected in some	testis
3	ENSSSCG00000006263	ATP6V1H	Tissue enhanced	detected in all	pineal gland
3	ENSSSCG00000006266	ST18	Tissue enriched	detected in some	brain
3	ENSSSCG00000006282	KIFAP3	Tissue enhanced	detected in all	brain;pineal gland
3	ENSSSCG00000006391	ATP1A2	Tissue enhanced	detected in all	brain;choroid plexus;skeletal muscle
3	ENSSSCG00000006392	IGSF8	Tissue enhanced	detected in all	brain
3	ENSSSCG00000006415	CADM3	Tissue enhanced	detected in many	brain;lens;pineal gland;vagus nerve
3	ENSSSCG00000006477	BCAN	Tissue enriched	detected in some	brain
3	ENSSSCG00000006506	SYT11	Tissue enhanced	detected in many	brain;pineal gland
3	ENSSSCG00000006717	PHGDH	Tissue enhanced	detected in many	brain;endometrium
3	ENSSSCG00000006743	SLC22A15	Low tissue specificity	detected in many	NA
3	ENSSSCG00000006758	SYT6	Tissue enriched	detected in some	brain
3	ENSSSCG00000006773	NA	Tissue enhanced	detected in all	brain
3	ENSSSCG00000006831	SORT1	Tissue enhanced	detected in many	brain;epididymis
3	ENSSSCG00000006861	EXTL2	Tissue enhanced	detected in many	brain;testis
3	ENSSSCG00000006900	FAM69A	Tissue enhanced	detected in many	brain;smooth muscle
3	ENSSSCG00000006901	EVI5	Low tissue specificity	detected in all	NA
3	ENSSSCG00000006981	MICU3	Tissue enhanced	detected in all	brain
3	ENSSSCG00000006985	NA	Tissue enhanced	detected in many	lens;liver
3	ENSSSCG00000007034	PSD3	Tissue enhanced	detected in all	brain
3	ENSSSCG00000007155	C20orf194	Low tissue specificity	detected in all	NA
3	ENSSSCG00000007166	PTPRA	Tissue enhanced	detected in all	lens
3	ENSSSCG00000007192	C20orf202	Tissue enhanced	detected in some	brain;lens
3	ENSSSCG00000007314	NA	Tissue enhanced	detected in all	lens
3	ENSSSCG00000007336	NNAT	Tissue enriched	detected in many	pituitary gland
3	ENSSSCG00000007365	L3MBTL1	Tissue enhanced	detected in many	brain;epididymis
3	ENSSSCG00000007370	R3HDML	Tissue enriched	detected in some	lens
3	ENSSSCG00000007421	NA	Tissue enhanced	detected in many	lens;testis
3	ENSSSCG00000007427	ZSWIM3	Low tissue specificity	detected in all	NA
3	ENSSSCG00000007435	NA	Tissue enhanced	detected in many	adrenal gland;ovary;synovial tissue
3	ENSSSCG00000007472	BCAS4	Tissue enhanced	detected in many	lens;pineal gland
3	ENSSSCG00000007478	ATP9A	Low tissue specificity	detected in all	NA
3	ENSSSCG00000007501	BMP7	Tissue enhanced	detected in many	choroid plexus
3	ENSSSCG00000007692	NA	Tissue enhanced	detected in all	brain
3	ENSSSCG00000007728	NA	Tissue enhanced	detected in many	brain;cornea;vagus nerve
3	ENSSSCG00000007823	ZKSCAN2	Tissue enhanced	detected in many	retina
3	ENSSSCG00000007864	GPRC5B	Tissue enhanced	detected in all	brain;lens;ovary
3	ENSSSCG00000007998	RHBDL1	Low tissue specificity	detected in all	NA
3	ENSSSCG00000008175	CHST10	Tissue enhanced	detected in many	brain
3	ENSSSCG00000008250	NA	Group enriched	detected in many	brain;lens;pineal gland
3	ENSSSCG00000008254	NA	Group enriched	detected in many	brain;lens;pineal gland
3	ENSSSCG00000008386	KIAA1841	Tissue enhanced	detected in all	brain;pineal gland
3	ENSSSCG00000008400	CFAP36	Low tissue specificity	detected in all	NA
3	ENSSSCG00000008406	CCDC88A	Tissue enhanced	detected in many	brain;testis
3	ENSSSCG00000008533	ALK	Tissue enhanced	detected in some	brain;choroid plexus;pituitary gland;testis
3	ENSSSCG00000008535	CLIP4	Tissue enhanced	detected in many	testis;vagus nerve
3	ENSSSCG00000008560	DPYSL5	Tissue enriched	detected in some	brain
3	ENSSSCG00000008572	GAREM2	Tissue enhanced	detected in many	brain
3	ENSSSCG00000008574	KIF3C	Tissue enhanced	detected in all	brain
3	ENSSSCG00000008577	DNAJC27	Tissue enhanced	detected in many	brain;testis
3	ENSSSCG00000008625	NTSR2	Tissue enriched	detected in some	brain
3	ENSSSCG00000008644	KIDINS220	Low tissue specificity	detected in all	NA
3	ENSSSCG00000008686	C4orf48	Tissue enhanced	detected in many	brain;lens;testis
3	ENSSSCG00000008689	ZFYVE28	Tissue enhanced	detected in many	brain
3	ENSSSCG00000008761	TBC1D19	Tissue enhanced	detected in all	lens;lymphoid tissue
3	ENSSSCG00000008803	ATP8A1	Tissue enhanced	detected in many	brain;retina;vagus nerve
3	ENSSSCG00000008809	GABRG1	Group enriched	detected in some	brain;pituitary gland
3	ENSSSCG00000008854	CPE	Tissue enhanced	detected in many	brain;pineal gland;pituitary gland
3	ENSSSCG00000008899	ARL9	Tissue enhanced	detected in all	testis
3	ENSSSCG00000008903	KIAA1211	Tissue enriched	detected in many	epididymis
3	ENSSSCG00000009000	NA	Tissue enriched	detected in some	pineal gland
3	ENSSSCG00000009023	DCLK2	Tissue enhanced	detected in all	brain;lens
3	ENSSSCG00000009045	HHIP	Tissue enhanced	detected in many	cartilage;lymphoid tissue
3	ENSSSCG00000009085	NUDT6	Tissue enhanced	detected in all	choroid plexus
3	ENSSSCG00000009093	BBS7	Low tissue specificity	detected in all	NA
3	ENSSSCG00000009125	ANK2	Tissue enhanced	detected in many	brain;lens
3	ENSSSCG00000009144	ETNPPL	Tissue enhanced	detected in some	brain;liver;lymphoid tissue
3	ENSSSCG00000009160	TACR3	Tissue enhanced	detected in many	fallopian tube;ovary;pituitary gland
3	ENSSSCG00000009228	MAPK10	Tissue enhanced	detected in many	brain
3	ENSSSCG00000009245	SCD5	Tissue enhanced	detected in many	brain
3	ENSSSCG00000009278	FGF9	Tissue enhanced	detected in many	adrenal gland;kidney
3	ENSSSCG00000009326	KATNAL1	Low tissue specificity	detected in all	NA
3	ENSSSCG00000009475	SLAIN1	Tissue enriched	detected in many	brain
3	ENSSSCG00000009500	NA	Tissue enhanced	detected in many	esophagus;fallopian tube;kidney;upper respiratory system
3	ENSSSCG00000009613	DMTN	Tissue enhanced	detected in many	brain;lens
3	ENSSSCG00000009662	STMN4	Tissue enriched	detected in some	brain
3	ENSSSCG00000009666	EPHX2	Tissue enhanced	detected in all	liver
3	ENSSSCG00000009668	CLU	Tissue enhanced	detected in all	cartilage
3	ENSSSCG00000009679	FZD3	Tissue enhanced	detected in many	brain
3	ENSSSCG00000009764	CCDC92	Tissue enhanced	detected in all	brain;testis
3	ENSSSCG00000009822	FAM216A	Low tissue specificity	detected in all	NA
3	ENSSSCG00000009853	WSB2	Tissue enhanced	detected in all	brain;lens
3	ENSSSCG00000009858	FBXO21	Low tissue specificity	detected in all	NA
3	ENSSSCG00000009862	RNFT2	Tissue enhanced	detected in many	brain
3	ENSSSCG00000009927	FAM222A	Tissue enhanced	detected in many	adrenal gland;lens;retina
3	ENSSSCG00000010057	LRRC75B	Tissue enhanced	detected in many	lens;male glands
3	ENSSSCG00000010196	ZNF25	Low tissue specificity	detected in all	NA
3	ENSSSCG00000010212	NA	Tissue enhanced	detected in all	vagus nerve
3	ENSSSCG00000010222	ZNF365	Tissue enhanced	detected in many	brain
3	ENSSSCG00000010239	RUFY2	Low tissue specificity	detected in all	NA
3	ENSSSCG00000010302	USP54	Tissue enhanced	detected in all	brain;male glands
3	ENSSSCG00000010375	GDF2	Tissue enriched	detected in some	liver
3	ENSSSCG00000010506	OPALIN	Tissue enriched	detected in single	brain
3	ENSSSCG00000010530	CRTAC1	Tissue enriched	detected in some	cornea
3	ENSSSCG00000010563	BTRC	Low tissue specificity	detected in all	NA
3	ENSSSCG00000010585	ACTR1A	Low tissue specificity	detected in all	NA
3	ENSSSCG00000010593	CNNM2	Tissue enhanced	detected in all	choroid plexus
3	ENSSSCG00000010621	ADD3	Low tissue specificity	detected in all	NA
3	ENSSSCG00000010691	PLPP4	Tissue enhanced	detected in many	brain;heart;kidney
3	ENSSSCG00000010747	C10orf90	Tissue enhanced	detected in some	brain;skin;testis
3	ENSSSCG00000010855	NA	Low tissue specificity	detected in all	NA
3	ENSSSCG00000010872	AKT3	Low tissue specificity	detected in all	NA
3	ENSSSCG00000010878	EFCAB2	Tissue enhanced	detected in all	testis
3	ENSSSCG00000010879	KIF26B	Tissue enhanced	detected in many	heart;kidney
3	ENSSSCG00000010959	NTRK2	Tissue enhanced	detected in many	brain;cornea
3	ENSSSCG00000011036	STAM	Low tissue specificity	detected in all	NA
3	ENSSSCG00000011114	SEC61A2	Tissue enhanced	detected in all	brain;testis
3	ENSSSCG00000011168	ZNF510	Low tissue specificity	detected in all	NA
3	ENSSSCG00000011208	ZNF385D	Tissue enhanced	detected in many	brain;cartilage;choroid plexus
3	ENSSSCG00000011236	CLASP2	Tissue enhanced	detected in all	brain
3	ENSSSCG00000011267	NA	Tissue enriched	detected in some	brain
3	ENSSSCG00000011306	ZNF502	Low tissue specificity	detected in all	NA
3	ENSSSCG00000011310	ZNF660	Low tissue specificity	detected in many	NA
3	ENSSSCG00000011342	DHX30	Low tissue specificity	detected in all	NA
3	ENSSSCG00000011368	P4HTM	Tissue enhanced	detected in many	brain;kidney
3	ENSSSCG00000011390	IP6K1	Low tissue specificity	detected in all	NA
3	ENSSSCG00000011560	CRELD1	Low tissue specificity	detected in all	NA
3	ENSSSCG00000011635	TMEM108	Tissue enhanced	detected in many	choroid plexus;lens;pineal gland;retina
3	ENSSSCG00000011636	BFSP2	Tissue enriched	detected in single	lens
3	ENSSSCG00000011640	TF	Group enriched	detected in some	brain;liver
3	ENSSSCG00000011681	TRPC1	Tissue enhanced	detected in all	retina
3	ENSSSCG00000011692	ZIC1	Tissue enriched	detected in some	brain
3	ENSSSCG00000011713	P2RY12	Tissue enhanced	detected in many	brain;pineal gland
3	ENSSSCG00000011747	CLDN11	Tissue enriched	detected in some	brain
3	ENSSSCG00000011766	PEX5L	Tissue enhanced	detected in many	brain;retina;vagus nerve
3	ENSSSCG00000011787	MAGEF1	Low tissue specificity	detected in all	NA
3	ENSSSCG00000011821	ATP13A4	Group enriched	detected in some	ductus deferens;epididymis;male glands
3	ENSSSCG00000011872	SEMA5B	Group enriched	detected in many	lens;thyroid gland
3	ENSSSCG00000011906	IGSF11	Tissue enhanced	detected in many	brain;retina;vagus nerve
3	ENSSSCG00000011915	GRAMD1C	Low tissue specificity	detected in all	NA
3	ENSSSCG00000011941	IFT57	Tissue enhanced	detected in all	lens
3	ENSSSCG00000011949	CEP97	Low tissue specificity	detected in all	NA
3	ENSSSCG00000011950	NXPE3	Low tissue specificity	detected in all	NA
3	ENSSSCG00000011999	CADM2	Tissue enhanced	detected in some	brain;pineal gland;retina
3	ENSSSCG00000012039	OLIG2	Tissue enriched	detected in single	brain
3	ENSSSCG00000012040	OLIG1	Tissue enriched	detected in some	brain
3	ENSSSCG00000012062	TTC3	Low tissue specificity	detected in all	NA
3	ENSSSCG00000012100	NA	Tissue enhanced	detected in many	lens
3	ENSSSCG00000012126	NA	Tissue enhanced	detected in many	brain;vagus nerve
3	ENSSSCG00000012182	PCYT1B	Tissue enhanced	detected in some	brain;choroid plexus;pituitary gland;retina;testis
3	ENSSSCG00000012286	ZNF630	Low tissue specificity	detected in all	NA
3	ENSSSCG00000012305	USP27X	Tissue enhanced	detected in many	adrenal gland;brain;pituitary gland
3	ENSSSCG00000012319	NA	Tissue enhanced	detected in many	brain
3	ENSSSCG00000012332	WNK3	Tissue enhanced	detected in many	pituitary gland
3	ENSSSCG00000012350	NA	Tissue enhanced	detected in many	ductus deferens;epididymis
3	ENSSSCG00000012362	ARHGEF9	Tissue enhanced	detected in many	brain;pineal gland
3	ENSSSCG00000012416	CHIC1	Low tissue specificity	detected in many	NA
3	ENSSSCG00000012454	POU3F4	Tissue enriched	detected in some	brain
3	ENSSSCG00000012456	RPS6KA6	Tissue enhanced	detected in many	brain;fallopian tube;pituitary gland
3	ENSSSCG00000012493	TAF7L	Group enriched	detected in some	brain;testis
3	ENSSSCG00000012504	NAP1L3	Tissue enhanced	detected in many	brain
3	ENSSSCG00000012510	ARMCX2	Tissue enhanced	detected in many	brain;pineal gland;pituitary gland
3	ENSSSCG00000012514	BEX5	Tissue enhanced	detected in some	brain;epididymis;pineal gland;pituitary gland
[truncated: 20,343 more rows]

## Sheet: Cluster tissue hypergeom
Cluster nr	Tissue	P-value	Adjusted P-value
1	brain	0	1.4018e-305
1	retina	4.71739e-157	9.38512e-155
1	pineal gland	1.01115e-147	1.6618e-145
1	pituitary gland	1.40895e-128	1.90208e-126
1	adrenal gland	6.46203e-11	1.50781e-09
1	vagus nerve	1.00738e-06	1.74674e-05
1	thyroid gland	0.000562261	0.00743129
1	choroid plexus	0.017944	0.181359
1	cervix	0.0211064	0.209953
1	ductus deferens	0.0467719	0.414936
1	epididymis	0.0717986	0.584911
1	adipose tissue	0.997769	1
1	aorta	1	1
1	bone marrow	0.991654	1
1	breast	1	1
1	cartilage	0.973851	1
1	cornea	0.945513	1
1	dura mater	0.916004	1
1	endometrium	0.212038	1
1	esophagus	1	1
1	fallopian tube	0.967006	1
1	gallbladder	0.391575	1
1	heart	0.96563	1
1	kidney	0.96694	1
1	large intestine	0.999783	1
1	lens	0.97714	1
1	liver	0.674048	1
1	lung	0.999999	1
1	lymphoid tissue	1	1
1	male glands	0.997017	1
1	mesothelial tissue	0.999787	1
1	mouth	0.999997	1
1	not enriched	1	1
1	ovary	0.324744	1
1	penis	0.992389	1
1	salivary gland	0.483963	1
1	skeletal muscle	0.997732	1
1	skin	0.999938	1
1	small intestine	0.99988	1
1	smooth muscle	0.769205	1
1	stomach	1	1
1	synovial tissue	0.975589	1
1	testis	1	1
1	upper respiratory system	1	1
1	urinary bladder	0.985147	1
2	brain	0	1.4018e-305
2	retina	1.28193e-33	6.0571e-32
2	pineal gland	1.3518e-09	2.95365e-08
2	adrenal gland	1.40682e-07	2.63498e-06
2	epididymis	0.000335636	0.00453109
2	pituitary gland	0.00154309	0.0190617
2	ovary	0.00235997	0.0285701
2	skin	0.0313282	0.29312
2	thyroid gland	0.04693	0.414936
2	vagus nerve	0.0607824	0.511817
2	cervix	0.0738296	0.597593
2	adipose tissue	0.487764	1
2	aorta	0.941182	1
2	bone marrow	0.992908	1
2	breast	0.447397	1
2	cartilage	0.95623	1
2	choroid plexus	0.20528	1
2	cornea	0.847058	1
2	ductus deferens	0.283692	1
2	dura mater	0.836254	1
2	endometrium	0.220012	1
2	esophagus	0.733739	1
2	fallopian tube	0.83037	1
2	gallbladder	0.760742	1
2	heart	0.198949	1
2	kidney	0.939451	1
2	large intestine	0.988852	1
2	lens	0.994855	1
2	liver	0.999736	1
2	lung	0.99999	1
2	lymphoid tissue	0.980616	1
2	male glands	0.568921	1
2	mesothelial tissue	0.99527	1
2	mouth	0.843625	1
2	not enriched	1	1
2	penis	0.226897	1
2	salivary gland	0.199046	1
2	skeletal muscle	0.916603	1
2	small intestine	0.998873	1
2	smooth muscle	0.201477	1
2	stomach	0.754301	1
2	synovial tissue	0.161529	1
2	testis	0.999825	1
2	upper respiratory system	0.993755	1
2	urinary bladder	0.143072	1
3	brain	2.18355e-201	1.03173e-198
3	lens	1.90703e-52	1.10901e-50
3	pineal gland	5.29802e-46	2.82063e-44
3	vagus nerve	3.86102e-17	1.18656e-15
3	pituitary gland	9.69722e-17	2.90917e-15
3	retina	1.6126e-06	2.77051e-05
3	choroid plexus	0.000376645	0.00504865
3	ductus deferens	0.0109617	0.114462
3	adrenal gland	0.0236493	0.230993
3	ovary	0.0308193	0.289074
3	epididymis	0.0341792	0.316404
3	adipose tissue	0.98412	1
3	aorta	0.998446	1
3	bone marrow	0.999917	1
3	breast	0.978721	1
3	cartilage	0.630472	1
3	cervix	0.597633	1
3	cornea	0.43682	1
3	dura mater	0.995631	1
3	endometrium	0.894618	1
3	esophagus	0.983067	1
3	fallopian tube	0.999687	1
3	gallbladder	0.974186	1
3	heart	0.993442	1
3	kidney	0.16811	1
3	large intestine	1	1
3	liver	0.999988	1
3	lung	1	1
3	lymphoid tissue	1	1
3	male glands	0.890026	1
3	mesothelial tissue	0.925105	1
3	mouth	0.999883	1
3	not enriched	1	1
3	penis	1	1
3	salivary gland	0.998572	1
3	skeletal muscle	0.999986	1
3	skin	0.999922	1
3	small intestine	1	1
3	smooth muscle	0.914442	1
3	stomach	1	1
3	synovial tissue	0.891518	1
3	testis	0.999981	1
3	thyroid gland	0.649119	1
3	upper respiratory system	1	1
3	urinary bladder	1	1
4	brain	3.84901e-71	2.64532e-69
4	vagus nerve	6.47883e-34	3.1e-32
4	cartilage	1.81607e-10	4.08616e-09
4	ovary	0.0131933	0.136632
4	skeletal muscle	0.0236378	0.230993
4	synovial tissue	0.0342353	0.316404
4	ductus deferens	0.0356919	0.326672
4	kidney	0.0416746	0.37777
4	smooth muscle	0.0469822	0.414936
4	heart	0.131576	0.960148
4	adipose tissue	0.377248	1
4	adrenal gland	0.931718	1
4	aorta	0.993999	1
4	bone marrow	0.977978	1
4	breast	0.941682	1
4	cervix	0.556011	1
4	choroid plexus	0.912744	1
4	cornea	0.913543	1
4	dura mater	0.37757	1
4	endometrium	0.984784	1
4	epididymis	0.998466	1
4	esophagus	1	1
4	fallopian tube	0.998887	1
4	gallbladder	0.63003	1
4	large intestine	0.999978	1
4	lens	0.329259	1
4	liver	0.999928	1
4	lung	0.999291	1
4	lymphoid tissue	0.999981	1
4	male glands	0.980782	1
4	mesothelial tissue	0.984084	1
4	mouth	0.948141	1
4	not enriched	0.999968	1
4	penis	0.6718	1
4	pineal gland	0.82864	1
4	pituitary gland	0.999999	1
4	retina	0.999169	1
4	salivary gland	0.969682	1
4	skin	0.774513	1
4	small intestine	0.999931	1
4	stomach	0.862088	1
4	testis	1	1
4	thyroid gland	0.663919	1
4	upper respiratory system	0.999997	1
4	urinary bladder	0.800772	1
5	lymphoid tissue	3.71854e-11	8.73049e-10
5	male glands	0.000258627	0.00354206
5	synovial tissue	0.000576981	0.0075784
5	stomach	0.00140496	0.0174159
5	not enriched	0.00188958	0.0231153
5	salivary gland	0.0028748	0.0341722
5	urinary bladder	0.0447125	0.399559
5	cervix	0.0685791	0.563541
5	skin	0.0826203	0.654727
5	epididymis	0.110952	0.84386
5	adipose tissue	0.991086	1
5	adrenal gland	0.995504	1
5	aorta	0.934743	1
5	bone marrow	0.761473	1
5	brain	0.995835	1
5	breast	0.35196	1
5	cartilage	0.433615	1
5	choroid plexus	0.996835	1
5	cornea	0.714144	1
5	ductus deferens	0.545196	1
5	dura mater	0.757418	1
5	endometrium	0.696739	1
5	esophagus	0.76591	1
5	fallopian tube	0.999841	1
5	gallbladder	0.321698	1
5	heart	0.999932	1
5	kidney	0.649235	1
5	large intestine	0.804033	1
5	lens	0.999932	1
5	liver	0.999187	1
5	lung	0.915053	1
5	mesothelial tissue	0.998899	1
5	mouth	0.954757	1
5	ovary	0.775167	1
5	penis	0.576875	1
5	pineal gland	0.996764	1
5	pituitary gland	0.999633	1
5	retina	0.999994	1
5	skeletal muscle	0.999967	1
5	small intestine	0.318415	1
5	smooth muscle	0.195066	1
5	testis	1	1
5	thyroid gland	0.90907	1
5	upper respiratory system	0.999864	1
5	vagus nerve	0.706218	1
6	retina	2.41775e-97	2.40502e-95
6	testis	1.59705e-34	7.73953e-33
6	brain	4.00686e-23	1.44247e-21
6	pituitary gland	3.77519e-13	9.51348e-12
6	adrenal gland	0.00588858	0.0652214
6	fallopian tube	0.00721778	0.0784
6	ductus deferens	0.022246	0.218984
6	adipose tissue	1	1
6	aorta	0.492087	1
6	bone marrow	1	1
6	breast	0.454411	1
6	cartilage	0.711372	1
6	cervix	1	1
6	choroid plexus	0.391375	1
6	cornea	1	1
6	dura mater	1	1
6	endometrium	1	1
6	epididymis	0.508892	1
6	esophagus	0.347702	1
6	gallbladder	0.441248	1
6	heart	1	1
6	kidney	1	1
6	large intestine	0.830336	1
6	lens	1	1
6	liver	1	1
6	lung	1	1
6	lymphoid tissue	0.973526	1
6	male glands	0.983627	1
6	mesothelial tissue	0.276075	1
6	mouth	1	1
6	not enriched	1	1
6	ovary	1	1
6	penis	1	1
6	pineal gland	0.713032	1
6	salivary gland	1	1
6	skeletal muscle	0.90284	1
6	skin	1	1
6	small intestine	1	1
6	smooth muscle	1	1
6	stomach	1	1
6	synovial tissue	1	1
6	thyroid gland	1	1
6	upper respiratory system	1	1
6	urinary bladder	1	1
6	vagus nerve	1	1
7	retina	3.21051e-172	7.58482e-170
7	pineal gland	5.53552e-33	2.46168e-31
7	brain	0.005613	0.0628594
7	adipose tissue	1	1
7	adrenal gland	1	1
7	aorta	1	1
7	bone marrow	1	1
7	breast	1	1
7	cartilage	0.956984	1
7	cervix	1	1
7	choroid plexus	0.282016	1
7	cornea	0.387092	1
7	ductus deferens	0.694432	1
7	dura mater	1	1
7	endometrium	1	1
7	epididymis	0.903176	1
7	esophagus	1	1
7	fallopian tube	1	1
7	gallbladder	1	1
7	heart	0.910915	1
7	kidney	0.599646	1
7	large intestine	1	1
7	lens	0.921658	1
7	liver	0.978365	1
7	lung	1	1
7	lymphoid tissue	0.99429	1
7	male glands	0.390573	1
7	mesothelial tissue	0.871093	1
7	mouth	0.688111	1
7	not enriched	1	1
7	ovary	0.4974	1
7	penis	1	1
7	pituitary gland	0.506613	1
7	salivary gland	1	1
7	skeletal muscle	0.989869	1
7	skin	1	1
7	small intestine	0.986283	1
7	smooth muscle	1	1
7	stomach	0.994071	1
7	synovial tissue	1	1
7	testis	1	1
7	thyroid gland	1	1
7	upper respiratory system	0.994826	1
7	urinary bladder	1	1
7	vagus nerve	0.883627	1
8	brain	3.79453e-15	1.0704e-13
8	pituitary gland	0.00362117	0.0423778
8	dura mater	0.0297009	0.279277
8	cornea	0.103179	0.787913
8	urinary bladder	0.12717	0.942557
8	adipose tissue	0.36027	1
8	adrenal gland	0.325355	1
8	aorta	1	1
8	bone marrow	1	1
8	breast	1	1
8	cartilage	0.57451	1
8	cervix	0.203826	1
8	choroid plexus	1	1
8	ductus deferens	1	1
8	endometrium	0.171966	1
8	epididymis	1	1
8	esophagus	1	1
8	fallopian tube	0.443528	1
8	gallbladder	1	1
8	heart	1	1
8	kidney	0.600753	1
8	large intestine	1	1
8	lens	1	1
8	liver	1	1
8	lung	1	1
8	lymphoid tissue	1	1
8	male glands	1	1
8	mesothelial tissue	0.298205	1
8	mouth	0.338996	1
8	not enriched	0.983546	1
8	ovary	1	1
8	penis	1	1
8	pineal gland	0.206435	1
8	retina	1	1
8	salivary gland	1	1
8	skeletal muscle	1	1
8	skin	0.510911	1
8	small intestine	1	1
8	smooth muscle	1	1
8	stomach	0.587833	1
8	synovial tissue	0.210269	1
8	testis	1	1
8	thyroid gland	1	1
8	upper respiratory system	1	1
8	vagus nerve	1	1
9	testis	0	1.4018e-305
9	adipose tissue	0.999717	1
9	adrenal gland	0.701088	1
9	aorta	0.995898	1
9	bone marrow	0.996881	1
9	brain	1	1
9	breast	0.714272	1
9	cartilage	1	1
9	cervix	1	1
9	choroid plexus	0.999755	1
9	cornea	0.999011	1
9	ductus deferens	1	1
9	dura mater	0.998443	1
9	endometrium	0.937755	1
9	epididymis	0.999944	1
9	esophagus	0.968768	1
9	fallopian tube	0.993829	1
9	gallbladder	0.991105	1
9	heart	0.999991	1
9	kidney	1	1
9	large intestine	0.99993	1
9	lens	1	1
9	liver	1	1
9	lung	1	1
9	lymphoid tissue	1	1
9	male glands	1	1
9	mesothelial tissue	0.999784	1
9	mouth	0.999424	1
9	not enriched	1	1
9	ovary	0.961286	1
9	penis	1	1
9	pineal gland	0.989877	1
9	pituitary gland	0.999333	1
9	retina	0.999319	1
9	salivary gland	0.999464	1
9	skeletal muscle	1	1
9	skin	0.999276	1
9	small intestine	1	1
9	smooth muscle	0.997389	1
9	stomach	0.999999	1
9	synovial tissue	1	1
9	thyroid gland	0.99809	1
9	upper respiratory system	1	1
9	urinary bladder	0.96088	1
9	vagus nerve	0.992773	1
10	not enriched	2.48636e-297	1.34263e-294
10	lens	1.949e-15	5.6671e-14
10	adipose tissue	1	1
10	adrenal gland	1	1
10	aorta	1	1
10	bone marrow	1	1
10	brain	1	1
10	breast	1	1
10	cartilage	1	1
10	cervix	0.999888	1
10	choroid plexus	1	1
10	cornea	1	1
10	ductus deferens	0.999999	1
10	dura mater	1	1
10	endometrium	0.999998	1
10	epididymis	1	1
10	esophagus	1	1
10	fallopian tube	1	1
10	gallbladder	1	1
10	heart	1	1
10	kidney	1	1
10	large intestine	1	1
10	liver	1	1
10	lung	1	1
10	lymphoid tissue	1	1
10	male glands	0.864319	1
10	mesothelial tissue	1	1
10	mouth	1	1
10	ovary	0.999994	1
10	penis	1	1
10	pineal gland	0.999726	1
10	pituitary gland	1	1
10	retina	1	1
10	salivary gland	1	1
10	skeletal muscle	1	1
10	skin	1	1
10	small intestine	1	1
10	smooth muscle	1	1
10	stomach	1	1
10	synovial tissue	0.999999	1
10	testis	1	1
10	thyroid gland	1	1
10	upper respiratory system	1	1
10	urinary bladder	1	1
10	vagus nerve	1	1
11	testis	4.42106e-106	4.64211e-104
11	bone marrow	0.000305637	0.00415578
11	breast	0.00398526	0.0463516
11	adipose tissue	0.896644	1
11	adrenal gland	1	1
11	aorta	0.690199	1
11	brain	0.999993	1
11	cartilage	0.803385	1
11	cervix	1	1
11	choroid plexus	1	1
11	cornea	1	1
11	ductus deferens	0.64696	1
11	dura mater	1	1
11	endometrium	0.616615	1
11	epididymis	0.848815	1
11	esophagus	0.167418	1
11	fallopian tube	1	1
11	gallbladder	1	1
11	heart	1	1
11	kidney	1	1
11	large intestine	1	1
11	lens	1	1
11	liver	1	1
11	lung	1	1
11	lymphoid tissue	0.999931	1
11	male glands	0.999186	1
11	mesothelial tissue	0.264131	1
11	mouth	0.618576	1
11	not enriched	1	1
11	ovary	0.90555	1
11	penis	0.551029	1
11	pineal gland	0.623203	1
11	pituitary gland	0.962805	1
11	retina	1	1
11	salivary gland	1	1
11	skeletal muscle	1	1
11	skin	0.8761	1
11	small intestine	0.888358	1
11	smooth muscle	1	1
11	stomach	1	1
11	synovial tissue	1	1
11	thyroid gland	1	1
11	upper respiratory system	1	1
11	urinary bladder	1	1
11	vagus nerve	1	1
12	skeletal muscle	1.03431e-21	3.58688e-20
12	cartilage	2.77849e-14	7.44872e-13
12	dura mater	1.40811e-07	2.63498e-06
12	heart	1.81446e-07	3.34569e-06
12	smooth muscle	9.50637e-07	1.65595e-05
12	cervix	0.000114237	0.00166724
12	lens	0.000577402	0.0075784
12	ovary	0.000768885	0.00985215
12	penis	0.00478323	0.0542961
12	adipose tissue	0.0352289	0.324003
12	liver	0.0503535	0.437554
12	adrenal gland	0.892367	1
12	aorta	0.335331	1
12	bone marrow	0.479288	1
12	brain	0.997353	1
12	breast	0.85906	1
12	choroid plexus	0.210284	1
12	cornea	0.424682	1
12	ductus deferens	0.9681	1
12	endometrium	1	1
12	epididymis	0.999874	1
12	esophagus	0.913309	1
12	fallopian tube	0.999947	1
12	gallbladder	0.843422	1
12	kidney	0.249255	1
12	large intestine	0.999961	1
12	lung	1	1
12	lymphoid tissue	1	1
12	male glands	0.999921	1
12	mesothelial tissue	0.233175	1
12	mouth	1	1
12	not enriched	0.151402	1
12	pineal gland	0.987851	1
12	pituitary gland	0.994392	1
12	retina	0.999999	1
12	salivary gland	0.601666	1
12	skin	0.997625	1
12	small intestine	0.999996	1
12	stomach	1	1
12	synovial tissue	0.353004	1
12	testis	1	1
12	thyroid gland	0.982713	1
12	upper respiratory system	1	1
12	urinary bladder	1	1
12	vagus nerve	0.164226	1
13	testis	5.31058e-178	1.54415e-175
13	epididymis	0.000550997	0.00730796
13	adipose tissue	1	1
13	adrenal gland	0.930996	1
13	aorta	1	1
13	bone marrow	1	1
13	brain	1	1
13	breast	0.753726	1
13	cartilage	0.506687	1
13	cervix	0.787415	1
13	choroid plexus	0.994906	1
13	cornea	0.886991	1
13	ductus deferens	0.751452	1
13	dura mater	1	1
13	endometrium	1	1
13	esophagus	1	1
13	fallopian tube	0.200893	1
13	gallbladder	1	1
13	heart	0.95536	1
13	kidney	0.998045	1
13	large intestine	1	1
13	lens	0.57555	1
13	liver	0.992164	1
13	lung	1	1
13	lymphoid tissue	0.999997	1
13	male glands	0.957061	1
13	mesothelial tissue	0.690471	1
13	mouth	0.769057	1
13	not enriched	1	1
13	ovary	0.957365	1
13	penis	1	1
13	pineal gland	0.979496	1
13	pituitary gland	0.987736	1
13	retina	0.999493	1
13	salivary gland	0.62986	1
13	skeletal muscle	0.995448	1
13	skin	0.992239	1
13	small intestine	1	1
13	smooth muscle	0.816515	1
13	stomach	0.997573	1
13	synovial tissue	1	1
13	thyroid gland	1	1
13	upper respiratory system	1	1
13	urinary bladder	1	1
13	vagus nerve	1	1
14	lung	0.000950909	0.0121025
14	brain	0.000976792	0.0123902
14	epididymis	0.00811283	0.0873689
14	bone marrow	0.0102272	0.108054
14	small intestine	0.0445286	0.399559
14	choroid plexus	0.0484329	0.425269
14	stomach	0.0610382	0.512721
14	heart	0.0695528	0.570303
14	testis	0.0805276	0.64074
14	retina	0.0907276	0.707114
14	adipose tissue	1	1
14	adrenal gland	1	1
14	aorta	1	1
14	breast	1	1
14	cartilage	1	1
14	cervix	1	1
14	cornea	1	1
14	ductus deferens	1	1
14	dura mater	1	1
14	endometrium	1	1
14	esophagus	1	1
14	fallopian tube	1	1
14	gallbladder	1	1
14	kidney	1	1
14	large intestine	1	1
14	lens	1	1
14	liver	0.45226	1
14	lymphoid tissue	1	1
14	male glands	1	1
14	mesothelial tissue	1	1
14	mouth	1	1
14	not enriched	0.992149	1
14	ovary	1	1
14	penis	1	1
14	pineal gland	1	1
14	pituitary gland	1	1
14	salivary gland	1	1
14	skeletal muscle	1	1
14	skin	1	1
14	smooth muscle	1	1
14	synovial tissue	1	1
14	thyroid gland	1	1
14	upper respiratory system	1	1
14	urinary bladder	1	1
14	vagus nerve	1	1
15	testis	5.32829e-86	4.47576e-84
15	salivary gland	0.000685135	0.00886921
15	thyroid gland	0.00130207	0.0162974
15	lymphoid tissue	0.00319283	0.037481
15	ovary	0.0702342	0.574643
15	stomach	0.0744381	0.599949
15	adipose tissue	0.778279	1
15	adrenal gland	0.734765	1
15	aorta	1	1
15	bone marrow	0.676944	1
15	brain	1	1
15	breast	0.152292	1
15	cartilage	0.779737	1
15	cervix	1	1
15	choroid plexus	0.927254	1
15	cornea	1	1
15	ductus deferens	0.498944	1
15	dura mater	0.230445	1
15	endometrium	0.470758	1
15	epididymis	0.820027	1
15	esophagus	0.387688	1
15	fallopian tube	1	1
15	gallbladder	0.487385	1
15	heart	1	1
15	kidney	0.188997	1
15	large intestine	0.326503	1
15	lens	1	1
15	liver	1	1
15	lung	0.768911	1
15	male glands	0.844577	1
15	mesothelial tissue	1	1
15	mouth	0.403601	1
15	not enriched	1	1
15	penis	1	1
15	pineal gland	0.94447	1
15	pituitary gland	1	1
15	retina	1	1
15	skeletal muscle	0.931203	1
15	skin	0.691004	1
15	small intestine	1	1
15	smooth muscle	1	1
15	synovial tissue	1	1
15	upper respiratory system	0.808279	1
15	urinary bladder	1	1
15	vagus nerve	0.714557	1
16	aorta	1.55289e-130	2.17404e-128
16	testis	1.61979e-06	2.77051e-05
16	breast	0.0041548	0.0480279
16	mesothelial tissue	0.00524984	0.059237
16	penis	0.0136645	0.140741
16	skin	0.0247842	0.240216
16	adipose tissue	0.0523553	0.452385
16	bone marrow	0.0891764	0.696461
16	endometrium	0.119645	0.900911
16	gallbladder	0.129529	0.954425
16	adrenal gland	0.712959	1
16	brain	0.81461	1
16	cartilage	0.500707	1
16	cervix	0.161702	1
16	choroid plexus	0.914971	1
16	cornea	0.826273	1
16	ductus deferens	0.477901	1
16	dura mater	1	1
16	epididymis	0.167102	1
16	esophagus	1	1
16	fallopian tube	0.844147	1
16	heart	0.177668	1
16	kidney	0.54862	1
16	large intestine	1	1
16	lens	0.980049	1
16	liver	1	1
16	lung	1	1
16	lymphoid tissue	0.981817	1
16	male glands	0.265167	1
16	mouth	0.374531	1
16	not enriched	1	1
16	ovary	0.77074	1
16	pineal gland	0.502843	1
16	pituitary gland	0.871853	1
16	retina	0.971052	1
16	salivary gland	0.632986	1
16	skeletal muscle	1	1
16	small intestine	0.904738	1
16	smooth muscle	1	1
16	stomach	0.299107	1
16	synovial tissue	1	1
16	thyroid gland	0.678881	1
16	upper respiratory system	0.780258	1
16	urinary bladder	0.350365	1
16	vagus nerve	0.692437	1
17	choroid plexus	3.40035e-28	1.33889e-26
17	epididymis	2.41017e-08	4.64818e-07
17	testis	4.92611e-08	9.35713e-07
17	fallopian tube	3.15797e-06	5.30539e-05
17	pituitary gland	4.41367e-05	0.000670027
17	pineal gland	0.00600599	0.0659961
17	brain	0.0712098	0.581368
17	cornea	0.0747548	0.601219
17	retina	0.135939	0.982507
17	adipose tissue	0.909685	1
17	adrenal gland	0.159037	1
17	aorta	1	1
17	bone marrow	1	1
17	breast	1	1
17	cartilage	0.94285	1
17	cervix	1	1
17	ductus deferens	0.668142	1
17	dura mater	0.426004	1
17	endometrium	1	1
17	esophagus	0.542952	1
17	gallbladder	1	1
17	heart	0.883857	1
17	kidney	0.357158	1
17	large intestine	1	1
17	lens	0.323247	1
17	liver	1	1
17	lung	0.408338	1
17	lymphoid tissue	0.999961	1
17	male glands	0.995334	1
17	mesothelial tissue	0.851333	1
17	mouth	0.649741	1
17	not enriched	0.999999	1
17	ovary	0.235096	1
17	penis	1	1
17	salivary gland	1	1
17	skeletal muscle	0.925444	1
17	skin	0.527064	1
17	small intestine	1	1
17	smooth muscle	1	1
17	stomach	0.991527	1
17	synovial tissue	1	1
17	thyroid gland	0.571441	1
17	upper respiratory system	0.20692	1
17	urinary bladder	1	1
17	vagus nerve	1	1
18	testis	2.62283e-45	1.37699e-43
18	endometrium	1.42784e-28	5.74175e-27
18	skin	1.07511e-12	2.65615e-11
18	fallopian tube	2.78242e-06	4.69533e-05
18	heart	0.000925879	0.0118237
18	penis	0.0144467	0.148392
18	pineal gland	0.0561726	0.479306
18	adipose tissue	0.17311	1
18	adrenal gland	1	1
18	aorta	1	1
18	bone marrow	0.292643	1
18	brain	0.991162	1
18	breast	1	1
18	cartilage	0.937159	1
18	cervix	1	1
18	choroid plexus	1	1
18	cornea	0.832572	1
18	ductus deferens	0.485011	1
18	dura mater	1	1
18	epididymis	0.951547	1
18	esophagus	1	1
18	gallbladder	0.473607	1
18	kidney	1	1
18	large intestine	1	1
18	lens	0.981631	1
18	liver	1	1
18	lung	0.755076	1
18	lymphoid tissue	1	1
18	male glands	0.939289	1
18	mesothelial tissue	0.682317	1
18	mouth	0.738315	1
18	not enriched	1	1
18	ovary	0.777755	1
18	pituitary gland	1	1
18	retina	1	1
18	salivary gland	1	1
18	skeletal muscle	0.923492	1
18	small intestine	1	1
18	smooth muscle	1	1
18	stomach	1	1
18	synovial tissue	1	1
18	thyroid gland	1	1
18	upper respiratory system	1	1
18	urinary bladder	1	1
18	vagus nerve	1	1
19	not enriched	3.61355e-30	1.51769e-28
19	skeletal muscle	8.09643e-29	3.29081e-27
19	lens	4.07592e-20	1.32819e-18
19	heart	1.02927e-05	0.000162788
19	male glands	0.0430718	0.389501
19	liver	0.134249	0.974015
19	adipose tissue	0.994922	1
19	adrenal gland	0.764749	1
19	aorta	1	1
19	bone marrow	1	1
19	brain	1	1
19	breast	1	1
19	cartilage	0.999997	1
19	cervix	1	1
19	choroid plexus	0.999343	1
19	cornea	0.999997	1
19	ductus deferens	0.997023	1
19	dura mater	1	1
19	endometrium	0.995281	1
19	epididymis	1	1
19	esophagus	0.983898	1
19	fallopian tube	1	1
19	gallbladder	1	1
19	kidney	0.999987	1
19	large intestine	0.999999	1
19	lung	1	1
19	lymphoid tissue	1	1
19	mesothelial tissue	1	1
19	mouth	0.999992	1
19	ovary	0.898658	1
19	penis	1	1
19	pineal gland	0.999997	1
19	pituitary gland	1	1
19	retina	1	1
19	salivary gland	0.977184	1
19	skin	1	1
19	small intestine	1	1
19	smooth muscle	1	1
19	stomach	1	1
19	synovial tissue	1	1
19	testis	1	1
19	thyroid gland	0.999561	1
19	upper respiratory system	1	1
19	urinary bladder	1	1
19	vagus nerve	1	1
20	adrenal gland	1.10227e-115	1.22546e-113
20	pituitary gland	3.3511e-84	2.75373e-82
20	testis	2.85616e-10	6.38833e-09
20	ovary	4.79105e-09	1.01742e-07
20	adipose tissue	0.833119	1
20	aorta	0.603253	1
20	bone marrow	0.738957	1
20	brain	0.999062	1
20	breast	1	1
20	cartilage	0.854059	1
20	cervix	1	1
20	choroid plexus	0.955628	1
20	cornea	1	1
20	ductus deferens	0.560179	1
20	dura mater	1	1
20	endometrium	0.530617	1
20	epididymis	0.886374	1
20	esophagus	1	1
20	fallopian tube	1	1
20	gallbladder	1	1
20	heart	0.729915	1
20	kidney	0.974783	1
20	large intestine	0.693274	1
20	lens	1	1
20	liver	1	1
20	lung	0.824706	1
20	lymphoid tissue	0.861901	1
20	male glands	0.801956	1
20	mesothelial tissue	0.411851	1
20	mouth	1	1
20	not enriched	1	1
20	penis	1	1
20	pineal gland	1	1
20	retina	1	1
20	salivary gland	1	1
20	skeletal muscle	0.958476	1
20	skin	1	1
20	small intestine	1	1
20	smooth muscle	1	1
20	stomach	0.97135	1
20	synovial tissue	0.611773	1
20	thyroid gland	1	1
20	upper respiratory system	0.973929	1
20	urinary bladder	0.420252	1
20	vagus nerve	0.774673	1
21	epididymis	2.81715e-38	1.41984e-36
21	testis	1.11919e-25	4.18865e-24
21	fallopian tube	2.38219e-11	5.69917e-10
21	breast	0.00605015	0.0662886
21	adipose tissue	1	1
21	adrenal gland	1	1
21	aorta	1	1
21	bone marrow	1	1
21	brain	0.9995	1
21	cartilage	1	1
21	cervix	1	1
21	choroid plexus	1	1
21	cornea	1	1
21	ductus deferens	1	1
21	dura mater	1	1
21	endometrium	0.28812	1
21	esophagus	1	1
21	gallbladder	1	1
21	heart	1	1
21	kidney	0.808644	1
21	large intestine	1	1
21	lens	1	1
21	liver	1	1
21	lung	0.542698	1
21	lymphoid tissue	1	1
21	male glands	1	1
21	mesothelial tissue	0.47152	1
21	mouth	0.525549	1
21	not enriched	1	1
21	ovary	1	1
21	penis	1	1
21	pineal gland	0.786463	1
21	pituitary gland	1	1
21	retina	1	1
21	salivary gland	1	1
21	skeletal muscle	0.760577	1
21	skin	0.7242	1
21	small intestine	1	1
21	smooth muscle	1	1
21	stomach	1	1
21	synovial tissue	1	1
21	thyroid gland	1	1
21	upper respiratory system	1	1
21	urinary bladder	1	1
21	vagus nerve	0.488082	1
22	not enriched	1.01174e-08	2.10131e-07
22	epididymis	0.0104854	0.10998
22	cornea	0.0804449	0.64074
22	adipose tissue	0.582463	1
22	adrenal gland	1	1
22	aorta	1	1
22	bone marrow	1	1
22	brain	1	1
22	breast	0.755428	1
22	cartilage	0.997073	1
22	cervix	0.789038	1
22	choroid plexus	0.267544	1
22	ductus deferens	0.405041	1
22	dura mater	1	1
22	endometrium	0.366229	1
22	esophagus	1	1
22	fallopian tube	0.36014	1
22	gallbladder	0.741494	1
22	heart	1	1
22	kidney	0.866417	1
22	large intestine	1	1
22	lens	0.96662	1
22	liver	0.759547	1
22	lung	1	1
22	lymphoid tissue	0.995448	1
22	male glands	0.452459	1
22	mesothelial tissue	0.218311	1
22	mouth	1	1
22	ovary	0.958025	1
22	penis	0.659049	1
22	pineal gland	0.929222	1
22	pituitary gland	0.988001	1
22	retina	0.469643	1
22	salivary gland	0.166679	1
22	skeletal muscle	0.995568	1
22	skin	0.862071	1
22	small intestine	0.993663	1
22	smooth muscle	0.818048	1
22	stomach	0.997644	1
22	synovial tissue	1	1
22	testis	0.995418	1
22	thyroid gland	0.913301	1
22	upper respiratory system	1	1
22	urinary bladder	1	1
22	vagus nerve	1	1
23	fallopian tube	0	1.4018e-305
23	upper respiratory system	1.64382e-166	3.45203e-164
23	testis	1.15446e-93	1.09097e-91
23	lung	7.23247e-92	6.66799e-90
23	choroid plexus	2.68753e-79	2.07324e-77
23	epididymis	0.0225677	0.221574
23	adipose tissue	0.709758	1
23	adrenal gland	0.871231	1
23	aorta	1	1
23	bone marrow	0.970245	1
23	brain	0.999999	1
23	breast	0.229412	1
23	cartilage	0.999984	1
23	cervix	1	1
23	cornea	0.937297	1
23	ductus deferens	0.63307	1
23	dura mater	0.930502	1
23	endometrium	0.350242	1
23	esophagus	0.674437	1
23	gallbladder	1	1
23	heart	0.999996	1
23	kidney	0.77663	1
23	large intestine	0.999332	1
23	lens	0.999669	1
23	liver	0.999444	1
23	lymphoid tissue	0.999999	1
23	male glands	0.998651	1
23	mesothelial tissue	0.977022	1
23	mouth	0.998706	1
23	not enriched	1	1
23	ovary	0.978504	1
23	penis	1	1
23	pineal gland	0.923476	1
23	pituitary gland	0.322229	1
23	retina	0.891893	1
23	salivary gland	0.961563	1
23	skeletal muscle	0.999712	1
23	skin	0.996422	1
23	small intestine	0.999413	1
23	smooth muscle	0.981852	1
23	stomach	0.99999	1
23	synovial tissue	1	1
23	thyroid gland	0.978267	1
23	urinary bladder	1	1
23	vagus nerve	0.841542	1
24	cervix	1.67242e-31	7.35087e-30
24	brain	1.90841e-28	7.59347e-27
24	thyroid gland	1.89148e-26	7.29572e-25
24	testis	1.75937e-21	5.99138e-20
24	mesothelial tissue	6.5339e-13	1.62488e-11
24	synovial tissue	5.73497e-09	1.20434e-07
24	endometrium	3.77628e-05	0.000577909
24	penis	0.000174622	0.00248148
24	stomach	0.00828459	0.0889652
24	male glands	0.0147667	0.151268
24	skin	0.0295807	0.278841
24	adipose tissue	0.0592006	0.501745
24	urinary bladder	0.0740214	0.597865
24	kidney	0.0785992	0.629457
24	adrenal gland	0.727686	1
24	aorta	1	1
24	bone marrow	0.300845	1
24	breast	0.494291	1
24	cartilage	0.940651	1
24	choroid plexus	0.92337	1
24	cornea	0.838643	1
24	ductus deferens	0.492025	1
24	dura mater	1	1
24	epididymis	0.811314	1
24	esophagus	1	1
24	fallopian tube	0.573371	1
24	gallbladder	1	1
24	heart	0.603541	1
24	large intestine	1	1
24	lens	0.912486	1
24	liver	0.985948	1
24	lung	0.417232	1
24	lymphoid tissue	0.998034	1
24	mouth	0.745465	1
24	not enriched	1	1
24	ovary	0.784556	1
24	pineal gland	0.941191	1
24	pituitary gland	1	1
24	retina	0.975071	1
24	salivary gland	1	1
24	skeletal muscle	1	1
24	small intestine	1	1
24	smooth muscle	1	1
24	upper respiratory system	0.799312	1
24	vagus nerve	1	1
25	upper respiratory system	4.98732e-14	1.32761e-12
25	penis	0.123075	0.917602
25	small intestine	0.12344	0.918513
25	adipose tissue	0.310794	1
25	adrenal gland	1	1
25	aorta	1	1
25	bone marrow	1	1
25	brain	0.858068	1
25	breast	1	1
25	cartilage	1	1
25	cervix	1	1
25	choroid plexus	0.476695	1
25	cornea	1	1
25	ductus deferens	1	1
25	dura mater	1	1
25	endometrium	0.145495	1
25	epididymis	1	1
25	esophagus	1	1
25	fallopian tube	1	1
25	gallbladder	1	1
25	heart	0.548981	1
25	kidney	1	1
25	large intestine	1	1
25	lens	1	1
25	liver	1	1
25	lung	1	1
25	lymphoid tissue	1	1
25	male glands	1	1
25	mesothelial tissue	0.255514	1
25	mouth	0.29175	1
25	not enriched	0.971676	1
25	ovary	1	1
25	pineal gland	1	1
25	pituitary gland	1	1
25	retina	1	1
25	salivary gland	1	1
25	skeletal muscle	1	1
25	skin	1	1
25	smooth muscle	1	1
25	stomach	0.522181	1
25	synovial tissue	0.17856	1
25	testis	0.180447	1
25	thyroid gland	1	1
25	urinary bladder	1	1
25	vagus nerve	1	1
26	mesothelial tissue	1.44702e-33	6.75274e-32
26	skin	0.00647742	0.070561
26	breast	0.0202027	0.201561
26	large intestine	0.133006	0.96685
26	adipose tissue	1	1
26	adrenal gland	1	1
26	aorta	0.218104	1
26	bone marrow	0.300536	1
26	brain	0.935266	1
26	cartilage	0.598088	1
26	cervix	0.215842	1
26	choroid plexus	1	1
26	cornea	0.444966	1
26	ductus deferens	0.196359	1
26	dura mater	1	1
26	endometrium	0.182325	1
26	epididymis	0.631078	1
26	esophagus	1	1
26	fallopian tube	0.464869	1
26	gallbladder	0.19054	1
26	heart	1	1
26	kidney	1	1
26	lens	1	1
26	liver	1	1
26	lung	1	1
26	lymphoid tissue	0.58816	1
26	male glands	0.431758	1
26	mouth	1	1
26	not enriched	0.997341	1
26	ovary	0.39069	1
26	penis	1	1
26	pineal gland	1	1
26	pituitary gland	1	1
26	retina	1	1
26	salivary gland	0.286203	1
26	skeletal muscle	1	1
26	small intestine	0.183188	1
26	smooth muscle	1	1
26	stomach	0.23844	1
26	synovial tissue	1	1
26	testis	0.557125	1
26	thyroid gland	1	1
26	upper respiratory system	0.621131	1
26	urinary bladder	1	1
26	vagus nerve	1	1
27	lung	0.00023147	0.00321676
27	smooth muscle	0.0721146	0.586222
27	thyroid gland	0.10184	0.782144
27	ovary	0.130004	0.956046
27	adipose tissue	1	1
27	adrenal gland	1	1
27	aorta	1	1
27	bone marrow	1	1
27	brain	0.334488	1
27	breast	1	1
27	cartilage	1	1
27	cervix	1	1
27	choroid plexus	1	1
27	cornea	1	1
27	ductus deferens	1	1
27	dura mater	1	1
27	endometrium	1	1
27	epididymis	1	1
27	esophagus	1	1
27	fallopian tube	1	1
27	gallbladder	1	1
27	heart	1	1
27	kidney	1	1
27	large intestine	1	1
27	lens	1	1
27	liver	1	1
27	lymphoid tissue	0.43183	1
27	male glands	0.342817	1
27	mesothelial tissue	1	1
27	mouth	1	1
27	not enriched	0.930685	1
27	penis	1	1
27	pineal gland	1	1
27	pituitary gland	1	1
27	retina	1	1
27	salivary gland	1	1
27	skeletal muscle	1	1
27	skin	1	1
27	small intestine	0.199328	1
27	stomach	1	1
27	synovial tissue	1	1
27	testis	1	1
27	upper respiratory system	0.238777	1
27	urinary bladder	1	1
27	vagus nerve	1	1
28	not enriched	6.71406e-23	2.37188e-21
28	retina	0.000110281	0.00161574
28	adipose tissue	1	1
28	adrenal gland	1	1
28	aorta	1	1
28	bone marrow	1	1
28	brain	0.996515	1
28	breast	0.575649	1
28	cartilage	0.997058	1
28	cervix	0.883185	1
28	choroid plexus	0.580275	1
28	cornea	0.994478	1
28	ductus deferens	0.854915	1
28	dura mater	1	1
28	endometrium	1	1
28	epididymis	0.998502	1
28	esophagus	1	1
28	fallopian tube	0.973554	1
28	gallbladder	0.84537	1
28	heart	0.977771	1
28	kidney	0.971591	1
28	large intestine	1	1
28	lens	0.999885	1
28	liver	0.953836	1
28	lung	1	1
28	lymphoid tissue	0.999996	1
28	male glands	0.99644	1
28	mesothelial tissue	0.964413	1
28	mouth	0.979756	1
28	ovary	1	1
28	penis	1	1
28	pineal gland	0.89993	1
28	pituitary gland	1	1
28	salivary gland	0.949074	1
28	skeletal muscle	0.999434	1
28	skin	0.990678	1
28	small intestine	1	1
28	smooth muscle	1	1
28	stomach	1	1
28	synovial tissue	1	1
28	testis	1	1
28	thyroid gland	0.650392	1
28	upper respiratory system	0.990919	1
28	urinary bladder	1	1
28	vagus nerve	0.969873	1
29	epididymis	1.39504e-188	5.27325e-186
29	ductus deferens	3.52578e-20	1.15891e-18
29	male glands	8.01664e-19	2.50437e-17
29	esophagus	0.000236742	0.00326601
29	synovial tissue	0.0135284	0.139719
29	thyroid gland	0.0202094	0.201561
29	skin	0.0262854	0.252821
29	breast	0.0348635	0.321424
29	endometrium	0.102685	0.785726
29	adipose tissue	0.74451	1
29	adrenal gland	0.905222	1
29	aorta	1	1
29	bone marrow	1	1
29	brain	1	1
29	cartilage	1	1
29	cervix	1	1
29	choroid plexus	1	1
29	cornea	0.963271	1
29	dura mater	0.480084	1
29	fallopian tube	1	1
29	gallbladder	0.329773	1
29	heart	0.977601	1
29	kidney	0.995901	1
29	large intestine	1	1
29	lens	1	1
29	liver	1	1
29	lung	0.925793	1
29	lymphoid tissue	1	1
29	mesothelial tissue	0.879969	1
29	mouth	1	1
29	not enriched	1	1
29	ovary	1	1
29	penis	0.610783	1
29	pineal gland	0.994098	1
29	pituitary gland	1	1
29	retina	0.998753	1
29	salivary gland	0.289141	1
29	skeletal muscle	0.949619	1
29	small intestine	0.14893	1
29	smooth muscle	1	1
29	stomach	0.99504	1
29	testis	0.890228	1
29	upper respiratory system	0.971767	1
29	urinary bladder	1	1
29	vagus nerve	0.892025	1
30	fallopian tube	0.00223234	0.0271327
30	choroid plexus	0.0370902	0.33865
30	thyroid gland	0.046124	0.4112
30	upper respiratory system	0.0544866	0.469156
30	testis	0.054801	0.470791
30	adipose tissue	1	1
30	adrenal gland	1	1
30	aorta	1	1
30	bone marrow	1	1
30	brain	1	1
30	breast	1	1
30	cartilage	1	1
30	cervix	1	1
30	cornea	0.413449	1
30	ductus deferens	1	1
30	dura mater	1	1
30	endometrium	0.166738	1
30	epididymis	0.594901	1
30	esophagus	1	1
30	gallbladder	1	1
30	heart	1	1
30	kidney	1	1
30	large intestine	1	1
30	lens	1	1
30	liver	1	1
30	lung	1	1
30	lymphoid tissue	0.838375	1
30	male glands	0.74161	1
30	mesothelial tissue	1	1
30	mouth	1	1
30	not enriched	0.790199	1
30	ovary	1	1
30	penis	1	1
30	pineal gland	1	1
30	pituitary gland	1	1
30	retina	0.660298	1
30	salivary gland	1	1
30	skeletal muscle	1	1
30	skin	1	1
30	small intestine	1	1
30	smooth muscle	1	1
30	stomach	1	1
30	synovial tissue	1	1
30	urinary bladder	1	1
30	vagus nerve	1	1
31	not enriched	0.0220475	0.218166
31	testis	0.0642723	0.535131
31	liver	0.130495	0.956046
31	adipose tissue	1	1
31	adrenal gland	1	1
31	aorta	1	1
31	bone marrow	1	1
31	brain	1	1
31	breast	1	1
31	cartilage	1	1
31	cervix	1	1
31	choroid plexus	1	1
31	cornea	1	1
31	ductus deferens	1	1
31	dura mater	1	1
31	endometrium	1	1
31	epididymis	0.234246	1
31	esophagus	1	1
31	fallopian tube	1	1
31	gallbladder	1	1
31	heart	1	1
31	kidney	1	1
31	large intestine	1	1
31	lens	1	1
31	lung	0.352371	1
31	lymphoid tissue	1	1
31	male glands	0.753399	1
31	mesothelial tissue	1	1
31	mouth	1	1
31	ovary	1	1
31	penis	1	1
31	pineal gland	1	1
31	pituitary gland	1	1
31	retina	1	1
31	salivary gland	1	1
31	skeletal muscle	1	1
31	skin	1	1
31	small intestine	1	1
31	smooth muscle	1	1
31	stomach	1	1
31	synovial tissue	1	1
31	thyroid gland	0.301062	1
31	upper respiratory system	0.597421	1
31	urinary bladder	1	1
31	vagus nerve	1	1
32	choroid plexus	4.69312e-121	5.37575e-119
32	kidney	3.02141e-46	1.63156e-44
32	cornea	2.79226e-15	8.05705e-14
32	lens	8.12472e-09	1.69677e-07
32	gallbladder	0.00106865	0.013465
32	vagus nerve	0.0149515	0.152748
32	testis	0.0244806	0.238496
32	adipose tissue	0.825459	1
32	adrenal gland	0.45173	1
32	aorta	0.593952	1
32	bone marrow	0.730019	1
32	brain	0.269711	1
32	breast	0.553396	1
32	cartilage	0.964535	1
32	cervix	1	1
32	ductus deferens	0.551029	1
32	dura mater	0.283706	1
32	endometrium	0.166854	1
32	epididymis	0.974086	1
32	esophagus	0.433582	1
32	fallopian tube	0.898779	1
32	heart	0.976109	1
32	large intestine	1	1
32	liver	1	1
32	lung	0.816885	1
32	lymphoid tissue	0.999369	1
32	male glands	0.906442	1
32	mesothelial tissue	1	1
32	mouth	1	1
32	not enriched	1	1
32	ovary	1	1
32	penis	1	1
32	pineal gland	0.234087	1
32	pituitary gland	0.716398	1
32	retina	0.987282	1
32	salivary gland	1	1
32	skeletal muscle	1	1
32	skin	0.938875	1
32	small intestine	0.944814	1
32	smooth muscle	0.622951	1
32	stomach	0.968681	1
32	synovial tissue	1	1
32	thyroid gland	0.405073	1
32	upper respiratory system	0.868027	1
32	urinary bladder	0.412276	1
33	lens	7.87552e-125	9.92315e-123
33	adipose tissue	1	1
33	adrenal gland	1	1
33	aorta	1	1
33	bone marrow	0.353629	1
33	brain	0.999867	1
33	breast	1	1
33	cartilage	0.612178	1
33	cervix	0.57367	1
33	choroid plexus	1	1
33	cornea	0.87309	1
33	ductus deferens	1	1
33	dura mater	1	1
33	endometrium	0.506279	1
33	epididymis	0.861789	1
33	esophagus	1	1
33	fallopian tube	1	1
33	gallbladder	0.523454	1
33	heart	0.971964	1
33	kidney	0.854994	1
33	large intestine	1	1
33	liver	0.952353	1
33	lung	1	1
33	lymphoid tissue	0.999134	1
33	male glands	0.890026	1
33	mesothelial tissue	0.734057	1
33	mouth	0.787423	1
33	not enriched	1	1
33	ovary	0.823977	1
33	penis	0.445412	1
33	pineal gland	0.959501	1
33	pituitary gland	0.693677	1
33	retina	1	1
33	salivary gland	1	1
33	skeletal muscle	1	1
33	skin	0.9311	1
33	small intestine	0.937521	1
33	smooth muscle	1	1
33	stomach	1	1
33	synovial tissue	0.58643	1
33	testis	0.99524	1
33	thyroid gland	1	1
33	upper respiratory system	1	1
33	urinary bladder	0.398739	1
33	vagus nerve	1	1
34	male glands	4.93994e-33	2.22297e-31
34	liver	0.0028434	0.0339055
34	pineal gland	0.00422289	0.0483712
34	testis	0.00576457	0.0640885
34	adipose tissue	0.30045	1
34	adrenal gland	1	1
34	aorta	1	1
34	bone marrow	1	1
34	brain	1	1
34	breast	0.15211	1
34	cartilage	1	1
34	cervix	0.16667	1
34	choroid plexus	1	1
34	cornea	1	1
34	ductus deferens	1	1
34	dura mater	1	1
34	endometrium	1	1
34	epididymis	1	1
34	esophagus	1	1
34	fallopian tube	1	1
34	gallbladder	1	1
34	heart	1	1
34	kidney	0.520226	1
34	large intestine	1	1
34	lens	0.627426	1
34	lung	1	1
34	lymphoid tissue	1	1
34	mesothelial tissue	0.246671	1
34	mouth	0.281904	1
34	not enriched	1	1
34	ovary	1	1
34	penis	1	1
34	pituitary gland	1	1
34	retina	1	1
34	salivary gland	1	1
34	skeletal muscle	1	1
34	skin	0.435655	1
34	small intestine	1	1
34	smooth muscle	1	1
34	stomach	0.507847	1
34	synovial tissue	1	1
34	thyroid gland	1	1
34	upper respiratory system	1	1
34	urinary bladder	1	1
34	vagus nerve	1	1
35	bone marrow	1.36807e-50	7.71837e-49
35	choroid plexus	2.21107e-24	8.03639e-23
35	testis	1.04229e-10	2.37915e-09
35	skin	0.000206875	0.00288556
35	endometrium	0.00160093	0.0197118
35	brain	0.0180342	0.181784
35	adipose tissue	1	1
35	adrenal gland	1	1
35	aorta	0.247616	1
35	breast	1	1
35	cartilage	1	1
35	cervix	1	1
35	cornea	1	1
35	ductus deferens	1	1
35	dura mater	1	1
35	epididymis	0.684346	1
35	esophagus	0.164257	1
35	fallopian tube	0.514715	1
35	gallbladder	1	1
35	heart	1	1
35	kidney	1	1
35	large intestine	1	1
35	lens	1	1
35	liver	1	1
35	lung	1	1
35	lymphoid tissue	1	1
35	male glands	0.822169	1
35	mesothelial tissue	1	1
35	mouth	1	1
35	not enriched	1	1
35	ovary	0.436114	1
35	penis	1	1
35	pineal gland	0.65267	1
35	pituitary gland	1	1
35	retina	1	1
35	salivary gland	1	1
35	skeletal muscle	1	1
35	small intestine	0.599282	1
35	smooth muscle	1	1
35	stomach	1	1
35	synovial tissue	1	1
35	thyroid gland	0.357148	1
35	upper respiratory system	0.674484	1
35	urinary bladder	1	1
35	vagus nerve	1	1
36	thyroid gland	1.1331e-37	5.63567e-36
36	testis	5.07471e-16	1.49862e-14
36	brain	1.59299e-08	3.11995e-07
36	pineal gland	0.000180977	0.00255259
36	adipose tissue	1	1
36	adrenal gland	1	1
36	aorta	1	1
36	bone marrow	1	1
36	breast	1	1
36	cartilage	0.706291	1
36	cervix	1	1
36	choroid plexus	1	1
36	cornea	0.546743	1
36	ductus deferens	1	1
36	dura mater	1	1
36	endometrium	1	1
36	epididymis	0.144466	1
36	esophagus	1	1
36	fallopian tube	1	1
36	gallbladder	1	1
36	heart	1	1
36	kidney	1	1
36	large intestine	1	1
36	lens	0.521499	1
36	liver	1	1
36	lung	1	1
36	lymphoid tissue	1	1
36	male glands	0.311967	1
36	mesothelial tissue	1	1
36	mouth	1	1
36	not enriched	0.999816	1
36	ovary	1	1
36	penis	1	1
36	pituitary gland	1	1
36	retina	1	1
36	salivary gland	0.364387	1
36	skeletal muscle	1	1
36	skin	0.268819	1
36	small intestine	1	1
36	smooth muscle	1	1
36	stomach	1	1
36	synovial tissue	1	1
36	upper respiratory system	1	1
36	urinary bladder	1	1
36	vagus nerve	1	1
37	brain	1.80919e-31	7.86063e-30
37	endometrium	1.32255e-08	2.65918e-07
37	breast	0.0123343	0.128087
37	adipose tissue	1	1
37	adrenal gland	1	1
37	aorta	1	1
37	bone marrow	1	1
37	cartilage	1	1
37	cervix	1	1
37	choroid plexus	1	1
37	cornea	0.724439	1
37	ductus deferens	1	1
37	dura mater	0.469316	1
37	epididymis	0.887319	1
37	esophagus	0.288032	1
37	fallopian tube	1	1
37	gallbladder	1	1
37	heart	1	1
37	kidney	0.627366	1
37	large intestine	0.755981	1
37	lens	1	1
37	liver	1	1
37	lung	1	1
37	lymphoid tissue	0.932056	1
37	male glands	1	1
37	mesothelial tissue	1	1
37	mouth	1	1
37	not enriched	0.999287	1
37	ovary	1	1
37	penis	0.307957	1
37	pineal gland	0.864954	1
37	pituitary gland	1	1
37	retina	1	1
37	salivary gland	1	1
37	skeletal muscle	1	1
37	skin	1	1
37	small intestine	1	1
37	smooth muscle	0.441747	1
37	stomach	1	1
37	synovial tissue	1	1
37	testis	0.22698	1
37	thyroid gland	1	1
37	upper respiratory system	0.880561	1
37	urinary bladder	0.272145	1
37	vagus nerve	1	1
38	thyroid gland	4.95742e-26	1.89283e-24
38	lung	4.81557e-17	1.46797e-15
38	urinary bladder	0.00758721	0.0819419
38	penis	0.0100657	0.107179
38	dura mater	0.0278832	0.265487
38	male glands	0.0411278	0.373709
38	pituitary gland	0.12676	0.941364
38	esophagus	0.131174	0.959069
38	adipose tissue	0.350666	1
38	adrenal gland	1	1
38	aorta	1	1
38	bone marrow	0.276684	1
38	brain	0.983084	1
38	breast	1	1
38	cartilage	0.562208	1
38	cervix	1	1
38	choroid plexus	1	1
38	cornea	1	1
38	ductus deferens	0.179708	1
38	endometrium	1	1
38	epididymis	0.22284	1
38	fallopian tube	0.432542	1
38	gallbladder	1	1
38	heart	1	1
38	kidney	1	1
38	large intestine	0.442231	1
38	lens	1	1
38	liver	1	1
38	lymphoid tissue	1	1
38	mesothelial tissue	1	1
38	mouth	1	1
38	not enriched	1	1
38	ovary	0.361703	1
38	pineal gland	1	1
38	retina	0.28637	1
38	salivary gland	0.263265	1
38	skeletal muscle	1	1
38	skin	1	1
38	small intestine	1	1
38	smooth muscle	1	1
38	stomach	1	1
38	synovial tissue	0.204026	1
38	testis	0.883557	1
38	upper respiratory system	0.585016	1
38	vagus nerve	1	1
39	kidney	4.66195e-182	1.46851e-179
39	breast	4.44382e-07	7.84937e-06
39	pituitary gland	0.000177157	0.00250806
39	thyroid gland	0.00594048	0.0654665
39	skin	0.0159647	0.162222
39	endometrium	0.055084	0.472148
39	ductus deferens	0.067049	0.554584
39	male glands	0.0959842	0.743485
39	adipose tissue	0.603202	1
39	adrenal gland	0.264631	1
39	aorta	0.652095	1
39	bone marrow	1	1
39	brain	0.97716	1
39	cartilage	1	1
39	cervix	1	1
39	choroid plexus	0.68384	1
39	cornea	0.92006	1
39	dura mater	0.711165	1
39	epididymis	0.244434	1
39	esophagus	0.486184	1
39	fallopian tube	0.931656	1
39	gallbladder	0.596326	1
39	heart	0.80714	1
39	large intestine	1	1
39	lens	0.996484	1
39	liver	0.98081	1
39	lung	0.314653	1
39	lymphoid tissue	0.998227	1
39	mesothelial tissue	0.802306	1
39	mouth	0.849705	1
39	not enriched	1	1
39	ovary	0.624278	1
39	penis	1	1
39	pineal gland	0.90136	1
39	retina	0.993983	1
39	salivary gland	0.421377	1
39	skeletal muscle	0.973579	1
39	small intestine	0.96642	1
39	smooth muscle	1	1
39	stomach	0.567186	1
39	synovial tissue	1	1
39	testis	0.707201	1
39	upper respiratory system	0.984473	1
39	urinary bladder	1	1
39	vagus nerve	1	1
40	testis	2.64474e-33	1.20447e-31
40	adipose tissue	1	1
40	adrenal gland	1	1
40	aorta	1	1
40	bone marrow	1	1
40	brain	1	1
40	breast	1	1
40	cartilage	1	1
40	cervix	1	1
40	choroid plexus	0.788906	1
40	cornea	0.668643	1
40	ductus deferens	1	1
40	dura mater	1	1
40	endometrium	1	1
40	epididymis	1	1
40	esophagus	1	1
40	fallopian tube	1	1
40	gallbladder	1	1
40	heart	1	1
40	kidney	1	1
40	large intestine	1	1
40	lens	1	1
40	liver	1	1
40	lung	1	1
40	lymphoid tissue	1	1
40	male glands	0.939305	1
40	mesothelial tissue	1	1
40	mouth	1	1
40	not enriched	0.999978	1
40	ovary	1	1
40	penis	1	1
40	pineal gland	1	1
40	pituitary gland	1	1
40	retina	1	1
40	salivary gland	1	1
40	skeletal muscle	1	1
40	skin	0.761024	1
40	small intestine	1	1
40	smooth muscle	1	1
40	stomach	1	1
40	synovial tissue	1	1
40	thyroid gland	1	1
40	upper respiratory system	1	1
40	urinary bladder	1	1
40	vagus nerve	1	1
41	bone marrow	1.74948e-71	1.22464e-69
41	stomach	4.28511e-06	7.07323e-05
41	penis	7.14937e-05	0.00106396
41	mesothelial tissue	0.0158392	0.161381
41	adipose tissue	0.0332879	0.310687
41	skin	0.0442221	0.397999
41	cartilage	0.0806857	0.64074
41	gallbladder	0.101666	0.782144
41	ovary	0.131912	0.960745
41	adrenal gland	1	1
41	aorta	1	1
41	brain	0.99999	1
41	breast	0.431357	1
41	cervix	1	1
41	choroid plexus	0.880788	1
41	cornea	1	1
41	ductus deferens	0.429248	1
41	dura mater	0.524032	1
41	endometrium	0.403327	1
41	epididymis	0.922553	1
41	esophagus	1	1
41	fallopian tube	0.79891	1
41	heart	0.732065	1
41	kidney	0.918947	1
41	large intestine	0.808479	1
41	lens	1	1
41	liver	1	1
41	lung	0.695431	1
41	lymphoid tissue	0.882898	1
41	male glands	0.893108	1
41	mouth	0.677908	1
41	not enriched	1	1
41	pineal gland	1	1
41	pituitary gland	0.830161	1
41	retina	1	1
41	salivary gland	0.212116	1
41	skeletal muscle	1	1
41	small intestine	0.597901	1
41	smooth muscle	0.494931	1
41	synovial tissue	1	1
41	testis	0.192959	1
41	thyroid gland	0.624768	1
41	upper respiratory system	1	1
41	urinary bladder	0.31079	1
41	vagus nerve	1	1
42	lens	2.33316e-07	4.24007e-06
42	breast	8.56394e-05	0.00126452
42	cartilage	0.0499856	0.437169
42	salivary gland	0.127952	0.944648
42	bone marrow	0.135106	0.978354
42	adipose tissue	1	1
42	adrenal gland	1	1
42	aorta	1	1
42	brain	1	1
42	cervix	1	1
42	choroid plexus	0.285845	1
42	cornea	1	1
42	ductus deferens	1	1
42	dura mater	1	1
42	endometrium	1	1
42	epididymis	0.332973	1
42	esophagus	1	1
42	fallopian tube	1	1
42	gallbladder	1	1
42	heart	1	1
42	kidney	0.328151	1
42	large intestine	1	1
42	liver	1	1
42	lung	1	1
42	lymphoid tissue	1	1
42	male glands	1	1
42	mesothelial tissue	1	1
42	mouth	1	1
42	not enriched	0.943372	1
42	ovary	1	1
42	penis	1	1
42	pineal gland	1	1
42	pituitary gland	1	1
42	retina	1	1
42	skeletal muscle	1	1
42	skin	1	1
42	small intestine	1	1
42	smooth muscle	1	1
42	stomach	1	1
42	synovial tissue	1	1
42	testis	1	1
42	thyroid gland	1	1
42	upper respiratory system	1	1
42	urinary bladder	1	1
42	vagus nerve	1	1
43	breast	4.04617e-30	1.68072e-28
43	lens	0.120461	0.903458
43	adipose tissue	1	1
43	adrenal gland	1	1
43	aorta	1	1
43	bone marrow	1	1
43	brain	1	1
43	cartilage	1	1
43	cervix	1	1
43	choroid plexus	1	1
43	cornea	1	1
43	ductus deferens	1	1
43	dura mater	1	1
43	endometrium	1	1
43	epididymis	1	1
43	esophagus	1	1
43	fallopian tube	0.253956	1
43	gallbladder	1	1
43	heart	1	1
43	kidney	1	1
43	large intestine	1	1
43	liver	1	1
43	lung	1	1
43	lymphoid tissue	1	1
43	male glands	1	1
43	mesothelial tissue	1	1
43	mouth	1	1
43	not enriched	0.999548	1
43	ovary	1	1
43	penis	1	1
43	pineal gland	1	1
43	pituitary gland	1	1
43	retina	1	1
43	salivary gland	0.146134	1
43	skeletal muscle	1	1
43	skin	1	1
43	small intestine	1	1
43	smooth muscle	1	1
43	stomach	1	1
43	synovial tissue	1	1
43	testis	0.560342	1
43	thyroid gland	1	1
43	upper respiratory system	1	1
43	urinary bladder	1	1
43	vagus nerve	1	1
44	not enriched	4.36872e-190	1.83486e-187
44	adipose tissue	1	1
44	adrenal gland	0.994098	1
44	aorta	1	1
44	bone marrow	1	1
44	brain	1	1
44	breast	0.997354	1
44	cartilage	1	1
44	cervix	0.993645	1
44	choroid plexus	1	1
44	cornea	0.999744	1
44	ductus deferens	0.534641	1
44	dura mater	0.824164	1
44	endometrium	0.978482	1
44	epididymis	0.924204	1
44	esophagus	0.923683	1
44	fallopian tube	1	1
44	gallbladder	0.999613	1
44	heart	1	1
44	kidney	1	1
44	large intestine	1	1
44	lens	1	1
44	liver	1	1
44	lung	0.999999	1
44	lymphoid tissue	1	1
44	male glands	1	1
44	mesothelial tissue	0.999904	1
44	mouth	0.998838	1
44	ovary	0.999998	1
44	penis	1	1
44	pineal gland	1	1
44	pituitary gland	1	1
44	retina	1	1
44	salivary gland	1	1
44	skeletal muscle	0.999999	1
44	skin	0.999998	1
44	small intestine	1	1
44	smooth muscle	0.966119	1
44	stomach	1	1
44	synovial tissue	1	1
44	testis	1	1
44	thyroid gland	0.994603	1
44	upper respiratory system	1	1
44	urinary bladder	1	1
44	vagus nerve	0.999948	1
45	lymphoid tissue	7.02962e-141	1.022e-138
45	testis	6.49151e-07	1.13601e-05
45	penis	7.90784e-06	0.000127198
45	pituitary gland	0.000734353	0.00944168
45	breast	0.0680956	0.560788
45	adipose tissue	0.603202	1
45	adrenal gland	1	1
45	aorta	0.652095	1
45	bone marrow	0.784313	1
45	brain	0.922665	1
45	cartilage	1	1
45	cervix	1	1
45	choroid plexus	1	1
45	cornea	1	1
45	ductus deferens	1	1
45	dura mater	0.711165	1
45	endometrium	1	1
45	epididymis	0.925748	1
45	esophagus	1	1
[truncated: 1,781 more rows]
