# Supplementary material for: Genome-wide annotation of protein-coding genes in pig
Source: BMC Biol. 2022 Jan 25;20:25. doi: 10.1186/s12915-022-01229-y (PMC8788080; doi:10.1186/s12915-022-01229-y)
Supplement: Supplementary file 5 — Additional file 5. Supplementary information for annotation of each UMAP cluster, including elevated tissues generated from the hypergeometric test (FDR < 0.001 in sheet 3; Cluster tissue hypergeom), and list of gene set enrichment analysis (GSEA) analysis towards GO-terms. [file 12915_2022_1229_MOESM5_ESM.xlsx]

## Sheet: Sheet info
1	Cluster Annotations	Annotation of each UMAP cluster, including elevated tissues generated from the hypergeometric test (adjusted p-value < 0.001 in sheet 3; Cluster tissue hypergeom).
2	Cluster GO	Result from gene set enrichment analysis (GSEA) towards GO-terms.
3	Comparison to Summers et al	Significant results from hypergeometric test comparing gene overlaps between our clustering and that of Summers et al

## Sheet: Cluster annotations
Dendrogram order	Cluster nr	n genes	Cluster name	Elevated tissues
61	1	910	Brain neurotransmission	adrenal gland, brain, pineal gland, pituitary gland, retina, vagus nerve
64	2	782	Brain neurotransmission	adrenal gland, brain, pineal gland, retina
60	3	826	Brain cellular structure	brain, lens, pineal gland, pituitary gland, retina, vagus nerve
57	4	656	Brain development	brain, cartilage, vagus nerve
51	5	570	Intracellular signalling	lymphoid tissue
62	6	88	Brain uncharacterized	brain, pituitary gland, retina, testis
63	7	173	Retinal	pineal gland, retina
56	8	30	Neurohormonal	brain
72	9	704	Testis spermatogenesis	testis
45	10	2003	Housekeeping transcription	lens, not enriched
71	11	152	Testis uncharacterized	testis
8	12	499	Metabolic	cartilage, dura mater, heart, skeletal muscle, smooth muscle
73	13	203	Testis sperm	testis
78	14	14	Low abundant uncharacterized	NA
74	15	101	Testis uncharacterized	testis
76	16	95	Aorta uncharacterized	aorta, testis
69	17	161	Cilium structure	choroid plexus, epididymis, fallopian tube, pituitary gland, testis
70	18	97	Low abundant uncharacterized	endometrium, fallopian tube, skin, testis
13	19	836	Housekeeping mitochondrial	heart, lens, not enriched, skeletal muscle
2	20	120	Hormonal	adrenal gland, ovary, pituitary gland, testis
68	21	54	Low abundant uncharacterized	epididymis, fallopian tube, testis
77	22	204	Housekeeping transcription	not enriched
66	23	477	Cilium structure	choroid plexus, fallopian tube, lung, testis, upper respiratory system
59	24	99	Low abundant uncharacterized	brain, cervix, endometrium, mesothelial tissue, synovial tissue, testis, thyroid gland
37	25	25	Low abundant uncharacterized	upper respiratory system
9	26	32	Low abundant uncharacterized	mesothelial tissue
79	27	9	Low abundant uncharacterized	NA
80	28	281	Housekeeping mitochondrial translation	not enriched
43	29	179	Male tissue bacterial defense	ductus deferens, epididymis, male glands
81	30	29	Housekeeping structural	NA
82	31	30	Housekeeping uncharacterized	NA
20	32	117	Transport	choroid plexus, cornea, kidney, lens
44	33	112	Lens	lens
39	34	24	Prostate uncharacterized	male glands
67	35	37	Low abundant uncharacterized	bone marrow, choroid plexus, testis
58	36	43	Receptors uncharacterized	brain, testis, thyroid gland
55	37	70	Olfactory bulb	brain, endometrium
30	38	29	Lung and thyroid development	lung, thyroid gland
25	39	137	Kidney transport	breast, kidney
75	40	60	Testis	testis
4	41	82	Low abundant uncharacterized	bone marrow, stomach
46	42	13	Low abundant uncharacterized	lens
24	43	15	Breast uncharacterized	breast
83	44	1159	Housekeeping	not enriched
54	45	137	Thymus uncharacterized	lymphoid tissue, penis, testis
15	46	118	Skeletal muscle contraction	male glands, mouth, skeletal muscle, synovial tissue
50	47	85	Spleen uncharacterized	lymphoid tissue
11	48	11	Low abundant uncharacterized	adipose tissue
12	49	99	Heart contraction	heart, skeletal muscle
14	50	174	Muscle contraction	heart, mouth, skeletal muscle
22	51	406	Liver and kidney	kidney, liver
52	52	173	Housekeeping	lymphoid tissue, not enriched
17	53	19	Housekeeping mitochondrial	heart
65	54	60	Interferons	choroid plexus, fallopian tube
18	55	121	Low abundant uncharacterized	adipose tissue, brain, cornea, heart, liver, lymphoid tissue, retina
29	56	13	Low abundant uncharacterized	lung
32	57	137	Skin	mouth, skin
3	58	55	Immune cells	bone marrow, dura mater
31	59	114	Squamous epithelium	cornea, mouth, skin
36	60	434	Not detected	mouth, penis, upper respiratory system
23	61	160	Enzymes and secretion	esophagus, kidney, liver, male glands, salivary gland, small intestine, upper respiratory system
33	62	115	Squamous epithelium	cornea, mouth, skin, upper respiratory system, urinary bladder
19	63	108	Small intestine	cornea, small intestine
21	64	253	Gastrointestinal	gallbladder, kidney, large intestine, liver, small intestine, stomach
35	65	402	Epithelium	breast, cornea, esophagus, kidney, large intestine, male glands, mouth, salivary gland, skin, stomach, thyroid gland, upper respiratory system, urinary bladder
84	66	2285	Housekeeping mRNA	not enriched
34	67	130	Gastrointestinal	cornea, esophagus, gallbladder, large intestine, male glands, mouth, skin, small intestine, stomach, upper respiratory system
38	68	400	Housekeeping protein processing	male glands, not enriched
41	69	171	Housekeeping	male glands, stomach
47	70	544	Housekeeping	lens, not enriched
40	71	406	Housekeeping regulation	male glands, not enriched
27	72	129	Digestive and respiratory defense	large intestine, lung, small intestine, stomach, upper respiratory system
53	73	270	Housekeeping cell cycle	lymphoid tissue, testis, upper respiratory system
7	74	415	Extracellular matrix	cartilage, cervix, dura mater, mesothelial tissue, penis, smooth muscle, vagus nerve
1	75	260	Housekeeping	not enriched, ovary, stomach
6	76	595	Housekeeping regulation	aorta, cartilage, cervix, ductus deferens, mesothelial tissue, ovary, smooth muscle, synovial tissue, urinary bladder
49	77	245	Housekeeping defense	lymphoid tissue, synovial tissue
26	78	249	Lymphoid T cells	large intestine, lymphoid tissue, small intestine, stomach
48	79	234	Lymphoid myeloid	lung, lymphoid tissue, stomach, synovial tissue
16	80	7	Heart uncharacterized	heart, lymphoid tissue
5	81	322	Vasculature and connective tissue	adipose tissue, aorta, bone marrow, heart, mesothelial tissue, penis, synovial tissue
28	82	97	Lymphoid B cell	lung, lymphoid tissue, small intestine, upper respiratory system
10	83	14	Not detected	adipose tissue
42	84	38	Epithelium transcription regulation	cervix, ductus deferens, epididymis, kidney, male glands, smooth muscle, urinary bladder

## Sheet: Cluster GO
Cluster nr	Term	GO	Database	Overlap	P-value	Adjusted P-value	Genes
1	chemical synaptic transmission (GO:0007268)	GO:0007268	GO_Biological_Process_2018	83/289	1.15777e-48	5.90809e-45	GABRB3;GABRB2;SNAP25;GABRB1;KCNC4;CHRM5;GRIK4;HTR2C;GRIK1;GRIK2;SLC6A1;CDH8;GRM1;GRM3;GRM5;GRM4;GRM7;KIF5A;PRLHR;DLGAP1;BSN;CHRNB2;UNC13C;GRID2;UNC13A;KCND2;GRID1;OPRM1;PDYN;SYN2;GABRG2;SYN1;SSTR5;CACNB4;GPRIN1;KCNQ2;HAP1;GRIA1;NAPB;GRIA2;CHRNA4;NRXN1;SLC1A1;SLC1A2;CACNA1B;SLC1A3;CACNA1A;SLC1A6;CPLX1;GLRA2;GLRA3;KCNN1;SLC17A6;ASIC2;NPTX2;GRIA3;DRD5;GABRA2;SYT5;GABBR2;GABRA1;SLC12A5;SYT1;GABRA4;GA…
1	anterograde trans-synaptic signaling (GO:0098916)	GO:0098916	GO_Biological_Process_2018	71/240	1.21431e-42	3.09832e-39	GABRB3;GABRB2;SNAP25;GABRB1;KCNC4;GRIK4;HTR2C;GRIK1;GRIK2;SLC6A1;GRM1;GRM3;GRM5;GRM4;GRM7;KIF5A;PRLHR;DLGAP1;BSN;CHRNB2;UNC13C;KCND2;OPRM1;PDYN;SYN2;GABRG2;SYN1;SSTR5;CACNB4;KCNQ2;HAP1;GRIA1;GRIA2;CHRNA4;NRXN1;SLC1A1;SLC1A2;CACNA1B;SLC1A3;CACNA1A;SLC1A6;CPLX1;GLRA2;GLRA3;KCNN1;ASIC2;NPTX2;DRD5;GABRA2;SYT5;GABBR2;GABRA1;SLC12A5;SYT1;GABRA4;GAD1;GABRA3;HTR1A;GAD2;OPRK1;GRIN2B;HCRTR2;DLG2;CDK5;GLRB;…
1	modulation of chemical synaptic transmission (GO:0050804)	GO:0050804	GO_Biological_Process_2018	32/82	4.4511e-24	7.57132e-21	GRIA1;GRIA2;NLGN1;CLSTN3;GRIK4;GRIK1;GRIK2;CPLX2;CPLX1;GRM1;GRM3;RIMS2;GRM5;RIMS4;GRM4;RIMS3;RELN;GRM7;GRM8;GRIA3;CHRNB2;LGI1;GRID2;UNC13A;SYT1;GRID1;SYN3;MAPK8IP2;SYN1;STX1B;CDK5;CNTNAP4
1	neuron projection morphogenesis (GO:0048812)	GO:0048812	GO_Biological_Process_2018	42/163	5.0957e-23	6.50084e-20	BRSK1;GPM6A;SPTBN4;CNTNAP2;BRSK2;CNTNAP1;NLGN1;RAB3A;CTNND2;PLPPR4;ATL1;NYAP2;CELSR2;LRRC55;SLITRK2;FLRT3;MAP2;SLITRK1;BTBD3;SLITRK4;FLRT1;SLITRK3;SLIT1;SLITRK5;NEFH;PACSIN1;NTNG1;LINGO2;NTNG2;LINGO3;LRRN2;DCC;CCK;MAPK8IP2;LRFN3;LRFN5;CDK5;LRFN1;ADGRB1;TNIK;CNTN4;DSCAML1
1	cell morphogenesis involved in neuron differentiation (GO:0048667)	GO:0048667	GO_Biological_Process_2018	33/97	1.46253e-22	1.49266e-19	BRSK1;SPTBN4;BRSK2;RAB3A;PLPPR4;ATL1;CELSR2;LRRC55;SLITRK2;MAP2;SLITRK1;BTBD3;SLITRK4;SLITRK3;SLIT1;SLITRK5;NEFH;NTNG1;LINGO2;NTNG2;LINGO3;LRRN2;DCC;CCK;MAPK8IP2;LRFN3;LRFN5;CDK5;LRFN1;CDHR1;ADGRB1;CNTN4;DSCAML1
1	axon development (GO:0061564)	GO:0061564	GO_Biological_Process_2018	31/94	8.20031e-21	6.97436e-18	SPTBN4;BRSK1;BRSK2;RAB3A;AMIGO1;PLPPR4;ATL1;LRRC55;SLITRK2;SLITRK1;SLITRK4;SLITRK3;SLIT1;SLITRK5;NEFH;LINGO2;NTNG1;NTNG2;LINGO3;DCC;LRRN2;CCK;LRFN3;GAP43;LRFN5;CDK5;LRFN1;ADGRB1;CNTN4;DSCAML1;CDK5R1
1	axonogenesis (GO:0007409)	GO:0007409	GO_Biological_Process_2018	44/223	3.94014e-19	2.87236e-16	ROBO2;SPTBN4;BRSK1;BRSK2;RAB3A;PLPPR4;ATL1;NRXN1;LRRC55;RAP1GAP;RELN;EFNB3;SLITRK2;TUBB3;SLITRK1;SLITRK4;KIF5A;SLITRK3;SLIT1;TNR;SLITRK5;NEFH;EPHA5;NTNG1;LINGO2;LGI1;NTNG2;LINGO3;LRRN2;DCC;CCK;LRFN3;NELL2;LRFN5;GAP43;DAB1;CDK5;DOK5;DOK6;LRFN1;ADGRB1;CNTN4;DSCAML1;CDK5R1
1	nervous system development (GO:0007399)	GO:0007399	GO_Biological_Process_2018	63/455	1.71682e-18	1.09512e-15	ROBO2;ACHE;TENM1;NRSN1;NCAN;STMN3;GRIK1;CYP46A1;HAPLN4;DNER;SH3GL2;CHST8;KIRREL3;TRPC5;SRRM4;DSCAM;NOG;PCDHA11;OLFM1;ALDH5A1;NAV3;SCN8A;KCNQ2;ADGRB1;DCX;HAP1;TAGLN3;LY6H;DSCAML1;GPM6A;NLGN1;PCDH10;NRXN1;ADAM22;PCDH15;CRMP1;ASCL1;NHLH2;RELN;EFNB3;GBX2;FLRT3;SLITRK1;ERBB4;BTBD3;SPOCK2;ADAM23;ASIC2;LGI1;CNTN6;PCDHGC3;SLC4A10;NELL1;AHI1;DLG2;CDK5;GLRB;CSPG5;SERPINI1;CNTN4;FGF13;FGF12;CBLN1
1	regulation of synaptic transmission, glutamatergic (GO:0051966)	GO:0051966	GO_Biological_Process_2018	18/45	2.39275e-14	1.35669e-11	NLGN1;UNC13A;SYT1;NRXN1;GRIK1;MAPK8IP2;GRM1;GRM3;CACNG7;GRM5;GRM4;RELN;GRM7;CDK5;GRM8;CACNG2;CACNG4;CACNG5
1	neuron development (GO:0048666)	GO:0048666	GO_Biological_Process_2018	30/144	4.04226e-14	2.06277e-11	GPM6A;TENM1;CNTNAP2;NLGN1;ATP8A2;RASGRF1;STMN2;STMN3;BICDL1;ASCL1;CDH4;SAMD14;ATCAY;FLRT3;MAP2;NCDN;NPTX2;SH3GL2;EPHA5;LGI1;CCSAP;ADCYAP1;CDK5;GPRIN1;CNTN4;MAPT;INSM1;NPTXR;LRP12;CDK5R1
1	synaptic transmission, glutamatergic (GO:0035249)	GO:0035249	GO_Biological_Process_2018	13/21	6.8938e-14	3.1981e-11	GRIA1;NAPB;GRIA2;UNC13C;GRID2;UNC13A;GRID1;GRIK4;GRIK1;GRIK2;CDH8;SLC17A6;GRIA3
1	neuron projection development (GO:0031175)	GO:0031175	GO_Biological_Process_2018	31/167	4.08632e-13	1.73771e-10	GPM6A;CNTNAP2;CNTNAP1;NLGN1;CTNND2;RASGRF1;STMN2;STMN3;BICDL1;NYAP2;CDH4;SAMD14;ATCAY;FLRT3;MAP2;NCDN;NPTX2;NEFH;SH3GL2;PACSIN1;LGI1;ADCYAP1;GAP43;CDK5;GPRIN1;TNIK;CNTN4;MAPT;NPTXR;LRP12;CDK5R1
1	positive regulation of synaptic transmission (GO:0050806)	GO:0050806	GO_Biological_Process_2018	20/67	5.62076e-13	2.20637e-10	LGI1;MPP2;NLGN1;SYT1;CLSTN3;NRXN1;GRIK2;GRIN2B;GRIN2D;RIMS2;STX1B;CACNG7;RIMS4;RIMS3;RELN;GPRIN1;HAP1;CACNG2;CACNG4;CACNG5
1	glutamate receptor signaling pathway (GO:0007215)	GO:0007215	GO_Biological_Process_2018	15/36	1.72962e-12	6.30445e-10	GRIA2;GRID2;GRIK4;GRIK1;GRIK2;GRIN2B;GRM1;GRM3;GRM5;GRM4;GRM7;GPRIN1;GRM8;GRIA3;CDK5R1
1	membrane depolarization (GO:0051899)	GO:0051899	GO_Biological_Process_2018	16/43	2.53159e-12	8.61248e-10	CHRNB2;CHRNA4;CACNA1B;CACNA1A;CACNA1D;NALCN;CACNA1G;CACNA1I;CACNB4;SCN8A;CACNG2;SCN3B;SCN2A;SCN3A;CACNG4;SCN1A
1	ion transport (GO:0006811)	GO:0006811	GO_Biological_Process_2018	39/289	1.46887e-11	4.68476e-09	GABRB3;HCN4;GABRB2;GABRB1;SLC24A3;TMEM63C;CHRNA4;SLC1A1;SLC1A2;SLC1A3;ATP1A3;SLC1A6;NALCN;UNC80;PANX2;GLRA2;GLRA3;SLC17A6;ASIC2;ASIC1;GABRA2;CHRNB2;GABRA1;ATP6V1G2;SLC12A5;SLC32A1;GABRA4;GABRA3;ATP2B3;ATP2B2;ATP1B2;GABRG2;GLRB;SLC9A7;GPRIN1;FXYD7;CHRFAM7A;ATP13A2;UNC79
1	plasma membrane bounded cell projection organization (GO:0120036)	GO:0120036	GO_Biological_Process_2018	24/118	2.46207e-11	7.39054e-09	LGI1;GPM6A;CNTNAP2;NLGN1;RASGRF1;STMN2;STMN3;BICDL1;ADCYAP1;CDH4;SAMD14;ATCAY;CDK5;FLRT3;MAP2;GPRIN1;CNTN4;MAPT;NCDN;NPTXR;NPTX2;SH3GL2;LRP12;CDK5R1
1	membrane depolarization during action potential (GO:0086010)	GO:0086010	GO_Biological_Process_2018	14/38	7.02706e-11	1.99217e-08	HCN4;CACNA1B;CACNA1A;CACNA1D;NALCN;CACNA1G;CACNA1I;SCN8A;SCN3B;SCN2A;SCN3A;SCN4B;SCN1A;SCN2B
1	regulation of calcium ion-dependent exocytosis (GO:0017158)	GO:0017158	GO_Biological_Process_2018	16/53	9.82537e-11	2.63889e-08	SYT5;SYT4;SYT2;SYT1;SYT14;C2CD4C;SYT13;SYN1;CACNA1G;RIMS2;RPH3A;CACNA1I;RIMS4;RIMS3;SYT12;SYT10
1	regulation of glutamate receptor signaling pathway (GO:1900449)	GO:1900449	GO_Biological_Process_2018	12/32	1.28942e-09	3.28995e-07	NECAB2;CACNG7;NLGN1;RELN;FRRS1L;OPRM1;CACNG2;SHISA9;MAPK8IP2;CNIH3;CACNG4;CACNG5
1	cell-cell adhesion via plasma-membrane adhesion molecules (GO:0098742)	GO:0098742	GO_Biological_Process_2018	24/142	1.35265e-09	3.28693e-07	KIRREL3;PTPRT;ROBO2;TENM1;GRID2;NLGN1;DSCAM;AMIGO1;PCDHGC3;UNC5D;CELSR2;CDH8;CDH7;CDH4;MMP24;FLRT3;CDH10;CDH22;IL1RAPL1;CDH12;DSCAML1;CD200;CDH18;CBLN1
1	central nervous system development (GO:0007417)	GO:0007417	GO_Biological_Process_2018	30/217	1.86942e-09	4.3362e-07	ROBO2;CNTNAP2;NCAN;AMIGO1;ADAM22;GRIK1;HAPLN4;NHLH2;RELN;ZIC2;DNER;ADAM23;ASIC2;SH3GL2;CHST8;CA10;CNTN6;GRIN2B;GRIN2D;AHI1;ALDH5A1;CDK5;GPRIN1;DCX;TAGLN3;SERPINI1;HAP1;CNTN4;DSCAML1;CDK5R1
1	chemical synaptic transmission, postsynaptic (GO:0099565)	GO:0099565	GO_Biological_Process_2018	12/33	1.95445e-09	4.33634e-07	GABRA2;MPP2;GABRA1;GRID2;CHRNA4;GABRA4;GPRIN1;GABRA3;MAPK8IP2;GRIN2B;GABRG2;GRIN2D
1	regulation of postsynaptic membrane potential (GO:0060078)	GO:0060078	GO_Biological_Process_2018	12/33	1.95445e-09	4.15566e-07	GABRA2;MPP2;GABRA1;GRID2;CHRNA4;GABRA4;GPRIN1;GABRA3;MAPK8IP2;GRIN2B;GABRG2;GRIN2D
1	regulation of synaptic vesicle exocytosis (GO:2000300)	GO:2000300	GO_Biological_Process_2018	9/17	3.74188e-09	7.63793e-07	RIMS2;NAPB;STX1B;NLGN1;RIMS4;RAB3A;RIMS3;STXBP1;SYN1
1	sodium ion transport (GO:0006814)	GO:0006814	GO_Biological_Process_2018	15/58	4.1398e-09	8.12515e-07	HCN4;HCN3;SLC4A4;NALCN;SLC5A4;SCN8A;SCN3B;FGF13;SCN2A;SCN4B;SCN3A;SCN1A;ASIC1;SCN2B;HCN1
1	regulation of synapse assembly (GO:0051963)	GO:0051963	GO_Biological_Process_2018	12/35	4.27667e-09	8.0829e-07	ROBO2;CHRNB2;NLGN1;GRID2;SLITRK2;CLSTN3;NRXN1;IL1RAPL1;SLIT1;SYNDIG1;SNCA;LRRC4B
1	positive regulation of signaling (GO:0023056)	GO:0023056	GO_Biological_Process_2018	12/36	6.1879e-09	1.12774e-06	RIMS2;NSF;LGI1;RIMS4;RAMP3;RIMS3;INPP5F;SYT1;CLSTN3;GRIK2;CARTPT;SNCA
1	sodium ion transmembrane transport (GO:0035725)	GO:0035725	GO_Biological_Process_2018	12/36	6.1879e-09	1.08886e-06	HCN4;HCN3;SCN8A;SCN3B;SCN2A;NALCN;SCN3A;SCN4B;SCN1A;ASIC1;SCN2B;HCN1
1	neuropeptide signaling pathway (GO:0007218)	GO:0007218	GO_Biological_Process_2018	16/70	8.81449e-09	1.49934e-06	NXPH2;NXPH4;OPRK1;OPRM1;CARTPT;PDYN;HCRTR2;RXFP3;SSTR5;ADCYAP1;GLRA2;GLRA3;GLRB;GALR2;KISS1R;GPR149
1	action potential (GO:0001508)	GO:0001508	GO_Biological_Process_2018	14/54	1.3181e-08	2.16976e-06	KCND2;CHRNA4;KCNA2;CACNA1B;CACNA1A;CACNA1D;NALCN;CACNA1G;CACNA1I;SCN8A;SCN3B;SCN2A;SCN3A;SCN1A
1	gamma-aminobutyric acid signaling pathway (GO:0007214)	GO:0007214	GO_Biological_Process_2018	9/19	1.32497e-08	2.11291e-06	GABRA2;GABRB3;GABBR2;GABRB2;GABRA1;GABRB1;GABRA4;GABRA3;GABRG2
1	inorganic anion transmembrane transport (GO:0098661)	GO:0098661	GO_Biological_Process_2018	15/64	1.7836e-08	2.75809e-06	GABRB3;GABRA2;GABRB2;GABRA1;GABRB1;SLC12A5;GABRA4;SLC1A1;GABRA3;SLC1A3;GABRG2;GLRA2;GLRA3;GLRB;XPR1
1	homophilic cell adhesion via plasma membrane adhesion molecules (GO:0007156)	GO:0007156	GO_Biological_Process_2018	15/64	1.7836e-08	2.67697e-06	PTPRT;ROBO2;KIRREL3;DSCAM;AMIGO1;CELSR2;CDH8;CDH7;CDH4;CDH10;CDH22;CDH12;DSCAML1;CDH18;CD200
1	chloride transmembrane transport (GO:1902476)	GO:1902476	GO_Biological_Process_2018	14/57	2.80258e-08	4.08616e-06	GABRB3;GABRA2;GABRB2;GABRA1;GABRB1;SLC12A5;GABRA4;SLC1A1;GABRA3;SLC1A3;GABRG2;GLRA2;GLRA3;GLRB
1	vesicle-mediated transport in synapse (GO:0099003)	GO:0099003	GO_Biological_Process_2018	11/36	7.47051e-08	1.05895e-05	SYT5;UNC13C;NLGN1;UNC13A;SYT2;SYT1;CDK5;KIF5A;C2CD4C;PACSIN1;SNCA
1	regulation of regulated secretory pathway (GO:1903305)	GO:1903305	GO_Biological_Process_2018	11/37	1.02574e-07	1.41469e-05	RPH3A;SYT5;SYT4;RAB3A;SYT2;SYT1;SYT12;SYT10;SYT14;C2CD4C;SYT13
1	monovalent inorganic cation transport (GO:0015672)	GO:0015672	GO_Biological_Process_2018	18/104	1.05951e-07	1.4228e-05	KCNJ6;KCNC1;KCNB2;KCNC4;KCNA2;KCNAB3;SLC4A4;SLC5A4;SCN8A;KCNN1;SCN3B;ASIC2;FGF13;SCN2A;SCN3A;SCN4B;SCN1A;ASIC1
1	chloride transport (GO:0006821)	GO:0006821	GO_Biological_Process_2018	15/73	1.17171e-07	1.53314e-05	GABRB3;GABRA2;GABRB2;GABRA1;GABRB1;SLC12A5;GABRA4;SLC1A1;GABRA3;SLC4A10;SLC1A3;GABRG2;GLRA2;GLRA3;GLRB
1	inorganic cation transmembrane transport (GO:0098662)	GO:0098662	GO_Biological_Process_2018	21/140	1.22411e-07	1.56166e-05	HCN4;HCN3;TRPC5;SLC24A3;CACNA1A;CACNA1D;SLC30A10;NALCN;CACNA1G;CACNG7;SCN8A;SCN3B;SCN2A;CACNG2;SCN3A;SCN4B;CACNG4;SCN1A;ASIC1;SCN2B;HCN1
1	ion transmembrane transport (GO:0034220)	GO:0034220	GO_Biological_Process_2018	27/219	1.36427e-07	1.69801e-05	GABRB3;GABRB2;GABRB1;CHRNA4;ATP1A3;NALCN;UNC80;GLRA2;GLRA3;ASIC2;SLC13A5;ASIC1;GABRA2;CHRNB2;GABRA1;ATP6V1G2;GABRA4;GABRA3;ATP2B3;ATP2B2;ATP1B2;GABRG2;GLRB;FXYD7;CHRFAM7A;ATP13A2;UNC79
1	regulation of AMPA receptor activity (GO:2000311)	GO:2000311	GO_Biological_Process_2018	9/24	1.57214e-07	1.91015e-05	CACNG7;NLGN1;RELN;SHISA9;MAPK8IP2;CACNG2;CNIH3;CACNG4;CACNG5
1	regulation of secretion by cell (GO:1903530)	GO:1903530	GO_Biological_Process_2018	13/56	1.80176e-07	2.13823e-05	RAB3B;NSF;RAB3C;RAB3A;SYT1;HTR1A;CPLX2;CPLX1;SYN1;STXBP5L;RIMS2;SCG5;HAP1
1	neuron migration (GO:0001764)	GO:0001764	GO_Biological_Process_2018	11/40	2.4913e-07	2.88934e-05	GPM6A;RELN;CDKL5;CDK5;DNER;DCX;CCK;FGF13;KIAA0319;LRP12;CDK5R1
1	regulation of neurotransmitter receptor activity (GO:0099601)	GO:0099601	GO_Biological_Process_2018	10/33	3.2219e-07	3.65364e-05	CACNG7;NLGN1;RELN;OPRM1;CACNG2;SHISA9;MAPK8IP2;CNIH3;CACNG4;CACNG5
1	positive regulation of synapse assembly (GO:0051965)	GO:0051965	GO_Biological_Process_2018	9/26	3.50136e-07	3.88423e-05	NLGN1;GRID2;SLITRK2;CLSTN3;NRXN1;IL1RAPL1;SYNDIG1;VSTM5;LRRC4B
1	metal ion transport (GO:0030001)	GO:0030001	GO_Biological_Process_2018	17/101	3.6137e-07	3.92356e-05	KCNJ6;KCNC1;KCNB2;KCNC4;KCNA2;KCNAB3;SLC4A4;SLC5A4;SCN8A;KCNN1;SCN3B;FGF13;SCN2A;SCN3A;SCN4B;SCN1A;ASIC1
1	regulation of exocytosis (GO:0017157)	GO:0017157	GO_Biological_Process_2018	12/51	4.57454e-07	4.86331e-05	RAB3B;RIMS2;NSF;RAB3C;RAB3A;SYT1;IL1RAPL1;HAP1;CPLX2;CPLX1;SNCA;STXBP5L
1	adenylate cyclase-inhibiting G-protein coupled glutamate receptor signaling pathway (GO:0007196)	GO:0007196	GO_Biological_Process_2018	5/6	5.2402e-07	5.45729e-05	GRM5;GRM4;GRM7;GRM8;GRM1
1	regulation of cation channel activity (GO:2001257)	GO:2001257	GO_Biological_Process_2018	14/71	5.27689e-07	5.38559e-05	NLGN1;OPRM1;SHISA9;MAPK8IP2;JPH4;CACNG7;JPH3;CACNB4;RELN;CACNG2;CNIH3;FGF12;CACNG4;CACNG5
1	generation of neurons (GO:0048699)	GO:0048699	GO_Biological_Process_2018	19/130	7.30091e-07	7.3052e-05	BRSK1;GPM6A;BRSK2;CDKL5;CEND1;CCK;ATP2B2;ASCL1;RELN;CDK5;TUBB3;DNER;IL1RAPL1;DCX;MAPT;FGF13;KIAA0319;LRP12;CDK5R1
1	axon guidance (GO:0007411)	GO:0007411	GO_Biological_Process_2018	21/158	9.66341e-07	9.48315e-05	EPHA5;ROBO2;LGI1;SPTBN4;DCC;NRXN1;RAP1GAP;NELL2;GAP43;EFNB3;DAB1;RELN;TUBB3;DOK5;DOK6;KIF5A;CHN1;SLIT1;TNR;CNTN4;CDK5R1
1	synaptic vesicle recycling (GO:0036465)	GO:0036465	GO_Biological_Process_2018	9/29	1.00982e-06	9.72282e-05	SYT5;NLGN1;RAB3A;SYT2;SYT1;CDK5;C2CD4C;PACSIN1;SNCA
1	neurotransmitter transport (GO:0006836)	GO:0006836	GO_Biological_Process_2018	7/16	1.14234e-06	0.000107951	GABRA2;SNAP25;SLC38A1;SLC32A1;SLC6A15;SLC1A3;SLC17A6
1	regulation of synaptic vesicle cycle (GO:0098693)	GO:0098693	GO_Biological_Process_2018	6/11	1.36859e-06	0.00012698	RIMS2;RIMS4;RIMS3;CDK5;SYN1;SNCA
1	synaptic transmission, GABAergic (GO:0051932)	GO:0051932	GO_Biological_Process_2018	6/11	1.36859e-06	0.000124713	GABRA2;GABRB2;GABRA1;GABRA4;GABRA3;GABRG2
1	cell-cell adhesion mediated by cadherin (GO:0044331)	GO:0044331	GO_Biological_Process_2018	8/23	1.53248e-06	0.000137197	CDH4;MMP24;CDH10;CDH22;CDH12;CDH8;CDH18;CDH7
1	cardiac muscle cell contraction (GO:0086003)	GO:0086003	GO_Biological_Process_2018	7/17	1.87644e-06	0.000165094	CACNA1D;SCN3B;SCN4B;FGF12;CACNA1G;SCN1A;SCN2B
1	positive regulation of synaptic transmission, glutamatergic (GO:0051968)	GO:0051968	GO_Biological_Process_2018	7/18	2.96695e-06	0.000256616	CACNG7;NLGN1;RELN;NRXN1;CACNG2;CACNG4;CACNG5
1	receptor localization to synapse (GO:0097120)	GO:0097120	GO_Biological_Process_2018	7/18	2.96695e-06	0.000252339	CACNG7;NLGN1;DLG2;KIF5A;CACNG2;CACNG4;CACNG5
1	organelle membrane fusion (GO:0090174)	GO:0090174	GO_Biological_Process_2018	13/71	3.22476e-06	0.000269769	SYT5;SNAP25;SYT4;SYT2;SYT1;SYT14;C2CD4C;SYT13;RPH3A;STX1B;SYT12;SYT10;VAMP1
1	regulation of synaptic vesicle transport (GO:1902803)	GO:1902803	GO_Biological_Process_2018	6/13	4.75205e-06	0.000391124	RIMS2;RIMS4;RIMS3;CDK5;SYN1;SNCA
1	synapse assembly (GO:0007416)	GO:0007416	GO_Biological_Process_2018	12/63	4.99906e-06	0.000404924	KIRREL3;ACHE;GPM6A;GRID2;NLGN1;DSCAM;CDK5;FLRT3;SLITRK1;NRXN1;SPOCK2;DNER
1	positive regulation of neuron projection development (GO:0010976)	GO:0010976	GO_Biological_Process_2018	15/97	5.21432e-06	0.00041576	ROBO2;SYT4;UNC13A;SYT2;SYT1;AMIGO1;PLPPR5;STMN2;ZNF804A;CX3CL1;RIMS2;RELN;SLITRK1;SERPINI1;PACSIN1
1	positive regulation of cell communication (GO:0010647)	GO:0010647	GO_Biological_Process_2018	8/28	8.16459e-06	0.000640983	RIMS2;LGI1;RIMS4;RIMS3;SYT1;CLSTN3;GRIK2;CARTPT
1	regulation of dendrite development (GO:0050773)	GO:0050773	GO_Biological_Process_2018	9/37	9.4707e-06	0.000732257	CHRNB2;CDKL5;DCC;ADGRB3;HECW1;CSMD3;TNIK;KIAA0319;PACSIN1
1	synaptic vesicle endocytosis (GO:0048488)	GO:0048488	GO_Biological_Process_2018	8/29	1.08902e-05	0.000829447	SYT5;NLGN1;SYT2;SYT1;CDK5;C2CD4C;PACSIN1;SNCA
1	cardiac muscle cell action potential (GO:0086001)	GO:0086001	GO_Biological_Process_2018	8/29	1.08902e-05	0.000817249	HCN4;CACNA1D;SCN3B;SCN4B;FGF12;CACNA1G;SCN1A;SCN2B
1	G-protein coupled glutamate receptor signaling pathway (GO:0007216)	GO:0007216	GO_Biological_Process_2018	6/15	1.2958e-05	0.000958332	GRM3;GRM5;GRM4;GRM7;GRM8;GRM1
1	regulation of catecholamine secretion (GO:0050433)	GO:0050433	GO_Biological_Process_2018	7/22	1.38632e-05	0.00101062	CHRNB2;CHGA;SYT4;HRH3;CHRNA4;KCNA2;SNCA
1	clathrin-dependent endocytosis (GO:0072583)	GO:0072583	GO_Biological_Process_2018	9/39	1.50403e-05	0.001081	SYT5;NLGN1;SYT2;INPP5F;SYT1;CDK5;C2CD4C;PACSIN1;SNCA
1	neuronal action potential (GO:0019228)	GO:0019228	GO_Biological_Process_2018	7/23	1.92579e-05	0.0013649	CACNA1I;SCN8A;KCNA2;SCN2A;SCN3A;CACNA1G;SCN1A
1	neurotransmitter receptor transport (GO:0099637)	GO:0099637	GO_Biological_Process_2018	5/10	1.93003e-05	0.00134917	CACNG7;NSG1;CACNG2;CACNG4;CACNG5
1	calcium-dependent cell-cell adhesion via plasma membrane cell adhesion molecules (GO:0016339)	GO:0016339	GO_Biological_Process_2018	9/41	2.31825e-05	0.00159866	NLGN1;CDH4;CDH10;CDH22;PCDHGC3;CDH12;CDH8;CDH18;CDH7
1	sensory perception of pain (GO:0019233)	GO:0019233	GO_Biological_Process_2018	7/24	2.62735e-05	0.00178765	CHRNB2;MMP24;CHRNA4;KCNA2;OPRK1;OPRM1;SCN1A
1	positive regulation of nervous system development (GO:0051962)	GO:0051962	GO_Biological_Process_2018	10/52	2.81023e-05	0.00188692	GRID2;NLGN1;RELN;SLITRK2;CLSTN3;NRXN1;IL1RAPL1;SYNDIG1;OPRM1;LRRC4B
1	G-protein coupled receptor signaling pathway, coupled to cyclic nucleotide second messenger (GO:0007187)	GO:0007187	GO_Biological_Process_2018	16/125	2.98912e-05	0.00198097	GNAZ;HTR1A;HTR2C;OPRK1;CACNA1D;ADCY2;OPRM1;RXFP3;SSTR5;GNAO1;MC4R;HRH3;GALR2;CNR1;GPR149;GPR101
1	membrane depolarization during cardiac muscle cell action potential (GO:0086012)	GO:0086012	GO_Biological_Process_2018	6/17	2.99591e-05	0.00196002	HCN4;CACNA1D;SCN3B;SCN4B;CACNA1G;SCN2B
1	regulation of synaptic transmission, GABAergic (GO:0032228)	GO:0032228	GO_Biological_Process_2018	5/11	3.42435e-05	0.00221195	NLGN1;STXBP1;HAP1;SYN3;CNTNAP4
1	modulation of excitatory postsynaptic potential (GO:0098815)	GO:0098815	GO_Biological_Process_2018	7/25	3.52648e-05	0.00224945	RIMS2;STX1B;NLGN1;RELN;NRXN1;GPRIN1;CBLN1
1	lipid modification (GO:0030258)	GO:0030258	GO_Biological_Process_2018	7/26	4.66364e-05	0.00293809	DGKG;PLPPR1;PLPPR2;DGKB;PLPPR4;PLPPR5;DGKI
1	protein localization to plasma membrane (GO:0072659)	GO:0072659	GO_Biological_Process_2018	16/130	4.86199e-05	0.0030257	NSF;DPP10;SPTBN4;RAMP3;STXBP1;KCNB2;KCNIP4;ZDHHC22;EFR3B;GOLGA7B;DPP6;EHD3;TNIK;SCN3B;FGF13;PACSIN1
1	protein localization to cell periphery (GO:1990778)	GO:1990778	GO_Biological_Process_2018	15/117	5.15908e-05	0.0031719	DPP10;SPTBN4;RAMP3;STXBP1;KCNB2;KCNIP4;ZDHHC22;EFR3B;GOLGA7B;DPP6;EHD3;TNIK;SCN3B;FGF13;PACSIN1
1	protein localization to membrane (GO:0072657)	GO:0072657	GO_Biological_Process_2018	18/160	5.63412e-05	0.00342273	DPP10;SPTBN4;NLGN1;RAMP3;STXBP1;NRXN1;KCNB2;KCNIP4;ZDHHC22;EFR3B;GOLGA7B;DPP6;EHD3;DLG2;TNIK;SCN3B;FGF13;PACSIN1
1	cell differentiation in hindbrain (GO:0021533)	GO:0021533	GO_Biological_Process_2018	5/12	5.6813e-05	0.00341078	GRID2;AGTPBP1;NOG;CEND1;CBLN1
1	calcium ion transport (GO:0006816)	GO:0006816	GO_Biological_Process_2018	15/118	5.7007e-05	0.00338264	CHRNB2;TRPC5;RAMP3;SLC24A3;CHRNA4;CACNA1B;CACNA1A;CACNA1D;ATP2B2;NALCN;CACNA1G;CACNA1I;CACNG7;CACNG2;CACNG4
1	carbohydrate biosynthetic process (GO:0016051)	GO:0016051	GO_Biological_Process_2018	8/36	6.0243e-05	0.00353356	B3GALNT1;GALNT14;GALNT13;B3GALT1;GALNTL5;ST8SIA6;GALNTL6;GALNT9
1	regulation of neurotransmitter secretion (GO:0046928)	GO:0046928	GO_Biological_Process_2018	7/27	6.08459e-05	0.00352837	RIMS2;STX1B;RIMS4;RIMS3;CPLX2;CPLX1;SYN1
1	excitatory postsynaptic potential (GO:0060079)	GO:0060079	GO_Biological_Process_2018	6/19	6.14168e-05	0.00352146	MPP2;GRID2;GPRIN1;MAPK8IP2;GRIN2B;GRIN2D
1	positive regulation of excitatory postsynaptic potential (GO:2000463)	GO:2000463	GO_Biological_Process_2018	6/19	6.14168e-05	0.00348233	RIMS2;STX1B;NLGN1;RELN;NRXN1;GPRIN1
1	regulation of neuron projection development (GO:0010975)	GO:0010975	GO_Biological_Process_2018	15/119	6.29152e-05	0.00352809	CDKL5;DCC;PAQR3;PLPPR5;STMN2;ZNF804A;CRMP1;CX3CL1;STX1B;RELN;IL1RAPL1;CHN1;SERPINI1;CSMD3;LRRC4C
1	adenylate cyclase-modulating G-protein coupled receptor signaling pathway (GO:0007188)	GO:0007188	GO_Biological_Process_2018	16/134	7.0381e-05	0.00390385	GNAZ;RAMP3;OPRK1;CACNA1D;ADCY2;ADCY1;GPR3;RXFP3;GNAO1;MC4R;ADCYAP1;GALR2;CNR1;GRM8;GPR101;DRD5
1	negative regulation of JAK-STAT cascade (GO:0046426)	GO:0046426	GO_Biological_Process_2018	9/47	7.30986e-05	0.00401099	INPP5F;LRRTM3;FLRT3;LRRTM4;LRTM2;LRRTM1;FLRT1;LRRC4C;LRRC4B
1	vesicle fusion (GO:0006906)	GO:0006906	GO_Biological_Process_2018	13/94	7.3165e-05	0.00397192	SYT5;SNAP25;SYT4;SYT2;SYT1;SYT14;C2CD4C;SYT13;RPH3A;STX1B;SYT12;SYT10;VAMP1
1	neurotransmitter receptor transport, postsynaptic endosome to lysosome (GO:0098943)	GO:0098943	GO_Biological_Process_2018	4/7	7.38593e-05	0.00396741	CACNG7;CACNG2;CACNG4;CACNG5
1	cellular response to histamine (GO:0071420)	GO:0071420	GO_Biological_Process_2018	4/7	7.38593e-05	0.00392608	GABRB3;GABRB2;GABRB1;GABRG2
1	SA node cell action potential (GO:0086015)	GO:0086015	GO_Biological_Process_2018	4/7	7.38593e-05	0.00388561	HCN4;CACNA1D;SCN3B;CACNA1G
1	amino acid import across plasma membrane (GO:0089718)	GO:0089718	GO_Biological_Process_2018	4/7	7.38593e-05	0.00384596	SLC1A1;SLC1A2;SLC1A3;SLC1A6
1	cardiac muscle cell action potential involved in contraction (GO:0086002)	GO:0086002	GO_Biological_Process_2018	7/28	7.84065e-05	0.0040415	CACNA1D;SCN3B;SCN4B;FGF12;CACNA1G;SCN1A;SCN2B
1	synaptic vesicle cycle (GO:0099504)	GO:0099504	GO_Biological_Process_2018	5/13	8.93513e-05	0.0045596	NLGN1;RAB3A;SLC32A1;SYNDIG1;SLC17A6
1	transmembrane transport (GO:0055085)	GO:0055085	GO_Biological_Process_2018	31/378	8.97488e-05	0.00453454	GABRB3;GABRB2;GABRB1;ABCD2;CHRNA4;ATP1A3;ABCB9;NALCN;ADD2;UNC80;GLRA2;GLRA3;ASIC2;ASIC1;GABRA2;CHRNB2;GABRA1;ATP6V1G2;SVOP;ABCA5;GABRA4;GABRA3;ATP2B3;ATP2B2;ATP1B2;GABRG2;GLRB;FXYD7;CHRFAM7A;ATP13A2;UNC79
1	regulation of cell communication (GO:0010646)	GO:0010646	GO_Biological_Process_2018	11/71	9.15063e-05	0.004578	GRIA1;GRIA2;GRID2;NLGN1;RELN;GRID1;SCG5;GRIK4;GRIK1;GRIK2;GRIA3
1	regulation of neuron differentiation (GO:0045664)	GO:0045664	GO_Biological_Process_2018	12/84	9.99444e-05	0.00495162	DISP3;NLGN1;BRINP2;BRINP1;IL1RAPL1;ZNF804A;VWC2;MMD2;CNTN4;ASCL1;BRINP3;CDK5R1
1	negative regulation of secretion by cell (GO:1903531)	GO:1903531	GO_Biological_Process_2018	7/30	0.000125925	0.00617879	CHGA;SYT4;HRH3;GRM7;IL1RAPL1;TRH;SNCA
1	calcium ion transmembrane transport (GO:0070588)	GO:0070588	GO_Biological_Process_2018	12/86	0.000125943	0.00612083	CACNG7;TRPC5;SLC24A3;GPRIN1;CACNA1A;CACNA1D;CACNG2;NALCN;GRIN2B;CACNG4;CACNA1G;GRIN2D
1	neuron cell-cell adhesion (GO:0007158)	GO:0007158	GO_Biological_Process_2018	5/14	0.000134524	0.0064762	NLGN1;NRXN1;CNTN4;NCAM2;CDK5R1
1	positive regulation of calcium ion-dependent exocytosis (GO:0045956)	GO:0045956	GO_Biological_Process_2018	5/14	0.000134524	0.00641567	SYT4;CACNA1I;NLGN1;SYT10;CACNA1G
1	neurotransmitter receptor diffusion trapping (GO:0099628)	GO:0099628	GO_Biological_Process_2018	4/8	0.000143139	0.00676334	CACNG7;CACNG2;CACNG4;CACNG5
1	postsynaptic neurotransmitter receptor diffusion trapping (GO:0098970)	GO:0098970	GO_Biological_Process_2018	4/8	0.000143139	0.00670129	CACNG7;CACNG2;CACNG4;CACNG5
1	oligosaccharide metabolic process (GO:0009311)	GO:0009311	GO_Biological_Process_2018	10/63	0.000154095	0.00714861	B3GALNT1;GALNT14;GALNT13;ST6GAL2;B3GALT1;ST8SIA3;GALNTL5;ST8SIA6;GALNTL6;GALNT9
1	adenylate cyclase-inhibiting G-protein coupled receptor signaling pathway (GO:0007193)	GO:0007193	GO_Biological_Process_2018	10/63	0.000154095	0.00708421	GRM5;GRM4;GRM7;CHRM5;GRM8;HTR1A;OPRK1;ADCY2;ADCY1;GRM1
1	divalent metal ion transport (GO:0070838)	GO:0070838	GO_Biological_Process_2018	12/88	0.000157533	0.00717759	CHRNB2;CACNA1I;CACNG7;TRPC5;RAMP3;CHRNA4;CACNA1B;CACNA1A;CACNA1D;ATP2B2;NALCN;CACNA1G
1	negative regulation of STAT cascade (GO:1904893)	GO:1904893	GO_Biological_Process_2018	8/41	0.000160044	0.00722746	LRRTM3;FLRT3;LRRTM4;LRTM2;LRRTM1;FLRT1;LRRC4C;LRRC4B
1	central nervous system neuron differentiation (GO:0021953)	GO:0021953	GO_Biological_Process_2018	7/32	0.00019449	0.008706	GRID2;AGTPBP1;MAP2;CEND1;CHD5;MAPT;CBLN1
1	oligosaccharide biosynthetic process (GO:0009312)	GO:0009312	GO_Biological_Process_2018	7/33	0.000238597	0.0105875	B3GALNT1;GALNT14;GALNT13;B3GALT1;GALNTL5;GALNTL6;GALNT9
1	acidic amino acid transport (GO:0015800)	GO:0015800	GO_Biological_Process_2018	4/9	0.000249674	0.0109835	SLC1A1;SLC1A2;SLC1A3;SLC1A6
1	regulation of dendrite morphogenesis (GO:0048814)	GO:0048814	GO_Biological_Process_2018	8/44	0.000267695	0.0116756	CHRNB2;CDKL5;CDK5;ADGRB3;IL1RAPL1;HECW1;TNIK;CDK5R1
1	positive regulation of regulated secretory pathway (GO:1903307)	GO:1903307	GO_Biological_Process_2018	5/16	0.000274972	0.0118914	SYT4;CACNA1I;RAB3A;SYT10;CACNA1G
1	C-terminal protein amino acid modification (GO:0018410)	GO:0018410	GO_Biological_Process_2018	11/82	0.000339068	0.0145401	NTNG1;NTNG2;AGTPBP1;NRN1;CNTN5;NEGR1;NTM;CNTN4;LY6H;GPLD1;OPCML
1	neuron differentiation (GO:0030182)	GO:0030182	GO_Biological_Process_2018	15/139	0.000360886	0.0153467	EPHA5;BRSK1;TENM1;BRSK2;ATP8A2;CEND1;ATP2B2;RORB;ASCL1;CCSAP;FGF8;CDK5;TUBB3;IL1RAPL1;CDK5R1
1	positive regulation of dendrite extension (GO:1903861)	GO:1903861	GO_Biological_Process_2018	5/17	0.000377061	0.015902	RIMS2;SYT4;UNC13A;SYT2;SYT1
1	positive regulation of receptor recycling (GO:0001921)	GO:0001921	GO_Biological_Process_2018	4/10	0.000403258	0.0168674	NSF;RAMP3;INPP5F;SNCA
1	L-glutamate transport (GO:0015813)	GO:0015813	GO_Biological_Process_2018	4/10	0.000403258	0.0167303	SLC1A1;SLC1A2;SLC1A3;SLC1A6
1	neurotransmitter receptor internalization (GO:0099590)	GO:0099590	GO_Biological_Process_2018	4/10	0.000403258	0.0165954	CACNG7;CACNG2;CACNG4;CACNG5
1	response to histamine (GO:0034776)	GO:0034776	GO_Biological_Process_2018	4/10	0.000403258	0.0164626	GABRB3;GABRB2;GABRB1;GABRG2
1	positive regulation of neuron differentiation (GO:0045666)	GO:0045666	GO_Biological_Process_2018	12/98	0.000436689	0.0176859	BRINP2;BRINP1;RELN;PLPPR5;STMN2;ZNF804A;VWC2;MMD2;SERPINI1;ASCL1;BRINP3;CX3CL1
1	cell morphogenesis (GO:0000902)	GO:0000902	GO_Biological_Process_2018	9/59	0.000443726	0.0178294	TENM1;CDH4;RELN;CDH10;CDH22;CDH12;CDH8;CDH18;CDH7
1	vesicle organization (GO:0016050)	GO:0016050	GO_Biological_Process_2018	14/127	0.000451366	0.0179947	SYT5;SYT4;SNAP25;SYT2;SYT1;SNX10;SYT14;C2CD4C;SYT13;RPH3A;STX1B;SYT12;SYT10;VAMP1
1	regulation of neuron death (GO:1901214)	GO:1901214	GO_Biological_Process_2018	10/72	0.00047139	0.0186473	CHGA;GRID2;GRM4;CDK5;DCC;GPR75;ATP13A2;MAPT;GRIN2B;SNCA
1	regulation of dendrite extension (GO:1903859)	GO:1903859	GO_Biological_Process_2018	5/18	0.000505372	0.0198378	RIMS2;SYT4;UNC13A;SYT2;SYT1
1	positive regulation of cellular component biogenesis (GO:0044089)	GO:0044089	GO_Biological_Process_2018	11/87	0.000568441	0.0221432	CHGA;GRID2;NLGN1;SLITRK2;CLSTN3;NRXN1;IL1RAPL1;SYNDIG1;ATP13A2;TPPP;LRRC4B
1	regulation of short-term neuronal synaptic plasticity (GO:0048172)	GO:0048172	GO_Biological_Process_2018	4/11	0.000614125	0.0237415	RAB3A;SYP;GRIK2;SHISA9
1	calcium ion import (GO:0070509)	GO:0070509	GO_Biological_Process_2018	6/28	0.000631312	0.0242224	CACNA1I;CACNA1B;CACNA1A;CACNA1D;NALCN;CACNA1G
1	C-terminal protein lipidation (GO:0006501)	GO:0006501	GO_Biological_Process_2018	10/75	0.000656048	0.0249837	NTNG1;NTNG2;NRN1;CNTN5;NEGR1;NTM;CNTN4;LY6H;GPLD1;OPCML
1	calcium ion transport into cytosol (GO:0060402)	GO:0060402	GO_Biological_Process_2018	5/19	0.000663928	0.0250965	JPH4;JPH3;GPRIN1;GRIN2B;GRIN2D
1	negative regulation of neuron projection development (GO:0010977)	GO:0010977	GO_Biological_Process_2018	8/51	0.000756025	0.0283676	STX1B;EFNB3;DCC;MCF2;PAQR3;STMN2;CRMP1;KIAA0319
1	brain development (GO:0007420)	GO:0007420	GO_Biological_Process_2018	13/119	0.000776627	0.0289279	ROBO2;CNTNAP2;CA10;AMIGO1;GRIN2B;GRIN2D;RELN;ZIC2;GPRIN1;CNTN4;HAP1;DSCAML1;CDK5R1
1	negative regulation of kinase activity (GO:0033673)	GO:0033673	GO_Biological_Process_2018	11/91	0.000834308	0.0308513	LRRTM3;LRRTM4;FLRT3;CAMK2N1;LRRTM1;LRTM2;FLRT1;MAPT;LRRC4C;PPM1E;LRRC4B
1	positive regulation of cellular component organization (GO:0051130)	GO:0051130	GO_Biological_Process_2018	12/106	0.000890921	0.0327077	GRID2;NLGN1;RELN;CALY;SLITRK2;CLSTN3;NRXN1;IL1RAPL1;SYNDIG1;TPPP;LRRC4B;SNCA
1	regulation of vesicle-mediated transport (GO:0060627)	GO:0060627	GO_Biological_Process_2018	14/138	0.00103593	0.0377596	RAB3B;NSF;RAB3C;RAB3A;SYT1;TBC1D9;CPLX2;CPLX1;STXBP5L;RIMS2;SGSM1;INPP5F;HAP1;PACSIN1
1	protein O-linked glycosylation via threonine (GO:0018243)	GO:0018243	GO_Biological_Process_2018	5/21	0.00108886	0.0394074	GALNT14;GALNT13;GALNTL5;GALNTL6;GALNT9
1	regulation of dopamine metabolic process (GO:0042053)	GO:0042053	GO_Biological_Process_2018	3/6	0.00108991	0.0391677	CHRNB2;HTR1A;HPRT1
1	intermediate filament bundle assembly (GO:0045110)	GO:0045110	GO_Biological_Process_2018	3/6	0.00108991	0.0388938	NEFL;NEFM;NEFH
1	negative regulation of amino acid transport (GO:0051956)	GO:0051956	GO_Biological_Process_2018	3/6	0.00108991	0.0386238	HRH3;GRM7;TRH
1	synaptic transmission, glycinergic (GO:0060012)	GO:0060012	GO_Biological_Process_2018	3/6	0.00108991	0.0383574	GLRA2;GLRA3;GLRB
1	regulation of NMDA receptor activity (GO:2000310)	GO:2000310	GO_Biological_Process_2018	4/13	0.00124987	0.0436854	NLGN1;RELN;OPRM1;MAPK8IP2
1	synaptic vesicle localization (GO:0097479)	GO:0097479	GO_Biological_Process_2018	4/13	0.00124987	0.0433882	NLGN1;CDK5;KIF5A;SYNDIG1
1	regulation of axonogenesis (GO:0050770)	GO:0050770	GO_Biological_Process_2018	8/55	0.00126035	0.0434566	ROBO2;OLFM1;EFNB3;SLITRK1;AMIGO1;MCF2;CHN1;LRRC4C
1	protein O-linked glycosylation via serine (GO:0018242)	GO:0018242	GO_Biological_Process_2018	5/22	0.00136419	0.0467211	GALNT14;GALNT13;GALNTL5;GALNTL6;GALNT9
1	adherens junction organization (GO:0034332)	GO:0034332	GO_Biological_Process_2018	7/44	0.00147427	0.0501547	CDH4;CDH10;CDH22;CDH12;CDH8;CDH18;CDH7
1	vesicle-mediated transport (GO:0016192)	GO:0016192	GO_Biological_Process_2018	29/410	0.00161933	0.0547246	SNAP25;SPTBN4;NAPB;SNX10;C2CD4C;NCALD;RPH3A;DNER;KIF5A;RAB6B;RAB11FIP4;NSF;SYT5;SYT4;SYT2;SYT1;RAB39B;SYT14;SYT13;SYP;STX1B;AHI1;EHD3;CDK5;SYT12;SYT10;VAMP1;RAB9B;LRP12
1	microtubule polymerization or depolymerization (GO:0031109)	GO:0031109	GO_Biological_Process_2018	5/23	0.00168761	0.056657	STMN2;STMN3;MAPT;TPPP;FGF13
1	phospholipid dephosphorylation (GO:0046839)	GO:0046839	GO_Biological_Process_2018	5/23	0.00168761	0.0562867	PLPPR1;PLPPR2;INPP5F;PLPPR4;PLPPR5
1	cellular response to ammonium ion (GO:0071242)	GO:0071242	GO_Biological_Process_2018	5/23	0.00168761	0.0559212	GABRB3;GABRB2;GABRB1;OPRM1;GABRG2
1	response to ethanol (GO:0045471)	GO:0045471	GO_Biological_Process_2018	4/14	0.001696	0.0558369	CHRNB2;GLRA2;GPRIN1;GRIN2B
1	excitatory chemical synaptic transmission (GO:0098976)	GO:0098976	GO_Biological_Process_2018	3/7	0.00185196	0.0605803	GPRIN1;GRIN2B;GRIN2D
1	regulation of heart rate by cardiac conduction (GO:0086091)	GO:0086091	GO_Biological_Process_2018	6/35	0.0021559	0.0700736	HCN4;CACNA1D;SCN3B;SCN4B;CACNA1G;SCN2B
1	regulation of microtubule polymerization (GO:0031113)	GO:0031113	GO_Biological_Process_2018	6/35	0.0021559	0.0696301	NAV3;MAP2;STMN2;MAPT;SNCA;CDK5R1
1	heterophilic cell-cell adhesion via plasma membrane cell adhesion molecules (GO:0007157)	GO:0007157	GO_Biological_Process_2018	7/47	0.00218671	0.0701812	TENM1;NLGN1;GRID2;AMIGO1;IL1RAPL1;CD200;CBLN1
1	L-alpha-amino acid transmembrane transport (GO:1902475)	GO:1902475	GO_Biological_Process_2018	4/15	0.00224172	0.0714967	SLC1A1;SLC1A2;SLC1A3;SLC1A6
1	regulation of cell morphogenesis involved in differentiation (GO:0010769)	GO:0010769	GO_Biological_Process_2018	6/36	0.00250287	0.0793301	CHRNB2;ADGRB3;CHN1;HECW1;TNIK;LRRC4C
1	cAMP-mediated signaling (GO:0019933)	GO:0019933	GO_Biological_Process_2018	9/75	0.00254864	0.0802821	RIMS2;MC4R;EPHA5;ADCYAP1;RAMP3;ADCY2;ADCY1;GPR3;DRD5
1	regulation of long term synaptic depression (GO:1900452)	GO:1900452	GO_Biological_Process_2018	3/8	0.00287725	0.0900774	GRID2;MAPT;CBLN1
1	regulation of sodium ion transmembrane transporter activity (GO:2000649)	GO:2000649	GO_Biological_Process_2018	6/37	0.00289014	0.0899293	HECW1;FXYD7;SCN3B;SCN4B;FGF12;SCN2B
1	regulation of dopamine secretion (GO:0014059)	GO:0014059	GO_Biological_Process_2018	4/16	0.0028973	0.0896056	CHRNB2;CHRNA4;KCNA2;SNCA
1	regulation of reactive oxygen species biosynthetic process (GO:1903426)	GO:1903426	GO_Biological_Process_2018	4/16	0.0028973	0.0890658	GPRIN1;ADGRB1;SLC30A10;SNCA
1	phospholipase C-activating G-protein coupled receptor signaling pathway (GO:0007200)	GO:0007200	GO_Biological_Process_2018	10/91	0.00291083	0.0889459	GRM5;GALR2;CHRM5;KISS1R;HTR2C;OPRK1;OPRM1;GRM1;RXFP3;DRD5
1	regulation of ion transport (GO:0043269)	GO:0043269	GO_Biological_Process_2018	7/50	0.00313938	0.0953586	CHRNB2;KCNJ6;CHRNA4;KCNJ9;KCNA2;HTR1A;SNCA
1	negative regulation of neuron differentiation (GO:0045665)	GO:0045665	GO_Biological_Process_2018	8/64	0.0033691	0.101731	DISP3;STX1B;DCC;PAQR3;STMN2;CRMP1;CNTN4;ASCL1
1	positive regulation of developmental growth (GO:0048639)	GO:0048639	GO_Biological_Process_2018	7/51	0.00351855	0.105619	RIMS2;SYT4;UNC13A;CDKL5;SYT2;SYT1;MAPT
1	negative regulation of microtubule polymerization or depolymerization (GO:0031111)	GO:0031111	GO_Biological_Process_2018	5/27	0.00355842	0.106191	NAV3;APC;STMN2;FGF13;SNCA
1	cell-cell junction assembly (GO:0007043)	GO:0007043	GO_Biological_Process_2018	9/79	0.00363871	0.107956	CNTNAP1;CDH4;APC;CDH10;CDH22;CDH12;CDH8;CDH18;CDH7
1	glycosphingolipid biosynthetic process (GO:0006688)	GO:0006688	GO_Biological_Process_2018	4/17	0.00367276	0.108336	ST8SIA1;ST8SIA3;ST8SIA6;B4GALT6
1	regulation of receptor recycling (GO:0001919)	GO:0001919	GO_Biological_Process_2018	4/17	0.00367276	0.107713	NSF;RAMP3;INPP5F;SNCA
1	regulation of JAK-STAT cascade (GO:0046425)	GO:0046425	GO_Biological_Process_2018	8/65	0.0037133	0.10828	LRRTM3;LRRTM4;FLRT3;LRRTM1;LRTM2;FLRT1;LRRC4C;LRRC4B
1	ionotropic glutamate receptor signaling pathway (GO:0035235)	GO:0035235	GO_Biological_Process_2018	3/9	0.00419105	0.121517	GRIA2;GPRIN1;CDK5R1
1	sympathetic ganglion development (GO:0061549)	GO:0061549	GO_Biological_Process_2018	3/9	0.00419105	0.12083	NELL2;INSM1;ASCL1
1	axonal transport of mitochondrion (GO:0019896)	GO:0019896	GO_Biological_Process_2018	3/9	0.00419105	0.120151	NEFL;MAPT;HAP1
1	neuron projection extension (GO:1990138)	GO:1990138	GO_Biological_Process_2018	5/28	0.00419475	0.119585	NELL2;CDK5;FLRT3;FLRT1;SH3GL2
1	synaptic transmission, cholinergic (GO:0007271)	GO:0007271	GO_Biological_Process_2018	5/28	0.00419475	0.118921	CHRNB2;ACHE;CHRNA4;CHRM5;CHRFAM7A
1	regulation of adenylate cyclase activity (GO:0045761)	GO:0045761	GO_Biological_Process_2018	5/28	0.00419475	0.118264	GRM3;GABBR2;HRH3;OPRM1;DRD5
1	negative regulation of microtubule depolymerization (GO:0007026)	GO:0007026	GO_Biological_Process_2018	4/18	0.00457773	0.128353	NAV3;APC;STMN2;FGF13
1	insulin secretion (GO:0030073)	GO:0030073	GO_Biological_Process_2018	4/18	0.00457773	0.127651	RIMS2;ADCYAP1;PTPRN2;PTPRN
1	sensory perception (GO:0007600)	GO:0007600	GO_Biological_Process_2018	7/54	0.00486674	0.134973	CHRNB2;CHRNA4;KCNA2;PCDH15;OPRK1;OPRM1;PDYN
1	negative regulation of cell projection organization (GO:0031345)	GO:0031345	GO_Biological_Process_2018	6/41	0.00489879	0.135127	STX1B;DCC;PAQR3;STMN2;CRMP1;GRIN2B
1	regulation of protein kinase activity (GO:0045859)	GO:0045859	GO_Biological_Process_2018	13/147	0.00512799	0.140689	LRTM2;MMD2;PPM1E;ADCYAP1;RELN;LRRTM3;FLRT3;LRRTM4;CAMK2N1;LRRTM1;FLRT1;LRRC4C;LRRC4B
1	regulation of ion transmembrane transporter activity (GO:0032412)	GO:0032412	GO_Biological_Process_2018	6/42	0.00553018	0.150912	FXYD7;CACNA1D;SCN3B;SCN4B;FGF12;SCN2B
1	acetylcholine receptor signaling pathway (GO:0095500)	GO:0095500	GO_Biological_Process_2018	4/19	0.00562142	0.152586	CHRNB2;CHRM5;RGS8;CDK5R1
1	regulation of cation transmembrane transport (GO:1904062)	GO:1904062	GO_Biological_Process_2018	5/30	0.00570371	0.154	DPP10;DPP6;KCNIP4;CACNA1D;FGF12
1	regulation of sodium ion transmembrane transport (GO:1902305)	GO:1902305	GO_Biological_Process_2018	5/30	0.00570371	0.15319	FXYD7;SCN3B;SCN4B;FGF12;SCN2B
1	ganglion development (GO:0061548)	GO:0061548	GO_Biological_Process_2018	3/10	0.00581439	0.155345	NELL2;INSM1;ASCL1
1	glycerolipid metabolic process (GO:0046486)	GO:0046486	GO_Biological_Process_2018	3/10	0.00581439	0.154536	DGKG;ALDH5A1;DGKB
1	neuron projection fasciculation (GO:0106030)	GO:0106030	GO_Biological_Process_2018	3/10	0.00581439	0.153735	AMIGO1;CNTN4;CDK5R1
1	cellular response to organic cyclic compound (GO:0071407)	GO:0071407	GO_Biological_Process_2018	12/135	0.006737	0.177211	GABRB3;HCN4;GABRB2;GABRB1;RAMP3;ATP1A3;PDXP;ADCY2;ADCY1;GABRG2;DRD5;HCN1
1	negative regulation of cyclase activity (GO:0031280)	GO:0031280	GO_Biological_Process_2018	4/20	0.00681253	0.178279	GRM3;GABBR2;HRH3;OPRM1
1	negative regulation of protein depolymerization (GO:1901880)	GO:1901880	GO_Biological_Process_2018	4/20	0.00681253	0.177369	NAV3;APC;STMN2;FGF13
1	negative regulation of adenylate cyclase activity (GO:0007194)	GO:0007194	GO_Biological_Process_2018	4/20	0.00681253	0.176469	GRM3;GABBR2;HRH3;OPRM1
1	regulation of peptide hormone secretion (GO:0090276)	GO:0090276	GO_Biological_Process_2018	8/73	0.00753626	0.19423	SNAP25;KCNC2;RASL10B;HTR2C;CACNA2D2;CACNA1A;CACNA1D;SSTR5
1	dendrite morphogenesis (GO:0048813)	GO:0048813	GO_Biological_Process_2018	5/32	0.00755925	0.193843	MAP2;CTNND2;BTBD3;MAPK8IP2;CELSR2
1	cellular response to glucagon stimulus (GO:0071377)	GO:0071377	GO_Biological_Process_2018	5/32	0.00755925	0.192874	GNG3;PRKAR1B;GNG4;ADCY2;ADCY1
1	cyclic-nucleotide-mediated signaling (GO:0019935)	GO:0019935	GO_Biological_Process_2018	5/32	0.00755925	0.191915	RIMS2;EPHA5;ADCYAP1;ADCY2;ADCY1
1	regulation of potassium ion transmembrane transport (GO:1901379)	GO:1901379	GO_Biological_Process_2018	5/32	0.00755925	0.190965	DPP10;DPP6;AMIGO1;KCNIP4;CACNA1D
1	mitochondrion distribution (GO:0048311)	GO:0048311	GO_Biological_Process_2018	3/11	0.0077645	0.195183	ATCAY;MAPT;HAP1
1	protein homooligomerization (GO:0051260)	GO:0051260	GO_Biological_Process_2018	15/190	0.00785544	0.196502	MPP2;NLGN1;SYT1;KCNC2;ATL1;SLC1A2;EHD3;ALDH5A1;GLRA3;APC;HPRT1;FSD1;VSTM5;ASIC1;HCN1
1	cell junction assembly (GO:0034329)	GO:0034329	GO_Biological_Process_2018	7/59	0.00793036	0.197408	CDH4;CDH10;CDH22;CDH12;CDH8;CDH18;CDH7
1	peptidyl-threonine modification (GO:0018210)	GO:0018210	GO_Biological_Process_2018	9/89	0.00797235	0.19749	GALNT14;GALNT13;PNCK;CDK5;GALNTL5;GALNTL6;GALNT9;TTBK1;CDK5R1
1	establishment of protein localization to vacuole (GO:0072666)	GO:0072666	GO_Biological_Process_2018	4/21	0.00815929	0.201144	CACNG7;CACNG2;CACNG4;CACNG5
1	negative regulation of cAMP biosynthetic process (GO:0030818)	GO:0030818	GO_Biological_Process_2018	4/21	0.00815929	0.200177	GRM3;GABBR2;HRH3;OPRM1
1	glutamate metabolic process (GO:0006536)	GO:0006536	GO_Biological_Process_2018	4/21	0.00815929	0.199219	ALDH5A1;GLS2;GAD1;PRODH
1	potassium ion transport (GO:0006813)	GO:0006813	GO_Biological_Process_2018	7/61	0.00948664	0.230525	KCNJ6;KCNC1;KCNB2;KCNC4;KCNA2;KCNN1;KCNAB3
1	cellular response to nerve growth factor stimulus (GO:1990090)	GO:1990090	GO_Biological_Process_2018	4/22	0.00966931	0.233851	NTRK3;STMN2;MAPT;SH3GL2
1	peripheral nervous system development (GO:0007422)	GO:0007422	GO_Biological_Process_2018	4/22	0.00966931	0.232748	SCN8A;ADGRB1;SERPINI1;ASIC2
1	regulation of microtubule depolymerization (GO:0031114)	GO:0031114	GO_Biological_Process_2018	4/22	0.00966931	0.231655	NAV3;APC;STMN2;FGF13
1	negative regulation of lyase activity (GO:0051350)	GO:0051350	GO_Biological_Process_2018	4/22	0.00966931	0.230572	GRM3;GABBR2;HRH3;OPRM1
1	response to glucagon (GO:0033762)	GO:0033762	GO_Biological_Process_2018	5/34	0.00979773	0.232548	GNG3;PRKAR1B;GNG4;ADCY2;ADCY1
1	axonal fasciculation (GO:0007413)	GO:0007413	GO_Biological_Process_2018	3/12	0.0100551	0.237551	AMIGO1;CNTN4;CDK5R1
1	positive regulation of potassium ion transmembrane transporter activity (GO:1901018)	GO:1901018	GO_Biological_Process_2018	3/12	0.0100551	0.236456	GALR2;ATP1B2;LRRC55
1	eye photoreceptor cell differentiation (GO:0001754)	GO:0001754	GO_Biological_Process_2018	3/12	0.0100551	0.235372	AGTPBP1;DSCAM;RORB
1	negative regulation of protein phosphorylation (GO:0001933)	GO:0001933	GO_Biological_Process_2018	14/178	0.0103297	0.240696	LRTM2;NTRK3;PAQR3;NOG;PPM1E;LRRTM3;FLRT3;LRRTM4;CAMK2N1;LRRTM1;FLRT1;INSM1;LRRC4C;LRRC4B
1	negative regulation of protein kinase activity (GO:0006469)	GO:0006469	GO_Biological_Process_2018	10/109	0.0103542	0.240169	LRRTM3;FLRT3;LRRTM4;CAMK2N1;LRRTM1;LRTM2;FLRT1;LRRC4C;PPM1E;LRRC4B
1	amino acid transport (GO:0006865)	GO:0006865	GO_Biological_Process_2018	6/48	0.0106248	0.245331	SLC38A1;SLC32A1;SLC7A8;SLC6A15;SLC6A12;SLC6A1
1	regulation of cyclin-dependent protein kinase activity (GO:1904029)	GO:1904029	GO_Biological_Process_2018	5/35	0.0110714	0.254492	DIRAS3;CAMK2N1;TTBK1;CDK5R2;CDK5R1
1	regulation of sodium ion transport (GO:0002028)	GO:0002028	GO_Biological_Process_2018	5/35	0.0110714	0.253351	SPTBN4;NKAIN1;SCN3B;SCN4B;FGF12
1	adenylate cyclase-activating G-protein coupled receptor signaling pathway (GO:0007189)	GO:0007189	GO_Biological_Process_2018	8/78	0.0111	0.252871	MC4R;ADCYAP1;RAMP3;ADCY2;ADCY1;GPR3;GPR101;DRD5
1	protein lipidation (GO:0006497)	GO:0006497	GO_Biological_Process_2018	11/127	0.0111339	0.252518	NTNG1;NTNG2;NRN1;CNTN5;NEGR1;NTM;CNTN4;ZDHHC22;LY6H;GPLD1;OPCML
1	positive regulation of cell projection organization (GO:0031346)	GO:0031346	GO_Biological_Process_2018	7/63	0.011255	0.254135	RELN;NAV3;PLPPR5;STMN2;ZNF804A;SERPINI1;CX3CL1
1	cellular amino acid catabolic process (GO:0009063)	GO:0009063	GO_Biological_Process_2018	4/23	0.0113497	0.255143	ALDH5A1;ABAT;PPM1K;BCAT1
1	regulation of dendritic spine morphogenesis (GO:0061001)	GO:0061001	GO_Biological_Process_2018	4/23	0.0113497	0.254024	NLGN1;RELN;CDK5;CDK5R1
1	negative regulation of axonogenesis (GO:0050771)	GO:0050771	GO_Biological_Process_2018	4/23	0.0113497	0.252914	EFNB3;DCC;MCF2;FGF13
1	cellular response to amyloid-beta (GO:1904646)	GO:1904646	GO_Biological_Process_2018	4/23	0.0113497	0.251815	GRM5;CDK5;CACNA1A;ATP1A3
1	cation transport (GO:0006812)	GO:0006812	GO_Biological_Process_2018	8/79	0.0119407	0.26378	HCN4;PANX2;TMEM63C;SLC6A15;GPRIN1;SLC1A1;ASIC2;RHCE
1	regulation of filopodium assembly (GO:0051489)	GO:0051489	GO_Biological_Process_2018	5/36	0.0124534	0.273921	GPM6A;TENM1;NLGN1;GAP43;PLPPR5
1	calcium ion transmembrane import into cytosol (GO:0097553)	GO:0097553	GO_Biological_Process_2018	5/36	0.0124534	0.272745	FAM155A;GPRIN1;HTR2C;GRIN2B;GRIN2D
1	axonal transport (GO:0098930)	GO:0098930	GO_Biological_Process_2018	5/36	0.0124534	0.27158	AP3M2;NEFL;MAPT;HAP1;AP3B2
1	regulation of neurotransmitter transport (GO:0051588)	GO:0051588	GO_Biological_Process_2018	3/13	0.0126966	0.275706	CPLX2;CPLX1;SYN1
1	receptor internalization (GO:0031623)	GO:0031623	GO_Biological_Process_2018	6/50	0.0128874	0.278663	CACNG7;RAMP3;CACNG2;CACNG4;SNCA;CACNG5
1	positive regulation of microtubule polymerization or depolymerization (GO:0031112)	GO:0031112	GO_Biological_Process_2018	4/24	0.0132068	0.284365	NAV3;STMN2;MAPT;CDK5R1
1	regulation of neuronal synaptic plasticity (GO:0048168)	GO:0048168	GO_Biological_Process_2018	4/24	0.0132068	0.28317	RAB3A;SYP;GRIK2;SHISA9
1	positive regulation of axonogenesis (GO:0050772)	GO:0050772	GO_Biological_Process_2018	5/37	0.0139477	0.297803	ROBO2;CDKL5;SLITRK1;AMIGO1;MAPT
1	regulation of insulin secretion (GO:0050796)	GO:0050796	GO_Biological_Process_2018	9/98	0.0145148	0.308621	EPHA5;SNAP25;BRSK2;KCNC2;CACNA2D2;CACNA1A;CACNA1D;TRH;SSTR5
1	neutral amino acid transport (GO:0015804)	GO:0015804	GO_Biological_Process_2018	4/25	0.0152466	0.322837	SLC38A1;SLC7A8;SLC6A15;SLC1A1
1	response to amyloid-beta (GO:1904645)	GO:1904645	GO_Biological_Process_2018	4/25	0.0152466	0.321503	GRM5;CDK5;CACNA1A;ATP1A3
1	positive regulation of filopodium assembly (GO:0051491)	GO:0051491	GO_Biological_Process_2018	4/25	0.0152466	0.320179	GPM6A;TENM1;NLGN1;PLPPR5
1	L-amino acid transport (GO:0015807)	GO:0015807	GO_Biological_Process_2018	4/25	0.0152466	0.318867	SLC1A1;SLC1A2;SLC1A3;SLC1A6
1	plasma membrane bounded cell projection morphogenesis (GO:0120039)	GO:0120039	GO_Biological_Process_2018	6/52	0.0154677	0.32217	CNTNAP2;GPM6A;CNTNAP1;TNIK;NYAP2;PACSIN1
1	potassium ion import (GO:0010107)	GO:0010107	GO_Biological_Process_2018	5/38	0.0155578	0.32273	KCNJ6;SLC12A5;KCNJ9;ATP1A3;ATP1B2
1	positive regulation of neuron death (GO:1901216)	GO:1901216	GO_Biological_Process_2018	5/38	0.0155578	0.321423	CDK5;MAPT;GRIN2B;SNCA;CDK5R1
1	clathrin coat assembly (GO:0048268)	GO:0048268	GO_Biological_Process_2018	3/14	0.0156968	0.322988	NSG2;CALY;NSG1
1	cellular protein complex disassembly (GO:0043624)	GO:0043624	GO_Biological_Process_2018	3/14	0.0156968	0.32169	NSF;NAPB;GSPT2
1	positive regulation of neurogenesis (GO:0050769)	GO:0050769	GO_Biological_Process_2018	7/69	0.0179812	0.367032	BRINP2;BRINP1;VWC2;MMD2;OPRM1;ASCL1;BRINP3
1	cellular protein localization (GO:0034613)	GO:0034613	GO_Biological_Process_2018	21/327	0.0183864	0.373809	RAB3B;NSF;NAPB;RAB3C;CNTNAP2;RTP5;CNTNAP1;GRID2;RAB3A;RTP1;RAB39B;TBC1D9;SEPT3;SGSM1;STX1B;AHI1;SYNDIG1;SCG5;RAB6B;RAB9B;PACSIN1
1	positive regulation of small GTPase mediated signal transduction (GO:0051057)	GO:0051057	GO_Biological_Process_2018	3/15	0.0190606	0.385977	RELN;RASGRF1;MMD2
1	microtubule depolymerization (GO:0007019)	GO:0007019	GO_Biological_Process_2018	3/15	0.0190606	0.384452	STMN2;STMN3;CCSAP
1	regulation of cellular localization (GO:0060341)	GO:0060341	GO_Biological_Process_2018	5/40	0.0191396	0.384525	EPHA5;BRSK2;CPLX2;CPLX1;SYN1
1	cognition (GO:0050890)	GO:0050890	GO_Biological_Process_2018	5/40	0.0191396	0.383017	CHRNB2;GRM5;HRH3;CHRNA4;GPR155
1	phospholipid metabolic process (GO:0006644)	GO:0006644	GO_Biological_Process_2018	7/70	0.0193281	0.385278	ALDH5A1;PLPPR1;PLPPR2;GPAM;PLPPR4;PLPPR5;PIP4K2B
1	vocal learning (GO:0042297)	GO:0042297	GO_Biological_Process_2018	2/6	0.0206238	0.409507	CNTNAP2;NRXN1
1	galactosylceramide metabolic process (GO:0006681)	GO:0006681	GO_Biological_Process_2018	2/6	0.0206238	0.40792	ALDH5A1;B3GALT1
1	negative regulation of catecholamine secretion (GO:0033604)	GO:0033604	GO_Biological_Process_2018	2/6	0.0206238	0.406345	CHGA;SYT4
1	regulation of atrial cardiac muscle cell membrane depolarization (GO:0060371)	GO:0060371	GO_Biological_Process_2018	2/6	0.0206238	0.404782	SCN3B;SCN2B
1	positive regulation of catecholamine secretion (GO:0033605)	GO:0033605	GO_Biological_Process_2018	2/6	0.0206238	0.403231	CHRNB2;CARTPT
1	cerebral cortex cell migration (GO:0021795)	GO:0021795	GO_Biological_Process_2018	2/6	0.0206238	0.401692	RELN;FGF13
1	neurotransmitter loading into synaptic vesicle (GO:0098700)	GO:0098700	GO_Biological_Process_2018	2/6	0.0206238	0.400165	SLC32A1;SLC17A6
1	imitative learning (GO:0098596)	GO:0098596	GO_Biological_Process_2018	2/6	0.0206238	0.398649	CNTNAP2;NRXN1
1	insulin secretion involved in cellular response to glucose stimulus (GO:0035773)	GO:0035773	GO_Biological_Process_2018	2/6	0.0206238	0.397144	PTPRN2;PTPRN
1	glutamate catabolic process (GO:0006538)	GO:0006538	GO_Biological_Process_2018	2/6	0.0206238	0.395651	ALDH5A1;GAD1
1	L-amino acid import (GO:0043092)	GO:0043092	GO_Biological_Process_2018	2/6	0.0206238	0.39417	SLC1A1;SLC1A3
1	cell-cell junction organization (GO:0045216)	GO:0045216	GO_Biological_Process_2018	7/72	0.0222303	0.423288	CDH4;CDH10;CDH22;CDH12;CDH8;CDH18;CDH7
1	cellular calcium ion homeostasis (GO:0006874)	GO:0006874	GO_Biological_Process_2018	10/123	0.0225235	0.427277	CALB2;TRPC5;SLC24A3;TMEM178A;HTR2C;ATP2B3;ATP2B2;ATP13A2;HCRTR2;DRD5
1	regulation of membrane depolarization (GO:0003254)	GO:0003254	GO_Biological_Process_2018	3/16	0.0227906	0.430743	HCN4;SCN3B;SCN2B
1	positive regulation of dendrite morphogenesis (GO:0050775)	GO:0050775	GO_Biological_Process_2018	3/16	0.0227906	0.429153	CDKL5;RELN;IL1RAPL1
1	sympathetic nervous system development (GO:0048485)	GO:0048485	GO_Biological_Process_2018	3/16	0.0227906	0.427575	NELL2;INSM1;ASCL1
1	glutamine family amino acid catabolic process (GO:0009065)	GO:0009065	GO_Biological_Process_2018	3/16	0.0227906	0.426009	GLS2;GAD1;PRODH
1	G-protein coupled acetylcholine receptor signaling pathway (GO:0007213)	GO:0007213	GO_Biological_Process_2018	3/16	0.0227906	0.424454	CHRM5;RGS8;CDK5R1
1	activation of protein kinase A activity (GO:0034199)	GO:0034199	GO_Biological_Process_2018	3/16	0.0227906	0.422911	PRKAR1B;ADCY2;ADCY1
1	positive regulation of cell death (GO:0010942)	GO:0010942	GO_Biological_Process_2018	6/57	0.023433	0.433255	RAMP3;APC;MAPT;PRODH;GRIN2B;SNCA
1	protein oligomerization (GO:0051259)	GO:0051259	GO_Biological_Process_2018	15/217	0.0238367	0.439129	MPP2;NLGN1;KHDRBS3;KCNC1;SYT1;KCNC2;KCNC3;ATL1;PANX2;EHD3;GLRA3;APC;MAPT;FSD1;VSTM5
1	regulation of protein secretion (GO:0050708)	GO:0050708	GO_Biological_Process_2018	9/107	0.0243589	0.447134	SNAP25;ACHE;KCNC2;CACNA2D2;CACNA1A;CACNA1D;ATP13A2;SSTR5;STXBP5L
1	dicarboxylic acid transport (GO:0006835)	GO:0006835	GO_Biological_Process_2018	4/29	0.0253276	0.46325	SLC1A1;SLC1A2;SLC1A3;SLC1A6
1	synaptic vesicle transport (GO:0048489)	GO:0048489	GO_Biological_Process_2018	3/17	0.0268873	0.490021	RAB3A;CDK5;KIF5A
1	AV node cell action potential (GO:0086016)	GO:0086016	GO_Biological_Process_2018	2/7	0.0281326	0.510891	SCN4B;CACNA1G
1	positive regulation of glutamate receptor signaling pathway (GO:1900451)	GO:1900451	GO_Biological_Process_2018	2/7	0.0281326	0.50908	NECAB2;RELN
1	cellular ion homeostasis (GO:0006873)	GO:0006873	GO_Biological_Process_2018	2/7	0.0281326	0.507281	SLC12A5;ATP13A2
1	retrograde axonal transport (GO:0008090)	GO:0008090	GO_Biological_Process_2018	2/7	0.0281326	0.505495	NEFL;HAP1
1	negative regulation of synapse organization (GO:1905809)	GO:1905809	GO_Biological_Process_2018	2/7	0.0281326	0.503721	ROBO2;SLIT1
1	central nervous system neuron axonogenesis (GO:0021955)	GO:0021955	GO_Biological_Process_2018	2/7	0.0281326	0.50196	CHRNB2;SPTBN4
1	regulation of collateral sprouting (GO:0048670)	GO:0048670	GO_Biological_Process_2018	2/7	0.0281326	0.500211	DCC;FGF13
1	zinc II ion transmembrane import (GO:0071578)	GO:0071578	GO_Biological_Process_2018	2/7	0.0281326	0.498474	SLC39A10;SLC39A12
1	ion homeostasis (GO:0050801)	GO:0050801	GO_Biological_Process_2018	2/7	0.0281326	0.496749	SLC12A5;KLHL3
1	forebrain neuron differentiation (GO:0021879)	GO:0021879	GO_Biological_Process_2018	2/7	0.0281326	0.495036	ERBB4;ASCL1
1	noradrenergic neuron differentiation (GO:0003357)	GO:0003357	GO_Biological_Process_2018	2/7	0.0281326	0.493335	INSM1;ASCL1
1	negative regulation of dendrite development (GO:2000171)	GO:2000171	GO_Biological_Process_2018	2/7	0.0281326	0.491645	DCC;KIAA0319
1	microglial cell activation (GO:0001774)	GO:0001774	GO_Biological_Process_2018	2/7	0.0281326	0.489967	MAPT;SNCA
1	leucine metabolic process (GO:0006551)	GO:0006551	GO_Biological_Process_2018	2/7	0.0281326	0.488301	BCAT1;HMGCLL1
1	positive regulation of cation channel activity (GO:2001259)	GO:2001259	GO_Biological_Process_2018	4/30	0.0283466	0.490349	RELN;GALR2;HAP1;LRRC55
1	protein localization to lysosome (GO:0061462)	GO:0061462	GO_Biological_Process_2018	4/30	0.0283466	0.488692	CACNG7;CACNG2;CACNG4;CACNG5
1	regulation of protein polymerization (GO:0032271)	GO:0032271	GO_Biological_Process_2018	4/30	0.0283466	0.487047	MAP2;TPPP;MAPT;TTBK1
1	anterograde axonal transport (GO:0008089)	GO:0008089	GO_Biological_Process_2018	4/31	0.0315705	0.540618	AP3M2;NEFL;HAP1;AP3B2
1	sensory perception of mechanical stimulus (GO:0050954)	GO:0050954	GO_Biological_Process_2018	7/78	0.032711	0.558275	CHRNB2;SPTBN4;GRM7;PCDH15;CACNA1D;ATP2B2;CRYM
1	positive regulation of ion transport (GO:0043270)	GO:0043270	GO_Biological_Process_2018	5/46	0.0329826	0.561035	RAB3B;CHRNB2;CACNA1D;SCN3B;SCN4B
1	cellular metal ion homeostasis (GO:0006875)	GO:0006875	GO_Biological_Process_2018	8/96	0.0343093	0.581662	SLC24A3;HTR2C;ATP1A3;ATP2B3;ATP2B2;ATP13A2;ATP1B2;DRD5
1	positive regulation of dendrite development (GO:1900006)	GO:1900006	GO_Biological_Process_2018	4/32	0.0350006	0.591418	NLGN1;CDKL5;IL1RAPL1;PACSIN1
1	activation of adenylate cyclase activity (GO:0007190)	GO:0007190	GO_Biological_Process_2018	4/32	0.0350006	0.589466	ADCYAP1;ADCY2;ADCY1;DRD5
1	negative regulation of dephosphorylation (GO:0035305)	GO:0035305	GO_Biological_Process_2018	6/63	0.0361365	0.606594	CSRNP3;DLG2;SLC7A14;LMTK3;RIMBP2;ELFN2
1	cellular response to organonitrogen compound (GO:0071417)	GO:0071417	GO_Biological_Process_2018	8/97	0.0361673	0.60512	GABRB3;HCN4;GABRB2;GABRB1;GLRA2;PDXP;GABRG2;HCN1
1	regulation of protein kinase A signaling (GO:0010738)	GO:0010738	GO_Biological_Process_2018	3/19	0.0361732	0.603241	RAMP3;AKAP11;SPHKAP
1	regulation of long-term synaptic potentiation (GO:1900271)	GO:1900271	GO_Biological_Process_2018	3/19	0.0361732	0.601276	CALB2;RELN;NSG1
1	positive regulation of axon extension (GO:0045773)	GO:0045773	GO_Biological_Process_2018	3/19	0.0361732	0.599324	CDKL5;DSCAM;MAPT
1	neuron projection extension involved in neuron projection guidance (GO:1902284)	GO:1902284	GO_Biological_Process_2018	2/8	0.036551	0.603624	NELL2;SLIT1
1	regulation of synaptic transmission, dopaminergic (GO:0032225)	GO:0032225	GO_Biological_Process_2018	2/8	0.036551	0.601677	CHRNB2;CNTNAP4
1	regulation of brown fat cell differentiation (GO:0090335)	GO:0090335	GO_Biological_Process_2018	2/8	0.036551	0.599742	FNDC5;VSTM2A
1	regulation of chaperone-mediated autophagy (GO:1904714)	GO:1904714	GO_Biological_Process_2018	2/8	0.036551	0.59782	ATP13A2;SNCA
1	regulation of dopamine uptake involved in synaptic transmission (GO:0051584)	GO:0051584	GO_Biological_Process_2018	2/8	0.036551	0.59591	RAB3B;SNCA
1	cellular response to forskolin (GO:1904322)	GO:1904322	GO_Biological_Process_2018	2/8	0.036551	0.594012	ADCY2;ADCY1
1	positive regulation of behavior (GO:0048520)	GO:0048520	GO_Biological_Process_2018	2/8	0.036551	0.592126	NLGN1;SGIP1
1	axon extension involved in axon guidance (GO:0048846)	GO:0048846	GO_Biological_Process_2018	2/8	0.036551	0.590253	NELL2;SLIT1
1	response to forskolin (GO:1904321)	GO:1904321	GO_Biological_Process_2018	2/8	0.036551	0.588391	ADCY2;ADCY1
1	excitatory synapse assembly (GO:1904861)	GO:1904861	GO_Biological_Process_2018	2/8	0.036551	0.58654	NLGN1;GRID2
1	dimeric G-protein coupled receptor signaling pathway (GO:0038042)	GO:0038042	GO_Biological_Process_2018	2/8	0.036551	0.584702	RAMP3;GRM1
1	negative regulation of exocytosis (GO:0045920)	GO:0045920	GO_Biological_Process_2018	2/8	0.036551	0.582874	IL1RAPL1;SNCA
1	succinate metabolic process (GO:0006105)	GO:0006105	GO_Biological_Process_2018	2/8	0.036551	0.581059	ALDH5A1;GAD1
1	cellular monovalent inorganic anion homeostasis (GO:0030320)	GO:0030320	GO_Biological_Process_2018	2/8	0.036551	0.579254	SLC12A5;XPR1
1	regulation of cardiac muscle cell action potential involved in regulation of contraction (GO:0098909)	GO:0098909	GO_Biological_Process_2018	2/8	0.036551	0.577461	HCN4;FGF13
1	positive regulation of cell growth (GO:0030307)	GO:0030307	GO_Biological_Process_2018	8/98	0.038092	0.599948	RIMS2;LGI1;SYT4;UNC13A;CDKL5;SYT2;SYT1;MAPT
1	positive regulation of protein polymerization (GO:0032273)	GO:0032273	GO_Biological_Process_2018	6/64	0.0386103	0.606241	TENM1;NAV3;MAPT;TPPP;TTBK1;CDK5R1
1	positive regulation of adenylate cyclase activity (GO:0045762)	GO:0045762	GO_Biological_Process_2018	4/33	0.0386382	0.604818	ADCYAP1;ADCY2;ADCY1;DRD5
1	sensory perception of sound (GO:0007605)	GO:0007605	GO_Biological_Process_2018	7/81	0.0390129	0.608816	CHRNB2;SPTBN4;GRM7;PCDH15;CACNA1D;ATP2B2;CRYM
1	neuromuscular junction development (GO:0007528)	GO:0007528	GO_Biological_Process_2018	3/20	0.0413545	0.64339	UNC13C;UNC13A;CACNB4
1	axon extension (GO:0048675)	GO:0048675	GO_Biological_Process_2018	3/20	0.0413545	0.641435	NELL2;CDK5;SLIT1
1	response to amino acid (GO:0043200)	GO:0043200	GO_Biological_Process_2018	4/34	0.0424836	0.656951	GLRA2;GLRA3;GLRB;GPRIN1
1	cellular divalent inorganic cation homeostasis (GO:0072503)	GO:0072503	GO_Biological_Process_2018	8/101	0.0442736	0.682562	SLC24A3;HTR2C;SLC39A10;ATP2B3;ATP2B2;ATP13A2;SLC39A12;DRD5
1	manganese ion transport (GO:0006828)	GO:0006828	GO_Biological_Process_2018	2/9	0.0457967	0.703918	TRPC5;SLC30A10
1	neuronal ion channel clustering (GO:0045161)	GO:0045161	GO_Biological_Process_2018	2/9	0.0457967	0.701804	SPTBN4;CNTNAP2
1	regulation of amyloid precursor protein biosynthetic process (GO:0042984)	GO:0042984	GO_Biological_Process_2018	2/9	0.0457967	0.699703	NECAB2;NECAB3
1	postsynaptic membrane assembly (GO:0097104)	GO:0097104	GO_Biological_Process_2018	2/9	0.0457967	0.697614	NLGN1;NRXN1
1	regulation of microtubule-based movement (GO:0060632)	GO:0060632	GO_Biological_Process_2018	2/9	0.0457967	0.695538	HAP1;NEFH
1	positive regulation of synapse maturation (GO:0090129)	GO:0090129	GO_Biological_Process_2018	2/9	0.0457967	0.693474	RELN;NRXN1
1	central nervous system neuron development (GO:0021954)	GO:0021954	GO_Biological_Process_2018	2/9	0.0457967	0.691422	MAP2;MAPT
1	receptor recycling (GO:0001881)	GO:0001881	GO_Biological_Process_2018	2/9	0.0457967	0.689383	EHD3;NSG1
1	regulation of Rac protein signal transduction (GO:0035020)	GO:0035020	GO_Biological_Process_2018	2/9	0.0457967	0.687355	RASGRF1;STMN3
1	postsynaptic density organization (GO:0097106)	GO:0097106	GO_Biological_Process_2018	2/9	0.0457967	0.685339	NLGN1;NRXN1
1	negative regulation of microtubule polymerization (GO:0031115)	GO:0031115	GO_Biological_Process_2018	2/9	0.0457967	0.683336	STMN2;SNCA
1	regulation of glycoprotein biosynthetic process (GO:0010559)	GO:0010559	GO_Biological_Process_2018	2/9	0.0457967	0.681343	NECAB2;NECAB3
1	lipid phosphorylation (GO:0046834)	GO:0046834	GO_Biological_Process_2018	4/35	0.0465368	0.690341	DGKG;DGKB;EFR3B;DGKI
1	carboxylic acid transmembrane transport (GO:1905039)	GO:1905039	GO_Biological_Process_2018	4/35	0.0465368	0.68834	SLC38A1;SLC32A1;SLC7A8;SLC13A5
1	branched-chain amino acid catabolic process (GO:0009083)	GO:0009083	GO_Biological_Process_2018	3/21	0.046887	0.691516	PPM1K;BCAT1;HMGCLL1
1	long-term synaptic potentiation (GO:0060291)	GO:0060291	GO_Biological_Process_2018	3/21	0.046887	0.689523	MPP2;GRIN2B;GRIN2D
1	response to organonitrogen compound (GO:0010243)	GO:0010243	GO_Biological_Process_2018	5/51	0.0483117	0.708433	BRSK2;GLRA2;GLRA3;GLRB;HCRTR2
1	negative regulation of phosphatase activity (GO:0010923)	GO:0010923	GO_Biological_Process_2018	6/68	0.0495663	0.724747	CSRNP3;DLG2;SLC7A14;LMTK3;RIMBP2;ELFN2
1	regulation of potassium ion transport (GO:0043266)	GO:0043266	GO_Biological_Process_2018	4/36	0.0507972	0.740623	DPP10;DPP6;KCNIP4;CACNA1D
1	regulation of insulin secretion involved in cellular response to glucose stimulus (GO:0061178)	GO:0061178	GO_Biological_Process_2018	3/22	0.0527635	0.767101	EPHA5;BRSK2;GPLD1
1	calcium ion homeostasis (GO:0055074)	GO:0055074	GO_Biological_Process_2018	7/87	0.0538741	0.781021	SLC24A3;GPRIN1;HTR2C;ATP2B3;ATP2B2;ATP13A2;DRD5
1	dephosphorylation (GO:0016311)	GO:0016311	GO_Biological_Process_2018	9/124	0.0543646	0.785899	PTPRT;PTPRN2;PLPPR1;PLPPR2;PLPPR4;PLPPR5;PDXP;MTMR4;PTPN5
1	myelination (GO:0042552)	GO:0042552	GO_Biological_Process_2018	4/37	0.0552638	0.796642	CNTNAP1;AMIGO1;SCN8A;SCN2A
1	Rab protein signal transduction (GO:0032482)	GO:0032482	GO_Biological_Process_2018	6/70	0.0556912	0.800542	RAB3B;RAB3C;RAB3A;RAB39B;RAB6B;RAB9B
1	regulation of synapse maturation (GO:0090128)	GO:0090128	GO_Biological_Process_2018	2/10	0.0557923	0.799743	RELN;NRXN1
1	presynaptic membrane assembly (GO:0097105)	GO:0097105	GO_Biological_Process_2018	2/10	0.0557923	0.797502	NLGN1;IL1RAPL1
1	glutamine metabolic process (GO:0006541)	GO:0006541	GO_Biological_Process_2018	2/10	0.0557923	0.795275	ALDH5A1;GLS2
1	protein localization to synapse (GO:0035418)	GO:0035418	GO_Biological_Process_2018	2/10	0.0557923	0.793059	NLGN1;NRXN1
1	central nervous system projection neuron axonogenesis (GO:0021952)	GO:0021952	GO_Biological_Process_2018	2/10	0.0557923	0.790856	CHRNB2;SPTBN4
1	motor neuron axon guidance (GO:0008045)	GO:0008045	GO_Biological_Process_2018	2/10	0.0557923	0.788666	CHN1;SLIT1
1	ganglioside biosynthetic process (GO:0001574)	GO:0001574	GO_Biological_Process_2018	2/10	0.0557923	0.786487	ST8SIA3;ST8SIA6
1	positive regulation of mRNA splicing, via spliceosome (GO:0048026)	GO:0048026	GO_Biological_Process_2018	2/10	0.0557923	0.78432	CELF3;CELF4
1	zinc II ion transmembrane transport (GO:0071577)	GO:0071577	GO_Biological_Process_2018	3/23	0.0589756	0.826793	SLC39A10;SLC39A12;SLC30A10
1	membrane assembly (GO:0071709)	GO:0071709	GO_Biological_Process_2018	3/23	0.0589756	0.824528	NLGN1;NRXN1;IL1RAPL1
1	negative regulation of supramolecular fiber organization (GO:1902904)	GO:1902904	GO_Biological_Process_2018	5/54	0.059225	0.825752	NAV3;APC;STMN2;FGF13;SNCA
1	regulation of cellular pH (GO:0030641)	GO:0030641	GO_Biological_Process_2018	4/38	0.0599351	0.833376	SLC4A8;SLC9A7;SLC4A10;SLC4A4
1	regulation of phosphatase activity (GO:0010921)	GO:0010921	GO_Biological_Process_2018	6/72	0.0622523	0.863243	CSRNP3;DLG2;SLC7A14;LMTK3;RIMBP2;ELFN2
1	protein tetramerization (GO:0051262)	GO:0051262	GO_Biological_Process_2018	7/90	0.0624689	0.863899	ALDH5A1;KCNC1;KCNC3;GPRIN1;HPRT1;GRIN2B;HCN1
1	regulation of alternative mRNA splicing, via spliceosome (GO:0000381)	GO:0000381	GO_Biological_Process_2018	4/39	0.0648092	0.893841	CELF3;CELF4;CELF6;RBM11
1	positive regulation of microtubule polymerization (GO:0031116)	GO:0031116	GO_Biological_Process_2018	3/24	0.065514	0.901127	NAV3;MAPT;CDK5R1
1	receptor clustering (GO:0043113)	GO:0043113	GO_Biological_Process_2018	3/24	0.065514	0.898705	NLGN1;DLG2;NRXN1
1	neuromuscular synaptic transmission (GO:0007274)	GO:0007274	GO_Biological_Process_2018	3/24	0.065514	0.896295	CHRNB2;CHRNA4;RIMBP2
1	positive regulation of endopeptidase activity (GO:0010950)	GO:0010950	GO_Biological_Process_2018	3/24	0.065514	0.893899	GPRIN1;GRIN2B;TTBK1
1	cGMP biosynthetic process (GO:0006182)	GO:0006182	GO_Biological_Process_2018	3/24	0.065514	0.891515	HTR2C;ADCY2;ADCY1
1	postsynapse assembly (GO:0099068)	GO:0099068	GO_Biological_Process_2018	2/11	0.0664652	0.902053	NLGN1;NRXN1
1	calcium ion regulated exocytosis (GO:0017156)	GO:0017156	GO_Biological_Process_2018	2/11	0.0664652	0.89966	RIMS2;RIMS3
1	photoreceptor cell development (GO:0042461)	GO:0042461	GO_Biological_Process_2018	2/11	0.0664652	0.89728	CDHR1;RORB
1	heart process (GO:0003015)	GO:0003015	GO_Biological_Process_2018	2/11	0.0664652	0.894913	RAMP3;SGCZ
1	establishment of synaptic vesicle localization (GO:0097480)	GO:0097480	GO_Biological_Process_2018	2/11	0.0664652	0.892558	CDK5;KIF5A
1	presynaptic membrane organization (GO:0097090)	GO:0097090	GO_Biological_Process_2018	2/11	0.0664652	0.890215	NLGN1;IL1RAPL1
1	regulation of intracellular transport (GO:0032386)	GO:0032386	GO_Biological_Process_2018	4/40	0.0698836	0.933549	INPP5F;ATP13A2;HAP1;NEFH
1	peptidyl-serine modification (GO:0018209)	GO:0018209	GO_Biological_Process_2018	11/170	0.0704973	0.939289	GALNT14;GALNT13;PNCK;CDK5;MAST1;GALNTL5;GALNTL6;STK32A;TTBK1;GALNT9;CDK5R1
1	response to retinoic acid (GO:0032526)	GO:0032526	GO_Biological_Process_2018	5/57	0.0714278	0.949209	BRINP2;BRINP1;RORB;ASCL1;BRINP3
1	glial cell differentiation (GO:0010001)	GO:0010001	GO_Biological_Process_2018	3/25	0.0723687	0.959214	MMP24;RELN;CDK5
1	inorganic cation import across plasma membrane (GO:0098659)	GO:0098659	GO_Biological_Process_2018	3/25	0.0723687	0.956729	HCN4;FAM155A;SLC9A7
1	potassium ion homeostasis (GO:0055075)	GO:0055075	GO_Biological_Process_2018	3/25	0.0723687	0.954257	SLC12A5;ATP1A3;ATP1B2
1	response to alcohol (GO:0097305)	GO:0097305	GO_Biological_Process_2018	3/25	0.0723687	0.951797	CHRNB2;GPRIN1;GRIN2B
1	peptide hormone secretion (GO:0030072)	GO:0030072	GO_Biological_Process_2018	3/25	0.0723687	0.949351	RIMS2;ADCYAP1;PTPRN
1	cellular response to peptide (GO:1901653)	GO:1901653	GO_Biological_Process_2018	4/41	0.0751556	0.983382	GRM5;CDK5;CACNA1A;ATP1A3
1	positive regulation of cell morphogenesis involved in differentiation (GO:0010770)	GO:0010770	GO_Biological_Process_2018	5/58	0.0757793	0.989007	ROBO2;CDKL5;SLITRK1;AMIGO1;IL1RAPL1
1	positive regulation of protein depolymerization (GO:1901881)	GO:1901881	GO_Biological_Process_2018	2/12	0.0777473	1	STMN2;PDXP
1	negative regulation of oxidoreductase activity (GO:0051354)	GO:0051354	GO_Biological_Process_2018	2/12	0.0777473	1	DRD5;SNCA
1	protein insertion into membrane (GO:0051205)	GO:0051205	GO_Biological_Process_2018	2/12	0.0777473	1	RTP5;RTP1
1	mitochondrion transport along microtubule (GO:0047497)	GO:0047497	GO_Biological_Process_2018	2/12	0.0777473	1	NEFL;MAPT
1	dermatan sulfate biosynthetic process (GO:0030208)	GO:0030208	GO_Biological_Process_2018	2/12	0.0777473	1	NCAN;CSPG5
1	nucleotide biosynthetic process (GO:0009165)	GO:0009165	GO_Biological_Process_2018	3/26	0.0795288	1	ADCY2;ADCY1;HPRT1
1	cellular response to calcium ion (GO:0071277)	GO:0071277	GO_Biological_Process_2018	4/42	0.0806221	1	NLGN1;SYT1;ADCY1;GPLD1
1	cellular response to retinoic acid (GO:0071300)	GO:0071300	GO_Biological_Process_2018	4/42	0.0806221	1	BRINP2;BRINP1;RORB;BRINP3
1	protein O-linked glycosylation (GO:0006493)	GO:0006493	GO_Biological_Process_2018	8/115	0.0815958	1	B3GALNT1;GALNT14;GALNT13;B3GALT1;GALNTL5;ST8SIA6;GALNTL6;GALNT9
1	substantia nigra development (GO:0021762)	GO:0021762	GO_Biological_Process_2018	4/43	0.0862796	1	CKB;SYNGR3;INA;TTBK1
1	regulation of calcium ion transmembrane transporter activity (GO:1901019)	GO:1901019	GO_Biological_Process_2018	3/27	0.0869831	1	JPH4;JPH3;CACNB4
1	negative regulation of synaptic transmission (GO:0050805)	GO:0050805	GO_Biological_Process_2018	3/27	0.0869831	1	ACHE;STXBP1;CBLN1
1	microtubule polymerization (GO:0046785)	GO:0046785	GO_Biological_Process_2018	3/27	0.0869831	1	TPPP;MAPT;FGF13
1	regulation of cytosolic calcium ion concentration (GO:0051480)	GO:0051480	GO_Biological_Process_2018	9/137	0.0889709	1	CALB2;ADCYAP1;TRPC5;TMEM178A;CACNA1A;ATP2B3;ATP2B2;TAC1;HCRTR2
1	dermatan sulfate metabolic process (GO:0030205)	GO:0030205	GO_Biological_Process_2018	2/13	0.0895747	1	NCAN;CSPG5
1	sodium ion export from cell (GO:0036376)	GO:0036376	GO_Biological_Process_2018	2/13	0.0895747	1	ATP1A3;ATP1B2
1	regulation of plasma membrane bounded cell projection organization (GO:0120035)	GO:0120035	GO_Biological_Process_2018	2/13	0.0895747	1	IL1RAPL1;ZNF804A
1	positive regulation of sodium ion transport (GO:0010765)	GO:0010765	GO_Biological_Process_2018	2/13	0.0895747	1	SCN3B;SCN4B
1	positive regulation of cellular carbohydrate metabolic process (GO:0010676)	GO:0010676	GO_Biological_Process_2018	2/13	0.0895747	1	GPLD1;SNCA
1	sodium ion export (GO:0071436)	GO:0071436	GO_Biological_Process_2018	2/13	0.0895747	1	ATP1A3;ATP1B2
1	cellular potassium ion homeostasis (GO:0030007)	GO:0030007	GO_Biological_Process_2018	2/13	0.0895747	1	ATP1A3;ATP1B2
1	regulation of cAMP metabolic process (GO:0030814)	GO:0030814	GO_Biological_Process_2018	2/13	0.0895747	1	CHGA;RAMP3
1	catecholamine biosynthetic process (GO:0042423)	GO:0042423	GO_Biological_Process_2018	2/13	0.0895747	1	INSM1;SNCA
1	sensory perception of taste (GO:0050909)	GO:0050909	GO_Biological_Process_2018	2/13	0.0895747	1	ASIC2;ASIC1
1	chondroitin sulfate catabolic process (GO:0030207)	GO:0030207	GO_Biological_Process_2018	2/13	0.0895747	1	NCAN;CSPG5
1	amyloid precursor protein metabolic process (GO:0042982)	GO:0042982	GO_Biological_Process_2018	2/13	0.0895747	1	ACHE;NSG1
1	positive regulation of transport (GO:0051050)	GO:0051050	GO_Biological_Process_2018	4/44	0.0921243	1	CALY;SYNGR3;GPLD1;SNCA
1	heart contraction (GO:0060047)	GO:0060047	GO_Biological_Process_2018	4/44	0.0921243	1	SCN3B;SGCZ;SCN4B;SCN2B
1	regulation of intracellular pH (GO:0051453)	GO:0051453	GO_Biological_Process_2018	4/44	0.0921243	1	SLC4A8;SLC9A7;SLC4A10;SLC4A4
1	cellular amino acid biosynthetic process (GO:0008652)	GO:0008652	GO_Biological_Process_2018	3/28	0.0947198	1	GLS2;NAT8L;BCAT1
1	cGMP metabolic process (GO:0046068)	GO:0046068	GO_Biological_Process_2018	3/28	0.0947198	1	HTR2C;ADCY2;ADCY1
1	dopamine receptor signaling pathway (GO:0007212)	GO:0007212	GO_Biological_Process_2018	3/28	0.0947198	1	GNAO1;GNB5;DRD5
1	cellular response to metal ion (GO:0071248)	GO:0071248	GO_Biological_Process_2018	7/100	0.0968174	1	NLGN1;GLRA2;SYT1;ATP13A2;ADCY1;GPLD1;SNCA
1	ephrin receptor signaling pathway (GO:0048013)	GO:0048013	GO_Biological_Process_2018	6/82	0.101568	1	EPHA5;EFNB3;GPRIN1;CHN1;GRIN2B;CDK5R1
1	positive regulation of neural precursor cell proliferation (GO:2000179)	GO:2000179	GO_Biological_Process_2018	2/14	0.101888	1	DISP3;INSM1
1	gliogenesis (GO:0042063)	GO:0042063	GO_Biological_Process_2018	2/14	0.101888	1	MMP24;RELN
1	regulation of secretion (GO:0051046)	GO:0051046	GO_Biological_Process_2018	2/14	0.101888	1	OPRK1;GPLD1
1	cell communication by electrical coupling involved in cardiac conduction (GO:0086064)	GO:0086064	GO_Biological_Process_2018	2/14	0.101888	1	ATP1A3;ATP1B2
1	regulation of neural precursor cell proliferation (GO:2000177)	GO:2000177	GO_Biological_Process_2018	2/14	0.101888	1	DISP3;INSM1
1	neuromuscular process controlling balance (GO:0050885)	GO:0050885	GO_Biological_Process_2018	2/14	0.101888	1	NRXN1;PCDH15
1	cAMP biosynthetic process (GO:0006171)	GO:0006171	GO_Biological_Process_2018	2/14	0.101888	1	ADCY2;ADCY1
1	positive regulation of purine nucleotide metabolic process (GO:1900544)	GO:1900544	GO_Biological_Process_2018	2/14	0.101888	1	CHGA;RAMP3
1	amino acid transmembrane transport (GO:0003333)	GO:0003333	GO_Biological_Process_2018	3/29	0.102727	1	SLC38A1;SLC32A1;SLC7A8
1	negative regulation of neuron death (GO:1901215)	GO:1901215	GO_Biological_Process_2018	6/83	0.106083	1	CHGA;CDK5;VSTM2L;ATP13A2;SLC30A10;SNCA
1	O-glycan processing (GO:0016266)	GO:0016266	GO_Biological_Process_2018	5/65	0.11008	1	GALNT14;GALNT13;GALNTL5;GALNTL6;GALNT9
1	positive regulation of supramolecular fiber organization (GO:1902905)	GO:1902905	GO_Biological_Process_2018	6/84	0.1107	1	TENM1;NAV3;STMN2;PDXP;MAPT;CDK5R1
1	cyclic purine nucleotide metabolic process (GO:0052652)	GO:0052652	GO_Biological_Process_2018	3/30	0.110991	1	HTR2C;ADCY2;ADCY1
1	aminoglycan metabolic process (GO:0006022)	GO:0006022	GO_Biological_Process_2018	3/30	0.110991	1	NCAN;CSPG5;GPC5
1	positive regulation of CREB transcription factor activity (GO:0032793)	GO:0032793	GO_Biological_Process_2018	2/15	0.11463	1	EPHA5;RELN
1	positive regulation of potassium ion transmembrane transport (GO:1901381)	GO:1901381	GO_Biological_Process_2018	2/15	0.11463	1	AMIGO1;ATP1B2
1	anterograde synaptic vesicle transport (GO:0048490)	GO:0048490	GO_Biological_Process_2018	2/15	0.11463	1	AP3M2;AP3B2
1	sodium ion import (GO:0097369)	GO:0097369	GO_Biological_Process_2018	2/15	0.11463	1	HCN4;SLC9A7
1	presynapse assembly (GO:0099054)	GO:0099054	GO_Biological_Process_2018	2/15	0.11463	1	NLGN1;IL1RAPL1
1	dermatan sulfate proteoglycan biosynthetic process (GO:0050651)	GO:0050651	GO_Biological_Process_2018	2/15	0.11463	1	NCAN;CSPG5
1	mitochondrion localization (GO:0051646)	GO:0051646	GO_Biological_Process_2018	2/15	0.11463	1	ATCAY;HAP1
1	ganglioside metabolic process (GO:0001573)	GO:0001573	GO_Biological_Process_2018	2/15	0.11463	1	ST8SIA3;ST8SIA6
1	sodium ion import across plasma membrane (GO:0098719)	GO:0098719	GO_Biological_Process_2018	2/15	0.11463	1	HCN4;SLC9A7
1	synaptic vesicle transport along microtubule (GO:0099517)	GO:0099517	GO_Biological_Process_2018	2/15	0.11463	1	AP3M2;AP3B2
1	cellular sodium ion homeostasis (GO:0006883)	GO:0006883	GO_Biological_Process_2018	2/15	0.11463	1	ATP1A3;ATP1B2
1	endosome to lysosome transport (GO:0008333)	GO:0008333	GO_Biological_Process_2018	4/48	0.11729	1	CACNG7;CACNG2;CACNG4;CACNG5
1	regulation of dendritic spine development (GO:0060998)	GO:0060998	GO_Biological_Process_2018	3/31	0.1195	1	NLGN1;CDK5;CDK5R1
1	organelle transport along microtubule (GO:0072384)	GO:0072384	GO_Biological_Process_2018	3/31	0.1195	1	BICDL1;MAPT;HAP1
1	renal water homeostasis (GO:0003091)	GO:0003091	GO_Biological_Process_2018	3/31	0.1195	1	PRKAR1B;ADCY2;ADCY1
1	zinc ion homeostasis (GO:0055069)	GO:0055069	GO_Biological_Process_2018	3/31	0.1195	1	SLC39A10;ATP13A2;SLC39A12
1	cellular zinc ion homeostasis (GO:0006882)	GO:0006882	GO_Biological_Process_2018	3/31	0.1195	1	SLC39A10;ATP13A2;SLC39A12
1	regulation of GTPase activity (GO:0043087)	GO:0043087	GO_Biological_Process_2018	11/188	0.119921	1	EPHA5;ADCYAP1;CDKL5;RASGRF1;CHN1;STMN3;GNB5;RGS8;RAP1GAP;CX3CL1;RGS7
1	regulation of peptidyl-serine phosphorylation (GO:0033135)	GO:0033135	GO_Biological_Process_2018	6/86	0.120235	1	TENM1;SPTBN4;RAMP3;NTRK3;PAQR3;SNCA
1	regulation of cardiac conduction (GO:1903779)	GO:1903779	GO_Biological_Process_2018	5/67	0.121058	1	ATP1A3;ATP2B3;FXYD7;ATP2B2;ATP1B2
1	postsynaptic membrane organization (GO:0001941)	GO:0001941	GO_Biological_Process_2018	2/16	0.12775	1	NLGN1;NRXN1
1	positive regulation of secretion (GO:0051047)	GO:0051047	GO_Biological_Process_2018	2/16	0.12775	1	TRH;GPLD1
1	glucose transmembrane transport (GO:1904659)	GO:1904659	GO_Biological_Process_2018	2/16	0.12775	1	SLC45A1;SLC5A4
1	sialylation (GO:0097503)	GO:0097503	GO_Biological_Process_2018	2/16	0.12775	1	ST6GAL2;ST8SIA3
1	stabilization of membrane potential (GO:0030322)	GO:0030322	GO_Biological_Process_2018	2/16	0.12775	1	KCNK12;KCNK2
1	neuromuscular process (GO:0050905)	GO:0050905	GO_Biological_Process_2018	2/16	0.12775	1	AGTPBP1;NRXN1
1	positive regulation of mRNA processing (GO:0050685)	GO:0050685	GO_Biological_Process_2018	2/16	0.12775	1	CELF3;CELF4
1	cellular response to pH (GO:0071467)	GO:0071467	GO_Biological_Process_2018	2/16	0.12775	1	GPLD1;ASIC1
1	positive regulation of cyclic nucleotide metabolic process (GO:0030801)	GO:0030801	GO_Biological_Process_2018	2/16	0.12775	1	CHGA;RAMP3
1	cardiac epithelial to mesenchymal transition (GO:0060317)	GO:0060317	GO_Biological_Process_2018	2/16	0.12775	1	OLFM1;FGF8
1	positive regulation of positive chemotaxis (GO:0050927)	GO:0050927	GO_Biological_Process_2018	2/16	0.12775	1	NTRK3;SCG2
1	positive regulation of calcium ion transport into cytosol (GO:0010524)	GO:0010524	GO_Biological_Process_2018	3/32	0.128242	1	RAMP3;GPRIN1;SNCA
1	response to zinc ion (GO:0010043)	GO:0010043	GO_Biological_Process_2018	3/32	0.128242	1	GLRA2;ATP13A2;SLC30A10
1	ceramide biosynthetic process (GO:0046513)	GO:0046513	GO_Biological_Process_2018	3/32	0.128242	1	ST8SIA3;ST8SIA6;B4GALT6
1	neurogenesis (GO:0022008)	GO:0022008	GO_Biological_Process_2018	4/50	0.130877	1	BTBD3;MAPT;HAP1;ASCL1
1	positive regulation of plasma membrane bounded cell projection assembly (GO:0120034)	GO:0120034	GO_Biological_Process_2018	5/69	0.132525	1	TENM1;GPM6A;NLGN1;APC;PLPPR5
1	positive regulation of GTPase activity (GO:0043547)	GO:0043547	GO_Biological_Process_2018	11/192	0.133028	1	SGSM1;ADCYAP1;CDKL5;NTRK3;RASGRF1;TBC1D9;GNB5;RGS8;RAP1GAP;CX3CL1;RGS7
1	regulation of neuron apoptotic process (GO:0043523)	GO:0043523	GO_Biological_Process_2018	6/89	0.13527	1	GRID2;GRM4;CDK5;VSTM2L;SLC30A10;CDK5R1
1	negative regulation of neurogenesis (GO:0050768)	GO:0050768	GO_Biological_Process_2018	3/33	0.137202	1	DISP3;CNTN4;ASCL1
1	carboxylic acid transport (GO:0046942)	GO:0046942	GO_Biological_Process_2018	4/51	0.137904	1	SLC38A1;SLC7A8;SLC6A15;SLC6A12
1	cellular response to peptide hormone stimulus (GO:0071375)	GO:0071375	GO_Biological_Process_2018	7/110	0.13968	1	GNG3;PRKAR1B;GNG4;ADCY2;ADCY1;SLC30A10;GPLD1
1	regulation of cell cycle process (GO:0010564)	GO:0010564	GO_Biological_Process_2018	6/90	0.14047	1	APC;CDK5;PDXP;USP51;FSD1;RAB11FIP4
1	positive regulation of G-protein coupled receptor protein signaling pathway (GO:0045745)	GO:0045745	GO_Biological_Process_2018	2/17	0.141199	1	NECAB2;CHGA
1	positive regulation of hormone secretion (GO:0046887)	GO:0046887	GO_Biological_Process_2018	2/17	0.141199	1	RASL10B;CARTPT
1	regulation of protein localization to membrane (GO:1905475)	GO:1905475	GO_Biological_Process_2018	2/17	0.141199	1	NECAB2;CDK5
1	long-term memory (GO:0007616)	GO:0007616	GO_Biological_Process_2018	2/17	0.141199	1	LRRN4;RASGRF1
1	macrophage activation (GO:0042116)	GO:0042116	GO_Biological_Process_2018	2/17	0.141199	1	MAPT;SNCA
1	cellular monovalent inorganic cation homeostasis (GO:0030004)	GO:0030004	GO_Biological_Process_2018	2/17	0.141199	1	ATP1A3;ATP1B2
1	positive regulation of secretion by cell (GO:1903532)	GO:1903532	GO_Biological_Process_2018	4/52	0.145079	1	ACHE;STX1B;RAB3A;ATP13A2
1	regulation of axon extension (GO:0030516)	GO:0030516	GO_Biological_Process_2018	3/34	0.146368	1	OLFM1;CDKL5;MAPT
1	positive regulation of cytosolic calcium ion concentration (GO:0007204)	GO:0007204	GO_Biological_Process_2018	8/133	0.150341	1	JPH4;ADCYAP1;JPH3;GPRIN1;CACNA1A;HTR2C;TAC1;GRM1
1	glycoprotein biosynthetic process (GO:0009101)	GO:0009101	GO_Biological_Process_2018	5/72	0.150595	1	CHST8;B3GALNT1;FUT9;B3GALT1;ST8SIA3
1	negative regulation of cell cycle (GO:0045786)	GO:0045786	GO_Biological_Process_2018	5/72	0.150595	1	BRINP2;BRINP1;APC;CAMK2N1;BRINP3
1	regulation of organelle organization (GO:0033043)	GO:0033043	GO_Biological_Process_2018	7/113	0.15408	1	SGSM1;EHD3;STMN2;STMN3;TBC1D9;ATP13A2;MAPT
1	positive regulation of kinase activity (GO:0033674)	GO:0033674	GO_Biological_Process_2018	7/113	0.15408	1	EPHA5;ADCYAP1;RELN;ERBB4;NTRK3;MMD2;MAPT
1	regulation of amyloid-beta formation (GO:1902003)	GO:1902003	GO_Biological_Process_2018	2/18	0.15493	1	LRRTM3;HAP1
1	negative regulation of osteoclast differentiation (GO:0045671)	GO:0045671	GO_Biological_Process_2018	2/18	0.15493	1	TMEM178A;CARTPT
1	regulation of cardiac muscle cell proliferation (GO:0060043)	GO:0060043	GO_Biological_Process_2018	2/18	0.15493	1	ERBB4;NOG
1	regulation of cardiac muscle cell membrane repolarization (GO:0099623)	GO:0099623	GO_Biological_Process_2018	2/18	0.15493	1	CACNA1D;SCN4B
1	positive regulation of actin cytoskeleton reorganization (GO:2000251)	GO:2000251	GO_Biological_Process_2018	2/18	0.15493	1	CDK5;NTRK3
1	regulation of microtubule polymerization or depolymerization (GO:0031110)	GO:0031110	GO_Biological_Process_2018	2/18	0.15493	1	MAP2;MAPT
1	positive regulation of morphogenesis of an epithelium (GO:1905332)	GO:1905332	GO_Biological_Process_2018	2/18	0.15493	1	AHI1;NOG
1	positive regulation of peptide secretion (GO:0002793)	GO:0002793	GO_Biological_Process_2018	3/35	0.155728	1	ACHE;RASL10B;ATP13A2
1	regulation of protein complex assembly (GO:0043254)	GO:0043254	GO_Biological_Process_2018	5/73	0.156837	1	STX1B;NAPB;STXBP1;TPPP;INSM1
1	regulation of G-protein coupled receptor protein signaling pathway (GO:0008277)	GO:0008277	GO_Biological_Process_2018	5/74	0.163184	1	GNGT1;ADCYAP1;GNG4;SYP;RGS8
1	organophosphate biosynthetic process (GO:0090407)	GO:0090407	GO_Biological_Process_2018	3/36	0.165267	1	PDXK;PPIP5K1;GPAM
1	cardiac muscle contraction (GO:0060048)	GO:0060048	GO_Biological_Process_2018	3/36	0.165267	1	SCN3B;SCN4B;SCN2B
1	regulation of cysteine-type endopeptidase activity (GO:2000116)	GO:2000116	GO_Biological_Process_2018	3/36	0.165267	1	GPRIN1;GRIN2B;TTBK1
1	regulation of heart contraction (GO:0008016)	GO:0008016	GO_Biological_Process_2018	6/95	0.167801	1	HCN4;ATP1A3;ATP2B3;FXYD7;ATP2B2;ATP1B2
1	positive regulation of heart contraction (GO:0045823)	GO:0045823	GO_Biological_Process_2018	2/19	0.168901	1	CHGA;SCN3B
1	vesicle transport along microtubule (GO:0047496)	GO:0047496	GO_Biological_Process_2018	2/19	0.168901	1	BICDL1;HAP1
1	cyclic nucleotide biosynthetic process (GO:0009190)	GO:0009190	GO_Biological_Process_2018	2/19	0.168901	1	ADCY2;ADCY1
1	cellular response to zinc ion (GO:0071294)	GO:0071294	GO_Biological_Process_2018	2/19	0.168901	1	GLRA2;ATP13A2
1	hexose transmembrane transport (GO:0035428)	GO:0035428	GO_Biological_Process_2018	2/19	0.168901	1	SLC45A1;SLC5A4
1	protein heterotetramerization (GO:0051290)	GO:0051290	GO_Biological_Process_2018	2/19	0.168901	1	GPRIN1;GRIN2B
1	positive regulation of neuron apoptotic process (GO:0043525)	GO:0043525	GO_Biological_Process_2018	2/19	0.168901	1	CDK5;CDK5R1
1	purine ribonucleotide biosynthetic process (GO:0009152)	GO:0009152	GO_Biological_Process_2018	5/75	0.169632	1	PANK2;HTR2C;ADCY2;ADCY1;AK5
1	regulation of metal ion transport (GO:0010959)	GO:0010959	GO_Biological_Process_2018	3/37	0.174973	1	SPTBN4;NKAIN1;SLC30A10
1	regulation of cytokinesis (GO:0032465)	GO:0032465	GO_Biological_Process_2018	5/77	0.182817	1	PDXP;FSD1;RAB11FIP4;RXFP3;SSTR5
1	regulation of neurogenesis (GO:0050767)	GO:0050767	GO_Biological_Process_2018	4/57	0.182971	1	NLGN1;OPRM1;ASCL1;CDK5R1
1	positive regulation of dendritic spine development (GO:0060999)	GO:0060999	GO_Biological_Process_2018	2/20	0.183073	1	NLGN1;RELN
1	negative regulation of ion transport (GO:0043271)	GO:0043271	GO_Biological_Process_2018	2/20	0.183073	1	HRH3;SNCA
1	adenylate cyclase-activating adrenergic receptor signaling pathway (GO:0071880)	GO:0071880	GO_Biological_Process_2018	2/20	0.183073	1	CHGA;GPR101
1	dorsal/ventral pattern formation (GO:0009953)	GO:0009953	GO_Biological_Process_2018	2/20	0.183073	1	NOG;DSCAML1
1	vesicle cytoskeletal trafficking (GO:0099518)	GO:0099518	GO_Biological_Process_2018	2/20	0.183073	1	BICDL1;HAP1
1	regulation of fibroblast growth factor receptor signaling pathway (GO:0040036)	GO:0040036	GO_Biological_Process_2018	2/20	0.183073	1	NOG;SPRY3
1	chondroitin sulfate biosynthetic process (GO:0030206)	GO:0030206	GO_Biological_Process_2018	2/20	0.183073	1	NCAN;CSPG5
1	positive regulation of cAMP biosynthetic process (GO:0030819)	GO:0030819	GO_Biological_Process_2018	2/20	0.183073	1	RAMP3;DRD5
1	regulation of cellular amide metabolic process (GO:0034248)	GO:0034248	GO_Biological_Process_2018	3/38	0.184833	1	GRM5;NANOS3;ATP13A2
1	receptor metabolic process (GO:0043112)	GO:0043112	GO_Biological_Process_2018	4/58	0.190911	1	EHD3;RAMP3;NSG1;SNCA
1	positive regulation of macromolecule metabolic process (GO:0010604)	GO:0010604	GO_Biological_Process_2018	14/276	0.194429	1	NSF;RAMP3;NTRK3;NOG;ZNF804A;TTBK1;RIMS2;OLFM1;AHI1;FGF8;INPP5F;CAMK2N1;VSTM2A;SNCA
1	negative regulation of protein catabolic process (GO:0042177)	GO:0042177	GO_Biological_Process_2018	3/39	0.194835	1	NELL1;ADGRB1;SNCA
1	positive regulation of peptide hormone secretion (GO:0090277)	GO:0090277	GO_Biological_Process_2018	3/39	0.194835	1	ADCYAP1;RASL10B;TRH
1	positive regulation of fat cell differentiation (GO:0045600)	GO:0045600	GO_Biological_Process_2018	3/39	0.194835	1	FNDC5;LMO3;VSTM2A
1	positive regulation of reactive oxygen species metabolic process (GO:2000379)	GO:2000379	GO_Biological_Process_2018	3/39	0.194835	1	GPRIN1;ADGRB1;MAPT
1	embryonic skeletal system morphogenesis (GO:0048704)	GO:0048704	GO_Biological_Process_2018	2/21	0.197408	1	NOG;DSCAML1
1	vesicle docking (GO:0048278)	GO:0048278	GO_Biological_Process_2018	2/21	0.197408	1	NSF;STX1B
1	response to nicotine (GO:0035094)	GO:0035094	GO_Biological_Process_2018	2/21	0.197408	1	CHRNB2;CHRNA4
1	negative regulation of cyclin-dependent protein kinase activity (GO:1904030)	GO:1904030	GO_Biological_Process_2018	2/21	0.197408	1	APC;CAMK2N1
1	embryonic skeletal system development (GO:0048706)	GO:0048706	GO_Biological_Process_2018	2/21	0.197408	1	NOG;DSCAML1
1	regulation of hydrolase activity (GO:0051336)	GO:0051336	GO_Biological_Process_2018	5/80	0.203266	1	EPHA5;BRSK2;CHN1;STMN3;RAP1GAP
1	response to cAMP (GO:0051591)	GO:0051591	GO_Biological_Process_2018	3/40	0.204966	1	HCN4;VGF;HCN1
1	regulation of mRNA splicing, via spliceosome (GO:0048024)	GO:0048024	GO_Biological_Process_2018	4/60	0.207104	1	CELF3;CELF4;CELF6;RBM11
1	protein transport (GO:0015031)	GO:0015031	GO_Biological_Process_2018	16/326	0.208956	1	RAB3B;NSF;NAPB;RAB3C;ATP6V1G2;RAMP3;RAB3A;RAB39B;TBC1D9;LRP1B;SGSM1;STX1B;SYNDIG1;SCG5;RAB6B;RAB9B
1	protein localization to cilium (GO:0061512)	GO:0061512	GO_Biological_Process_2018	2/22	0.211873	1	TULP4;SNX10
1	negative regulation of protein polymerization (GO:0032272)	GO:0032272	GO_Biological_Process_2018	2/22	0.211873	1	STMN2;SNCA
1	protein homotrimerization (GO:0070207)	GO:0070207	GO_Biological_Process_2018	2/22	0.211873	1	SLC1A2;ASIC1
1	peptidyl-S-diacylglycerol-L-cysteine biosynthetic process from peptidyl-cysteine (GO:0018231)	GO:0018231	GO_Biological_Process_2018	2/22	0.211873	1	GOLGA7B;ZDHHC22
1	peptidyl-L-cysteine S-palmitoylation (GO:0018230)	GO:0018230	GO_Biological_Process_2018	2/22	0.211873	1	GOLGA7B;ZDHHC22
1	outflow tract septum morphogenesis (GO:0003148)	GO:0003148	GO_Biological_Process_2018	2/22	0.211873	1	NELL2;FGF8
1	cytosolic calcium ion transport (GO:0060401)	GO:0060401	GO_Biological_Process_2018	2/22	0.211873	1	JPH4;JPH3
1	branched-chain amino acid metabolic process (GO:0009081)	GO:0009081	GO_Biological_Process_2018	2/22	0.211873	1	PPM1K;BCAT1
1	positive regulation of biosynthetic process (GO:0009891)	GO:0009891	GO_Biological_Process_2018	2/22	0.211873	1	GPRIN1;ADGRB1
1	negative regulation of nervous system development (GO:0051961)	GO:0051961	GO_Biological_Process_2018	2/22	0.211873	1	ROBO2;SLIT1
1	positive regulation of RNA splicing (GO:0033120)	GO:0033120	GO_Biological_Process_2018	2/22	0.211873	1	CELF3;CELF4
1	regulation of bone resorption (GO:0045124)	GO:0045124	GO_Biological_Process_2018	2/22	0.211873	1	MC4R;CARTPT
1	glucose transport (GO:0015758)	GO:0015758	GO_Biological_Process_2018	2/22	0.211873	1	SLC45A1;SLC5A4
1	negative regulation of membrane potential (GO:0045837)	GO:0045837	GO_Biological_Process_2018	1/6	0.212852	1	MAPT
1	protein repair (GO:0030091)	GO:0030091	GO_Biological_Process_2018	1/6	0.212852	1	MSRA
1	neuron projection maintenance (GO:1990535)	GO:1990535	GO_Biological_Process_2018	1/6	0.212852	1	ATP1A3
1	epithelial to mesenchymal transition involved in endocardial cushion formation (GO:0003198)	GO:0003198	GO_Biological_Process_2018	1/6	0.212852	1	FGF8
1	positive regulation of growth hormone secretion (GO:0060124)	GO:0060124	GO_Biological_Process_2018	1/6	0.212852	1	ADCYAP1
1	regulation of non-motile cilium assembly (GO:1902855)	GO:1902855	GO_Biological_Process_2018	1/6	0.212852	1	HAP1
1	amylin receptor signaling pathway (GO:0097647)	GO:0097647	GO_Biological_Process_2018	1/6	0.212852	1	RAMP3
1	regulation of extent of cell growth (GO:0061387)	GO:0061387	GO_Biological_Process_2018	1/6	0.212852	1	OLFM1
1	embryonic skeletal joint development (GO:0072498)	GO:0072498	GO_Biological_Process_2018	1/6	0.212852	1	NOG
1	determination of liver left/right asymmetry (GO:0071910)	GO:0071910	GO_Biological_Process_2018	1/6	0.212852	1	ZIC3
1	prepulse inhibition (GO:0060134)	GO:0060134	GO_Biological_Process_2018	1/6	0.212852	1	GRID2
1	aldehyde catabolic process (GO:0046185)	GO:0046185	GO_Biological_Process_2018	1/6	0.212852	1	PDXP
1	heparan sulfate proteoglycan biosynthetic process, polysaccharide chain biosynthetic process (GO:0015014)	GO:0015014	GO_Biological_Process_2018	1/6	0.212852	1	NDST3
1	cellular response to monoamine stimulus (GO:0071868)	GO:0071868	GO_Biological_Process_2018	1/6	0.212852	1	DRD5
1	adenylate cyclase-inhibiting G-protein coupled acetylcholine receptor signaling pathway (GO:0007197)	GO:0007197	GO_Biological_Process_2018	1/6	0.212852	1	CHRM5
1	regulation of digestive system process (GO:0044058)	GO:0044058	GO_Biological_Process_2018	1/6	0.212852	1	OPRK1
1	negative regulation of bone resorption (GO:0045779)	GO:0045779	GO_Biological_Process_2018	1/6	0.212852	1	CARTPT
1	regulation of NAD(P)H oxidase activity (GO:0033860)	GO:0033860	GO_Biological_Process_2018	1/6	0.212852	1	DRD5
1	protein deubiquitination involved in ubiquitin-dependent protein catabolic process (GO:0071947)	GO:0071947	GO_Biological_Process_2018	1/6	0.212852	1	OTUD7A
1	retinal ganglion cell axon guidance (GO:0031290)	GO:0031290	GO_Biological_Process_2018	1/6	0.212852	1	ROBO2
1	regulation of saliva secretion (GO:0046877)	GO:0046877	GO_Biological_Process_2018	1/6	0.212852	1	OPRK1
1	dendrite extension (GO:0097484)	GO:0097484	GO_Biological_Process_2018	1/6	0.212852	1	SH3GL2
1	azole transport (GO:0045117)	GO:0045117	GO_Biological_Process_2018	1/6	0.212852	1	SLC35F3
1	regulation of epithelial to mesenchymal transition involved in endocardial cushion formation (GO:1905005)	GO:1905005	GO_Biological_Process_2018	1/6	0.212852	1	NOG
1	negative regulation of dendritic spine development (GO:0061000)	GO:0061000	GO_Biological_Process_2018	1/6	0.212852	1	NLGN1
1	regulation of relaxation of cardiac muscle (GO:1901897)	GO:1901897	GO_Biological_Process_2018	1/6	0.212852	1	CHGA
1	ammonium transmembrane transport (GO:0072488)	GO:0072488	GO_Biological_Process_2018	1/6	0.212852	1	RHCE
1	spinal cord dorsal/ventral patterning (GO:0021513)	GO:0021513	GO_Biological_Process_2018	1/6	0.212852	1	ASCL1
1	regulation of phosphatidylinositol biosynthetic process (GO:0010511)	GO:0010511	GO_Biological_Process_2018	1/6	0.212852	1	HTR2C
1	aromatic compound catabolic process (GO:0019439)	GO:0019439	GO_Biological_Process_2018	1/6	0.212852	1	PDXP
1	photoreceptor cell differentiation (GO:0046530)	GO:0046530	GO_Biological_Process_2018	1/6	0.212852	1	AGTPBP1
1	embryonic skeletal joint morphogenesis (GO:0060272)	GO:0060272	GO_Biological_Process_2018	1/6	0.212852	1	NOG
1	signal complex assembly (GO:0007172)	GO:0007172	GO_Biological_Process_2018	1/6	0.212852	1	MAPK8IP2
1	positive regulation of blood pressure (GO:0045777)	GO:0045777	GO_Biological_Process_2018	1/6	0.212852	1	CARTPT
1	response to lead ion (GO:0010288)	GO:0010288	GO_Biological_Process_2018	1/6	0.212852	1	MAPT
1	mRNA 5'-splice site recognition (GO:0000395)	GO:0000395	GO_Biological_Process_2018	1/6	0.212852	1	PSIP1
1	purine ribonucleoside monophosphate catabolic process (GO:0009169)	GO:0009169	GO_Biological_Process_2018	1/6	0.212852	1	HPRT1
1	positive regulation of axon guidance (GO:1902669)	GO:1902669	GO_Biological_Process_2018	1/6	0.212852	1	DSCAM
1	hormone transport (GO:0009914)	GO:0009914	GO_Biological_Process_2018	1/6	0.212852	1	CRYM
1	plus-end-directed organelle transport along microtubule (GO:0072386)	GO:0072386	GO_Biological_Process_2018	1/6	0.212852	1	MAPT
1	negative regulation of calcium ion-dependent exocytosis (GO:0045955)	GO:0045955	GO_Biological_Process_2018	1/6	0.212852	1	SYT4
1	positive regulation of microglial cell activation (GO:1903980)	GO:1903980	GO_Biological_Process_2018	1/6	0.212852	1	TTBK1
1	positive regulation of cardiac muscle contraction (GO:0060452)	GO:0060452	GO_Biological_Process_2018	1/6	0.212852	1	CHGA
1	ventricular compact myocardium morphogenesis (GO:0003223)	GO:0003223	GO_Biological_Process_2018	1/6	0.212852	1	NOG
1	telencephalon cell migration (GO:0022029)	GO:0022029	GO_Biological_Process_2018	1/6	0.212852	1	FGF13
1	plasma membrane fusion (GO:0045026)	GO:0045026	GO_Biological_Process_2018	1/6	0.212852	1	NSF
1	polyphosphate metabolic process (GO:0006797)	GO:0006797	GO_Biological_Process_2018	1/6	0.212852	1	ATCAY
1	positive regulation of clathrin-dependent endocytosis (GO:2000370)	GO:2000370	GO_Biological_Process_2018	1/6	0.212852	1	NLGN1
1	regulation of anion channel activity (GO:0010359)	GO:0010359	GO_Biological_Process_2018	1/6	0.212852	1	GRM5
1	regulation of inositol phosphate biosynthetic process (GO:0010919)	GO:0010919	GO_Biological_Process_2018	1/6	0.212852	1	SNCA
1	positive regulation of kidney development (GO:0090184)	GO:0090184	GO_Biological_Process_2018	1/6	0.212852	1	NOG
1	regulation of biosynthetic process (GO:0009889)	GO:0009889	GO_Biological_Process_2018	1/6	0.212852	1	SNCA
1	response to catecholamine (GO:0071869)	GO:0071869	GO_Biological_Process_2018	1/6	0.212852	1	DRD5
1	regulation of lysosomal protein catabolic process (GO:1905165)	GO:1905165	GO_Biological_Process_2018	1/6	0.212852	1	ATP13A2
1	equilibrioception (GO:0050957)	GO:0050957	GO_Biological_Process_2018	1/6	0.212852	1	PCDH15
1	organic hydroxy compound catabolic process (GO:1901616)	GO:1901616	GO_Biological_Process_2018	1/6	0.212852	1	PDXP
1	heterocycle catabolic process (GO:0046700)	GO:0046700	GO_Biological_Process_2018	1/6	0.212852	1	PRODH
1	astrocyte activation (GO:0048143)	GO:0048143	GO_Biological_Process_2018	1/6	0.212852	1	MAPT
1	response to manganese ion (GO:0010042)	GO:0010042	GO_Biological_Process_2018	1/6	0.212852	1	ATP13A2
1	endoplasmic reticulum membrane organization (GO:0090158)	GO:0090158	GO_Biological_Process_2018	1/6	0.212852	1	ATL1
1	phospholipase C-activating G-protein coupled acetylcholine receptor signaling pathway (GO:0007207)	GO:0007207	GO_Biological_Process_2018	1/6	0.212852	1	CHRM5
1	positive regulation of protein localization to centrosome (GO:1904781)	GO:1904781	GO_Biological_Process_2018	1/6	0.212852	1	APC
1	bicarbonate transport (GO:0015701)	GO:0015701	GO_Biological_Process_2018	3/41	0.215215	1	SLC4A8;SLC4A10;SLC4A4
1	regulation of calcium-mediated signaling (GO:0050848)	GO:0050848	GO_Biological_Process_2018	3/41	0.215215	1	JPH4;JPH3;MAPT
1	peptide transport (GO:0015833)	GO:0015833	GO_Biological_Process_2018	3/41	0.215215	1	RAMP3;ABCB9;LRP1B
1	regulation of protein localization (GO:0032880)	GO:0032880	GO_Biological_Process_2018	3/41	0.215215	1	ADCYAP1;ATCAY;MMD2
1	regulation of vesicle fusion (GO:0031338)	GO:0031338	GO_Biological_Process_2018	4/61	0.215345	1	SGSM1;RAB3A;STXBP1;TBC1D9
1	protein targeting to membrane (GO:0006612)	GO:0006612	GO_Biological_Process_2018	4/61	0.215345	1	GOLGA7B;RTP5;RTP1;ZDHHC22
1	protein dephosphorylation (GO:0006470)	GO:0006470	GO_Biological_Process_2018	7/125	0.217819	1	PTPRT;PTPRN2;PPP2R2C;PDXP;MTMR4;PPM1E;PTPN5
1	cytoskeleton organization (GO:0007010)	GO:0007010	GO_Biological_Process_2018	7/126	0.223519	1	NCKIPSD;SPTBN4;STRIP2;CNTNAP1;MAST1;TNIK;PACSIN1
1	establishment of protein localization to membrane (GO:0090150)	GO:0090150	GO_Biological_Process_2018	5/83	0.224434	1	NSF;GOLGA7B;RTP5;RTP1;ZDHHC22
1	glycolipid biosynthetic process (GO:0009247)	GO:0009247	GO_Biological_Process_2018	3/42	0.225568	1	ST8SIA1;ST8SIA3;ST8SIA6
1	cellular response to catecholamine stimulus (GO:0071870)	GO:0071870	GO_Biological_Process_2018	2/23	0.226435	1	DRD5;SNCA
1	glutamine family amino acid metabolic process (GO:0009064)	GO:0009064	GO_Biological_Process_2018	2/23	0.226435	1	ALDH5A1;PRODH
1	metanephros development (GO:0001656)	GO:0001656	GO_Biological_Process_2018	2/23	0.226435	1	ROBO2;FGF8
1	response to alkaloid (GO:0043279)	GO:0043279	GO_Biological_Process_2018	2/23	0.226435	1	CHRNB2;CHRNA4
1	divalent inorganic cation homeostasis (GO:0072507)	GO:0072507	GO_Biological_Process_2018	2/23	0.226435	1	GPRIN1;ATP13A2
1	regulation of ion homeostasis (GO:2000021)	GO:2000021	GO_Biological_Process_2018	2/23	0.226435	1	HCN4;SLC30A10
1	positive regulation of hydrolase activity (GO:0051345)	GO:0051345	GO_Biological_Process_2018	9/172	0.231918	1	ADCYAP1;CDKL5;RASGRF1;ATP1B2;GNB5;RGS8;RAP1GAP;CX3CL1;RGS7
1	negative regulation of protein modification process (GO:0031400)	GO:0031400	GO_Biological_Process_2018	4/63	0.232085	1	NTRK3;PAQR3;MAPT;INSM1
1	regulation of macromolecule metabolic process (GO:0060255)	GO:0060255	GO_Biological_Process_2018	7/129	0.24092	1	STX1B;NELL1;INSM1;MTMR4;ASCL1;TRIM44;MAPK4
1	negative regulation of developmental growth (GO:0048640)	GO:0048640	GO_Biological_Process_2018	2/24	0.241064	1	DCC;FGF13
1	eosinophil chemotaxis (GO:0048245)	GO:0048245	GO_Biological_Process_2018	2/24	0.241064	1	SCG2;CX3CL1
1	regulation of transmembrane transport (GO:0034762)	GO:0034762	GO_Biological_Process_2018	2/24	0.241064	1	KCNJ6;KCNJ9
1	eosinophil migration (GO:0072677)	GO:0072677	GO_Biological_Process_2018	2/24	0.241064	1	SCG2;CX3CL1
1	regulation of cardiac muscle cell action potential (GO:0098901)	GO:0098901	GO_Biological_Process_2018	2/24	0.241064	1	HCN4;FGF13
1	proteoglycan biosynthetic process (GO:0030166)	GO:0030166	GO_Biological_Process_2018	2/24	0.241064	1	CHST8;NDST3
1	cAMP metabolic process (GO:0046058)	GO:0046058	GO_Biological_Process_2018	2/24	0.241064	1	ADCY2;ADCY1
1	ATP hydrolysis coupled proton transport (GO:0015991)	GO:0015991	GO_Biological_Process_2018	1/7	0.243639	1	ATP1A3
1	phosphate ion transmembrane transport (GO:0035435)	GO:0035435	GO_Biological_Process_2018	1/7	0.243639	1	XPR1
1	purine nucleotide biosynthetic process (GO:0006164)	GO:0006164	GO_Biological_Process_2018	1/7	0.243639	1	HPRT1
1	cellular divalent inorganic anion homeostasis (GO:0072501)	GO:0072501	GO_Biological_Process_2018	1/7	0.243639	1	XPR1
1	positive regulation of dendritic spine morphogenesis (GO:0061003)	GO:0061003	GO_Biological_Process_2018	1/7	0.243639	1	RELN
1	coenzyme A biosynthetic process (GO:0015937)	GO:0015937	GO_Biological_Process_2018	1/7	0.243639	1	PANK2
1	ATP hydrolysis coupled cation transmembrane transport (GO:0099132)	GO:0099132	GO_Biological_Process_2018	1/7	0.243639	1	ATP1A3
1	postsynaptic density assembly (GO:0097107)	GO:0097107	GO_Biological_Process_2018	1/7	0.243639	1	NRXN1
1	cellular trivalent inorganic anion homeostasis (GO:0072502)	GO:0072502	GO_Biological_Process_2018	1/7	0.243639	1	XPR1
1	regulation of endocytic recycling (GO:2001135)	GO:2001135	GO_Biological_Process_2018	1/7	0.243639	1	INPP5F
1	tachykinin receptor signaling pathway (GO:0007217)	GO:0007217	GO_Biological_Process_2018	1/7	0.243639	1	TAC1
1	regulation of dendritic spine maintenance (GO:1902950)	GO:1902950	GO_Biological_Process_2018	1/7	0.243639	1	GRIN2B
1	fatty acid elongation, unsaturated fatty acid (GO:0019368)	GO:0019368	GO_Biological_Process_2018	1/7	0.243639	1	ELOVL4
1	negative regulation of transcription elongation from RNA polymerase II promoter (GO:0034244)	GO:0034244	GO_Biological_Process_2018	1/7	0.243639	1	RNF8
1	regulation of cardiac muscle cell membrane potential (GO:0086036)	GO:0086036	GO_Biological_Process_2018	1/7	0.243639	1	EHD3
1	oxygen transport (GO:0015671)	GO:0015671	GO_Biological_Process_2018	1/7	0.243639	1	NGB
1	ribonucleoside bisphosphate biosynthetic process (GO:0034030)	GO:0034030	GO_Biological_Process_2018	1/7	0.243639	1	PANK2
1	nucleoside diphosphate metabolic process (GO:0009132)	GO:0009132	GO_Biological_Process_2018	1/7	0.243639	1	AK5
1	left/right pattern formation (GO:0060972)	GO:0060972	GO_Biological_Process_2018	1/7	0.243639	1	AHI1
1	negative regulation of striated muscle tissue development (GO:0045843)	GO:0045843	GO_Biological_Process_2018	1/7	0.243639	1	FGF8
1	negative regulation of osteoblast proliferation (GO:0033689)	GO:0033689	GO_Biological_Process_2018	1/7	0.243639	1	NELL1
1	valine metabolic process (GO:0006573)	GO:0006573	GO_Biological_Process_2018	1/7	0.243639	1	BCAT1
1	negative regulation of dendrite morphogenesis (GO:0050774)	GO:0050774	GO_Biological_Process_2018	1/7	0.243639	1	NLGN1
1	fatty acid elongation, saturated fatty acid (GO:0019367)	GO:0019367	GO_Biological_Process_2018	1/7	0.243639	1	ELOVL4
1	fatty acid elongation, polyunsaturated fatty acid (GO:0034626)	GO:0034626	GO_Biological_Process_2018	1/7	0.243639	1	ELOVL4
1	positive regulation of phospholipid biosynthetic process (GO:0071073)	GO:0071073	GO_Biological_Process_2018	1/7	0.243639	1	HTR2C
1	norepinephrine biosynthetic process (GO:0042421)	GO:0042421	GO_Biological_Process_2018	1/7	0.243639	1	INSM1
1	regulation of smooth muscle cell differentiation (GO:0051150)	GO:0051150	GO_Biological_Process_2018	1/7	0.243639	1	OLFM2
1	determination of digestive tract left/right asymmetry (GO:0071907)	GO:0071907	GO_Biological_Process_2018	1/7	0.243639	1	ZIC3
1	morphogenesis of a polarized epithelium (GO:0001738)	GO:0001738	GO_Biological_Process_2018	1/7	0.243639	1	AHI1
1	glycosylceramide metabolic process (GO:0006677)	GO:0006677	GO_Biological_Process_2018	1/7	0.243639	1	ALDH5A1
1	regulation of atrial cardiac muscle cell membrane repolarization (GO:0060372)	GO:0060372	GO_Biological_Process_2018	1/7	0.243639	1	CACNA1D
1	protein deglutamylation (GO:0035608)	GO:0035608	GO_Biological_Process_2018	1/7	0.243639	1	AGTPBP1
1	positive regulation of inositol phosphate biosynthetic process (GO:0060732)	GO:0060732	GO_Biological_Process_2018	1/7	0.243639	1	SNCA
1	regulation of transcription from RNA polymerase II promoter involved in heart development (GO:1901213)	GO:1901213	GO_Biological_Process_2018	1/7	0.243639	1	NOG
1	positive regulation of protein kinase A signaling (GO:0010739)	GO:0010739	GO_Biological_Process_2018	1/7	0.243639	1	RAMP3
1	negative regulation of receptor internalization (GO:0002091)	GO:0002091	GO_Biological_Process_2018	1/7	0.243639	1	NECAB2
1	positive regulation of fatty acid beta-oxidation (GO:0032000)	GO:0032000	GO_Biological_Process_2018	1/7	0.243639	1	ABCD2
1	pericardium morphogenesis (GO:0003344)	GO:0003344	GO_Biological_Process_2018	1/7	0.243639	1	FLRT3
1	regulation of glucocorticoid receptor signaling pathway (GO:2000322)	GO:2000322	GO_Biological_Process_2018	1/7	0.243639	1	LMO3
1	positive regulation of striated muscle contraction (GO:0045989)	GO:0045989	GO_Biological_Process_2018	1/7	0.243639	1	CHGA
1	negative regulation of axon regeneration (GO:0048681)	GO:0048681	GO_Biological_Process_2018	1/7	0.243639	1	INPP5F
1	regulation of norepinephrine secretion (GO:0014061)	GO:0014061	GO_Biological_Process_2018	1/7	0.243639	1	HRH3
1	negative regulation of transporter activity (GO:0032410)	GO:0032410	GO_Biological_Process_2018	1/7	0.243639	1	SNCA
1	pharyngeal arch artery morphogenesis (GO:0061626)	GO:0061626	GO_Biological_Process_2018	1/7	0.243639	1	NOG
1	regulation of growth hormone secretion (GO:0060123)	GO:0060123	GO_Biological_Process_2018	1/7	0.243639	1	ADCYAP1
1	adenylate cyclase-activating dopamine receptor signaling pathway (GO:0007191)	GO:0007191	GO_Biological_Process_2018	1/7	0.243639	1	DRD5
1	fatty acid elongation, monounsaturated fatty acid (GO:0034625)	GO:0034625	GO_Biological_Process_2018	1/7	0.243639	1	ELOVL4
1	proline metabolic process (GO:0006560)	GO:0006560	GO_Biological_Process_2018	1/7	0.243639	1	PRODH
1	purine nucleoside bisphosphate biosynthetic process (GO:0034033)	GO:0034033	GO_Biological_Process_2018	1/7	0.243639	1	PANK2
1	positive regulation of membrane depolarization (GO:1904181)	GO:1904181	GO_Biological_Process_2018	1/7	0.243639	1	MLLT11
1	regulation of microglial cell activation (GO:1903978)	GO:1903978	GO_Biological_Process_2018	1/7	0.243639	1	TTBK1
1	regulation of protein localization to centrosome (GO:1904779)	GO:1904779	GO_Biological_Process_2018	1/7	0.243639	1	APC
1	negative regulation of cardiac muscle tissue development (GO:0055026)	GO:0055026	GO_Biological_Process_2018	1/7	0.243639	1	FGF8
1	myoblast fusion (GO:0007520)	GO:0007520	GO_Biological_Process_2018	1/7	0.243639	1	ADGRB3
1	regulation of transcription involved in cell fate commitment (GO:0060850)	GO:0060850	GO_Biological_Process_2018	1/7	0.243639	1	CHD5
1	cellular response to cholesterol (GO:0071397)	GO:0071397	GO_Biological_Process_2018	1/7	0.243639	1	GPLD1
1	calcitonin family receptor signaling pathway (GO:0097646)	GO:0097646	GO_Biological_Process_2018	1/7	0.243639	1	RAMP3
1	neuron fate specification (GO:0048665)	GO:0048665	GO_Biological_Process_2018	1/7	0.243639	1	ASCL1
1	negative regulation of heart rate (GO:0010459)	GO:0010459	GO_Biological_Process_2018	1/7	0.243639	1	SPTBN4
1	cellular phosphate ion homeostasis (GO:0030643)	GO:0030643	GO_Biological_Process_2018	1/7	0.243639	1	XPR1
1	regulation of cellular response to insulin stimulus (GO:1900076)	GO:1900076	GO_Biological_Process_2018	1/7	0.243639	1	GPLD1
1	positive regulation of neurological system process (GO:0031646)	GO:0031646	GO_Biological_Process_2018	1/7	0.243639	1	CARTPT
1	negative regulation of hydrolase activity (GO:0051346)	GO:0051346	GO_Biological_Process_2018	6/108	0.247628	1	DLG2;CSRNP3;LMTK3;SLC7A14;RIMBP2;ELFN2
1	glycolytic process through glucose-6-phosphate (GO:0061620)	GO:0061620	GO_Biological_Process_2018	2/25	0.255733	1	ENO2;PGM2L1
1	canonical glycolysis (GO:0061621)	GO:0061621	GO_Biological_Process_2018	2/25	0.255733	1	ENO2;PGM2L1
1	regulation of voltage-gated calcium channel activity (GO:1901385)	GO:1901385	GO_Biological_Process_2018	2/25	0.255733	1	CACNB4;GNB5
1	glucose catabolic process to pyruvate (GO:0061718)	GO:0061718	GO_Biological_Process_2018	2/25	0.255733	1	ENO2;PGM2L1
1	cyclic nucleotide metabolic process (GO:0009187)	GO:0009187	GO_Biological_Process_2018	2/25	0.255733	1	ADCY2;ADCY1
1	regulation of ryanodine-sensitive calcium-release channel activity (GO:0060314)	GO:0060314	GO_Biological_Process_2018	2/25	0.255733	1	JPH4;JPH3
1	chondroitin sulfate proteoglycan biosynthetic process (GO:0050650)	GO:0050650	GO_Biological_Process_2018	2/25	0.255733	1	NCAN;CSPG5
1	monocarboxylic acid catabolic process (GO:0072329)	GO:0072329	GO_Biological_Process_2018	2/25	0.255733	1	ALDH5A1;ABAT
1	regulation of apoptotic signaling pathway (GO:2001233)	GO:2001233	GO_Biological_Process_2018	2/25	0.255733	1	MADD;MAPK8IP2
1	regulation of potassium ion transmembrane transporter activity (GO:1901016)	GO:1901016	GO_Biological_Process_2018	2/25	0.255733	1	CACNA1D;ATP1B2
1	protein depolymerization (GO:0051261)	GO:0051261	GO_Biological_Process_2018	2/25	0.255733	1	STMN2;STMN3
1	regulation of nervous system development (GO:0051960)	GO:0051960	GO_Biological_Process_2018	2/25	0.255733	1	CHRNB2;ASCL1
1	positive regulation of calcium ion transmembrane transport (GO:1904427)	GO:1904427	GO_Biological_Process_2018	2/25	0.255733	1	RAMP3;SNCA
1	regulation of cellular protein localization (GO:1903827)	GO:1903827	GO_Biological_Process_2018	2/25	0.255733	1	ATP13A2;MAPT
1	protein polymerization (GO:0051258)	GO:0051258	GO_Biological_Process_2018	3/45	0.257142	1	TPPP;MAPT;FGF13
1	metal ion homeostasis (GO:0055065)	GO:0055065	GO_Biological_Process_2018	3/45	0.257142	1	SLC12A5;SLC7A8;GPRIN1
1	positive regulation of cellular protein localization (GO:1903829)	GO:1903829	GO_Biological_Process_2018	4/66	0.25775	1	NECAB2;TENM1;APC;MAPT
1	regulation of ERK1 and ERK2 cascade (GO:0070372)	GO:0070372	GO_Biological_Process_2018	12/247	0.261114	1	EPHA5;NECAB2;ADCYAP1;RAMP3;CAMK2N1;ERBB4;LMO3;NTRK3;HTR2C;OPRM1;SLC30A10;CX3CL1
1	cellular response to lipid (GO:0071396)	GO:0071396	GO_Biological_Process_2018	9/178	0.262313	1	BRINP2;BRINP1;RAMP3;ATP1A3;ADCY2;RORB;ADCY1;BRINP3;GPLD1
1	positive regulation of ERK1 and ERK2 cascade (GO:0070374)	GO:0070374	GO_Biological_Process_2018	10/201	0.262502	1	EPHA5;NECAB2;ADCYAP1;RAMP3;ERBB4;NTRK3;HTR2C;OPRM1;SLC30A10;CX3CL1
1	protein targeting (GO:0006605)	GO:0006605	GO_Biological_Process_2018	7/133	0.264758	1	GOLGA7B;RTP5;NLGN1;RTP1;HAP1;ZDHHC22;GDAP1
1	negative regulation of protein serine/threonine kinase activity (GO:0071901)	GO:0071901	GO_Biological_Process_2018	4/67	0.266429	1	PRKAR1B;APC;PAQR3;SPRY3
1	regulation of cyclin-dependent protein serine/threonine kinase activity (GO:0000079)	GO:0000079	GO_Biological_Process_2018	4/67	0.266429	1	DIRAS3;APC;CDK5R2;CDK5R1
1	sodium ion homeostasis (GO:0055078)	GO:0055078	GO_Biological_Process_2018	2/26	0.270416	1	ATP1A3;ATP1B2
1	monovalent inorganic cation homeostasis (GO:0055067)	GO:0055067	GO_Biological_Process_2018	2/26	0.270416	1	SLC12A5;SLC9A7
1	regulation of supramolecular fiber organization (GO:1902903)	GO:1902903	GO_Biological_Process_2018	2/26	0.270416	1	MAP2;MAPT
1	positive regulation of cAMP metabolic process (GO:0030816)	GO:0030816	GO_Biological_Process_2018	2/26	0.270416	1	CHGA;RAMP3
1	regulation of cardiac muscle cell contraction (GO:0086004)	GO:0086004	GO_Biological_Process_2018	2/26	0.270416	1	HCN4;FGF13
1	regulation of microtubule-based process (GO:0032886)	GO:0032886	GO_Biological_Process_2018	2/26	0.270416	1	APC;MAPT
1	Golgi to lysosome transport (GO:0090160)	GO:0090160	GO_Biological_Process_2018	1/8	0.273223	1	EHD3
1	barbed-end actin filament capping (GO:0051016)	GO:0051016	GO_Biological_Process_2018	1/8	0.273223	1	ADD2
1	cell migration involved in heart development (GO:0060973)	GO:0060973	GO_Biological_Process_2018	1/8	0.273223	1	FLRT3
1	cellular response to nitric oxide (GO:0071732)	GO:0071732	GO_Biological_Process_2018	1/8	0.273223	1	KCNC2
1	regulation of establishment of protein localization to mitochondrion (GO:1903747)	GO:1903747	GO_Biological_Process_2018	1/8	0.273223	1	MAPT
1	negative regulation of appetite (GO:0032099)	GO:0032099	GO_Biological_Process_2018	1/8	0.273223	1	CARTPT
1	mast cell activation involved in immune response (GO:0002279)	GO:0002279	GO_Biological_Process_2018	1/8	0.273223	1	CHGA
1	4-hydroxyproline metabolic process (GO:0019471)	GO:0019471	GO_Biological_Process_2018	1/8	0.273223	1	PRODH
1	negative regulation of glial cell differentiation (GO:0045686)	GO:0045686	GO_Biological_Process_2018	1/8	0.273223	1	NOG
1	nucleoside diphosphate phosphorylation (GO:0006165)	GO:0006165	GO_Biological_Process_2018	1/8	0.273223	1	AK5
1	response to epinephrine (GO:0071871)	GO:0071871	GO_Biological_Process_2018	1/8	0.273223	1	SNCA
1	integrin activation (GO:0033622)	GO:0033622	GO_Biological_Process_2018	1/8	0.273223	1	CX3CL1
1	cellular response to angiotensin (GO:1904385)	GO:1904385	GO_Biological_Process_2018	1/8	0.273223	1	SLC30A10
1	response to magnesium ion (GO:0032026)	GO:0032026	GO_Biological_Process_2018	1/8	0.273223	1	SNCA
1	establishment of integrated proviral latency (GO:0075713)	GO:0075713	GO_Biological_Process_2018	1/8	0.273223	1	PSIP1
1	galactose catabolic process (GO:0019388)	GO:0019388	GO_Biological_Process_2018	1/8	0.273223	1	PGM2L1
1	amyloid fibril formation (GO:1990000)	GO:1990000	GO_Biological_Process_2018	1/8	0.273223	1	MAPT
1	microvillus organization (GO:0032528)	GO:0032528	GO_Biological_Process_2018	1/8	0.273223	1	TNIK
1	organophosphate catabolic process (GO:0046434)	GO:0046434	GO_Biological_Process_2018	1/8	0.273223	1	PDXP
1	cellular response to reactive nitrogen species (GO:1902170)	GO:1902170	GO_Biological_Process_2018	1/8	0.273223	1	KCNC2
1	cardiolipin biosynthetic process (GO:0032049)	GO:0032049	GO_Biological_Process_2018	1/8	0.273223	1	PDXP
1	negative regulation of monooxygenase activity (GO:0032769)	GO:0032769	GO_Biological_Process_2018	1/8	0.273223	1	SNCA
1	cellular cation homeostasis (GO:0030003)	GO:0030003	GO_Biological_Process_2018	1/8	0.273223	1	ATP13A2
1	microvillus assembly (GO:0030033)	GO:0030033	GO_Biological_Process_2018	1/8	0.273223	1	TNIK
1	transepithelial transport (GO:0070633)	GO:0070633	GO_Biological_Process_2018	1/8	0.273223	1	GPLD1
1	Schwann cell development (GO:0014044)	GO:0014044	GO_Biological_Process_2018	1/8	0.273223	1	CNTNAP1
1	positive regulation of cAMP-mediated signaling (GO:0043950)	GO:0043950	GO_Biological_Process_2018	1/8	0.273223	1	GPR61
1	atrial cardiac muscle cell to AV node cell signaling (GO:0086026)	GO:0086026	GO_Biological_Process_2018	1/8	0.273223	1	SCN3B
1	insulin metabolic process (GO:1901142)	GO:1901142	GO_Biological_Process_2018	1/8	0.273223	1	PCSK2
1	central nervous system myelination (GO:0022010)	GO:0022010	GO_Biological_Process_2018	1/8	0.273223	1	CNTNAP1
1	regulation of positive chemotaxis (GO:0050926)	GO:0050926	GO_Biological_Process_2018	1/8	0.273223	1	NTRK3
1	genetic imprinting (GO:0071514)	GO:0071514	GO_Biological_Process_2018	1/8	0.273223	1	DIRAS3
1	lung epithelium development (GO:0060428)	GO:0060428	GO_Biological_Process_2018	1/8	0.273223	1	ASCL1
1	cellular response to epinephrine stimulus (GO:0071872)	GO:0071872	GO_Biological_Process_2018	1/8	0.273223	1	SNCA
1	negative regulation of biosynthetic process (GO:0009890)	GO:0009890	GO_Biological_Process_2018	1/8	0.273223	1	SLC30A10
1	diol biosynthetic process (GO:0034312)	GO:0034312	GO_Biological_Process_2018	1/8	0.273223	1	ASAH2
1	negative regulation of establishment of protein localization (GO:1904950)	GO:1904950	GO_Biological_Process_2018	1/8	0.273223	1	MAPT
1	early endosome to Golgi transport (GO:0034498)	GO:0034498	GO_Biological_Process_2018	1/8	0.273223	1	EHD3
1	sphingosine biosynthetic process (GO:0046512)	GO:0046512	GO_Biological_Process_2018	1/8	0.273223	1	ASAH2
1	alpha-amino acid biosynthetic process (GO:1901607)	GO:1901607	GO_Biological_Process_2018	1/8	0.273223	1	BCAT1
1	cardiac muscle hypertrophy (GO:0003300)	GO:0003300	GO_Biological_Process_2018	1/8	0.273223	1	INPP5F
1	ketone body biosynthetic process (GO:0046951)	GO:0046951	GO_Biological_Process_2018	1/8	0.273223	1	HMGCLL1
1	cGMP-mediated signaling (GO:0019934)	GO:0019934	GO_Biological_Process_2018	1/8	0.273223	1	KCNC2
1	regulation of lipid transport (GO:0032368)	GO:0032368	GO_Biological_Process_2018	1/8	0.273223	1	DISP3
1	peripheral nervous system axon ensheathment (GO:0032292)	GO:0032292	GO_Biological_Process_2018	1/8	0.273223	1	CNTNAP1
1	negative regulation of neuron projection regeneration (GO:0070571)	GO:0070571	GO_Biological_Process_2018	1/8	0.273223	1	INPP5F
1	negative regulation of cAMP-dependent protein kinase activity (GO:2000480)	GO:2000480	GO_Biological_Process_2018	1/8	0.273223	1	PRKAR1B
1	regulation of response to oxidative stress (GO:1902882)	GO:1902882	GO_Biological_Process_2018	1/8	0.273223	1	GGT7
1	mast cell degranulation (GO:0043303)	GO:0043303	GO_Biological_Process_2018	1/8	0.273223	1	CHGA
1	negative regulation of bone remodeling (GO:0046851)	GO:0046851	GO_Biological_Process_2018	1/8	0.273223	1	CARTPT
1	calcium ion import into cytosol (GO:1902656)	GO:1902656	GO_Biological_Process_2018	1/8	0.273223	1	FAM155A
1	norepinephrine metabolic process (GO:0042415)	GO:0042415	GO_Biological_Process_2018	1/8	0.273223	1	INSM1
1	regulation of ERAD pathway (GO:1904292)	GO:1904292	GO_Biological_Process_2018	1/8	0.273223	1	BRSK2
1	nucleotide phosphorylation (GO:0046939)	GO:0046939	GO_Biological_Process_2018	1/8	0.273223	1	AK5
1	osteoblast development (GO:0002076)	GO:0002076	GO_Biological_Process_2018	1/8	0.273223	1	ACHE
1	snoRNA 3'-end processing (GO:0031126)	GO:0031126	GO_Biological_Process_2018	1/8	0.273223	1	FBLL1
1	mammary gland epithelial cell differentiation (GO:0060644)	GO:0060644	GO_Biological_Process_2018	1/8	0.273223	1	ERBB4
1	calcium ion import across plasma membrane (GO:0098703)	GO:0098703	GO_Biological_Process_2018	1/8	0.273223	1	FAM155A
1	regulation of dopamine receptor signaling pathway (GO:0060159)	GO:0060159	GO_Biological_Process_2018	1/8	0.273223	1	RGS8
1	glycerol-3-phosphate metabolic process (GO:0006072)	GO:0006072	GO_Biological_Process_2018	1/8	0.273223	1	GPAM
1	aldehyde biosynthetic process (GO:0046184)	GO:0046184	GO_Biological_Process_2018	1/8	0.273223	1	PDXK
1	depyrimidination (GO:0045008)	GO:0045008	GO_Biological_Process_2018	1/8	0.273223	1	NEIL2
1	response to ammonium ion (GO:0060359)	GO:0060359	GO_Biological_Process_2018	1/8	0.273223	1	CHRNB2
1	regulation of peroxisome proliferator activated receptor signaling pathway (GO:0035358)	GO:0035358	GO_Biological_Process_2018	1/8	0.273223	1	LMO3
1	pantothenate metabolic process (GO:0015939)	GO:0015939	GO_Biological_Process_2018	1/8	0.273223	1	PANK2
1	polyol biosynthetic process (GO:0046173)	GO:0046173	GO_Biological_Process_2018	1/8	0.273223	1	PPIP5K1
1	monocarboxylic acid biosynthetic process (GO:0072330)	GO:0072330	GO_Biological_Process_2018	4/68	0.27516	1	ELOVL4;NCAN;CSPG5;CYP46A1
1	regulation of endopeptidase activity (GO:0052548)	GO:0052548	GO_Biological_Process_2018	4/68	0.27516	1	SPOCK2;SPOCK3;ATP13A2;SERPINI1
1	peptidyl-threonine phosphorylation (GO:0018107)	GO:0018107	GO_Biological_Process_2018	4/68	0.27516	1	PNCK;CDK5;TTBK1;CDK5R1
1	regulation of protein catabolic process (GO:0042176)	GO:0042176	GO_Biological_Process_2018	5/91	0.283633	1	NSF;APC;HECW1;ADGRB1;ATP13A2
1	cellular response to acid chemical (GO:0071229)	GO:0071229	GO_Biological_Process_2018	5/91	0.283633	1	GLRA2;BRINP2;BRINP1;RORB;BRINP3
1	endocytic recycling (GO:0032456)	GO:0032456	GO_Biological_Process_2018	2/27	0.285091	1	EHD3;RAB11FIP4
1	transition metal ion transport (GO:0000041)	GO:0000041	GO_Biological_Process_2018	2/27	0.285091	1	TRPC5;SLC30A10
1	negative regulation of myeloid leukocyte differentiation (GO:0002762)	GO:0002762	GO_Biological_Process_2018	2/27	0.285091	1	TMEM178A;CARTPT
1	negative regulation of osteoblast differentiation (GO:0045668)	GO:0045668	GO_Biological_Process_2018	2/27	0.285091	1	NOG;RORB
1	regulation of protein transport (GO:0051223)	GO:0051223	GO_Biological_Process_2018	2/27	0.285091	1	ATP13A2;STXBP5L
1	cellular response to glucose stimulus (GO:0071333)	GO:0071333	GO_Biological_Process_2018	2/27	0.285091	1	PTPRN2;PTPRN
1	positive regulation of signal transduction (GO:0009967)	GO:0009967	GO_Biological_Process_2018	10/206	0.287128	1	NECAB2;RIMS2;STX1B;NLGN1;RELN;LMO3;GPRIN1;NRXN1;TSPAN17;TRIM44
1	phosphate-containing compound metabolic process (GO:0006796)	GO:0006796	GO_Biological_Process_2018	9/183	0.288535	1	PANK2;PLPPR1;PPIP5K1;CDK5;PLPPR2;PLPPR4;PLPPR5;PDXP;PIP4K2B
1	transmembrane receptor protein tyrosine kinase signaling pathway (GO:0007169)	GO:0007169	GO_Biological_Process_2018	18/396	0.289173	1	EPHA5;PTPRT;ATP6V1G2;NTRK3;GRIN2B;NELL2;AHI1;FGF8;EFNB3;APC;FLRT3;ERBB4;GPRIN1;FLRT1;CHN1;HAP1;GPLD1;CDK5R1
1	negative regulation of mitotic cell cycle (GO:0045930)	GO:0045930	GO_Biological_Process_2018	3/48	0.289259	1	BRINP2;BRINP1;BRINP3
1	cytoplasmic microtubule organization (GO:0031122)	GO:0031122	GO_Biological_Process_2018	3/48	0.289259	1	STMN3;FSD1;MAPT
1	protein K48-linked ubiquitination (GO:0070936)	GO:0070936	GO_Biological_Process_2018	3/48	0.289259	1	RNF8;KLHL3;RNF187
1	glycoprotein metabolic process (GO:0009100)	GO:0009100	GO_Biological_Process_2018	3/48	0.289259	1	FBXO2;ST8SIA3;ST8SIA6
1	positive regulation of cellular metabolic process (GO:0031325)	GO:0031325	GO_Biological_Process_2018	5/92	0.291248	1	NSF;AHI1;RAMP3;INPP5F;SNCA
1	cellular response to ketone (GO:1901655)	GO:1901655	GO_Biological_Process_2018	2/28	0.299735	1	ADCY2;ADCY1
1	cellular response to alcohol (GO:0097306)	GO:0097306	GO_Biological_Process_2018	2/28	0.299735	1	GLRA2;GPLD1
1	positive regulation of phosphate metabolic process (GO:0045937)	GO:0045937	GO_Biological_Process_2018	2/28	0.299735	1	DSCAM;SNCA
1	positive regulation of cytosolic calcium ion concentration involved in phospholipase C-activating G-protein coupled signaling pathway (GO:0051482)	GO:0051482	GO_Biological_Process_2018	2/28	0.299735	1	HTR2C;GRM1
1	positive regulation of protein tyrosine kinase activity (GO:0061098)	GO:0061098	GO_Biological_Process_2018	2/28	0.299735	1	GRM5;RELN
1	protein heterooligomerization (GO:0051291)	GO:0051291	GO_Biological_Process_2018	3/49	0.300036	1	KCNC2;GPRIN1;GRIN2B
1	glutathione metabolic process (GO:0006749)	GO:0006749	GO_Biological_Process_2018	3/49	0.300036	1	ALDH5A1;GDAP1L1;GDAP1
1	protein autoubiquitination (GO:0051865)	GO:0051865	GO_Biological_Process_2018	3/49	0.300036	1	RNF8;RNF208;RNF187
1	regulation of release of sequestered calcium ion into cytosol (GO:0051279)	GO:0051279	GO_Biological_Process_2018	3/49	0.300036	1	JPH4;JPH3;SNCA
1	type B pancreatic cell differentiation (GO:0003309)	GO:0003309	GO_Biological_Process_2018	1/9	0.301651	1	INSM1
1	inositol metabolic process (GO:0006020)	GO:0006020	GO_Biological_Process_2018	1/9	0.301651	1	PPIP5K1
1	vacuolar proton-transporting V-type ATPase complex assembly (GO:0070072)	GO:0070072	GO_Biological_Process_2018	1/9	0.301651	1	DMXL2
1	L-fucose metabolic process (GO:0042354)	GO:0042354	GO_Biological_Process_2018	1/9	0.301651	1	FUT9
1	positive regulation of voltage-gated potassium channel activity (GO:1903818)	GO:1903818	GO_Biological_Process_2018	1/9	0.301651	1	LRRC55
1	lactation (GO:0007595)	GO:0007595	GO_Biological_Process_2018	1/9	0.301651	1	ERBB4
1	positive regulation of triglyceride biosynthetic process (GO:0010867)	GO:0010867	GO_Biological_Process_2018	1/9	0.301651	1	GPLD1
1	long-chain fatty acid biosynthetic process (GO:0042759)	GO:0042759	GO_Biological_Process_2018	1/9	0.301651	1	ASAH2
1	short-chain fatty acid metabolic process (GO:0046459)	GO:0046459	GO_Biological_Process_2018	1/9	0.301651	1	ALDH5A1
1	regulation of SNARE complex assembly (GO:0035542)	GO:0035542	GO_Biological_Process_2018	1/9	0.301651	1	STXBP1
1	sterol catabolic process (GO:0016127)	GO:0016127	GO_Biological_Process_2018	1/9	0.301651	1	CYP46A1
1	neurotrophin TRK receptor signaling pathway (GO:0048011)	GO:0048011	GO_Biological_Process_2018	1/9	0.301651	1	HAP1
1	L-fucose catabolic process (GO:0042355)	GO:0042355	GO_Biological_Process_2018	1/9	0.301651	1	FUT9
1	positive regulation of long-term synaptic potentiation (GO:1900273)	GO:1900273	GO_Biological_Process_2018	1/9	0.301651	1	RELN
1	negative regulation of tyrosine phosphorylation of STAT protein (GO:0042532)	GO:0042532	GO_Biological_Process_2018	1/9	0.301651	1	INPP5F
1	somatic recombination of immunoglobulin genes involved in immune response (GO:0002204)	GO:0002204	GO_Biological_Process_2018	1/9	0.301651	1	RNF8
1	sphingoid biosynthetic process (GO:0046520)	GO:0046520	GO_Biological_Process_2018	1/9	0.301651	1	ASAH2
1	establishment of viral latency (GO:0019043)	GO:0019043	GO_Biological_Process_2018	1/9	0.301651	1	PSIP1
1	myelin assembly (GO:0032288)	GO:0032288	GO_Biological_Process_2018	1/9	0.301651	1	CNTNAP1
1	protein polyglutamylation (GO:0018095)	GO:0018095	GO_Biological_Process_2018	1/9	0.301651	1	TTLL11
1	nucleoside phosphate biosynthetic process (GO:1901293)	GO:1901293	GO_Biological_Process_2018	1/9	0.301651	1	AK5
1	columnar/cuboidal epithelial cell differentiation (GO:0002065)	GO:0002065	GO_Biological_Process_2018	1/9	0.301651	1	FGF8
1	positive regulation of astrocyte differentiation (GO:0048711)	GO:0048711	GO_Biological_Process_2018	1/9	0.301651	1	TTBK1
1	positive regulation of autophagosome assembly (GO:2000786)	GO:2000786	GO_Biological_Process_2018	1/9	0.301651	1	PIP4K2B
1	nucleoside triphosphate biosynthetic process (GO:0009142)	GO:0009142	GO_Biological_Process_2018	1/9	0.301651	1	AK5
1	oogenesis (GO:0048477)	GO:0048477	GO_Biological_Process_2018	1/9	0.301651	1	MEI4
1	positive regulation of cell activation (GO:0050867)	GO:0050867	GO_Biological_Process_2018	1/9	0.301651	1	TTBK1
1	engulfment of apoptotic cell (GO:0043652)	GO:0043652	GO_Biological_Process_2018	1/9	0.301651	1	ADGRB1
1	fucose catabolic process (GO:0019317)	GO:0019317	GO_Biological_Process_2018	1/9	0.301651	1	FUT9
1	protein modification by small protein conjugation or removal (GO:0070647)	GO:0070647	GO_Biological_Process_2018	1/9	0.301651	1	ZNF862
1	protein hexamerization (GO:0034214)	GO:0034214	GO_Biological_Process_2018	1/9	0.301651	1	PANX2
1	cholesterol catabolic process (GO:0006707)	GO:0006707	GO_Biological_Process_2018	1/9	0.301651	1	CYP46A1
1	potassium ion import across plasma membrane (GO:1990573)	GO:1990573	GO_Biological_Process_2018	1/9	0.301651	1	HCN4
1	hexose catabolic process (GO:0019320)	GO:0019320	GO_Biological_Process_2018	1/9	0.301651	1	PGM2L1
1	proline transport (GO:0015824)	GO:0015824	GO_Biological_Process_2018	1/9	0.301651	1	SLC6A15
1	mast cell mediated immunity (GO:0002448)	GO:0002448	GO_Biological_Process_2018	1/9	0.301651	1	CHGA
1	negative regulation of amyloid-beta formation (GO:1902430)	GO:1902430	GO_Biological_Process_2018	1/9	0.301651	1	HAP1
1	neuron projection organization (GO:0106027)	GO:0106027	GO_Biological_Process_2018	1/9	0.301651	1	ATP1A3
1	detection of mechanical stimulus involved in sensory perception (GO:0050974)	GO:0050974	GO_Biological_Process_2018	1/9	0.301651	1	SCN1A
1	mitochondrial fragmentation involved in apoptotic process (GO:0043653)	GO:0043653	GO_Biological_Process_2018	1/9	0.301651	1	ERBB4
1	proton-transporting V-type ATPase complex assembly (GO:0070070)	GO:0070070	GO_Biological_Process_2018	1/9	0.301651	1	DMXL2
1	cytoskeletal anchoring at plasma membrane (GO:0007016)	GO:0007016	GO_Biological_Process_2018	1/9	0.301651	1	SPTBN4
1	sphingosine metabolic process (GO:0006670)	GO:0006670	GO_Biological_Process_2018	1/9	0.301651	1	ASAH2
1	negative regulation of DNA-templated transcription, elongation (GO:0032785)	GO:0032785	GO_Biological_Process_2018	1/9	0.301651	1	RNF8
1	negative regulation of peptidyl-lysine acetylation (GO:2000757)	GO:2000757	GO_Biological_Process_2018	1/9	0.301651	1	SNCA
1	response to metal ion (GO:0010038)	GO:0010038	GO_Biological_Process_2018	4/72	0.310493	1	MAPT;SLC30A10;SNCB;SNCA
1	very long-chain fatty acid metabolic process (GO:0000038)	GO:0000038	GO_Biological_Process_2018	2/29	0.314328	1	ABCD2;ELOVL4
1	keratan sulfate biosynthetic process (GO:0018146)	GO:0018146	GO_Biological_Process_2018	2/29	0.314328	1	B4GALT6;CHST2
1	coenzyme biosynthetic process (GO:0009108)	GO:0009108	GO_Biological_Process_2018	2/29	0.314328	1	PDXK;PANK2
1	peptidyl-tyrosine modification (GO:0018212)	GO:0018212	GO_Biological_Process_2018	3/51	0.321642	1	RELN;ERBB4;TTBK1
1	regulation of cell death (GO:0010941)	GO:0010941	GO_Biological_Process_2018	5/96	0.322023	1	RAMP3;APC;DCC;GPR75;PRODH
1	nitrogen compound transport (GO:0071705)	GO:0071705	GO_Biological_Process_2018	4/74	0.328327	1	SLC38A1;SLC7A8;SLC6A15;SLC6A12
1	regulation of actin cytoskeleton reorganization (GO:2000249)	GO:2000249	GO_Biological_Process_2018	2/30	0.328852	1	CDK5;NTRK3
1	smoothened signaling pathway (GO:0007224)	GO:0007224	GO_Biological_Process_2018	2/30	0.328852	1	DISP2;DISP3
1	cellular response to cAMP (GO:0071320)	GO:0071320	GO_Biological_Process_2018	2/30	0.328852	1	HCN4;HCN1
1	cellular response to drug (GO:0035690)	GO:0035690	GO_Biological_Process_2018	2/30	0.328852	1	PPM1E;GPLD1
1	protein palmitoylation (GO:0018345)	GO:0018345	GO_Biological_Process_2018	2/30	0.328852	1	GOLGA7B;ZDHHC22
1	negative regulation of cell morphogenesis involved in differentiation (GO:0010771)	GO:0010771	GO_Biological_Process_2018	2/30	0.328852	1	EFNB3;MCF2
1	chondroitin sulfate metabolic process (GO:0030204)	GO:0030204	GO_Biological_Process_2018	2/30	0.328852	1	NCAN;CSPG5
1	positive regulation of reactive oxygen species biosynthetic process (GO:1903428)	GO:1903428	GO_Biological_Process_2018	2/30	0.328852	1	GPRIN1;ADGRB1
1	induction of positive chemotaxis (GO:0050930)	GO:0050930	GO_Biological_Process_2018	1/10	0.328969	1	SCG2
1	regulation of response to stress (GO:0080134)	GO:0080134	GO_Biological_Process_2018	1/10	0.328969	1	OPRM1
1	adrenal gland development (GO:0030325)	GO:0030325	GO_Biological_Process_2018	1/10	0.328969	1	INSM1
1	peptidyl-serine dephosphorylation (GO:0070262)	GO:0070262	GO_Biological_Process_2018	1/10	0.328969	1	PPP2R2C
1	negative regulation of cellular protein catabolic process (GO:1903363)	GO:1903363	GO_Biological_Process_2018	1/10	0.328969	1	NELL1
1	negative regulation of sodium ion transmembrane transport (GO:1902306)	GO:1902306	GO_Biological_Process_2018	1/10	0.328969	1	HECW1
1	positive regulation of calcium ion import (GO:0090280)	GO:0090280	GO_Biological_Process_2018	1/10	0.328969	1	RAMP3
1	regulation of sequestering of zinc ion (GO:0061088)	GO:0061088	GO_Biological_Process_2018	1/10	0.328969	1	SLC30A10
1	gas transport (GO:0015669)	GO:0015669	GO_Biological_Process_2018	1/10	0.328969	1	NGB
1	chloride ion homeostasis (GO:0055064)	GO:0055064	GO_Biological_Process_2018	1/10	0.328969	1	SLC12A5
1	energy coupled proton transmembrane transport, against electrochemical gradient (GO:0015988)	GO:0015988	GO_Biological_Process_2018	1/10	0.328969	1	ATP1A3
1	regulation of attachment of spindle microtubules to kinetochore (GO:0051988)	GO:0051988	GO_Biological_Process_2018	1/10	0.328969	1	APC
1	protein K11-linked deubiquitination (GO:0035871)	GO:0035871	GO_Biological_Process_2018	1/10	0.328969	1	OTUD7A
1	phosphatidylglycerol biosynthetic process (GO:0006655)	GO:0006655	GO_Biological_Process_2018	1/10	0.328969	1	PDXP
1	leukotriene D4 metabolic process (GO:1901748)	GO:1901748	GO_Biological_Process_2018	1/10	0.328969	1	GGT7
1	positive regulation of alcohol biosynthetic process (GO:1902932)	GO:1902932	GO_Biological_Process_2018	1/10	0.328969	1	SNCA
1	cellular biogenic amine metabolic process (GO:0006576)	GO:0006576	GO_Biological_Process_2018	1/10	0.328969	1	TRH
1	positive regulation of amyloid-beta formation (GO:1902004)	GO:1902004	GO_Biological_Process_2018	1/10	0.328969	1	LRRTM3
1	regulation of platelet-derived growth factor receptor signaling pathway (GO:0010640)	GO:0010640	GO_Biological_Process_2018	1/10	0.328969	1	SNCA
1	galactose metabolic process (GO:0006012)	GO:0006012	GO_Biological_Process_2018	1/10	0.328969	1	PGM2L1
1	regulation of triglyceride catabolic process (GO:0010896)	GO:0010896	GO_Biological_Process_2018	1/10	0.328969	1	GPLD1
1	positive regulation of bone remodeling (GO:0046852)	GO:0046852	GO_Biological_Process_2018	1/10	0.328969	1	MC4R
1	aspartate family amino acid metabolic process (GO:0009066)	GO:0009066	GO_Biological_Process_2018	1/10	0.328969	1	MSRA
1	regulation of protein exit from endoplasmic reticulum (GO:0070861)	GO:0070861	GO_Biological_Process_2018	1/10	0.328969	1	BRSK2
1	base-excision repair, AP site formation (GO:0006285)	GO:0006285	GO_Biological_Process_2018	1/10	0.328969	1	NEIL2
1	neuroepithelial cell differentiation (GO:0060563)	GO:0060563	GO_Biological_Process_2018	1/10	0.328969	1	FGF8
1	astrocyte development (GO:0014002)	GO:0014002	GO_Biological_Process_2018	1/10	0.328969	1	MAPT
1	positive regulation of intracellular steroid hormone receptor signaling pathway (GO:0033145)	GO:0033145	GO_Biological_Process_2018	1/10	0.328969	1	LMO3
1	creatine metabolic process (GO:0006600)	GO:0006600	GO_Biological_Process_2018	1/10	0.328969	1	CKB
1	androgen biosynthetic process (GO:0006702)	GO:0006702	GO_Biological_Process_2018	1/10	0.328969	1	HSD17B6
1	regulation of pH (GO:0006885)	GO:0006885	GO_Biological_Process_2018	1/10	0.328969	1	SLC9A7
1	glycoprotein catabolic process (GO:0006516)	GO:0006516	GO_Biological_Process_2018	1/10	0.328969	1	FBXO2
1	cellular response to ATP (GO:0071318)	GO:0071318	GO_Biological_Process_2018	1/10	0.328969	1	PDXP
1	regulation of fatty acid beta-oxidation (GO:0031998)	GO:0031998	GO_Biological_Process_2018	1/10	0.328969	1	ABCD2
1	positive regulation of circadian rhythm (GO:0042753)	GO:0042753	GO_Biological_Process_2018	1/10	0.328969	1	NLGN1
1	actin filament capping (GO:0051693)	GO:0051693	GO_Biological_Process_2018	1/10	0.328969	1	ADD2
1	protein-cofactor linkage (GO:0018065)	GO:0018065	GO_Biological_Process_2018	1/10	0.328969	1	GAD1
1	complement receptor mediated signaling pathway (GO:0002430)	GO:0002430	GO_Biological_Process_2018	1/10	0.328969	1	GPLD1
1	regulation of gene expression by genetic imprinting (GO:0006349)	GO:0006349	GO_Biological_Process_2018	1/10	0.328969	1	DIRAS3
1	positive regulation of bone resorption (GO:0045780)	GO:0045780	GO_Biological_Process_2018	1/10	0.328969	1	MC4R
1	leukotriene D4 biosynthetic process (GO:1901750)	GO:1901750	GO_Biological_Process_2018	1/10	0.328969	1	GGT7
1	ceramide catabolic process (GO:0046514)	GO:0046514	GO_Biological_Process_2018	1/10	0.328969	1	ASAH2
1	positive regulation of insulin secretion involved in cellular response to glucose stimulus (GO:0035774)	GO:0035774	GO_Biological_Process_2018	1/10	0.328969	1	GPLD1
1	regulation of phospholipase activity (GO:0010517)	GO:0010517	GO_Biological_Process_2018	1/10	0.328969	1	SNCA
1	coenzyme A metabolic process (GO:0015936)	GO:0015936	GO_Biological_Process_2018	1/10	0.328969	1	PANK2
1	negative regulation of sodium ion transmembrane transporter activity (GO:2000650)	GO:2000650	GO_Biological_Process_2018	1/10	0.328969	1	HECW1
1	regulation of mitochondrial depolarization (GO:0051900)	GO:0051900	GO_Biological_Process_2018	1/10	0.328969	1	MLLT11
1	regulation of astrocyte differentiation (GO:0048710)	GO:0048710	GO_Biological_Process_2018	1/10	0.328969	1	NOG
1	negative regulation of pathway-restricted SMAD protein phosphorylation (GO:0060394)	GO:0060394	GO_Biological_Process_2018	1/10	0.328969	1	NOG
1	positive regulation of lipid localization (GO:1905954)	GO:1905954	GO_Biological_Process_2018	1/10	0.328969	1	VSTM2A
1	dicarboxylic acid biosynthetic process (GO:0043650)	GO:0043650	GO_Biological_Process_2018	1/10	0.328969	1	GLS2
1	positive regulation of vacuole organization (GO:0044090)	GO:0044090	GO_Biological_Process_2018	1/10	0.328969	1	PIP4K2B
1	regulation of phospholipid metabolic process (GO:1903725)	GO:1903725	GO_Biological_Process_2018	1/10	0.328969	1	MTMR4
1	histone H2B ubiquitination (GO:0033523)	GO:0033523	GO_Biological_Process_2018	1/10	0.328969	1	RNF8
1	ketone body metabolic process (GO:1902224)	GO:1902224	GO_Biological_Process_2018	1/10	0.328969	1	HMGCLL1
1	regulation of axon regeneration (GO:0048679)	GO:0048679	GO_Biological_Process_2018	1/10	0.328969	1	INPP5F
1	negative regulation of cell motility (GO:2000146)	GO:2000146	GO_Biological_Process_2018	5/97	0.329779	1	NAV3;NOG;SPOCK3;SRGAP3;CX3CL1
1	negative regulation of phosphorylation (GO:0042326)	GO:0042326	GO_Biological_Process_2018	4/75	0.337267	1	NTRK3;PAQR3;MAPT;INSM1
1	positive regulation of MAPK cascade (GO:0043410)	GO:0043410	GO_Biological_Process_2018	13/289	0.342311	1	EPHA5;NECAB2;TENM1;RAMP3;NTRK3;HTR2C;KSR2;OPRM1;SLC30A10;CX3CL1;ADCYAP1;GRM4;ERBB4
1	sulfur compound biosynthetic process (GO:0044272)	GO:0044272	GO_Biological_Process_2018	6/122	0.342809	1	GGT7;NCAN;NDST3;CSPG5;B4GALT6;CHST2
1	positive regulation of release of sequestered calcium ion into cytosol (GO:0051281)	GO:0051281	GO_Biological_Process_2018	2/31	0.34329	1	HAP1;SNCA
1	regulation of protein tyrosine kinase activity (GO:0061097)	GO:0061097	GO_Biological_Process_2018	2/31	0.34329	1	GRM5;RELN
1	positive regulation of insulin secretion (GO:0032024)	GO:0032024	GO_Biological_Process_2018	2/31	0.34329	1	TRH;GPLD1
1	glycosaminoglycan biosynthetic process (GO:0006024)	GO:0006024	GO_Biological_Process_2018	5/99	0.345341	1	NCAN;CSPG5;GPC5;B4GALT6;CHST2
1	membrane fusion (GO:0061025)	GO:0061025	GO_Biological_Process_2018	3/54	0.354043	1	NSF;NAPB;GDAP1
1	glycosphingolipid metabolic process (GO:0006687)	GO:0006687	GO_Biological_Process_2018	3/54	0.354043	1	B3GALNT1;ST8SIA1;ST8SIA3
1	positive regulation of cytoskeleton organization (GO:0051495)	GO:0051495	GO_Biological_Process_2018	4/77	0.35517	1	TENM1;CDK5;NTRK3;PDXP
1	isotype switching (GO:0045190)	GO:0045190	GO_Biological_Process_2018	1/11	0.35522	1	RNF8
1	negative regulation of blood vessel diameter (GO:0097756)	GO:0097756	GO_Biological_Process_2018	1/11	0.35522	1	CHGA
1	regulation of feeding behavior (GO:0060259)	GO:0060259	GO_Biological_Process_2018	1/11	0.35522	1	SGIP1
1	import across plasma membrane (GO:0098739)	GO:0098739	GO_Biological_Process_2018	1/11	0.35522	1	HCN4
1	positive regulation of superoxide anion generation (GO:0032930)	GO:0032930	GO_Biological_Process_2018	1/11	0.35522	1	MAPT
1	UV-damage excision repair (GO:0070914)	GO:0070914	GO_Biological_Process_2018	1/11	0.35522	1	HIST3H2A
1	mesonephros development (GO:0001823)	GO:0001823	GO_Biological_Process_2018	1/11	0.35522	1	FGF8
1	regulation of long-term neuronal synaptic plasticity (GO:0048169)	GO:0048169	GO_Biological_Process_2018	1/11	0.35522	1	SYP
1	positive regulation of cytolysis (GO:0045919)	GO:0045919	GO_Biological_Process_2018	1/11	0.35522	1	GPLD1
1	cellular response to sterol (GO:0036315)	GO:0036315	GO_Biological_Process_2018	1/11	0.35522	1	GPLD1
1	intrinsic apoptotic signaling pathway in response to oxidative stress (GO:0008631)	GO:0008631	GO_Biological_Process_2018	1/11	0.35522	1	PRODH
1	regulation of actin filament depolymerization (GO:0030834)	GO:0030834	GO_Biological_Process_2018	1/11	0.35522	1	PDXP
1	purine nucleobase metabolic process (GO:0006144)	GO:0006144	GO_Biological_Process_2018	1/11	0.35522	1	HPRT1
1	relaxation of cardiac muscle (GO:0055119)	GO:0055119	GO_Biological_Process_2018	1/11	0.35522	1	CHGA
1	synaptic transmission, dopaminergic (GO:0001963)	GO:0001963	GO_Biological_Process_2018	1/11	0.35522	1	DRD5
1	internal protein amino acid acetylation (GO:0006475)	GO:0006475	GO_Biological_Process_2018	1/11	0.35522	1	MAPT
1	positive regulation of myoblast fusion (GO:1901741)	GO:1901741	GO_Biological_Process_2018	1/11	0.35522	1	ADGRB1
1	phosphatidylinositol dephosphorylation (GO:0046856)	GO:0046856	GO_Biological_Process_2018	1/11	0.35522	1	INPP5F
1	organic cyclic compound catabolic process (GO:1901361)	GO:1901361	GO_Biological_Process_2018	1/11	0.35522	1	PRODH
1	negative regulation of amyloid precursor protein catabolic process (GO:1902992)	GO:1902992	GO_Biological_Process_2018	1/11	0.35522	1	HAP1
1	response to axon injury (GO:0048678)	GO:0048678	GO_Biological_Process_2018	1/11	0.35522	1	FLRT3
1	stress granule assembly (GO:0034063)	GO:0034063	GO_Biological_Process_2018	1/11	0.35522	1	MAPT
1	positive regulation of actin filament depolymerization (GO:0030836)	GO:0030836	GO_Biological_Process_2018	1/11	0.35522	1	PDXP
1	sphingolipid catabolic process (GO:0030149)	GO:0030149	GO_Biological_Process_2018	1/11	0.35522	1	ASAH2
1	negative regulation of cellular senescence (GO:2000773)	GO:2000773	GO_Biological_Process_2018	1/11	0.35522	1	SLC30A10
1	negative regulation of histone acetylation (GO:0035067)	GO:0035067	GO_Biological_Process_2018	1/11	0.35522	1	SNCA
1	rhodopsin mediated signaling pathway (GO:0016056)	GO:0016056	GO_Biological_Process_2018	1/11	0.35522	1	GNGT1
1	negative regulation of receptor binding (GO:1900121)	GO:1900121	GO_Biological_Process_2018	1/11	0.35522	1	NOG
1	methionine metabolic process (GO:0006555)	GO:0006555	GO_Biological_Process_2018	1/11	0.35522	1	MSRA
1	phosphate ion homeostasis (GO:0055062)	GO:0055062	GO_Biological_Process_2018	1/11	0.35522	1	XPR1
1	response to nitric oxide (GO:0071731)	GO:0071731	GO_Biological_Process_2018	1/11	0.35522	1	KCNC2
1	negative regulation of heart contraction (GO:0045822)	GO:0045822	GO_Biological_Process_2018	1/11	0.35522	1	SPTBN4
1	negative regulation of chemotaxis (GO:0050922)	GO:0050922	GO_Biological_Process_2018	1/11	0.35522	1	ROBO2
1	positive regulation of fatty acid oxidation (GO:0046321)	GO:0046321	GO_Biological_Process_2018	1/11	0.35522	1	ABCD2
1	positive regulation of glucose metabolic process (GO:0010907)	GO:0010907	GO_Biological_Process_2018	1/11	0.35522	1	GPLD1
1	carbohydrate derivative catabolic process (GO:1901136)	GO:1901136	GO_Biological_Process_2018	1/11	0.35522	1	FBXO2
1	alcohol catabolic process (GO:0046164)	GO:0046164	GO_Biological_Process_2018	1/11	0.35522	1	CYP46A1
1	spinal cord development (GO:0021510)	GO:0021510	GO_Biological_Process_2018	1/11	0.35522	1	RELN
1	protein trimerization (GO:0070206)	GO:0070206	GO_Biological_Process_2018	2/32	0.357627	1	SLC1A2;ASIC1
1	negative regulation of BMP signaling pathway (GO:0030514)	GO:0030514	GO_Biological_Process_2018	2/32	0.357627	1	NOG;VWC2
1	positive regulation of protein kinase activity (GO:0045860)	GO:0045860	GO_Biological_Process_2018	8/172	0.359367	1	MAP2K4;ADCYAP1;GRM5;RELN;MMD2;TNIK;TTBK1;SNCA
1	negative regulation of cell communication (GO:0010648)	GO:0010648	GO_Biological_Process_2018	4/78	0.364123	1	EPHA5;ERBB4;NTRK3;OPRM1
1	fibroblast growth factor receptor signaling pathway (GO:0008543)	GO:0008543	GO_Biological_Process_2018	4/78	0.364123	1	FGF8;FLRT3;NOG;FLRT1
1	regulation of cellular catabolic process (GO:0031329)	GO:0031329	GO_Biological_Process_2018	3/55	0.364809	1	RAB39B;PIP4K2B;MAPT
1	positive regulation of cysteine-type endopeptidase activity (GO:2001056)	GO:2001056	GO_Biological_Process_2018	3/55	0.364809	1	GPRIN1;GRIN2B;TTBK1
1	negative regulation of cellular response to growth factor stimulus (GO:0090288)	GO:0090288	GO_Biological_Process_2018	3/55	0.364809	1	NOG;VWC2;SPRY3
1	intracellular pH reduction (GO:0051452)	GO:0051452	GO_Biological_Process_2018	2/33	0.371848	1	ATP6V1G2;DMXL2
1	activation of MAPKK activity (GO:0000186)	GO:0000186	GO_Biological_Process_2018	2/33	0.371848	1	CARTPT;TNIK
1	negative regulation of mitochondrion organization (GO:0010823)	GO:0010823	GO_Biological_Process_2018	2/33	0.371848	1	SIAH3;MAPT
1	positive regulation of calcium ion transport (GO:0051928)	GO:0051928	GO_Biological_Process_2018	2/33	0.371848	1	GPRIN1;CACNA1D
1	intra-Golgi vesicle-mediated transport (GO:0006891)	GO:0006891	GO_Biological_Process_2018	2/33	0.371848	1	NSF;RAB6B
1	regulation of intracellular protein transport (GO:0033157)	GO:0033157	GO_Biological_Process_2018	2/33	0.371848	1	TENM1;ATP13A2
1	response to calcium ion (GO:0051592)	GO:0051592	GO_Biological_Process_2018	4/79	0.37307	1	NLGN1;SYT1;ADCY1;GPLD1
1	positive regulation of protein transport (GO:0051222)	GO:0051222	GO_Biological_Process_2018	3/56	0.375545	1	ACHE;TENM1;ATP13A2
1	glycosaminoglycan catabolic process (GO:0006027)	GO:0006027	GO_Biological_Process_2018	3/56	0.375545	1	NCAN;CSPG5;GPC5
1	regulation of retrograde protein transport, ER to cytosol (GO:1904152)	GO:1904152	GO_Biological_Process_2018	1/12	0.380444	1	BRSK2
1	positive regulation of lyase activity (GO:0051349)	GO:0051349	GO_Biological_Process_2018	1/12	0.380444	1	DRD5
1	regulation of double-strand break repair via nonhomologous end joining (GO:2001032)	GO:2001032	GO_Biological_Process_2018	1/12	0.380444	1	USP51
1	regulation of myoblast fusion (GO:1901739)	GO:1901739	GO_Biological_Process_2018	1/12	0.380444	1	ADGRB1
1	fatty acid elongation (GO:0030497)	GO:0030497	GO_Biological_Process_2018	1/12	0.380444	1	ELOVL4
1	cellular modified amino acid catabolic process (GO:0042219)	GO:0042219	GO_Biological_Process_2018	1/12	0.380444	1	PRODH
1	oligodendrocyte development (GO:0014003)	GO:0014003	GO_Biological_Process_2018	1/12	0.380444	1	CNTNAP1
1	lysine catabolic process (GO:0006554)	GO:0006554	GO_Biological_Process_2018	1/12	0.380444	1	CRYM
1	pre-mRNA cleavage required for polyadenylation (GO:0098789)	GO:0098789	GO_Biological_Process_2018	1/12	0.380444	1	CPSF4L
1	positive regulation of amyloid precursor protein catabolic process (GO:1902993)	GO:1902993	GO_Biological_Process_2018	1/12	0.380444	1	LRRTM3
1	alternative mRNA splicing, via spliceosome (GO:0000380)	GO:0000380	GO_Biological_Process_2018	1/12	0.380444	1	CELF4
1	positive regulation of branching involved in ureteric bud morphogenesis (GO:0090190)	GO:0090190	GO_Biological_Process_2018	1/12	0.380444	1	NOG
1	eye photoreceptor cell development (GO:0042462)	GO:0042462	GO_Biological_Process_2018	1/12	0.380444	1	RORB
1	positive regulation of ruffle assembly (GO:1900029)	GO:1900029	GO_Biological_Process_2018	1/12	0.380444	1	NLGN1
1	regulation of protein localization to cell periphery (GO:1904375)	GO:1904375	GO_Biological_Process_2018	1/12	0.380444	1	CDK5
1	positive regulation of pseudopodium assembly (GO:0031274)	GO:0031274	GO_Biological_Process_2018	1/12	0.380444	1	APC
1	lysine metabolic process (GO:0006553)	GO:0006553	GO_Biological_Process_2018	1/12	0.380444	1	CRYM
1	regulation of pseudopodium assembly (GO:0031272)	GO:0031272	GO_Biological_Process_2018	1/12	0.380444	1	APC
1	negative regulation of histone modification (GO:0031057)	GO:0031057	GO_Biological_Process_2018	1/12	0.380444	1	SNCA
1	aromatic compound biosynthetic process (GO:0019438)	GO:0019438	GO_Biological_Process_2018	1/12	0.380444	1	PDXK
1	positive regulation of cyclase activity (GO:0031281)	GO:0031281	GO_Biological_Process_2018	1/12	0.380444	1	DRD5
1	regulation of hormone secretion (GO:0046883)	GO:0046883	GO_Biological_Process_2018	1/12	0.380444	1	SCG5
1	pyrimidine deoxyribonucleotide catabolic process (GO:0009223)	GO:0009223	GO_Biological_Process_2018	1/12	0.380444	1	NEIL2
1	plasma membrane tubulation (GO:0097320)	GO:0097320	GO_Biological_Process_2018	1/12	0.380444	1	PACSIN1
1	negative regulation of fibroblast growth factor receptor signaling pathway (GO:0040037)	GO:0040037	GO_Biological_Process_2018	1/12	0.380444	1	SPRY3
1	protein kinase C-activating G-protein coupled receptor signaling pathway (GO:0007205)	GO:0007205	GO_Biological_Process_2018	1/12	0.380444	1	GAP43
1	retrograde vesicle-mediated transport, Golgi to ER (GO:0006890)	GO:0006890	GO_Biological_Process_2018	4/80	0.382007	1	NSF;KLC2;KIF5A;RAB6B
1	regulation of protein serine/threonine kinase activity (GO:0071900)	GO:0071900	GO_Biological_Process_2018	4/80	0.382007	1	DIRAS3;CDK5R2;SNCA;CDK5R1
1	cellular response to hormone stimulus (GO:0032870)	GO:0032870	GO_Biological_Process_2018	4/80	0.382007	1	ROBO2;RAMP3;ATP1A3;HCRTR2
1	negative regulation of MAPK cascade (GO:0043409)	GO:0043409	GO_Biological_Process_2018	4/80	0.382007	1	CAMK2N1;LMO3;PAQR3;SPRY3
1	intracellular protein transport (GO:0006886)	GO:0006886	GO_Biological_Process_2018	15/347	0.382468	1	RAB3B;NSF;NAPB;RAB3C;NLGN1;RAB3A;RAB39B;TBC1D9;SGSM1;STX1B;SYNDIG1;SCG5;HAP1;RAB6B;RAB9B
1	peptide metabolic process (GO:0006518)	GO:0006518	GO_Biological_Process_2018	5/104	0.384381	1	PCSK1;ALDH5A1;GDAP1L1;TRHDE;GDAP1
1	cellular response to oxygen-containing compound (GO:1901701)	GO:1901701	GO_Biological_Process_2018	12/274	0.385583	1	HCN4;GLRA2;BRINP2;RAMP3;BRINP1;PDXP;MAPT;RORB;BRINP3;GPLD1;DRD5;HCN1
1	ncRNA metabolic process (GO:0034660)	GO:0034660	GO_Biological_Process_2018	2/34	0.385941	1	TDRKH;MAPT
1	keratan sulfate metabolic process (GO:0042339)	GO:0042339	GO_Biological_Process_2018	2/34	0.385941	1	B4GALT6;CHST2
1	positive regulation of exocytosis (GO:0045921)	GO:0045921	GO_Biological_Process_2018	2/34	0.385941	1	RAB3A;ATP13A2
1	response to peptide (GO:1901652)	GO:1901652	GO_Biological_Process_2018	2/34	0.385941	1	CACNA1A;HCRTR2
1	positive regulation of cytokinesis (GO:0032467)	GO:0032467	GO_Biological_Process_2018	2/34	0.385941	1	RXFP3;SSTR5
1	regulation of alcohol biosynthetic process (GO:1902930)	GO:1902930	GO_Biological_Process_2018	2/34	0.385941	1	SEC14L2;GPAM
1	protein homotetramerization (GO:0051289)	GO:0051289	GO_Biological_Process_2018	3/57	0.386244	1	ALDH5A1;HPRT1;HCN1
1	sensory perception of light stimulus (GO:0050953)	GO:0050953	GO_Biological_Process_2018	4/81	0.390929	1	CHRNB2;ZIC2;GRM8;PCDH15
1	negative regulation of cell death (GO:0060548)	GO:0060548	GO_Biological_Process_2018	4/81	0.390929	1	CHGA;CDK5;ATP13A2;SNCA
1	positive regulation of protein catabolic process (GO:0045732)	GO:0045732	GO_Biological_Process_2018	4/81	0.390929	1	NSF;APC;HECW1;GPLD1
1	protein glycosylation (GO:0006486)	GO:0006486	GO_Biological_Process_2018	6/130	0.398894	1	B3GALNT1;FUT9;ST8SIA3;B3GALT1;ST8SIA6;GALNT9
1	regulation of mitotic spindle organization (GO:0060236)	GO:0060236	GO_Biological_Process_2018	2/35	0.399893	1	FSD1;CCSAP
1	regulation of mitochondrial membrane potential (GO:0051881)	GO:0051881	GO_Biological_Process_2018	2/35	0.399893	1	SLC25A27;MAPT
1	regulation of ion transmembrane transport (GO:0034765)	GO:0034765	GO_Biological_Process_2018	2/35	0.399893	1	KCNJ6;KCNJ9
1	regulation of cardiac muscle contraction (GO:0055117)	GO:0055117	GO_Biological_Process_2018	2/35	0.399893	1	HCN4;CHGA
1	sulfur compound catabolic process (GO:0044273)	GO:0044273	GO_Biological_Process_2018	2/35	0.399893	1	NCAN;CSPG5
1	response to iron ion (GO:0010039)	GO:0010039	GO_Biological_Process_2018	1/13	0.404683	1	SNCA
1	negative regulation of macrophage derived foam cell differentiation (GO:0010745)	GO:0010745	GO_Biological_Process_2018	1/13	0.404683	1	ABCA5
1	positive regulation of cardiac muscle cell proliferation (GO:0060045)	GO:0060045	GO_Biological_Process_2018	1/13	0.404683	1	ERBB4
1	atrial cardiac muscle cell action potential (GO:0086014)	GO:0086014	GO_Biological_Process_2018	1/13	0.404683	1	SCN3B
1	regulation of superoxide anion generation (GO:0032928)	GO:0032928	GO_Biological_Process_2018	1/13	0.404683	1	MAPT
1	glucosamine-containing compound metabolic process (GO:1901071)	GO:1901071	GO_Biological_Process_2018	1/13	0.404683	1	CHST2
1	renal absorption (GO:0070293)	GO:0070293	GO_Biological_Process_2018	1/13	0.404683	1	KLHL3
1	steroid catabolic process (GO:0006706)	GO:0006706	GO_Biological_Process_2018	1/13	0.404683	1	HSD17B6
1	very long-chain fatty acid biosynthetic process (GO:0042761)	GO:0042761	GO_Biological_Process_2018	1/13	0.404683	1	ELOVL4
1	muscle cell development (GO:0055001)	GO:0055001	GO_Biological_Process_2018	1/13	0.404683	1	SGCZ
1	mRNA cleavage involved in mRNA processing (GO:0098787)	GO:0098787	GO_Biological_Process_2018	1/13	0.404683	1	CPSF4L
1	endoplasmic reticulum tubular network organization (GO:0071786)	GO:0071786	GO_Biological_Process_2018	1/13	0.404683	1	ATL1
1	regulation of triglyceride biosynthetic process (GO:0010866)	GO:0010866	GO_Biological_Process_2018	1/13	0.404683	1	GPLD1
1	myelination in peripheral nervous system (GO:0022011)	GO:0022011	GO_Biological_Process_2018	1/13	0.404683	1	CNTNAP1
1	negative regulation of voltage-gated calcium channel activity (GO:1901386)	GO:1901386	GO_Biological_Process_2018	1/13	0.404683	1	GNB5
1	glutamine family amino acid biosynthetic process (GO:0009084)	GO:0009084	GO_Biological_Process_2018	1/13	0.404683	1	GLS2
1	cardiolipin metabolic process (GO:0032048)	GO:0032048	GO_Biological_Process_2018	1/13	0.404683	1	PDXP
1	phosphate ion transport (GO:0006817)	GO:0006817	GO_Biological_Process_2018	1/13	0.404683	1	XPR1
1	phospholipase C-activating dopamine receptor signaling pathway (GO:0060158)	GO:0060158	GO_Biological_Process_2018	1/13	0.404683	1	DRD5
1	B cell activation involved in immune response (GO:0002312)	GO:0002312	GO_Biological_Process_2018	1/13	0.404683	1	RNF8
1	neuron fate commitment (GO:0048663)	GO:0048663	GO_Biological_Process_2018	1/13	0.404683	1	ASCL1
1	membrane repolarization (GO:0086009)	GO:0086009	GO_Biological_Process_2018	1/13	0.404683	1	ATP1B2
1	negative regulation of reactive oxygen species biosynthetic process (GO:1903427)	GO:1903427	GO_Biological_Process_2018	1/13	0.404683	1	SLC30A10
1	dicarboxylic acid catabolic process (GO:0043649)	GO:0043649	GO_Biological_Process_2018	1/13	0.404683	1	GAD1
1	cranial nerve development (GO:0021545)	GO:0021545	GO_Biological_Process_2018	1/13	0.404683	1	CHRNB2
1	mammary gland epithelium development (GO:0061180)	GO:0061180	GO_Biological_Process_2018	1/13	0.404683	1	ERBB4
1	regulation of cAMP-dependent protein kinase activity (GO:2000479)	GO:2000479	GO_Biological_Process_2018	1/13	0.404683	1	PRKAR1B
1	semaphorin-plexin signaling pathway involved in neuron projection guidance (GO:1902285)	GO:1902285	GO_Biological_Process_2018	1/13	0.404683	1	NELL2
1	regulation of cytolysis (GO:0042268)	GO:0042268	GO_Biological_Process_2018	1/13	0.404683	1	GPLD1
1	detection of calcium ion (GO:0005513)	GO:0005513	GO_Biological_Process_2018	1/13	0.404683	1	SYT1
1	MAPK cascade (GO:0000165)	GO:0000165	GO_Biological_Process_2018	12/278	0.404717	1	SPTBN4;FGF8;ERBB4;GPRIN1;PAQR3;RASGRF1;NEFL;TNIK;FGF13;GRIN2B;SCG2;GRIN2D
1	negative regulation of signaling (GO:0023057)	GO:0023057	GO_Biological_Process_2018	4/83	0.408714	1	EPHA5;ERBB4;NTRK3;OPRM1
1	positive regulation of peptidyl-serine phosphorylation (GO:0033138)	GO:0033138	GO_Biological_Process_2018	4/83	0.408714	1	TENM1;RAMP3;NTRK3;SNCA
1	positive regulation of homeostatic process (GO:0032846)	GO:0032846	GO_Biological_Process_2018	4/83	0.408714	1	MC4R;SGIP1;GPRIN1;GPLD1
1	regulation of receptor-mediated endocytosis (GO:0048259)	GO:0048259	GO_Biological_Process_2018	2/36	0.413694	1	SGIP1;SNAP91
1	regulation of response to DNA damage stimulus (GO:2001020)	GO:2001020	GO_Biological_Process_2018	2/36	0.413694	1	USP51;MAPT
1	heart looping (GO:0001947)	GO:0001947	GO_Biological_Process_2018	2/36	0.413694	1	AHI1;ZIC3
1	spermatid development (GO:0007286)	GO:0007286	GO_Biological_Process_2018	2/36	0.413694	1	RNF8;GALNTL5
1	activation of GTPase activity (GO:0090630)	GO:0090630	GO_Biological_Process_2018	4/84	0.417568	1	SGSM1;NTRK3;RASGRF1;TBC1D9
1	cellular response to organic substance (GO:0071310)	GO:0071310	GO_Biological_Process_2018	6/133	0.419916	1	ROBO2;RAMP3;IL1RAPL1;PTPN5;MAPK4;HCRTR2
1	epithelial to mesenchymal transition (GO:0001837)	GO:0001837	GO_Biological_Process_2018	2/37	0.427336	1	OLFM1;NOG
1	positive regulation of receptor activity (GO:2000273)	GO:2000273	GO_Biological_Process_2018	2/37	0.427336	1	RELN;HAP1
1	regulation of osteoclast differentiation (GO:0045670)	GO:0045670	GO_Biological_Process_2018	2/37	0.427336	1	TMEM178A;CARTPT
1	negative regulation of Ras protein signal transduction (GO:0046580)	GO:0046580	GO_Biological_Process_2018	2/37	0.427336	1	SPRY3;STMN3
1	actin filament bundle assembly (GO:0051017)	GO:0051017	GO_Biological_Process_2018	2/37	0.427336	1	PDXP;ADD2
1	response to steroid hormone (GO:0048545)	GO:0048545	GO_Biological_Process_2018	2/37	0.427336	1	PAQR9;ATP1A3
1	activation of protein kinase activity (GO:0032147)	GO:0032147	GO_Biological_Process_2018	10/233	0.42745	1	MAP2K4;GNG3;GRM4;PRKAR1B;NTRK3;MADD;ADCY2;ADCY1;CARTPT;TNIK
1	nucleoside salvage (GO:0043174)	GO:0043174	GO_Biological_Process_2018	1/14	0.427975	1	HPRT1
1	regulation of Golgi organization (GO:1903358)	GO:1903358	GO_Biological_Process_2018	1/14	0.427975	1	EHD3
1	regulation of nuclear-transcribed mRNA catabolic process, deadenylation-dependent decay (GO:1900151)	GO:1900151	GO_Biological_Process_2018	1/14	0.427975	1	NANOS3
1	intermediate filament organization (GO:0045109)	GO:0045109	GO_Biological_Process_2018	1/14	0.427975	1	NEFL
1	regulation of lipase activity (GO:0060191)	GO:0060191	GO_Biological_Process_2018	1/14	0.427975	1	SNCA
1	positive regulation of response to cytokine stimulus (GO:0060760)	GO:0060760	GO_Biological_Process_2018	1/14	0.427975	1	TRIM44
1	neurotransmitter biosynthetic process (GO:0042136)	GO:0042136	GO_Biological_Process_2018	1/14	0.427975	1	ACHE
1	detection of chemical stimulus involved in sensory perception of smell (GO:0050911)	GO:0050911	GO_Biological_Process_2018	1/14	0.427975	1	OR7C2
1	cell surface receptor signaling pathway involved in heart development (GO:0061311)	GO:0061311	GO_Biological_Process_2018	1/14	0.427975	1	NOG
1	pancreas development (GO:0031016)	GO:0031016	GO_Biological_Process_2018	1/14	0.427975	1	ZIC3
1	N-acetylglucosamine metabolic process (GO:0006044)	GO:0006044	GO_Biological_Process_2018	1/14	0.427975	1	CHST2
1	oligodendrocyte differentiation (GO:0048709)	GO:0048709	GO_Biological_Process_2018	1/14	0.427975	1	CDK5
1	purine-containing compound salvage (GO:0043101)	GO:0043101	GO_Biological_Process_2018	1/14	0.427975	1	HPRT1
1	cell migration involved in sprouting angiogenesis (GO:0002042)	GO:0002042	GO_Biological_Process_2018	1/14	0.427975	1	GPLD1
1	smooth muscle contraction (GO:0006939)	GO:0006939	GO_Biological_Process_2018	1/14	0.427975	1	CHRNB2
1	regulation of ventricular cardiac muscle cell membrane repolarization (GO:0060307)	GO:0060307	GO_Biological_Process_2018	1/14	0.427975	1	SCN4B
1	regulation of fatty acid metabolic process (GO:0019217)	GO:0019217	GO_Biological_Process_2018	1/14	0.427975	1	PANK2
1	Golgi to vacuole transport (GO:0006896)	GO:0006896	GO_Biological_Process_2018	1/14	0.427975	1	EHD3
1	DNA modification (GO:0006304)	GO:0006304	GO_Biological_Process_2018	1/14	0.427975	1	NEIL2
1	regulation of synapse organization (GO:0050807)	GO:0050807	GO_Biological_Process_2018	1/14	0.427975	1	CHRNB2
1	nucleoside triphosphate metabolic process (GO:0009141)	GO:0009141	GO_Biological_Process_2018	1/14	0.427975	1	AK5
1	positive regulation of heart rate (GO:0010460)	GO:0010460	GO_Biological_Process_2018	1/14	0.427975	1	SCN3B
1	positive regulation of transporter activity (GO:0032411)	GO:0032411	GO_Biological_Process_2018	1/14	0.427975	1	SYNGR3
1	response to ATP (GO:0033198)	GO:0033198	GO_Biological_Process_2018	1/14	0.427975	1	PDXP
1	glycosaminoglycan metabolic process (GO:0030203)	GO:0030203	GO_Biological_Process_2018	3/61	0.428534	1	NCAN;CSPG5;GPC5
1	striated muscle contraction (GO:0006941)	GO:0006941	GO_Biological_Process_2018	3/61	0.428534	1	SCN3B;SCN4B;SCN2B
1	positive regulation of catabolic process (GO:0009896)	GO:0009896	GO_Biological_Process_2018	3/62	0.438951	1	NSF;APC;HECW1
1	negative regulation of peptidase activity (GO:0010466)	GO:0010466	GO_Biological_Process_2018	3/62	0.438951	1	SPOCK2;SPOCK3;SERPINI1
1	homotypic cell-cell adhesion (GO:0034109)	GO:0034109	GO_Biological_Process_2018	2/38	0.440808	1	MEGF11;STXBP1
1	chemical homeostasis (GO:0048878)	GO:0048878	GO_Biological_Process_2018	2/38	0.440808	1	VGF;KLHL3
1	vesicle coating (GO:0006901)	GO:0006901	GO_Biological_Process_2018	3/63	0.449294	1	NSF;GRIA1;CNIH3
1	COPII vesicle coating (GO:0048208)	GO:0048208	GO_Biological_Process_2018	3/63	0.449294	1	NSF;GRIA1;CNIH3
1	vesicle targeting, rough ER to cis-Golgi (GO:0048207)	GO:0048207	GO_Biological_Process_2018	3/63	0.449294	1	NSF;GRIA1;CNIH3
1	regulation of proteolysis (GO:0030162)	GO:0030162	GO_Biological_Process_2018	3/63	0.449294	1	CDK5;CAMK2N1;BTBD3
1	myotube differentiation (GO:0014902)	GO:0014902	GO_Biological_Process_2018	1/15	0.450357	1	ADGRB3
1	atrioventricular valve morphogenesis (GO:0003181)	GO:0003181	GO_Biological_Process_2018	1/15	0.450357	1	OLFM1
1	regulation of branching involved in ureteric bud morphogenesis (GO:0090189)	GO:0090189	GO_Biological_Process_2018	1/15	0.450357	1	NOG
1	heparan sulfate proteoglycan biosynthetic process (GO:0015012)	GO:0015012	GO_Biological_Process_2018	1/15	0.450357	1	NDST3
1	septin ring assembly (GO:0000921)	GO:0000921	GO_Biological_Process_2018	1/15	0.450357	1	2003-09-01
1	autonomic nervous system development (GO:0048483)	GO:0048483	GO_Biological_Process_2018	1/15	0.450357	1	ASCL1
1	embryonic axis specification (GO:0000578)	GO:0000578	GO_Biological_Process_2018	1/15	0.450357	1	RIPPLY2
1	endocardial cushion morphogenesis (GO:0003203)	GO:0003203	GO_Biological_Process_2018	1/15	0.450357	1	NOG
1	positive regulation of mesonephros development (GO:0061213)	GO:0061213	GO_Biological_Process_2018	1/15	0.450357	1	NOG
1	negative regulation of platelet-derived growth factor receptor signaling pathway (GO:0010642)	GO:0010642	GO_Biological_Process_2018	1/15	0.450357	1	SNCA
1	phototransduction, visible light (GO:0007603)	GO:0007603	GO_Biological_Process_2018	1/15	0.450357	1	GNGT1
1	ventricular cardiac muscle cell action potential (GO:0086005)	GO:0086005	GO_Biological_Process_2018	1/15	0.450357	1	SCN3B
1	glycerophospholipid catabolic process (GO:0046475)	GO:0046475	GO_Biological_Process_2018	1/15	0.450357	1	INPP5F
1	negative regulation of cell aging (GO:0090344)	GO:0090344	GO_Biological_Process_2018	1/15	0.450357	1	SLC30A10
1	negative regulation of interleukin-2 production (GO:0032703)	GO:0032703	GO_Biological_Process_2018	1/15	0.450357	1	NAV3
1	mesenchyme morphogenesis (GO:0072132)	GO:0072132	GO_Biological_Process_2018	1/15	0.450357	1	NOG
1	regulation of clathrin-dependent endocytosis (GO:2000369)	GO:2000369	GO_Biological_Process_2018	1/15	0.450357	1	SNAP91
1	nitric oxide mediated signal transduction (GO:0007263)	GO:0007263	GO_Biological_Process_2018	1/15	0.450357	1	KCNC2
1	negative regulation of lipid catabolic process (GO:0050995)	GO:0050995	GO_Biological_Process_2018	1/15	0.450357	1	GPLD1
1	negative regulation of cellular component movement (GO:0051271)	GO:0051271	GO_Biological_Process_2018	1/15	0.450357	1	SPOCK3
1	response to cholesterol (GO:0070723)	GO:0070723	GO_Biological_Process_2018	1/15	0.450357	1	GPLD1
1	positive regulation of membrane protein ectodomain proteolysis (GO:0051044)	GO:0051044	GO_Biological_Process_2018	1/15	0.450357	1	GPLD1
1	amide transport (GO:0042886)	GO:0042886	GO_Biological_Process_2018	1/15	0.450357	1	ABCB9
1	body fluid secretion (GO:0007589)	GO:0007589	GO_Biological_Process_2018	1/15	0.450357	1	ERBB4
1	filopodium assembly (GO:0046847)	GO:0046847	GO_Biological_Process_2018	1/15	0.450357	1	VSTM5
1	monovalent inorganic anion homeostasis (GO:0055083)	GO:0055083	GO_Biological_Process_2018	1/15	0.450357	1	SLC12A5
1	positive regulation of syncytium formation by plasma membrane fusion (GO:0060143)	GO:0060143	GO_Biological_Process_2018	1/15	0.450357	1	ADGRB1
1	positive regulation of exosomal secretion (GO:1903543)	GO:1903543	GO_Biological_Process_2018	1/15	0.450357	1	ATP13A2
1	positive regulation of potassium ion transport (GO:0043268)	GO:0043268	GO_Biological_Process_2018	1/15	0.450357	1	AMIGO1
1	regulation of peptide secretion (GO:0002791)	GO:0002791	GO_Biological_Process_2018	1/15	0.450357	1	STXBP5L
1	cellular response to corticosteroid stimulus (GO:0071384)	GO:0071384	GO_Biological_Process_2018	1/15	0.450357	1	SSTR5
1	regulation of extrinsic apoptotic signaling pathway via death domain receptors (GO:1902041)	GO:1902041	GO_Biological_Process_2018	2/39	0.454104	1	SCRT2;MADD
1	alpha-amino acid catabolic process (GO:1901606)	GO:1901606	GO_Biological_Process_2018	2/39	0.454104	1	PRODH;HMGCLL1
1	positive regulation of endocytosis (GO:0045807)	GO:0045807	GO_Biological_Process_2018	3/64	0.459559	1	CALY;SGIP1;SNCA
1	negative regulation of cellular protein metabolic process (GO:0032269)	GO:0032269	GO_Biological_Process_2018	4/89	0.461305	1	NELL1;CDK5;CAMK2N1;NANOS3
1	embryonic heart tube morphogenesis (GO:0003143)	GO:0003143	GO_Biological_Process_2018	2/40	0.467216	1	AHI1;ZIC3
1	positive regulation of Ras protein signal transduction (GO:0046579)	GO:0046579	GO_Biological_Process_2018	2/40	0.467216	1	RASGRF1;MMD2
1	negative regulation of ERK1 and ERK2 cascade (GO:0070373)	GO:0070373	GO_Biological_Process_2018	2/40	0.467216	1	CAMK2N1;LMO3
1	detection of chemical stimulus involved in sensory perception of bitter taste (GO:0001580)	GO:0001580	GO_Biological_Process_2018	2/40	0.467216	1	RTP5;RTP1
1	regulation of cholesterol biosynthetic process (GO:0045540)	GO:0045540	GO_Biological_Process_2018	2/40	0.467216	1	SEC14L2;GPAM
1	regulation of ATPase activity (GO:0043462)	GO:0043462	GO_Biological_Process_2018	2/40	0.467216	1	BRSK2;ATP1B2
1	determination of heart left/right asymmetry (GO:0061371)	GO:0061371	GO_Biological_Process_2018	2/40	0.467216	1	AHI1;ZIC3
1	regulation of mitotic cell cycle (GO:0007346)	GO:0007346	GO_Biological_Process_2018	7/165	0.467516	1	MAP2K4;BRINP2;BRINP1;PDXP;TNIK;FSD1;BRINP3
1	regulation of small GTPase mediated signal transduction (GO:0051056)	GO:0051056	GO_Biological_Process_2018	6/140	0.468504	1	RELN;MCF2;RASGRF1;CHN1;ARHGDIG;SRGAP3
1	negative regulation of cell growth (GO:0030308)	GO:0030308	GO_Biological_Process_2018	5/115	0.469361	1	NDRG3;DCC;GNG4;FGF13;ESR2
1	cellular response to oxidative stress (GO:0034599)	GO:0034599	GO_Biological_Process_2018	5/115	0.469361	1	ATP13A2;MAPT;ETV5;RBM11;SNCA
1	regulation of cell division (GO:0051302)	GO:0051302	GO_Biological_Process_2018	3/65	0.469741	1	PDXP;FSD1;RAB11FIP4
1	negative regulation of cell adhesion (GO:0007162)	GO:0007162	GO_Biological_Process_2018	3/65	0.469741	1	DSCAM;ARHGDIG;ADAM22
1	regulation of Ras protein signal transduction (GO:0046578)	GO:0046578	GO_Biological_Process_2018	4/90	0.469921	1	RASGRF1;MADD;SPRY3;MMD2
1	protein localization to microtubule organizing center (GO:1905508)	GO:1905508	GO_Biological_Process_2018	1/16	0.471864	1	SNX10
1	peptidyl-threonine dephosphorylation (GO:0035970)	GO:0035970	GO_Biological_Process_2018	1/16	0.471864	1	PPM1E
1	positive regulation of nuclear-transcribed mRNA catabolic process, deadenylation-dependent decay (GO:1900153)	GO:1900153	GO_Biological_Process_2018	1/16	0.471864	1	NANOS3
1	regulation of systemic arterial blood pressure by hormone (GO:0001990)	GO:0001990	GO_Biological_Process_2018	1/16	0.471864	1	RASL10B
1	C21-steroid hormone biosynthetic process (GO:0006700)	GO:0006700	GO_Biological_Process_2018	1/16	0.471864	1	STARD3NL
1	positive regulation of cardiac muscle tissue growth (GO:0055023)	GO:0055023	GO_Biological_Process_2018	1/16	0.471864	1	ERBB4
1	embryonic digit morphogenesis (GO:0042733)	GO:0042733	GO_Biological_Process_2018	1/16	0.471864	1	NOG
1	leukocyte tethering or rolling (GO:0050901)	GO:0050901	GO_Biological_Process_2018	1/16	0.471864	1	ADD2
1	negative regulation of response to wounding (GO:1903035)	GO:1903035	GO_Biological_Process_2018	1/16	0.471864	1	INPP5F
1	regulation of exosomal secretion (GO:1903541)	GO:1903541	GO_Biological_Process_2018	1/16	0.471864	1	ATP13A2
1	leukocyte adhesion to vascular endothelial cell (GO:0061756)	GO:0061756	GO_Biological_Process_2018	1/16	0.471864	1	ADD2
1	positive regulation of antigen receptor-mediated signaling pathway (GO:0050857)	GO:0050857	GO_Biological_Process_2018	1/16	0.471864	1	SLC39A10
1	extracellular matrix assembly (GO:0085029)	GO:0085029	GO_Biological_Process_2018	1/16	0.471864	1	FAM234B
1	regulation of energy homeostasis (GO:2000505)	GO:2000505	GO_Biological_Process_2018	1/16	0.471864	1	SGIP1
1	neuron apoptotic process (GO:0051402)	GO:0051402	GO_Biological_Process_2018	1/16	0.471864	1	CDK5
1	positive regulation of myotube differentiation (GO:0010831)	GO:0010831	GO_Biological_Process_2018	1/16	0.471864	1	ADGRB1
1	dendritic spine morphogenesis (GO:0060997)	GO:0060997	GO_Biological_Process_2018	1/16	0.471864	1	CTNND2
1	positive regulation of cilium assembly (GO:0045724)	GO:0045724	GO_Biological_Process_2018	1/16	0.471864	1	HAP1
1	regulation of osteoblast proliferation (GO:0033688)	GO:0033688	GO_Biological_Process_2018	1/16	0.471864	1	NELL1
1	regulation of steroid metabolic process (GO:0019218)	GO:0019218	GO_Biological_Process_2018	1/16	0.471864	1	PANK2
1	positive regulation of triglyceride metabolic process (GO:0090208)	GO:0090208	GO_Biological_Process_2018	1/16	0.471864	1	GPLD1
1	mitochondrial fusion (GO:0008053)	GO:0008053	GO_Biological_Process_2018	1/16	0.471864	1	GDAP1
1	sphingolipid biosynthetic process (GO:0030148)	GO:0030148	GO_Biological_Process_2018	3/66	0.479836	1	ELOVL4;ST8SIA1;ST8SIA3
1	regulation of cholesterol metabolic process (GO:0090181)	GO:0090181	GO_Biological_Process_2018	2/41	0.480139	1	SEC14L2;GPAM
1	positive regulation of cell division (GO:0051781)	GO:0051781	GO_Biological_Process_2018	2/41	0.480139	1	RXFP3;SSTR5
1	positive regulation of receptor-mediated endocytosis (GO:0048260)	GO:0048260	GO_Biological_Process_2018	2/41	0.480139	1	AHI1;SGIP1
1	sensory perception of bitter taste (GO:0050913)	GO:0050913	GO_Biological_Process_2018	2/41	0.480139	1	RTP5;RTP1
1	negative regulation of proteolysis (GO:0045861)	GO:0045861	GO_Biological_Process_2018	2/41	0.480139	1	CDK5;CAMK2N1
1	activation of MAPK activity (GO:0000187)	GO:0000187	GO_Biological_Process_2018	5/117	0.484468	1	MAP2K4;GNG3;GRM4;NTRK3;MADD
1	insulin receptor signaling pathway (GO:0008286)	GO:0008286	GO_Biological_Process_2018	3/67	0.489839	1	ATP6V1G2;APC;GPLD1
1	regulation of protein localization to plasma membrane (GO:1903076)	GO:1903076	GO_Biological_Process_2018	3/67	0.489839	1	DPP10;RAMP3;CDK5
1	regulation of cellular protein catabolic process (GO:1903362)	GO:1903362	GO_Biological_Process_2018	1/17	0.492531	1	NELL1
1	high-density lipoprotein particle remodeling (GO:0034375)	GO:0034375	GO_Biological_Process_2018	1/17	0.492531	1	ABCA5
1	reverse cholesterol transport (GO:0043691)	GO:0043691	GO_Biological_Process_2018	1/17	0.492531	1	ABCA5
1	ureteric bud development (GO:0001657)	GO:0001657	GO_Biological_Process_2018	1/17	0.492531	1	ROBO2
1	histone H2A ubiquitination (GO:0033522)	GO:0033522	GO_Biological_Process_2018	1/17	0.492531	1	RNF8
1	mRNA cis splicing, via spliceosome (GO:0045292)	GO:0045292	GO_Biological_Process_2018	1/17	0.492531	1	PSIP1
1	gastrulation (GO:0007369)	GO:0007369	GO_Biological_Process_2018	1/17	0.492531	1	FGF8
1	cardiac atrium morphogenesis (GO:0003209)	GO:0003209	GO_Biological_Process_2018	1/17	0.492531	1	NOG
1	N-glycan processing (GO:0006491)	GO:0006491	GO_Biological_Process_2018	1/17	0.492531	1	ST8SIA3
1	negative regulation of reactive oxygen species metabolic process (GO:2000378)	GO:2000378	GO_Biological_Process_2018	1/17	0.492531	1	SLC30A10
1	spindle assembly checkpoint (GO:0071173)	GO:0071173	GO_Biological_Process_2018	1/17	0.492531	1	APC
1	pharyngeal system development (GO:0060037)	GO:0060037	GO_Biological_Process_2018	1/17	0.492531	1	NOG
1	embryo development ending in birth or egg hatching (GO:0009792)	GO:0009792	GO_Biological_Process_2018	1/17	0.492531	1	CELF4
1	response to purine-containing compound (GO:0014074)	GO:0014074	GO_Biological_Process_2018	1/17	0.492531	1	VGF
1	positive regulation of calcium ion transmembrane transporter activity (GO:1901021)	GO:1901021	GO_Biological_Process_2018	1/17	0.492531	1	HAP1
1	positive regulation of signal transduction by p53 class mediator (GO:1901798)	GO:1901798	GO_Biological_Process_2018	1/17	0.492531	1	CHD5
1	positive regulation of macrophage activation (GO:0043032)	GO:0043032	GO_Biological_Process_2018	1/17	0.492531	1	TTBK1
1	neurotrophin signaling pathway (GO:0038179)	GO:0038179	GO_Biological_Process_2018	1/17	0.492531	1	HAP1
1	positive chemotaxis (GO:0050918)	GO:0050918	GO_Biological_Process_2018	1/17	0.492531	1	SCG2
1	regulation of B cell receptor signaling pathway (GO:0050855)	GO:0050855	GO_Biological_Process_2018	1/17	0.492531	1	SLC39A10
1	septin ring organization (GO:0031106)	GO:0031106	GO_Biological_Process_2018	1/17	0.492531	1	2003-09-01
1	detection of mechanical stimulus (GO:0050982)	GO:0050982	GO_Biological_Process_2018	1/17	0.492531	1	DENND5B
1	mesonephric tubule development (GO:0072164)	GO:0072164	GO_Biological_Process_2018	1/17	0.492531	1	ROBO2
1	cellular response to inorganic substance (GO:0071241)	GO:0071241	GO_Biological_Process_2018	1/17	0.492531	1	KCNC2
1	nucleobase-containing compound biosynthetic process (GO:0034654)	GO:0034654	GO_Biological_Process_2018	1/17	0.492531	1	HPRT1
1	positive regulation of cation transmembrane transport (GO:1904064)	GO:1904064	GO_Biological_Process_2018	1/17	0.492531	1	AMIGO1
1	cellular response to glucocorticoid stimulus (GO:0071385)	GO:0071385	GO_Biological_Process_2018	1/17	0.492531	1	SSTR5
1	mitotic spindle assembly checkpoint (GO:0007094)	GO:0007094	GO_Biological_Process_2018	1/17	0.492531	1	APC
1	mitotic spindle checkpoint (GO:0071174)	GO:0071174	GO_Biological_Process_2018	1/17	0.492531	1	APC
1	mitotic G2 DNA damage checkpoint (GO:0007095)	GO:0007095	GO_Biological_Process_2018	1/17	0.492531	1	BRSK1
1	COPII-coated vesicle budding (GO:0090114)	GO:0090114	GO_Biological_Process_2018	3/68	0.499748	1	NSF;GRIA1;CNIH3
1	peptidyl-serine phosphorylation (GO:0018105)	GO:0018105	GO_Biological_Process_2018	6/145	0.50253	1	PNCK;CDK5;MAST1;STK32A;TTBK1;CDK5R1
1	negative regulation of ERBB signaling pathway (GO:1901185)	GO:1901185	GO_Biological_Process_2018	2/43	0.505397	1	ERBB4;SH3GL2
1	intrinsic apoptotic signaling pathway by p53 class mediator (GO:0072332)	GO:0072332	GO_Biological_Process_2018	2/43	0.505397	1	ZMAT4;CDIP1
1	positive regulation of protein localization to plasma membrane (GO:1903078)	GO:1903078	GO_Biological_Process_2018	2/43	0.505397	1	DPP10;RAMP3
1	regulation of multicellular organismal development (GO:2000026)	GO:2000026	GO_Biological_Process_2018	2/43	0.505397	1	NOG;CCSAP
1	Ras protein signal transduction (GO:0007265)	GO:0007265	GO_Biological_Process_2018	9/223	0.509299	1	CNKSR2;RAB3B;RAB3C;RAB3A;ARHGDIG;RAB39B;KSR2;RAB6B;RAB9B
1	regulation of endothelial cell migration (GO:0010594)	GO:0010594	GO_Biological_Process_2018	3/69	0.509557	1	NELL2;ADGRB1;GPLD1
1	regulation of endocytosis (GO:0030100)	GO:0030100	GO_Biological_Process_2018	3/69	0.509557	1	CALY;PACSIN1;SNCA
1	regulation of osteoblast differentiation (GO:0045667)	GO:0045667	GO_Biological_Process_2018	3/69	0.509557	1	NELL1;NOG;RORB
1	response to organic cyclic compound (GO:0014070)	GO:0014070	GO_Biological_Process_2018	3/69	0.509557	1	CHRNB2;PAQR9;CHRNA4
1	regulation of cytoskeleton organization (GO:0051493)	GO:0051493	GO_Biological_Process_2018	4/95	0.512177	1	EPHA5;STMN2;STMN3;MAPT
1	glucan catabolic process (GO:0009251)	GO:0009251	GO_Biological_Process_2018	1/18	0.51239	1	PGM2L1
1	long-chain fatty-acyl-CoA biosynthetic process (GO:0035338)	GO:0035338	GO_Biological_Process_2018	1/18	0.51239	1	ACSL6
1	organelle fusion (GO:0048284)	GO:0048284	GO_Biological_Process_2018	1/18	0.51239	1	GDAP1
1	homologous chromosome segregation (GO:0045143)	GO:0045143	GO_Biological_Process_2018	1/18	0.51239	1	MEI4
1	protein localization to centrosome (GO:0071539)	GO:0071539	GO_Biological_Process_2018	1/18	0.51239	1	SNX10
1	regulation of spindle organization (GO:0090224)	GO:0090224	GO_Biological_Process_2018	1/18	0.51239	1	FSD1
1	anion transmembrane transport (GO:0098656)	GO:0098656	GO_Biological_Process_2018	1/18	0.51239	1	SLC13A5
1	glucan biosynthetic process (GO:0009250)	GO:0009250	GO_Biological_Process_2018	1/18	0.51239	1	PGM2L1
1	calcium-mediated signaling using intracellular calcium source (GO:0035584)	GO:0035584	GO_Biological_Process_2018	1/18	0.51239	1	GRM5
1	positive regulation of lipid catabolic process (GO:0050996)	GO:0050996	GO_Biological_Process_2018	1/18	0.51239	1	ABCD2
1	anterior/posterior axis specification (GO:0009948)	GO:0009948	GO_Biological_Process_2018	1/18	0.51239	1	RIPPLY2
1	leukotriene biosynthetic process (GO:0019370)	GO:0019370	GO_Biological_Process_2018	1/18	0.51239	1	GGT7
1	positive regulation of cyclic nucleotide biosynthetic process (GO:0030804)	GO:0030804	GO_Biological_Process_2018	1/18	0.51239	1	RAMP3
1	establishment or maintenance of apical/basal cell polarity (GO:0035088)	GO:0035088	GO_Biological_Process_2018	1/18	0.51239	1	DLG2
1	regulation of dephosphorylation (GO:0035303)	GO:0035303	GO_Biological_Process_2018	1/18	0.51239	1	MTMR4
1	positive regulation of metabolic process (GO:0009893)	GO:0009893	GO_Biological_Process_2018	1/18	0.51239	1	DISP3
1	negative regulation of peptidyl-serine phosphorylation (GO:0033137)	GO:0033137	GO_Biological_Process_2018	1/18	0.51239	1	PAQR3
1	heart trabecula morphogenesis (GO:0061384)	GO:0061384	GO_Biological_Process_2018	1/18	0.51239	1	NOG
1	glycogen catabolic process (GO:0005980)	GO:0005980	GO_Biological_Process_2018	1/18	0.51239	1	PGM2L1
1	glycogen biosynthetic process (GO:0005978)	GO:0005978	GO_Biological_Process_2018	1/18	0.51239	1	PGM2L1
1	regulation of cAMP-mediated signaling (GO:0043949)	GO:0043949	GO_Biological_Process_2018	1/18	0.51239	1	GPR61
1	blood vessel endothelial cell migration (GO:0043534)	GO:0043534	GO_Biological_Process_2018	1/18	0.51239	1	GPLD1
1	regulation of cellular response to growth factor stimulus (GO:0090287)	GO:0090287	GO_Biological_Process_2018	1/18	0.51239	1	DOK5
1	regulation of peptidase activity (GO:0052547)	GO:0052547	GO_Biological_Process_2018	1/18	0.51239	1	ATP13A2
1	piRNA metabolic process (GO:0034587)	GO:0034587	GO_Biological_Process_2018	1/18	0.51239	1	TDRKH
1	response to organophosphorus (GO:0046683)	GO:0046683	GO_Biological_Process_2018	1/18	0.51239	1	VGF
1	detection of chemical stimulus involved in sensory perception of taste (GO:0050912)	GO:0050912	GO_Biological_Process_2018	2/44	0.517724	1	RTP5;RTP1
1	carboxylic acid biosynthetic process (GO:0046394)	GO:0046394	GO_Biological_Process_2018	2/44	0.517724	1	GLS2;NAT8L
1	regulation of steroid biosynthetic process (GO:0050810)	GO:0050810	GO_Biological_Process_2018	2/44	0.517724	1	SEC14L2;GPAM
1	posttranscriptional regulation of gene expression (GO:0010608)	GO:0010608	GO_Biological_Process_2018	2/44	0.517724	1	GRM5;NANOS3
1	protein ubiquitination involved in ubiquitin-dependent protein catabolic process (GO:0042787)	GO:0042787	GO_Biological_Process_2018	3/70	0.519265	1	BTBD3;HECW1;FBXO45
1	calcium-mediated signaling (GO:0019722)	GO:0019722	GO_Biological_Process_2018	3/70	0.519265	1	SAMD14;GRM5;KSR2
1	protein localization to organelle (GO:0033365)	GO:0033365	GO_Biological_Process_2018	4/97	0.528645	1	PAQR3;TSPAN17;TULP4;SNX10
1	negative regulation of ossification (GO:0030279)	GO:0030279	GO_Biological_Process_2018	2/45	0.529844	1	NOG;RORB
1	regulation of mitotic spindle assembly (GO:1901673)	GO:1901673	GO_Biological_Process_2018	1/19	0.531472	1	CCSAP
1	histone methylation (GO:0016571)	GO:0016571	GO_Biological_Process_2018	1/19	0.531472	1	FBLL1
1	cellular polysaccharide catabolic process (GO:0044247)	GO:0044247	GO_Biological_Process_2018	1/19	0.531472	1	PGM2L1
1	sulfur compound transport (GO:0072348)	GO:0072348	GO_Biological_Process_2018	1/19	0.531472	1	SLC35F3
1	acylglycerol biosynthetic process (GO:0046463)	GO:0046463	GO_Biological_Process_2018	1/19	0.531472	1	GPAM
1	morphogenesis of an epithelium (GO:0002009)	GO:0002009	GO_Biological_Process_2018	1/19	0.531472	1	AHI1
1	purine ribonucleoside bisphosphate metabolic process (GO:0034035)	GO:0034035	GO_Biological_Process_2018	1/19	0.531472	1	SULT4A1
1	endocardial cushion development (GO:0003197)	GO:0003197	GO_Biological_Process_2018	1/19	0.531472	1	NOG
1	positive regulation of lipid storage (GO:0010884)	GO:0010884	GO_Biological_Process_2018	1/19	0.531472	1	VSTM2A
1	regulation of mitochondrial fission (GO:0090140)	GO:0090140	GO_Biological_Process_2018	1/19	0.531472	1	MAPT
1	osteoclast differentiation (GO:0030316)	GO:0030316	GO_Biological_Process_2018	1/19	0.531472	1	SNX10
1	nucleosome disassembly (GO:0006337)	GO:0006337	GO_Biological_Process_2018	1/19	0.531472	1	HIST3H2A
1	chromatin disassembly (GO:0031498)	GO:0031498	GO_Biological_Process_2018	1/19	0.531472	1	HIST3H2A
1	intracellular estrogen receptor signaling pathway (GO:0030520)	GO:0030520	GO_Biological_Process_2018	1/19	0.531472	1	ESR2
1	extrinsic apoptotic signaling pathway in absence of ligand (GO:0097192)	GO:0097192	GO_Biological_Process_2018	1/19	0.531472	1	DCC
1	cellular polysaccharide biosynthetic process (GO:0033692)	GO:0033692	GO_Biological_Process_2018	1/19	0.531472	1	NDST3
1	purine ribonucleotide catabolic process (GO:0009154)	GO:0009154	GO_Biological_Process_2018	1/19	0.531472	1	HPRT1
1	histone deubiquitination (GO:0016578)	GO:0016578	GO_Biological_Process_2018	1/19	0.531472	1	USP51
1	aspartate family amino acid catabolic process (GO:0009068)	GO:0009068	GO_Biological_Process_2018	1/19	0.531472	1	CRYM
1	positive regulation of epithelial cell differentiation (GO:0030858)	GO:0030858	GO_Biological_Process_2018	1/19	0.531472	1	AHI1
1	regulation of cAMP biosynthetic process (GO:0030817)	GO:0030817	GO_Biological_Process_2018	1/19	0.531472	1	RAMP3
1	triglyceride biosynthetic process (GO:0019432)	GO:0019432	GO_Biological_Process_2018	1/19	0.531472	1	GPAM
1	positive regulation of protein localization to cell periphery (GO:1904377)	GO:1904377	GO_Biological_Process_2018	2/46	0.541755	1	DPP10;RAMP3
1	regulation of cellular component movement (GO:0051270)	GO:0051270	GO_Biological_Process_2018	2/46	0.541755	1	INPP5F;ERBB4
1	positive regulation of MAP kinase activity (GO:0043406)	GO:0043406	GO_Biological_Process_2018	7/177	0.54178	1	MAP2K4;TENM1;GNG3;GRM4;NTRK3;MADD;CARTPT
1	small GTPase mediated signal transduction (GO:0007264)	GO:0007264	GO_Biological_Process_2018	4/99	0.544837	1	DIRAS3;CNKSR2;KSR2;RUNDC3A
1	protein N-linked glycosylation (GO:0006487)	GO:0006487	GO_Biological_Process_2018	3/73	0.547746	1	B3GALNT1;ST6GAL2;B3GALT1
1	vacuolar acidification (GO:0007035)	GO:0007035	GO_Biological_Process_2018	1/20	0.549809	1	DMXL2
1	cell projection assembly (GO:0030031)	GO:0030031	GO_Biological_Process_2018	1/20	0.549809	1	NEFH
1	proteoglycan metabolic process (GO:0006029)	GO:0006029	GO_Biological_Process_2018	1/20	0.549809	1	CHST8
1	negative regulation of intracellular protein transport (GO:0090317)	GO:0090317	GO_Biological_Process_2018	1/20	0.549809	1	SIAH3
1	synapsis (GO:0007129)	GO:0007129	GO_Biological_Process_2018	1/20	0.549809	1	MEI4
1	error-prone translesion synthesis (GO:0042276)	GO:0042276	GO_Biological_Process_2018	1/20	0.549809	1	NEXMIF
1	regulation of DNA-templated transcription, elongation (GO:0032784)	GO:0032784	GO_Biological_Process_2018	1/20	0.549809	1	HMGN1
1	purine nucleotide metabolic process (GO:0006163)	GO:0006163	GO_Biological_Process_2018	1/20	0.549809	1	HPRT1
1	intrinsic apoptotic signaling pathway in response to DNA damage by p53 class mediator (GO:0042771)	GO:0042771	GO_Biological_Process_2018	1/20	0.549809	1	CDIP1
1	dopamine metabolic process (GO:0042417)	GO:0042417	GO_Biological_Process_2018	1/20	0.549809	1	SNCA
1	androgen metabolic process (GO:0008209)	GO:0008209	GO_Biological_Process_2018	1/20	0.549809	1	HSD17B6
1	regulation of cell development (GO:0060284)	GO:0060284	GO_Biological_Process_2018	1/20	0.549809	1	ASCL1
1	adrenergic receptor signaling pathway (GO:0071875)	GO:0071875	GO_Biological_Process_2018	1/20	0.549809	1	GPR101
1	heparan sulfate proteoglycan metabolic process (GO:0030201)	GO:0030201	GO_Biological_Process_2018	1/20	0.549809	1	NDST3
1	eye morphogenesis (GO:0048592)	GO:0048592	GO_Biological_Process_2018	1/20	0.549809	1	AGTPBP1
1	negative regulation of plasma membrane bounded cell projection assembly (GO:0120033)	GO:0120033	GO_Biological_Process_2018	1/20	0.549809	1	RAP1GAP
1	cellular response to estradiol stimulus (GO:0071392)	GO:0071392	GO_Biological_Process_2018	1/20	0.549809	1	RAMP3
1	cellular response to steroid hormone stimulus (GO:0071383)	GO:0071383	GO_Biological_Process_2018	1/20	0.549809	1	ATP1A3
1	immune response-activating cell surface receptor signaling pathway (GO:0002429)	GO:0002429	GO_Biological_Process_2018	1/20	0.549809	1	GPLD1
1	dopaminergic neuron differentiation (GO:0071542)	GO:0071542	GO_Biological_Process_2018	1/20	0.549809	1	FGF8
1	regulation of transport (GO:0051049)	GO:0051049	GO_Biological_Process_2018	1/20	0.549809	1	DISP3
1	fatty acid biosynthetic process (GO:0006633)	GO:0006633	GO_Biological_Process_2018	2/47	0.553454	1	ASAH2;ELOVL4
1	negative regulation of response to stimulus (GO:0048585)	GO:0048585	GO_Biological_Process_2018	5/127	0.557407	1	EPHA5;GGT7;ERBB4;NTRK3;SLC30A10
1	negative regulation of cell proliferation (GO:0008285)	GO:0008285	GO_Biological_Process_2018	14/363	0.55951	1	TENM1;ATP8A2;NOG;CHD5;OPRM1;MYO16;SSTR5;NELL1;APC;CAMK2N1;ERBB4;ADGRB1;INSM1;GPLD1
1	regulation of kinase activity (GO:0043549)	GO:0043549	GO_Biological_Process_2018	4/101	0.560737	1	EPHA5;ERBB4;NTRK3;MAPT
1	intrinsic apoptotic signaling pathway (GO:0097193)	GO:0097193	GO_Biological_Process_2018	4/101	0.560737	1	MLLT11;BRSK2;ZMAT4;PRODH
1	regulation of cell cycle arrest (GO:0071156)	GO:0071156	GO_Biological_Process_2018	2/48	0.564941	1	CDK5;INSM1
1	regulation of mitochondrion organization (GO:0010821)	GO:0010821	GO_Biological_Process_2018	2/48	0.564941	1	ATP13A2;MAPT
1	negative regulation of cellular amide metabolic process (GO:0034249)	GO:0034249	GO_Biological_Process_2018	3/75	0.566173	1	NANOS3;HAP1;SNCA
1	positive regulation of cellular component movement (GO:0051272)	GO:0051272	GO_Biological_Process_2018	1/21	0.567429	1	SPOCK2
1	regulation of ruffle assembly (GO:1900027)	GO:1900027	GO_Biological_Process_2018	1/21	0.567429	1	NLGN1
1	mesoderm development (GO:0007498)	GO:0007498	GO_Biological_Process_2018	1/21	0.567429	1	MEST
1	histone ubiquitination (GO:0016574)	GO:0016574	GO_Biological_Process_2018	1/21	0.567429	1	RNF8
1	negative regulation of ion transmembrane transporter activity (GO:0032413)	GO:0032413	GO_Biological_Process_2018	1/21	0.567429	1	HECW1
1	mitochondrial fission (GO:0000266)	GO:0000266	GO_Biological_Process_2018	1/21	0.567429	1	GDAP1
1	phospholipid translocation (GO:0045332)	GO:0045332	GO_Biological_Process_2018	1/21	0.567429	1	ATP8A2
1	zinc II ion transport (GO:0006829)	GO:0006829	GO_Biological_Process_2018	1/21	0.567429	1	SLC30A10
1	negative regulation of G-protein coupled receptor protein signaling pathway (GO:0045744)	GO:0045744	GO_Biological_Process_2018	1/21	0.567429	1	SNCA
1	regulation of nuclear division (GO:0051783)	GO:0051783	GO_Biological_Process_2018	1/21	0.567429	1	PDXP
1	regulation of interleukin-2 production (GO:0032663)	GO:0032663	GO_Biological_Process_2018	1/21	0.567429	1	NAV3
1	ventricular septum morphogenesis (GO:0060412)	GO:0060412	GO_Biological_Process_2018	1/21	0.567429	1	NOG
1	positive regulation of defense response to virus by host (GO:0002230)	GO:0002230	GO_Biological_Process_2018	1/21	0.567429	1	TRIM44
1	protein-DNA complex disassembly (GO:0032986)	GO:0032986	GO_Biological_Process_2018	1/21	0.567429	1	HIST3H2A
1	cellular response to copper ion (GO:0071280)	GO:0071280	GO_Biological_Process_2018	1/21	0.567429	1	SNCA
1	positive regulation of lipid metabolic process (GO:0045834)	GO:0045834	GO_Biological_Process_2018	1/21	0.567429	1	DISP3
1	positive regulation of receptor internalization (GO:0002092)	GO:0002092	GO_Biological_Process_2018	1/21	0.567429	1	AHI1
1	organic hydroxy compound biosynthetic process (GO:1901617)	GO:1901617	GO_Biological_Process_2018	2/49	0.576214	1	PDXK;CYP46A1
1	negative regulation of transmembrane receptor protein serine/threonine kinase signaling pathway (GO:0090101)	GO:0090101	GO_Biological_Process_2018	3/77	0.584133	1	NOG;VWC2;MTMR4
1	regulation of calcium ion transport into cytosol (GO:0010522)	GO:0010522	GO_Biological_Process_2018	1/22	0.584361	1	GPRIN1
1	lipid translocation (GO:0034204)	GO:0034204	GO_Biological_Process_2018	1/22	0.584361	1	ATP8A2
1	nuclear transport (GO:0051169)	GO:0051169	GO_Biological_Process_2018	1/22	0.584361	1	PSIP1
1	negative regulation of cell cycle G1/S phase transition (GO:1902807)	GO:1902807	GO_Biological_Process_2018	1/22	0.584361	1	MYO16
1	regulation of transcription from RNA polymerase III promoter (GO:0006359)	GO:0006359	GO_Biological_Process_2018	1/22	0.584361	1	TENM1
1	sulfur amino acid metabolic process (GO:0000096)	GO:0000096	GO_Biological_Process_2018	1/22	0.584361	1	MSRA
1	rRNA modification (GO:0000154)	GO:0000154	GO_Biological_Process_2018	1/22	0.584361	1	FBLL1
1	purine-containing compound biosynthetic process (GO:0072522)	GO:0072522	GO_Biological_Process_2018	1/22	0.584361	1	HPRT1
1	beta-catenin destruction complex disassembly (GO:1904886)	GO:1904886	GO_Biological_Process_2018	1/22	0.584361	1	APC
1	regulation of membrane protein ectodomain proteolysis (GO:0051043)	GO:0051043	GO_Biological_Process_2018	1/22	0.584361	1	GPLD1
1	regulation of ERBB signaling pathway (GO:1901184)	GO:1901184	GO_Biological_Process_2018	1/22	0.584361	1	ERBB4
1	C21-steroid hormone metabolic process (GO:0008207)	GO:0008207	GO_Biological_Process_2018	1/22	0.584361	1	STARD3NL
1	positive regulation of phosphatase activity (GO:0010922)	GO:0010922	GO_Biological_Process_2018	1/22	0.584361	1	GPLD1
1	NLS-bearing protein import into nucleus (GO:0006607)	GO:0006607	GO_Biological_Process_2018	1/22	0.584361	1	NCKIPSD
1	regulation of cellular protein metabolic process (GO:0032268)	GO:0032268	GO_Biological_Process_2018	2/50	0.587271	1	GRM5;NANOS3
1	positive regulation of JUN kinase activity (GO:0043507)	GO:0043507	GO_Biological_Process_2018	2/50	0.587271	1	MAP2K4;TNIK
1	blood circulation (GO:0008015)	GO:0008015	GO_Biological_Process_2018	2/50	0.587271	1	HCN4;SGCZ
1	heart morphogenesis (GO:0003007)	GO:0003007	GO_Biological_Process_2018	2/50	0.587271	1	OLFM1;NOG
1	visual perception (GO:0007601)	GO:0007601	GO_Biological_Process_2018	3/78	0.592933	1	CHRNB2;ZIC2;GRM8
1	coenzyme metabolic process (GO:0006732)	GO:0006732	GO_Biological_Process_2018	2/51	0.598113	1	PANK2;ACSL6
1	fatty acid metabolic process (GO:0006631)	GO:0006631	GO_Biological_Process_2018	4/106	0.59912	1	ABCD2;ALDH5A1;ELOVL4;GPAM
1	mitotic G2/M transition checkpoint (GO:0044818)	GO:0044818	GO_Biological_Process_2018	1/23	0.60063	1	BRSK1
1	regulation of axon extension involved in axon guidance (GO:0048841)	GO:0048841	GO_Biological_Process_2018	1/23	0.60063	1	DSCAM
1	cholesterol efflux (GO:0033344)	GO:0033344	GO_Biological_Process_2018	1/23	0.60063	1	ABCA5
1	ammonium transport (GO:0015696)	GO:0015696	GO_Biological_Process_2018	1/23	0.60063	1	RHCE
1	positive regulation of ERBB signaling pathway (GO:1901186)	GO:1901186	GO_Biological_Process_2018	1/23	0.60063	1	HAP1
1	glycolytic process (GO:0006096)	GO:0006096	GO_Biological_Process_2018	1/23	0.60063	1	ENO2
1	regulation of transcription elongation from RNA polymerase II promoter (GO:0034243)	GO:0034243	GO_Biological_Process_2018	1/23	0.60063	1	RNF8
1	positive regulation of mRNA catabolic process (GO:0061014)	GO:0061014	GO_Biological_Process_2018	1/23	0.60063	1	NANOS3
1	protein K48-linked deubiquitination (GO:0071108)	GO:0071108	GO_Biological_Process_2018	1/23	0.60063	1	OTUD7A
1	vitamin transport (GO:0051180)	GO:0051180	GO_Biological_Process_2018	1/23	0.60063	1	SLC35F3
1	cellular nitrogen compound biosynthetic process (GO:0044271)	GO:0044271	GO_Biological_Process_2018	1/23	0.60063	1	ASAH2
1	regulation of smooth muscle contraction (GO:0006940)	GO:0006940	GO_Biological_Process_2018	1/23	0.60063	1	KCNB2
1	rRNA methylation (GO:0031167)	GO:0031167	GO_Biological_Process_2018	1/23	0.60063	1	FBLL1
1	protein localization to Golgi apparatus (GO:0034067)	GO:0034067	GO_Biological_Process_2018	1/23	0.60063	1	PAQR3
1	regulation of monooxygenase activity (GO:0032768)	GO:0032768	GO_Biological_Process_2018	1/23	0.60063	1	SNCA
1	positive regulation of ion transmembrane transporter activity (GO:0032414)	GO:0032414	GO_Biological_Process_2018	1/23	0.60063	1	ATP1B2
1	regulation of microtubule cytoskeleton organization (GO:0070507)	GO:0070507	GO_Biological_Process_2018	1/23	0.60063	1	MAPT
1	peptidyl-tyrosine phosphorylation (GO:0018108)	GO:0018108	GO_Biological_Process_2018	3/79	0.601612	1	RELN;ERBB4;TTBK1
1	steroid biosynthetic process (GO:0006694)	GO:0006694	GO_Biological_Process_2018	3/79	0.601612	1	STARD3NL;HSD17B6;CYP46A1
1	chemokine-mediated signaling pathway (GO:0070098)	GO:0070098	GO_Biological_Process_2018	2/52	0.60874	1	GPR75;CX3CL1
1	ERBB signaling pathway (GO:0038127)	GO:0038127	GO_Biological_Process_2018	3/80	0.610168	1	ERBB4;REPS2;SLC30A10
1	protein complex assembly (GO:0006461)	GO:0006461	GO_Biological_Process_2018	7/189	0.611423	1	NSF;GRIA1;KHDRBS3;APC;MAPT;CNIH3;CX3CL1
1	dendritic spine organization (GO:0097061)	GO:0097061	GO_Biological_Process_2018	1/24	0.616263	1	CTNND2
1	regulation of chromosome organization (GO:0033044)	GO:0033044	GO_Biological_Process_2018	1/24	0.616263	1	MAPT
1	response to glucocorticoid (GO:0051384)	GO:0051384	GO_Biological_Process_2018	1/24	0.616263	1	SSTR5
1	ear morphogenesis (GO:0042471)	GO:0042471	GO_Biological_Process_2018	1/24	0.616263	1	NOG
1	Golgi to plasma membrane protein transport (GO:0043001)	GO:0043001	GO_Biological_Process_2018	1/24	0.616263	1	NSF
1	positive regulation of purine nucleotide biosynthetic process (GO:1900373)	GO:1900373	GO_Biological_Process_2018	1/24	0.616263	1	RAMP3
1	negative regulation of G1/S transition of mitotic cell cycle (GO:2000134)	GO:2000134	GO_Biological_Process_2018	1/24	0.616263	1	MYO16
1	negative regulation of sequestering of calcium ion (GO:0051283)	GO:0051283	GO_Biological_Process_2018	1/24	0.616263	1	HTR2C
1	ATP generation from ADP (GO:0006757)	GO:0006757	GO_Biological_Process_2018	1/24	0.616263	1	ENO2
1	positive regulation of DNA-templated transcription, elongation (GO:0032786)	GO:0032786	GO_Biological_Process_2018	1/24	0.616263	1	HMGN1
1	intrinsic apoptotic signaling pathway in response to endoplasmic reticulum stress (GO:0070059)	GO:0070059	GO_Biological_Process_2018	1/24	0.616263	1	BRSK2
1	negative regulation of cyclin-dependent protein serine/threonine kinase activity (GO:0045736)	GO:0045736	GO_Biological_Process_2018	1/24	0.616263	1	APC
1	macromolecule modification (GO:0043412)	GO:0043412	GO_Biological_Process_2018	1/24	0.616263	1	ST6GAL2
1	negative regulation of endothelial cell apoptotic process (GO:2000352)	GO:2000352	GO_Biological_Process_2018	1/24	0.616263	1	SCG2
1	limb development (GO:0060173)	GO:0060173	GO_Biological_Process_2018	1/24	0.616263	1	NOG
1	mRNA splice site selection (GO:0006376)	GO:0006376	GO_Biological_Process_2018	1/24	0.616263	1	PSIP1
1	fatty acid derivative biosynthetic process (GO:1901570)	GO:1901570	GO_Biological_Process_2018	1/24	0.616263	1	HMGCLL1
1	mammary gland development (GO:0030879)	GO:0030879	GO_Biological_Process_2018	1/24	0.616263	1	ERBB4
1	transition metal ion homeostasis (GO:0055076)	GO:0055076	GO_Biological_Process_2018	1/24	0.616263	1	ATP13A2
1	regulation of cellular senescence (GO:2000772)	GO:2000772	GO_Biological_Process_2018	1/24	0.616263	1	SLC30A10
1	organic cation transport (GO:0015695)	GO:0015695	GO_Biological_Process_2018	1/24	0.616263	1	RHCE
1	circulatory system development (GO:0072359)	GO:0072359	GO_Biological_Process_2018	4/109	0.621158	1	FLRT3;ERBB4;NTRK3;FGF12
1	regulation of cell motility (GO:2000145)	GO:2000145	GO_Biological_Process_2018	4/109	0.621158	1	INPP5F;ERBB4;SPOCK2;SPOCK3
1	positive regulation of protein secretion (GO:0050714)	GO:0050714	GO_Biological_Process_2018	3/82	0.626908	1	ACHE;ATP13A2;TRH
1	retrograde transport, endosome to Golgi (GO:0042147)	GO:0042147	GO_Biological_Process_2018	3/82	0.626908	1	EHD3;RAB6B;RAB9B
1	regulation of spindle assembly (GO:0090169)	GO:0090169	GO_Biological_Process_2018	1/25	0.631285	1	CCSAP
1	response to copper ion (GO:0046688)	GO:0046688	GO_Biological_Process_2018	1/25	0.631285	1	SNCA
1	peptide catabolic process (GO:0043171)	GO:0043171	GO_Biological_Process_2018	1/25	0.631285	1	TRHDE
1	regulation of glucose metabolic process (GO:0010906)	GO:0010906	GO_Biological_Process_2018	1/25	0.631285	1	GPLD1
1	negative regulation of cellular protein localization (GO:1903828)	GO:1903828	GO_Biological_Process_2018	1/25	0.631285	1	MAPT
1	female gamete generation (GO:0007292)	GO:0007292	GO_Biological_Process_2018	1/25	0.631285	1	MEI4
1	long-chain fatty-acyl-CoA metabolic process (GO:0035336)	GO:0035336	GO_Biological_Process_2018	1/25	0.631285	1	ACSL6
1	respiratory tube development (GO:0030323)	GO:0030323	GO_Biological_Process_2018	1/25	0.631285	1	ZIC3
1	negative regulation of epithelial to mesenchymal transition (GO:0010719)	GO:0010719	GO_Biological_Process_2018	1/25	0.631285	1	NOG
1	3'-phosphoadenosine 5'-phosphosulfate metabolic process (GO:0050427)	GO:0050427	GO_Biological_Process_2018	1/25	0.631285	1	SULT4A1
1	negative regulation of locomotion (GO:0040013)	GO:0040013	GO_Biological_Process_2018	1/25	0.631285	1	SPOCK3
1	negative regulation of endopeptidase activity (GO:0010951)	GO:0010951	GO_Biological_Process_2018	3/83	0.63509	1	SPOCK2;SPOCK3;SERPINI1
1	phosphatidylinositol metabolic process (GO:0046488)	GO:0046488	GO_Biological_Process_2018	4/112	0.642417	1	INPP5F;PIP4K2B;MTMR4;EFR3B
1	positive regulation of cyclin-dependent protein kinase activity (GO:1904031)	GO:1904031	GO_Biological_Process_2018	1/26	0.64572	1	TTBK1
1	bile acid biosynthetic process (GO:0006699)	GO:0006699	GO_Biological_Process_2018	1/26	0.64572	1	CYP46A1
1	apoptotic cell clearance (GO:0043277)	GO:0043277	GO_Biological_Process_2018	1/26	0.64572	1	ADGRB1
1	cytoskeleton-dependent intracellular transport (GO:0030705)	GO:0030705	GO_Biological_Process_2018	1/26	0.64572	1	KIF5A
1	negative chemotaxis (GO:0050919)	GO:0050919	GO_Biological_Process_2018	1/26	0.64572	1	SLIT1
1	regulation of muscle contraction (GO:0006937)	GO:0006937	GO_Biological_Process_2018	1/26	0.64572	1	KCNB2
1	regulation of histone acetylation (GO:0035065)	GO:0035065	GO_Biological_Process_2018	1/26	0.64572	1	SNCA
1	positive regulation of release of cytochrome c from mitochondria (GO:0090200)	GO:0090200	GO_Biological_Process_2018	1/26	0.64572	1	MLLT11
1	GPI anchor metabolic process (GO:0006505)	GO:0006505	GO_Biological_Process_2018	1/26	0.64572	1	GPLD1
1	regulation of rhodopsin mediated signaling pathway (GO:0022400)	GO:0022400	GO_Biological_Process_2018	1/26	0.64572	1	GNGT1
1	cation transmembrane transport (GO:0098655)	GO:0098655	GO_Biological_Process_2018	1/26	0.64572	1	RHCE
1	anion transport (GO:0006820)	GO:0006820	GO_Biological_Process_2018	2/56	0.6491	1	SLC17A6;SLC13A5
1	granulocyte chemotaxis (GO:0071621)	GO:0071621	GO_Biological_Process_2018	2/56	0.6491	1	SCG2;CX3CL1
1	regulation of BMP signaling pathway (GO:0030510)	GO:0030510	GO_Biological_Process_2018	2/56	0.6491	1	NOG;VWC2
1	phosphatidylinositol-mediated signaling (GO:0048015)	GO:0048015	GO_Biological_Process_2018	2/56	0.6491	1	INPP5F;NYAP2
1	negative regulation of cellular catabolic process (GO:0031330)	GO:0031330	GO_Biological_Process_2018	2/56	0.6491	1	NELL1;GPLD1
1	phosphorylation (GO:0016310)	GO:0016310	GO_Biological_Process_2018	14/386	0.651458	1	DGKG;BRSK1;BRSK2;PANK2;CDKL5;DGKB;MAST1;KSR2;TTBK1;PRKAR1B;CDK5;TNIK;DGKI;MAPK4
1	epidermal growth factor receptor signaling pathway (GO:0007173)	GO:0007173	GO_Biological_Process_2018	2/57	0.658658	1	REPS2;SLC30A10
1	mRNA polyadenylation (GO:0006378)	GO:0006378	GO_Biological_Process_2018	1/27	0.65959	1	CPSF4L
1	regulation of intracellular steroid hormone receptor signaling pathway (GO:0033143)	GO:0033143	GO_Biological_Process_2018	1/27	0.65959	1	GPAM
1	phosphatidylinositol phosphorylation (GO:0046854)	GO:0046854	GO_Biological_Process_2018	1/27	0.65959	1	EFR3B
1	negative regulation of peptidyl-tyrosine phosphorylation (GO:0050732)	GO:0050732	GO_Biological_Process_2018	1/27	0.65959	1	INPP5F
1	response to hexose (GO:0009746)	GO:0009746	GO_Biological_Process_2018	1/27	0.65959	1	GPLD1
1	peptidyl-glutamic acid modification (GO:0018200)	GO:0018200	GO_Biological_Process_2018	1/27	0.65959	1	TTLL11
1	negative regulation of small GTPase mediated signal transduction (GO:0051058)	GO:0051058	GO_Biological_Process_2018	1/27	0.65959	1	SPRY3
1	regulation of double-strand break repair via homologous recombination (GO:0010569)	GO:0010569	GO_Biological_Process_2018	1/27	0.65959	1	USP51
1	phagosome acidification (GO:0090383)	GO:0090383	GO_Biological_Process_2018	1/27	0.65959	1	ATP6V1G2
1	release of sequestered calcium ion into cytosol (GO:0051209)	GO:0051209	GO_Biological_Process_2018	1/27	0.65959	1	HTR2C
1	regulation of blood vessel diameter (GO:0097746)	GO:0097746	GO_Biological_Process_2018	1/27	0.65959	1	CHGA
1	regulation of autophagy of mitochondrion (GO:1903146)	GO:1903146	GO_Biological_Process_2018	1/27	0.65959	1	ATP13A2
1	cellular response to BMP stimulus (GO:0071773)	GO:0071773	GO_Biological_Process_2018	3/87	0.666557	1	NOG;ZCCHC18;VSTM2A
1	organic substance transport (GO:0071702)	GO:0071702	GO_Biological_Process_2018	3/87	0.666557	1	ABCA5;ABCB9;RHCE
1	regulation of MAP kinase activity (GO:0043405)	GO:0043405	GO_Biological_Process_2018	3/87	0.666557	1	TENM1;PAQR3;SPRY3
1	response to light stimulus (GO:0009416)	GO:0009416	GO_Biological_Process_2018	2/58	0.668007	1	BRSK1;RGR
1	regulation of epidermal growth factor receptor signaling pathway (GO:0042058)	GO:0042058	GO_Biological_Process_2018	2/58	0.668007	1	HAP1;SH3GL2
1	cellular protein complex assembly (GO:0043623)	GO:0043623	GO_Biological_Process_2018	5/144	0.668203	1	NSG2;CALY;NSG1;MAPK8IP2;SEPT3
1	regulation of macroautophagy (GO:0016241)	GO:0016241	GO_Biological_Process_2018	4/116	0.66952	1	ATP6V1G2;CDK5;ATP13A2;CDK5R1
1	RNA polyadenylation (GO:0043631)	GO:0043631	GO_Biological_Process_2018	1/28	0.672918	1	CPSF4L
1	negative regulation of homeostatic process (GO:0032845)	GO:0032845	GO_Biological_Process_2018	1/28	0.672918	1	CARTPT
1	regulation of receptor internalization (GO:0002090)	GO:0002090	GO_Biological_Process_2018	1/28	0.672918	1	AHI1
1	chondrocyte differentiation (GO:0002062)	GO:0002062	GO_Biological_Process_2018	1/28	0.672918	1	GPLD1
1	organelle fission (GO:0048285)	GO:0048285	GO_Biological_Process_2018	1/28	0.672918	1	GDAP1
1	lytic vacuole organization (GO:0080171)	GO:0080171	GO_Biological_Process_2018	1/28	0.672918	1	CLVS2
1	regulation of NIK/NF-kappaB signaling (GO:1901222)	GO:1901222	GO_Biological_Process_2018	1/28	0.672918	1	TRIM44
1	positive regulation of calcium-mediated signaling (GO:0050850)	GO:0050850	GO_Biological_Process_2018	1/28	0.672918	1	HAP1
1	neural crest cell migration (GO:0001755)	GO:0001755	GO_Biological_Process_2018	1/28	0.672918	1	ERBB4
1	positive regulation of lipid biosynthetic process (GO:0046889)	GO:0046889	GO_Biological_Process_2018	1/28	0.672918	1	GPLD1
1	ventricular septum development (GO:0003281)	GO:0003281	GO_Biological_Process_2018	1/28	0.672918	1	NOG
1	protein K63-linked deubiquitination (GO:0070536)	GO:0070536	GO_Biological_Process_2018	1/28	0.672918	1	OTUD7A
1	bicellular tight junction assembly (GO:0070830)	GO:0070830	GO_Biological_Process_2018	1/28	0.672918	1	APC
1	regulation of protein targeting to mitochondrion (GO:1903214)	GO:1903214	GO_Biological_Process_2018	3/88	0.674107	1	GLS2;SIAH3;ELMOD1
1	mitotic cytokinesis (GO:0000281)	GO:0000281	GO_Biological_Process_2018	2/59	0.677147	1	APC;SEPT3
1	regulation of extrinsic apoptotic signaling pathway (GO:2001236)	GO:2001236	GO_Biological_Process_2018	2/59	0.677147	1	MADD;SCG2
1	skeletal system development (GO:0001501)	GO:0001501	GO_Biological_Process_2018	5/146	0.679967	1	FGF8;EXTL1;NCAN;NOG;HAPLN4
1	regulation of autophagy (GO:0010506)	GO:0010506	GO_Biological_Process_2018	7/203	0.684927	1	ATP6V1G2;CDK5;RAB39B;PIP4K2B;ATP13A2;MAPT;CDK5R1
1	regulation of striated muscle contraction (GO:0006942)	GO:0006942	GO_Biological_Process_2018	1/29	0.685725	1	HCN4
1	regulation of macrophage derived foam cell differentiation (GO:0010743)	GO:0010743	GO_Biological_Process_2018	1/29	0.685725	1	ABCA5
1	lung development (GO:0030324)	GO:0030324	GO_Biological_Process_2018	1/29	0.685725	1	ZIC3
1	determination of bilateral symmetry (GO:0009855)	GO:0009855	GO_Biological_Process_2018	1/29	0.685725	1	ZIC3
1	cortical cytoskeleton organization (GO:0030865)	GO:0030865	GO_Biological_Process_2018	1/29	0.685725	1	NLGN1
1	regulation of embryonic development (GO:0045995)	GO:0045995	GO_Biological_Process_2018	1/29	0.685725	1	CCSAP
1	lysosome localization (GO:0032418)	GO:0032418	GO_Biological_Process_2018	1/29	0.685725	1	CHGA
1	regulation of chromosome segregation (GO:0051983)	GO:0051983	GO_Biological_Process_2018	1/29	0.685725	1	APC
1	negative regulation of epithelial cell apoptotic process (GO:1904036)	GO:1904036	GO_Biological_Process_2018	1/29	0.685725	1	SCG2
1	positive regulation of epidermal growth factor receptor signaling pathway (GO:0045742)	GO:0045742	GO_Biological_Process_2018	1/29	0.685725	1	HAP1
1	semaphorin-plexin signaling pathway (GO:0071526)	GO:0071526	GO_Biological_Process_2018	1/29	0.685725	1	NELL2
1	respiratory system development (GO:0060541)	GO:0060541	GO_Biological_Process_2018	1/29	0.685725	1	ZIC3
1	carbohydrate derivative biosynthetic process (GO:1901137)	GO:1901137	GO_Biological_Process_2018	1/29	0.685725	1	ST8SIA6
1	striated muscle tissue development (GO:0014706)	GO:0014706	GO_Biological_Process_2018	1/29	0.685725	1	SGCZ
1	response to reactive oxygen species (GO:0000302)	GO:0000302	GO_Biological_Process_2018	2/60	0.686082	1	PTPRN;MAPT
1	muscle organ development (GO:0007517)	GO:0007517	GO_Biological_Process_2018	2/60	0.686082	1	ACHE;SGCZ
1	membrane lipid biosynthetic process (GO:0046467)	GO:0046467	GO_Biological_Process_2018	2/60	0.686082	1	ELOVL4;ST8SIA6
1	regulated exocytosis (GO:0045055)	GO:0045055	GO_Biological_Process_2018	5/148	0.691448	1	RIMS2;RIMS3;STXBP1;SCG3;SYNGR3
1	actin cytoskeleton reorganization (GO:0031532)	GO:0031532	GO_Biological_Process_2018	2/61	0.694812	1	BRSK2;TNIK
1	regulation of tyrosine phosphorylation of STAT protein (GO:0042509)	GO:0042509	GO_Biological_Process_2018	2/61	0.694812	1	INPP5F;ERBB4
1	negative regulation of MAP kinase activity (GO:0043407)	GO:0043407	GO_Biological_Process_2018	2/61	0.694812	1	PAQR3;SPRY3
1	positive regulation of cellular amide metabolic process (GO:0034250)	GO:0034250	GO_Biological_Process_2018	2/61	0.694812	1	LRRTM3;UPF3A
1	regulation of signal transduction (GO:0009966)	GO:0009966	GO_Biological_Process_2018	8/233	0.695083	1	EPHA5;ADCYAP1;FRRS1L;DOK5;GNG4;ERBB4;NTRK3;MAPK8IP2
1	enzyme linked receptor protein signaling pathway (GO:0007167)	GO:0007167	GO_Biological_Process_2018	4/120	0.695177	1	PTPRT;AHI1;ERBB4;NTRK3
1	negative regulation of cellular process (GO:0048523)	GO:0048523	GO_Biological_Process_2018	19/534	0.696579	1	TENM1;ATP8A2;NDRG3;DSCAM;ADAM22;ARHGDIG;CHD5;OPRM1;MYO16;ESR2;SSTR5;BRINP1;APC;CAMK2N1;GNG4;ERBB4;ADGRB1;INSM1;GPLD1
1	heart development (GO:0007507)	GO:0007507	GO_Biological_Process_2018	5/149	0.697082	1	FLRT3;ERBB4;NTRK3;FGF12;SGCZ
1	negative regulation of cation channel activity (GO:2001258)	GO:2001258	GO_Biological_Process_2018	1/30	0.698031	1	GNB5
1	regulation of defense response to virus by host (GO:0050691)	GO:0050691	GO_Biological_Process_2018	1/30	0.698031	1	TRIM44
1	negative regulation of endothelial cell proliferation (GO:0001937)	GO:0001937	GO_Biological_Process_2018	1/30	0.698031	1	SCG2
1	negative regulation of transferase activity (GO:0051348)	GO:0051348	GO_Biological_Process_2018	1/30	0.698031	1	MAPT
1	activation of protein kinase B activity (GO:0032148)	GO:0032148	GO_Biological_Process_2018	1/30	0.698031	1	NTRK3
1	activation of JUN kinase activity (GO:0007257)	GO:0007257	GO_Biological_Process_2018	1/30	0.698031	1	MAP2K4
1	fatty-acyl-CoA biosynthetic process (GO:0046949)	GO:0046949	GO_Biological_Process_2018	1/30	0.698031	1	ACSL6
1	regulation of intracellular estrogen receptor signaling pathway (GO:0033146)	GO:0033146	GO_Biological_Process_2018	1/30	0.698031	1	GPAM
1	regulation of developmental growth (GO:0048638)	GO:0048638	GO_Biological_Process_2018	1/30	0.698031	1	OLFM1
1	phosphatidylinositol 3-kinase signaling (GO:0014065)	GO:0014065	GO_Biological_Process_2018	1/30	0.698031	1	NYAP2
1	artery morphogenesis (GO:0048844)	GO:0048844	GO_Biological_Process_2018	1/30	0.698031	1	NOG
1	response to estradiol (GO:0032355)	GO:0032355	GO_Biological_Process_2018	1/30	0.698031	1	RAMP3
1	ATP-dependent chromatin remodeling (GO:0043044)	GO:0043044	GO_Biological_Process_2018	1/30	0.698031	1	RNF8
1	positive regulation of B cell proliferation (GO:0030890)	GO:0030890	GO_Biological_Process_2018	1/30	0.698031	1	CHRNB2
1	bile acid metabolic process (GO:0008206)	GO:0008206	GO_Biological_Process_2018	1/30	0.698031	1	CYP46A1
1	negative regulation of cell migration (GO:0030336)	GO:0030336	GO_Biological_Process_2018	4/121	0.701364	1	NAV3;NOG;SRGAP3;CX3CL1
1	regulation of cell differentiation (GO:0045595)	GO:0045595	GO_Biological_Process_2018	4/121	0.701364	1	FGF8;APC;SPOCK2;INSM1
1	cellular amide metabolic process (GO:0043603)	GO:0043603	GO_Biological_Process_2018	2/62	0.703341	1	PANK2;ASAH2
1	second-messenger-mediated signaling (GO:0019932)	GO:0019932	GO_Biological_Process_2018	2/62	0.703341	1	SAMD14;KSR2
1	alpha-amino acid metabolic process (GO:1901605)	GO:1901605	GO_Biological_Process_2018	1/31	0.709856	1	CKB
1	skeletal system morphogenesis (GO:0048705)	GO:0048705	GO_Biological_Process_2018	1/31	0.709856	1	DSCAML1
1	negative regulation of extrinsic apoptotic signaling pathway via death domain receptors (GO:1902042)	GO:1902042	GO_Biological_Process_2018	1/31	0.709856	1	SCRT2
1	cofactor biosynthetic process (GO:0051188)	GO:0051188	GO_Biological_Process_2018	1/31	0.709856	1	PANK2
1	lysosome organization (GO:0007040)	GO:0007040	GO_Biological_Process_2018	1/31	0.709856	1	CLVS2
1	nucleobase-containing small molecule interconversion (GO:0015949)	GO:0015949	GO_Biological_Process_2018	1/31	0.709856	1	AK5
1	liver development (GO:0001889)	GO:0001889	GO_Biological_Process_2018	1/31	0.709856	1	ZIC3
1	positive regulation of bone mineralization (GO:0030501)	GO:0030501	GO_Biological_Process_2018	1/31	0.709856	1	NELL1
1	protein destabilization (GO:0031648)	GO:0031648	GO_Biological_Process_2018	1/31	0.709856	1	SNCA
1	cellular transition metal ion homeostasis (GO:0046916)	GO:0046916	GO_Biological_Process_2018	3/93	0.709963	1	SLC39A10;ATP13A2;SLC39A12
1	kidney development (GO:0001822)	GO:0001822	GO_Biological_Process_2018	2/63	0.71167	1	ROBO2;FGF8
1	negative regulation of neuron apoptotic process (GO:0043524)	GO:0043524	GO_Biological_Process_2018	2/63	0.71167	1	VSTM2L;SLC30A10
1	cellular response to fibroblast growth factor stimulus (GO:0044344)	GO:0044344	GO_Biological_Process_2018	3/94	0.716758	1	FGF8;FLRT3;FLRT1
1	spermatogenesis (GO:0007283)	GO:0007283	GO_Biological_Process_2018	5/153	0.718906	1	TDRKH;NDRG3;NANOS3;CCDC136;MEI4
1	glycerophospholipid metabolic process (GO:0006650)	GO:0006650	GO_Biological_Process_2018	2/64	0.719803	1	ALDH5A1;GPLD1
1	glucose metabolic process (GO:0006006)	GO:0006006	GO_Biological_Process_2018	2/64	0.719803	1	ALDH5A1;ENO2
1	negative regulation of calcium ion transmembrane transporter activity (GO:1901020)	GO:1901020	GO_Biological_Process_2018	1/32	0.721218	1	GNB5
1	cellular response to amino acid stimulus (GO:0071230)	GO:0071230	GO_Biological_Process_2018	1/32	0.721218	1	GLRA2
1	phosphatidylcholine biosynthetic process (GO:0006656)	GO:0006656	GO_Biological_Process_2018	1/32	0.721218	1	ACHE
1	oxoacid metabolic process (GO:0043436)	GO:0043436	GO_Biological_Process_2018	1/32	0.721218	1	SULT4A1
1	microtubule bundle formation (GO:0001578)	GO:0001578	GO_Biological_Process_2018	1/32	0.721218	1	TPPP
1	phagosome maturation (GO:0090382)	GO:0090382	GO_Biological_Process_2018	1/32	0.721218	1	ATP6V1G2
1	regulation of cell-cell adhesion (GO:0022407)	GO:0022407	GO_Biological_Process_2018	1/32	0.721218	1	CELSR2
1	G2 DNA damage checkpoint (GO:0031572)	GO:0031572	GO_Biological_Process_2018	1/32	0.721218	1	BRSK1
1	aminoglycan catabolic process (GO:0006026)	GO:0006026	GO_Biological_Process_2018	1/32	0.721218	1	GPC5
1	positive regulation of protein localization to membrane (GO:1905477)	GO:1905477	GO_Biological_Process_2018	3/95	0.723429	1	DPP10;NECAB2;RAMP3
1	male gamete generation (GO:0048232)	GO:0048232	GO_Biological_Process_2018	5/154	0.724184	1	TDRKH;NDRG3;NANOS3;CCDC136;MEI4
1	glycolipid metabolic process (GO:0006664)	GO:0006664	GO_Biological_Process_2018	2/65	0.727741	1	B3GALNT1;ST8SIA6
1	cellular response to reactive oxygen species (GO:0034614)	GO:0034614	GO_Biological_Process_2018	2/65	0.727741	1	KCNC2;MAPT
1	negative regulation of apoptotic signaling pathway (GO:2001234)	GO:2001234	GO_Biological_Process_2018	2/65	0.727741	1	MAPK8IP2;SCG2
1	positive regulation of protein metabolic process (GO:0051247)	GO:0051247	GO_Biological_Process_2018	3/96	0.729977	1	NSF;APC;HECW1
1	glycogen metabolic process (GO:0005977)	GO:0005977	GO_Biological_Process_2018	1/33	0.732136	1	PGM2L1
1	positive regulation of cell-cell adhesion (GO:0022409)	GO:0022409	GO_Biological_Process_2018	1/33	0.732136	1	CX3CL1
1	positive regulation of cytokine-mediated signaling pathway (GO:0001961)	GO:0001961	GO_Biological_Process_2018	1/33	0.732136	1	TRIM44
1	protein acetylation (GO:0006473)	GO:0006473	GO_Biological_Process_2018	1/33	0.732136	1	MAPT
1	stem cell differentiation (GO:0048863)	GO:0048863	GO_Biological_Process_2018	1/33	0.732136	1	GPM6A
1	platelet aggregation (GO:0070527)	GO:0070527	GO_Biological_Process_2018	1/33	0.732136	1	STXBP1
1	regulation of autophagosome assembly (GO:2000785)	GO:2000785	GO_Biological_Process_2018	1/33	0.732136	1	PIP4K2B
1	embryonic organ morphogenesis (GO:0048562)	GO:0048562	GO_Biological_Process_2018	1/33	0.732136	1	DSCAML1
1	establishment or maintenance of epithelial cell apical/basal polarity (GO:0045197)	GO:0045197	GO_Biological_Process_2018	1/33	0.732136	1	DLG2
1	regulation of DNA recombination (GO:0000018)	GO:0000018	GO_Biological_Process_2018	1/33	0.732136	1	USP51
1	positive regulation of biomineral tissue development (GO:0070169)	GO:0070169	GO_Biological_Process_2018	1/33	0.732136	1	NELL1
1	positive regulation of Notch signaling pathway (GO:0045747)	GO:0045747	GO_Biological_Process_2018	1/33	0.732136	1	TSPAN17
1	positive regulation of locomotion (GO:0040017)	GO:0040017	GO_Biological_Process_2018	1/33	0.732136	1	SPOCK2
1	cellular glucose homeostasis (GO:0001678)	GO:0001678	GO_Biological_Process_2018	1/33	0.732136	1	CARTPT
1	cellular response to light stimulus (GO:0071482)	GO:0071482	GO_Biological_Process_2018	2/66	0.735488	1	GNGT1;RGR
1	purine ribonucleotide metabolic process (GO:0009150)	GO:0009150	GO_Biological_Process_2018	2/66	0.735488	1	HPRT1;SULT4A1
1	JNK cascade (GO:0007254)	GO:0007254	GO_Biological_Process_2018	2/66	0.735488	1	MAP2K4;TNIK
1	mRNA metabolic process (GO:0016071)	GO:0016071	GO_Biological_Process_2018	3/97	0.736402	1	SRRM4;PCBP3;ELAVL4
1	antigen processing and presentation of exogenous peptide antigen via MHC class II (GO:0019886)	GO:0019886	GO_Biological_Process_2018	3/97	0.736402	1	KLC2;KIF5A;SH3GL2
1	antigen processing and presentation of exogenous peptide antigen (GO:0002478)	GO:0002478	GO_Biological_Process_2018	3/97	0.736402	1	KLC2;KIF5A;SH3GL2
1	Golgi vesicle transport (GO:0048193)	GO:0048193	GO_Biological_Process_2018	9/271	0.737019	1	NSF;GRIA1;SPTBN4;EHD3;KLC2;KIF5A;AP3B2;RAB6B;CNIH3
1	regulation of cell cycle (GO:0051726)	GO:0051726	GO_Biological_Process_2018	7/215	0.740392	1	MAP2K4;BRINP1;CAMK2N1;NANOS3;MADD;USP51;TNIK
1	regulation of double-strand break repair (GO:2000779)	GO:2000779	GO_Biological_Process_2018	1/34	0.742626	1	USP51
1	embryonic limb morphogenesis (GO:0030326)	GO:0030326	GO_Biological_Process_2018	1/34	0.742626	1	NOG
1	apoptotic mitochondrial changes (GO:0008637)	GO:0008637	GO_Biological_Process_2018	1/34	0.742626	1	ERBB4
1	positive regulation of muscle cell differentiation (GO:0051149)	GO:0051149	GO_Biological_Process_2018	1/34	0.742626	1	OLFM2
1	bone development (GO:0060348)	GO:0060348	GO_Biological_Process_2018	1/34	0.742626	1	FGF8
1	ventricular cardiac muscle tissue morphogenesis (GO:0055010)	GO:0055010	GO_Biological_Process_2018	1/34	0.742626	1	NOG
1	negative regulation of endothelial cell migration (GO:0010596)	GO:0010596	GO_Biological_Process_2018	1/34	0.742626	1	ADGRB1
1	endoplasmic reticulum organization (GO:0007029)	GO:0007029	GO_Biological_Process_2018	1/34	0.742626	1	ATL1
1	positive regulation of cell development (GO:0010720)	GO:0010720	GO_Biological_Process_2018	1/34	0.742626	1	OPRM1
1	positive regulation of chemokine production (GO:0032722)	GO:0032722	GO_Biological_Process_2018	1/34	0.742626	1	ADCYAP1
1	anterior/posterior pattern specification (GO:0009952)	GO:0009952	GO_Biological_Process_2018	1/34	0.742626	1	CELSR2
1	phosphatidylinositol biosynthetic process (GO:0006661)	GO:0006661	GO_Biological_Process_2018	3/98	0.742706	1	INPP5F;PIP4K2B;MTMR4
1	antigen processing and presentation of peptide antigen via MHC class II (GO:0002495)	GO:0002495	GO_Biological_Process_2018	3/98	0.742706	1	KLC2;KIF5A;SH3GL2
1	positive regulation of endothelial cell proliferation (GO:0001938)	GO:0001938	GO_Biological_Process_2018	2/67	0.743047	1	NELL2;SCG2
1	extrinsic apoptotic signaling pathway (GO:0097191)	GO:0097191	GO_Biological_Process_2018	2/67	0.743047	1	MLLT11;DCC
1	protein phosphorylation (GO:0006468)	GO:0006468	GO_Biological_Process_2018	16/470	0.74994	1	BRSK1;BRSK2;CDKL5;PNCK;MAST1;KSR2;TTBK1;RELN;PRKAR1B;CDK5;ERBB4;ATP13A2;TNIK;STK32A;MAPK4;CDK5R1
1	response to interferon-gamma (GO:0034341)	GO:0034341	GO_Biological_Process_2018	2/68	0.750419	1	CX3CL1;SNCA
1	positive regulation of NIK/NF-kappaB signaling (GO:1901224)	GO:1901224	GO_Biological_Process_2018	1/35	0.752707	1	TRIM44
1	regulation of endothelial cell apoptotic process (GO:2000351)	GO:2000351	GO_Biological_Process_2018	1/35	0.752707	1	SCG2
1	endothelial cell migration (GO:0043542)	GO:0043542	GO_Biological_Process_2018	1/35	0.752707	1	SCG2
1	negative regulation of epithelial cell migration (GO:0010633)	GO:0010633	GO_Biological_Process_2018	1/35	0.752707	1	ADGRB1
1	apical junction assembly (GO:0043297)	GO:0043297	GO_Biological_Process_2018	1/35	0.752707	1	APC
1	positive regulation of ATPase activity (GO:0032781)	GO:0032781	GO_Biological_Process_2018	1/35	0.752707	1	ATP1B2
1	carbohydrate catabolic process (GO:0016052)	GO:0016052	GO_Biological_Process_2018	1/35	0.752707	1	ENO2
1	neural crest cell development (GO:0014032)	GO:0014032	GO_Biological_Process_2018	1/35	0.752707	1	ERBB4
1	actin filament bundle organization (GO:0061572)	GO:0061572	GO_Biological_Process_2018	1/35	0.752707	1	ADD2
1	positive regulation of osteoblast differentiation (GO:0045669)	GO:0045669	GO_Biological_Process_2018	1/35	0.752707	1	NELL1
1	protein acylation (GO:0043543)	GO:0043543	GO_Biological_Process_2018	1/36	0.762393	1	ZDHHC22
1	histone exchange (GO:0043486)	GO:0043486	GO_Biological_Process_2018	1/36	0.762393	1	RNF8
1	muscle cell differentiation (GO:0042692)	GO:0042692	GO_Biological_Process_2018	1/36	0.762393	1	SGCZ
1	transferrin transport (GO:0033572)	GO:0033572	GO_Biological_Process_2018	1/36	0.762393	1	ATP6V1G2
1	plasma membrane organization (GO:0007009)	GO:0007009	GO_Biological_Process_2018	1/36	0.762393	1	PACSIN1
1	endosome organization (GO:0007032)	GO:0007032	GO_Biological_Process_2018	1/36	0.762393	1	SNX10
1	ferric iron transport (GO:0015682)	GO:0015682	GO_Biological_Process_2018	1/36	0.762393	1	ATP6V1G2
1	epithelial cell migration (GO:0010631)	GO:0010631	GO_Biological_Process_2018	1/36	0.762393	1	SCG2
1	Wnt signaling pathway, calcium modulating pathway (GO:0007223)	GO:0007223	GO_Biological_Process_2018	1/36	0.762393	1	GNAO1
1	cardiac muscle tissue morphogenesis (GO:0055008)	GO:0055008	GO_Biological_Process_2018	1/36	0.762393	1	NOG
1	cardiac muscle tissue development (GO:0048738)	GO:0048738	GO_Biological_Process_2018	1/36	0.762393	1	SGCZ
1	positive regulation of endothelial cell migration (GO:0010595)	GO:0010595	GO_Biological_Process_2018	2/70	0.764619	1	NELL2;GPLD1
1	stress-activated protein kinase signaling cascade (GO:0031098)	GO:0031098	GO_Biological_Process_2018	2/70	0.764619	1	MAP2K4;TNIK
1	cytoskeleton-dependent cytokinesis (GO:0061640)	GO:0061640	GO_Biological_Process_2018	2/70	0.764619	1	APC;SEPT3
1	positive regulation of apoptotic process (GO:0043065)	GO:0043065	GO_Biological_Process_2018	10/307	0.765177	1	MLLT11;CSRNP3;PNMA1;CDK5;APC;MCF2;PNMA2;GPLD1;CDK5R1;SNCA
1	phosphatidylcholine metabolic process (GO:0046470)	GO:0046470	GO_Biological_Process_2018	2/71	0.771453	1	ACHE;GPLD1
1	defense response to Gram-negative bacterium (GO:0050829)	GO:0050829	GO_Biological_Process_2018	2/71	0.771453	1	CHGA;ADGRB1
1	base-excision repair (GO:0006284)	GO:0006284	GO_Biological_Process_2018	1/37	0.7717	1	NEIL2
1	regulation of DNA repair (GO:0006282)	GO:0006282	GO_Biological_Process_2018	1/37	0.7717	1	RNF8
1	phospholipid biosynthetic process (GO:0008654)	GO:0008654	GO_Biological_Process_2018	1/37	0.7717	1	GPAM
1	protein K63-linked ubiquitination (GO:0070534)	GO:0070534	GO_Biological_Process_2018	1/37	0.7717	1	RNF8
1	positive regulation of stress fiber assembly (GO:0051496)	GO:0051496	GO_Biological_Process_2018	1/37	0.7717	1	PPM1E
1	negative regulation of G0 to G1 transition (GO:0070317)	GO:0070317	GO_Biological_Process_2018	1/37	0.7717	1	YAF2
1	glycerophospholipid biosynthetic process (GO:0046474)	GO:0046474	GO_Biological_Process_2018	5/164	0.773055	1	ACHE;INPP5F;GPAM;PIP4K2B;MTMR4
1	regulation of cellular response to stress (GO:0080135)	GO:0080135	GO_Biological_Process_2018	3/104	0.778036	1	USP51;OPRM1;MAPT
1	lipid biosynthetic process (GO:0008610)	GO:0008610	GO_Biological_Process_2018	2/72	0.778112	1	ELOVL4;GPAM
1	positive regulation of DNA repair (GO:0045739)	GO:0045739	GO_Biological_Process_2018	1/38	0.780643	1	RNF8
1	positive regulation of inflammatory response (GO:0050729)	GO:0050729	GO_Biological_Process_2018	2/73	0.784602	1	CX3CL1;SNCA
1	B cell activation (GO:0042113)	GO:0042113	GO_Biological_Process_2018	2/73	0.784602	1	CHRNB2;CHRNA4
1	muscle contraction (GO:0006936)	GO:0006936	GO_Biological_Process_2018	4/137	0.788153	1	CHRNB2;GNAO1;HCN4;GALR2
1	positive regulation of cellular catabolic process (GO:0031331)	GO:0031331	GO_Biological_Process_2018	3/106	0.78889	1	ABCD2;GPLD1;SNCA
1	signal transduction by p53 class mediator (GO:0072331)	GO:0072331	GO_Biological_Process_2018	1/39	0.789236	1	ZMAT4
1	purine ribonucleoside monophosphate biosynthetic process (GO:0009168)	GO:0009168	GO_Biological_Process_2018	1/39	0.789236	1	AK5
1	ERBB2 signaling pathway (GO:0038128)	GO:0038128	GO_Biological_Process_2018	1/39	0.789236	1	ERBB4
1	purine ribonucleoside monophosphate metabolic process (GO:0009167)	GO:0009167	GO_Biological_Process_2018	1/39	0.789236	1	HPRT1
1	regulation of G0 to G1 transition (GO:0070316)	GO:0070316	GO_Biological_Process_2018	1/39	0.789236	1	YAF2
1	inositol lipid-mediated signaling (GO:0048017)	GO:0048017	GO_Biological_Process_2018	1/39	0.789236	1	INPP5F
1	regulation of plasma membrane bounded cell projection assembly (GO:0120032)	GO:0120032	GO_Biological_Process_2018	1/39	0.789236	1	GAP43
1	regulation of RNA metabolic process (GO:0051252)	GO:0051252	GO_Biological_Process_2018	1/39	0.789236	1	SRRM4
1	Golgi to plasma membrane transport (GO:0006893)	GO:0006893	GO_Biological_Process_2018	1/39	0.789236	1	NSF
1	mitotic DNA damage checkpoint (GO:0044773)	GO:0044773	GO_Biological_Process_2018	1/39	0.789236	1	BRSK1
1	acyl-CoA metabolic process (GO:0006637)	GO:0006637	GO_Biological_Process_2018	1/39	0.789236	1	ACSL6
1	positive regulation of epithelial cell migration (GO:0010634)	GO:0010634	GO_Biological_Process_2018	2/74	0.790923	1	NELL2;GPLD1
1	positive regulation of defense response (GO:0031349)	GO:0031349	GO_Biological_Process_2018	2/74	0.790923	1	CX3CL1;SNCA
1	positive regulation of programmed cell death (GO:0043068)	GO:0043068	GO_Biological_Process_2018	8/257	0.791258	1	MLLT11;CSRNP3;PNMA1;APC;MCF2;PNMA2;GPLD1;SNCA
1	positive regulation of cell cycle process (GO:0090068)	GO:0090068	GO_Biological_Process_2018	3/107	0.79415	1	INSM1;RXFP3;SSTR5
1	positive regulation of epithelial cell proliferation (GO:0050679)	GO:0050679	GO_Biological_Process_2018	3/107	0.79415	1	NELL2;PTPRN;SCG2
1	endosomal transport (GO:0016197)	GO:0016197	GO_Biological_Process_2018	7/229	0.795983	1	EHD3;CALY;NSG2;NSG1;RAB6B;RAB11FIP4;RAB9B
1	cellular response to growth factor stimulus (GO:0071363)	GO:0071363	GO_Biological_Process_2018	4/139	0.797437	1	NTRK3;STMN2;MAPT;VSTM2A
1	negative regulation of transport (GO:0051051)	GO:0051051	GO_Biological_Process_2018	1/40	0.797493	1	SNCA
1	negative regulation of epidermal growth factor receptor signaling pathway (GO:0042059)	GO:0042059	GO_Biological_Process_2018	1/40	0.797493	1	SH3GL2
1	positive regulation of epithelial to mesenchymal transition (GO:0010718)	GO:0010718	GO_Biological_Process_2018	1/40	0.797493	1	OLFM1
1	sensory organ development (GO:0007423)	GO:0007423	GO_Biological_Process_2018	1/40	0.797493	1	AHI1
1	ameboidal-type cell migration (GO:0001667)	GO:0001667	GO_Biological_Process_2018	1/40	0.797493	1	ERBB4
1	phosphatidic acid biosynthetic process (GO:0006654)	GO:0006654	GO_Biological_Process_2018	1/40	0.797493	1	GPAM
1	regulation of release of cytochrome c from mitochondria (GO:0090199)	GO:0090199	GO_Biological_Process_2018	1/40	0.797493	1	MLLT11
1	negative regulation of catabolic process (GO:0009895)	GO:0009895	GO_Biological_Process_2018	1/40	0.797493	1	ADGRB1
1	monocarboxylic acid metabolic process (GO:0032787)	GO:0032787	GO_Biological_Process_2018	3/108	0.7993	1	PANK2;ALDH5A1;GPAM
1	response to interleukin-1 (GO:0070555)	GO:0070555	GO_Biological_Process_2018	2/76	0.803077	1	CX3CL1;SNCA
1	negative regulation of extrinsic apoptotic signaling pathway (GO:2001237)	GO:2001237	GO_Biological_Process_2018	2/76	0.803077	1	SCRT2;SCG2
1	odontogenesis (GO:0042476)	GO:0042476	GO_Biological_Process_2018	1/41	0.805427	1	FGF8
1	mesenchymal cell differentiation (GO:0048762)	GO:0048762	GO_Biological_Process_2018	1/41	0.805427	1	NOG
1	phosphatidic acid metabolic process (GO:0046473)	GO:0046473	GO_Biological_Process_2018	1/41	0.805427	1	GPAM
1	regulation of stress-activated MAPK cascade (GO:0032872)	GO:0032872	GO_Biological_Process_2018	1/41	0.805427	1	MAPK8IP2
1	monocyte chemotaxis (GO:0002548)	GO:0002548	GO_Biological_Process_2018	1/41	0.805427	1	CX3CL1
1	regulation of cellular metabolic process (GO:0031323)	GO:0031323	GO_Biological_Process_2018	1/41	0.805427	1	PANK2
1	gluconeogenesis (GO:0006094)	GO:0006094	GO_Biological_Process_2018	1/41	0.805427	1	ENO2
1	water-soluble vitamin metabolic process (GO:0006767)	GO:0006767	GO_Biological_Process_2018	2/77	0.808916	1	PANK2;PDXK
1	ERAD pathway (GO:0036503)	GO:0036503	GO_Biological_Process_2018	2/77	0.808916	1	BRSK2;DZIP3
1	cellular response to insulin stimulus (GO:0032869)	GO:0032869	GO_Biological_Process_2018	3/110	0.809276	1	ATP6V1G2;APC;GPLD1
1	regulation of protein modification process (GO:0031399)	GO:0031399	GO_Biological_Process_2018	1/42	0.81305	1	GRM5
1	determination of left/right symmetry (GO:0007368)	GO:0007368	GO_Biological_Process_2018	1/42	0.81305	1	ZIC3
1	cellular response to radiation (GO:0071478)	GO:0071478	GO_Biological_Process_2018	1/42	0.81305	1	RGR
1	negative regulation of protein secretion (GO:0050709)	GO:0050709	GO_Biological_Process_2018	1/42	0.81305	1	OPRM1
1	ceramide metabolic process (GO:0006672)	GO:0006672	GO_Biological_Process_2018	1/42	0.81305	1	ASAH2
1	translesion synthesis (GO:0019985)	GO:0019985	GO_Biological_Process_2018	1/42	0.81305	1	NEXMIF
1	nucleosome organization (GO:0034728)	GO:0034728	GO_Biological_Process_2018	2/79	0.820132	1	HIST3H2A;RNF8
1	activation of cysteine-type endopeptidase activity involved in apoptotic process (GO:0006919)	GO:0006919	GO_Biological_Process_2018	2/79	0.820132	1	MAPT;SNCA
1	regulation of endothelial cell proliferation (GO:0001936)	GO:0001936	GO_Biological_Process_2018	2/79	0.820132	1	NELL2;SCG2
1	regulation of B cell proliferation (GO:0030888)	GO:0030888	GO_Biological_Process_2018	1/43	0.820375	1	CHRNB2
1	negative regulation of protein metabolic process (GO:0051248)	GO:0051248	GO_Biological_Process_2018	1/43	0.820375	1	ADGRB1
1	digestive tract development (GO:0048565)	GO:0048565	GO_Biological_Process_2018	1/43	0.820375	1	ZIC3
1	proteasomal protein catabolic process (GO:0010498)	GO:0010498	GO_Biological_Process_2018	7/237	0.823439	1	TRIM9;BRSK2;APC;BTBD3;HECW1;FBXO45;RNF187
1	sprouting angiogenesis (GO:0002040)	GO:0002040	GO_Biological_Process_2018	1/44	0.827414	1	GPLD1
1	cholesterol transport (GO:0030301)	GO:0030301	GO_Biological_Process_2018	1/44	0.827414	1	ABCA5
1	lymphocyte chemotaxis (GO:0048247)	GO:0048247	GO_Biological_Process_2018	1/44	0.827414	1	CX3CL1
1	amide biosynthetic process (GO:0043604)	GO:0043604	GO_Biological_Process_2018	1/44	0.827414	1	PCSK1
1	hexose biosynthetic process (GO:0019319)	GO:0019319	GO_Biological_Process_2018	1/44	0.827414	1	ENO2
1	positive regulation of macroautophagy (GO:0016239)	GO:0016239	GO_Biological_Process_2018	1/44	0.827414	1	PIP4K2B
1	positive regulation of intracellular transport (GO:0032388)	GO:0032388	GO_Biological_Process_2018	1/44	0.827414	1	TENM1
1	protein N-linked glycosylation via asparagine (GO:0018279)	GO:0018279	GO_Biological_Process_2018	1/44	0.827414	1	ST6GAL2
1	inorganic anion transport (GO:0015698)	GO:0015698	GO_Biological_Process_2018	1/44	0.827414	1	SLC4A10
1	positive regulation of actin filament bundle assembly (GO:0032233)	GO:0032233	GO_Biological_Process_2018	1/44	0.827414	1	PPM1E
1	positive regulation of protein targeting to mitochondrion (GO:1903955)	GO:1903955	GO_Biological_Process_2018	2/81	0.830754	1	GLS2;ELMOD1
1	BMP signaling pathway (GO:0030509)	GO:0030509	GO_Biological_Process_2018	2/81	0.830754	1	NOG;ZCCHC18
1	hexose metabolic process (GO:0019318)	GO:0019318	GO_Biological_Process_2018	1/45	0.834177	1	ALDH5A1
1	nicotinamide nucleotide metabolic process (GO:0046496)	GO:0046496	GO_Biological_Process_2018	1/45	0.834177	1	ENO2
1	peptidyl-asparagine modification (GO:0018196)	GO:0018196	GO_Biological_Process_2018	1/45	0.834177	1	ST6GAL2
1	plasma membrane bounded cell projection assembly (GO:0120031)	GO:0120031	GO_Biological_Process_2018	7/241	0.83604	1	AHI1;EHD3;SNX10;TNIK;VSTM5;C5ORF30;SEPT3
1	sphingolipid metabolic process (GO:0006665)	GO:0006665	GO_Biological_Process_2018	3/116	0.836722	1	B3GALNT1;ASAH2;ELOVL4
1	positive regulation of peptidyl-tyrosine phosphorylation (GO:0050731)	GO:0050731	GO_Biological_Process_2018	3/116	0.836722	1	GRM5;RELN;ERBB4
1	organonitrogen compound biosynthetic process (GO:1901566)	GO:1901566	GO_Biological_Process_2018	5/181	0.840525	1	ACHE;PCSK1;ELOVL4;GLS2;NAT8L
1	protein complex disassembly (GO:0043241)	GO:0043241	GO_Biological_Process_2018	1/46	0.840675	1	APC
1	regulation of G1/S transition of mitotic cell cycle (GO:2000045)	GO:2000045	GO_Biological_Process_2018	1/46	0.840675	1	MYO16
1	negative regulation of protein modification by small protein conjugation or removal (GO:1903321)	GO:1903321	GO_Biological_Process_2018	1/46	0.840675	1	ADGRB1
1	cartilage development (GO:0051216)	GO:0051216	GO_Biological_Process_2018	1/46	0.840675	1	GPLD1
1	pyruvate metabolic process (GO:0006090)	GO:0006090	GO_Biological_Process_2018	1/46	0.840675	1	ENO2
1	aminoglycan biosynthetic process (GO:0006023)	GO:0006023	GO_Biological_Process_2018	1/46	0.840675	1	GPC5
1	negative regulation of autophagy (GO:0010507)	GO:0010507	GO_Biological_Process_2018	1/46	0.840675	1	SNCA
1	regulation of canonical Wnt signaling pathway (GO:0060828)	GO:0060828	GO_Biological_Process_2018	6/213	0.843762	1	AMER3;APC;CTNND2;HECW1;NOG;TMEM198
1	cytosolic transport (GO:0016482)	GO:0016482	GO_Biological_Process_2018	3/118	0.845083	1	EHD3;RAB6B;RAB9B
1	protein modification process (GO:0036211)	GO:0036211	GO_Biological_Process_2018	2/84	0.845628	1	MSRA;FBXO2
1	regulation of mitotic nuclear division (GO:0007088)	GO:0007088	GO_Biological_Process_2018	2/84	0.845628	1	PDXP;CCSAP
1	response to glucose (GO:0009749)	GO:0009749	GO_Biological_Process_2018	1/47	0.846919	1	GPLD1
1	negative regulation of I-kappaB kinase/NF-kappaB signaling (GO:0043124)	GO:0043124	GO_Biological_Process_2018	1/47	0.846919	1	OTUD7A
1	polyol metabolic process (GO:0019751)	GO:0019751	GO_Biological_Process_2018	1/47	0.846919	1	PPIP5K1
1	positive regulation of organelle assembly (GO:1902117)	GO:1902117	GO_Biological_Process_2018	1/47	0.846919	1	PIP4K2B
1	histone H4 acetylation (GO:0043967)	GO:0043967	GO_Biological_Process_2018	1/47	0.846919	1	CHD5
1	inositol phosphate metabolic process (GO:0043647)	GO:0043647	GO_Biological_Process_2018	1/47	0.846919	1	PPIP5K1
1	cellular response to heat (GO:0034605)	GO:0034605	GO_Biological_Process_2018	1/47	0.846919	1	MAPT
1	interstrand cross-link repair (GO:0036297)	GO:0036297	GO_Biological_Process_2018	1/48	0.852918	1	RNF8
1	intrinsic apoptotic signaling pathway in response to DNA damage (GO:0008630)	GO:0008630	GO_Biological_Process_2018	1/48	0.852918	1	CDIP1
1	positive regulation of chemotaxis (GO:0050921)	GO:0050921	GO_Biological_Process_2018	1/48	0.852918	1	NTRK3
1	cellular macromolecule catabolic process (GO:0044265)	GO:0044265	GO_Biological_Process_2018	1/48	0.852918	1	FBXO2
1	cellular response to mechanical stimulus (GO:0071260)	GO:0071260	GO_Biological_Process_2018	1/48	0.852918	1	MAP2K4
1	macromolecular complex assembly (GO:0065003)	GO:0065003	GO_Biological_Process_2018	3/120	0.853069	1	APC;REPS2;ADD2
1	negative regulation of growth (GO:0045926)	GO:0045926	GO_Biological_Process_2018	3/120	0.853069	1	NDRG3;GNG4;ESR2
1	non-recombinational repair (GO:0000726)	GO:0000726	GO_Biological_Process_2018	1/49	0.858683	1	RNF8
1	RNA methylation (GO:0001510)	GO:0001510	GO_Biological_Process_2018	1/49	0.858683	1	FBLL1
1	regulation of reactive oxygen species metabolic process (GO:2000377)	GO:2000377	GO_Biological_Process_2018	1/49	0.858683	1	SNCA
1	establishment of protein localization to mitochondrion (GO:0072655)	GO:0072655	GO_Biological_Process_2018	1/49	0.858683	1	GDAP1
1	positive regulation of response to DNA damage stimulus (GO:2001022)	GO:2001022	GO_Biological_Process_2018	1/49	0.858683	1	RNF8
1	gonad development (GO:0008406)	GO:0008406	GO_Biological_Process_2018	1/49	0.858683	1	FGF8
1	positive regulation of protein complex assembly (GO:0031334)	GO:0031334	GO_Biological_Process_2018	2/88	0.863612	1	TPPP;TTBK1
1	Wnt signaling pathway, planar cell polarity pathway (GO:0060071)	GO:0060071	GO_Biological_Process_2018	2/88	0.863612	1	CELSR2;CELSR3
1	regulation of bone mineralization (GO:0030500)	GO:0030500	GO_Biological_Process_2018	1/50	0.864222	1	NELL1
1	fatty acid oxidation (GO:0019395)	GO:0019395	GO_Biological_Process_2018	1/50	0.864222	1	ABCD2
1	myeloid leukocyte differentiation (GO:0002573)	GO:0002573	GO_Biological_Process_2018	1/50	0.864222	1	SNX10
1	wound healing (GO:0042060)	GO:0042060	GO_Biological_Process_2018	1/50	0.864222	1	NOG
1	negative regulation of protein ubiquitination (GO:0031397)	GO:0031397	GO_Biological_Process_2018	1/50	0.864222	1	ADGRB1
1	negative regulation of viral genome replication (GO:0045071)	GO:0045071	GO_Biological_Process_2018	1/50	0.864222	1	BTBD17
1	fatty acid beta-oxidation (GO:0006635)	GO:0006635	GO_Biological_Process_2018	1/50	0.864222	1	ABCD2
1	double-strand break repair via nonhomologous end joining (GO:0006303)	GO:0006303	GO_Biological_Process_2018	1/50	0.864222	1	RNF8
1	regulation of establishment of planar polarity (GO:0090175)	GO:0090175	GO_Biological_Process_2018	2/89	0.867797	1	CELSR2;CELSR3
1	organic anion transport (GO:0015711)	GO:0015711	GO_Biological_Process_2018	3/124	0.86797	1	SLC4A8;SLC4A10;SLC4A4
1	negative regulation of macromolecule metabolic process (GO:0010605)	GO:0010605	GO_Biological_Process_2018	3/124	0.86797	1	OLFM1;MAPT;TTBK1
1	positive regulation of actin filament polymerization (GO:0030838)	GO:0030838	GO_Biological_Process_2018	1/51	0.869544	1	TENM1
1	regulation of cytokine-mediated signaling pathway (GO:0001959)	GO:0001959	GO_Biological_Process_2018	2/90	0.871865	1	MADD;TRIM44
1	positive regulation of response to external stimulus (GO:0032103)	GO:0032103	GO_Biological_Process_2018	2/90	0.871865	1	CX3CL1;SNCA
1	positive regulation of proteolysis (GO:0045862)	GO:0045862	GO_Biological_Process_2018	1/52	0.874658	1	GPLD1
1	positive regulation of ossification (GO:0045778)	GO:0045778	GO_Biological_Process_2018	1/52	0.874658	1	NELL1
1	regulation of calcium ion transport (GO:0051924)	GO:0051924	GO_Biological_Process_2018	1/52	0.874658	1	CACNA1D
1	triglyceride metabolic process (GO:0006641)	GO:0006641	GO_Biological_Process_2018	1/52	0.874658	1	GPAM
1	cilium organization (GO:0044782)	GO:0044782	GO_Biological_Process_2018	5/192	0.874705	1	AHI1;EHD3;SNX10;C5ORF30;SEPT3
1	positive regulation of protein kinase B signaling (GO:0051897)	GO:0051897	GO_Biological_Process_2018	3/127	0.878255	1	FGF8;RAMP3;ERBB4
1	non-canonical Wnt signaling pathway (GO:0035567)	GO:0035567	GO_Biological_Process_2018	3/127	0.878255	1	GNAO1;CELSR2;CELSR3
1	negative regulation of cellular response to transforming growth factor beta stimulus (GO:1903845)	GO:1903845	GO_Biological_Process_2018	1/53	0.879571	1	MTMR4
1	neutrophil chemotaxis (GO:0030593)	GO:0030593	GO_Biological_Process_2018	1/53	0.879571	1	CX3CL1
1	monocarboxylic acid transport (GO:0015718)	GO:0015718	GO_Biological_Process_2018	1/53	0.879571	1	SLC6A1
1	positive regulation of protein import into nucleus (GO:0042307)	GO:0042307	GO_Biological_Process_2018	1/53	0.879571	1	ERBB4
1	positive regulation of tyrosine phosphorylation of STAT protein (GO:0042531)	GO:0042531	GO_Biological_Process_2018	1/53	0.879571	1	ERBB4
1	positive regulation of cell differentiation (GO:0045597)	GO:0045597	GO_Biological_Process_2018	5/194	0.880203	1	OLFM1;NELL1;FGF8;LMO3;INSM1
1	positive regulation of mitochondrion organization (GO:0010822)	GO:0010822	GO_Biological_Process_2018	3/128	0.881522	1	MLLT11;GLS2;ELMOD1
1	cell morphogenesis involved in differentiation (GO:0000904)	GO:0000904	GO_Biological_Process_2018	1/54	0.884293	1	RELN
1	protein targeting to mitochondrion (GO:0006626)	GO:0006626	GO_Biological_Process_2018	1/54	0.884293	1	GDAP1
1	cellular response to nutrient levels (GO:0031669)	GO:0031669	GO_Biological_Process_2018	1/54	0.884293	1	CARTPT
1	cytoplasmic translation (GO:0002181)	GO:0002181	GO_Biological_Process_2018	1/54	0.884293	1	GSPT2
1	positive regulation of response to stimulus (GO:0048584)	GO:0048584	GO_Biological_Process_2018	1/54	0.884293	1	GPLD1
1	positive regulation of protein phosphorylation (GO:0001934)	GO:0001934	GO_Biological_Process_2018	12/412	0.885672	1	EPHA5;ADCYAP1;TENM1;RAMP3;RELN;GRM4;ERBB4;NTRK3;MMD2;TNIK;KSR2;SNCA
1	proteasome-mediated ubiquitin-dependent protein catabolic process (GO:0043161)	GO:0043161	GO_Biological_Process_2018	8/291	0.886203	1	TRIM9;APC;FBXO2;BTBD3;HECW1;FBXO45;DZIP3;RNF187
1	regulation of protein phosphorylation (GO:0001932)	GO:0001932	GO_Biological_Process_2018	7/261	0.888657	1	SPTBN4;GRM5;ERBB4;NTRK3;PAQR3;TNIK;INSM1
1	negative regulation of transforming growth factor beta receptor signaling pathway (GO:0030512)	GO:0030512	GO_Biological_Process_2018	1/55	0.888829	1	MTMR4
1	long-chain fatty acid metabolic process (GO:0001676)	GO:0001676	GO_Biological_Process_2018	1/55	0.888829	1	ASAH2
1	regulation of RNA splicing (GO:0043484)	GO:0043484	GO_Biological_Process_2018	1/55	0.888829	1	SRRM4
1	Notch signaling pathway (GO:0007219)	GO:0007219	GO_Biological_Process_2018	1/55	0.888829	1	ASCL1
1	DNA-dependent DNA replication (GO:0006261)	GO:0006261	GO_Biological_Process_2018	1/56	0.893188	1	NEXMIF
1	regulation of tumor necrosis factor-mediated signaling pathway (GO:0010803)	GO:0010803	GO_Biological_Process_2018	1/56	0.893188	1	MADD
1	chordate embryonic development (GO:0043009)	GO:0043009	GO_Biological_Process_2018	1/56	0.893188	1	NOG
1	organonitrogen compound catabolic process (GO:1901565)	GO:1901565	GO_Biological_Process_2018	1/56	0.893188	1	TRHDE
1	cellular iron ion homeostasis (GO:0006879)	GO:0006879	GO_Biological_Process_2018	1/56	0.893188	1	ATP13A2
1	autophagosome organization (GO:1905037)	GO:1905037	GO_Biological_Process_2018	1/56	0.893188	1	ATP13A2
1	epithelial cell differentiation (GO:0030855)	GO:0030855	GO_Biological_Process_2018	2/96	0.893942	1	ERBB4;ASCL1
1	mitochondrion organization (GO:0007005)	GO:0007005	GO_Biological_Process_2018	4/167	0.895867	1	ATCAY;AGTPBP1;HAP1;GDAP1
1	IRE1-mediated unfolded protein response (GO:0036498)	GO:0036498	GO_Biological_Process_2018	1/57	0.897376	1	EXTL1
1	cellular respiration (GO:0045333)	GO:0045333	GO_Biological_Process_2018	1/57	0.897376	1	ALDH5A1
1	regulation of cell growth (GO:0001558)	GO:0001558	GO_Biological_Process_2018	5/201	0.89785	1	LGI1;NDRG3;NRG3;GNG4;ESR2
1	phospholipid transport (GO:0015914)	GO:0015914	GO_Biological_Process_2018	1/58	0.9014	1	ATP8A2
1	ubiquitin-dependent ERAD pathway (GO:0030433)	GO:0030433	GO_Biological_Process_2018	1/58	0.9014	1	DZIP3
1	cholesterol homeostasis (GO:0042632)	GO:0042632	GO_Biological_Process_2018	1/58	0.9014	1	DISP3
1	neutrophil migration (GO:1990266)	GO:1990266	GO_Biological_Process_2018	1/58	0.9014	1	CX3CL1
1	sterol homeostasis (GO:0055092)	GO:0055092	GO_Biological_Process_2018	1/58	0.9014	1	DISP3
1	post-Golgi vesicle-mediated transport (GO:0006892)	GO:0006892	GO_Biological_Process_2018	1/58	0.9014	1	AP3B2
1	regulation of MAPK cascade (GO:0043408)	GO:0043408	GO_Biological_Process_2018	5/203	0.90246	1	EPHA5;GRM4;ERBB4;NTRK3;KSR2
1	regulation of protein metabolic process (GO:0051246)	GO:0051246	GO_Biological_Process_2018	1/59	0.905266	1	BTBD3
1	regulation of pathway-restricted SMAD protein phosphorylation (GO:0060393)	GO:0060393	GO_Biological_Process_2018	1/59	0.905266	1	NOG
1	sterol metabolic process (GO:0016125)	GO:0016125	GO_Biological_Process_2018	1/59	0.905266	1	CYP46A1
1	dicarboxylic acid metabolic process (GO:0043648)	GO:0043648	GO_Biological_Process_2018	1/59	0.905266	1	ALDH5A1
1	regulation of lipid metabolic process (GO:0019216)	GO:0019216	GO_Biological_Process_2018	2/100	0.906638	1	DISP3;PANK2
1	positive regulation of transferase activity (GO:0051347)	GO:0051347	GO_Biological_Process_2018	3/137	0.907578	1	EPHA5;ERBB4;NTRK3
1	positive regulation of protein binding (GO:0032092)	GO:0032092	GO_Biological_Process_2018	1/60	0.908981	1	ADD2
1	regulation of stress fiber assembly (GO:0051492)	GO:0051492	GO_Biological_Process_2018	1/60	0.908981	1	PPM1E
1	regulation of signal transduction by p53 class mediator (GO:1901796)	GO:1901796	GO_Biological_Process_2018	3/138	0.910128	1	CDK5;CHD5;CDK5R1
1	response to cytokine (GO:0034097)	GO:0034097	GO_Biological_Process_2018	3/138	0.910128	1	IL1RAPL1;PTPN5;SNCA
1	regulation of cellular ketone metabolic process (GO:0010565)	GO:0010565	GO_Biological_Process_2018	1/61	0.912551	1	PANK2
1	negative regulation of viral life cycle (GO:1903901)	GO:1903901	GO_Biological_Process_2018	1/61	0.912551	1	BTBD17
1	positive regulation of phosphorylation (GO:0042327)	GO:0042327	GO_Biological_Process_2018	5/208	0.913201	1	EPHA5;DSCAM;ERBB4;NTRK3;TNIK
1	protein autophosphorylation (GO:0046777)	GO:0046777	GO_Biological_Process_2018	4/175	0.914886	1	CDKL5;ERBB4;ATP13A2;TNIK
1	response to lipid (GO:0033993)	GO:0033993	GO_Biological_Process_2018	3/140	0.915037	1	PAQR9;ASCL1;SNCA
1	regulation of cellular component organization (GO:0051128)	GO:0051128	GO_Biological_Process_2018	3/140	0.915037	1	NRG3;INSM1;PACSIN1
1	diterpenoid metabolic process (GO:0016101)	GO:0016101	GO_Biological_Process_2018	1/62	0.91598	1	GPC5
1	regulation of actin filament-based process (GO:0032970)	GO:0032970	GO_Biological_Process_2018	1/62	0.91598	1	EPHA5
1	stress-activated MAPK cascade (GO:0051403)	GO:0051403	GO_Biological_Process_2018	1/62	0.91598	1	MAP2K4
1	establishment of protein localization to organelle (GO:0072594)	GO:0072594	GO_Biological_Process_2018	1/62	0.91598	1	TSPAN17
1	modification-dependent protein catabolic process (GO:0019941)	GO:0019941	GO_Biological_Process_2018	3/141	0.917399	1	RNF8;FBXO45;KLHL3
1	carbohydrate homeostasis (GO:0033500)	GO:0033500	GO_Biological_Process_2018	1/63	0.919276	1	VGF
1	iron ion homeostasis (GO:0055072)	GO:0055072	GO_Biological_Process_2018	1/63	0.919276	1	ATP13A2
1	regulation of viral genome replication (GO:0045069)	GO:0045069	GO_Biological_Process_2018	1/63	0.919276	1	BTBD17
1	ubiquitin-dependent protein catabolic process (GO:0006511)	GO:0006511	GO_Biological_Process_2018	9/341	0.920523	1	TRIM9;APC;BTBD3;HECW1;OTUD7A;RNF8;KLHL3;FBXO45;RNF187
1	positive regulation of JAK-STAT cascade (GO:0046427)	GO:0046427	GO_Biological_Process_2018	1/64	0.922442	1	ERBB4
1	cellular response to decreased oxygen levels (GO:0036294)	GO:0036294	GO_Biological_Process_2018	1/64	0.922442	1	KCND2
1	response to endoplasmic reticulum stress (GO:0034976)	GO:0034976	GO_Biological_Process_2018	2/106	0.923041	1	BRSK2;RASGRF1
1	RNA splicing (GO:0008380)	GO:0008380	GO_Biological_Process_2018	2/106	0.923041	1	NOVA1;CELF3
1	ER to Golgi vesicle-mediated transport (GO:0006888)	GO:0006888	GO_Biological_Process_2018	4/180	0.925139	1	NSF;GRIA1;SPTBN4;CNIH3
1	negative regulation of blood vessel morphogenesis (GO:2000181)	GO:2000181	GO_Biological_Process_2018	1/65	0.925484	1	ADGRB1
1	defense response to Gram-positive bacterium (GO:0050830)	GO:0050830	GO_Biological_Process_2018	1/65	0.925484	1	CHGA
1	fatty acid catabolic process (GO:0009062)	GO:0009062	GO_Biological_Process_2018	1/65	0.925484	1	ABCD2
1	regulation of response to external stimulus (GO:0032101)	GO:0032101	GO_Biological_Process_2018	2/107	0.925496	1	GNGT1;OTUD7A
1	negative regulation of response to external stimulus (GO:0032102)	GO:0032102	GO_Biological_Process_2018	2/107	0.925496	1	GRID2;INPP5F
1	positive regulation of sequence-specific DNA binding transcription factor activity (GO:0051091)	GO:0051091	GO_Biological_Process_2018	5/215	0.926488	1	EPHA5;NHLH2;RELN;ZIC2;ESR2
1	intracellular steroid hormone receptor signaling pathway (GO:0030518)	GO:0030518	GO_Biological_Process_2018	1/66	0.928407	1	ESR2
1	negative regulation of epithelial cell proliferation (GO:0050680)	GO:0050680	GO_Biological_Process_2018	1/66	0.928407	1	SCG2
1	protein polyubiquitination (GO:0000209)	GO:0000209	GO_Biological_Process_2018	7/283	0.929389	1	FBXO2;HECW1;RNF8;KLHL3;LONRF2;DZIP3;RNF187
1	negative regulation of signal transduction (GO:0009968)	GO:0009968	GO_Biological_Process_2018	7/283	0.929389	1	EPHA5;ERBB4;NTRK3;SPRY3;MAPK8IP2;SNCA;CBLN1
1	positive regulation of cysteine-type endopeptidase activity involved in apoptotic process (GO:0043280)	GO:0043280	GO_Biological_Process_2018	2/109	0.930187	1	MAPT;SNCA
1	Wnt signaling pathway (GO:0016055)	GO:0016055	GO_Biological_Process_2018	2/109	0.930187	1	APC;CELSR2
1	regulation of Wnt signaling pathway (GO:0030111)	GO:0030111	GO_Biological_Process_2018	2/109	0.930187	1	AMER3;CTNND2
1	positive regulation of gene expression (GO:0010628)	GO:0010628	GO_Biological_Process_2018	23/771	0.931068	1	RAMP3;NTRK3;NOG;ZNF804A;UPF3A;RORB;BTBD8;TTBK1;ESR2;MLLT11;SEC14L2;RIMS2;OLFM1;FGF8;ZIC2;CAMK2N1;ZIC3;ERBB4;TASP1;VSTM2A;YAF2;TRIM44;RNF187
1	negative regulation of protein binding (GO:0032091)	GO:0032091	GO_Biological_Process_2018	1/67	0.931215	1	TTBK1
1	cellular response to UV (GO:0034644)	GO:0034644	GO_Biological_Process_2018	1/67	0.931215	1	HIST3H2A
1	negative regulation of canonical Wnt signaling pathway (GO:0090090)	GO:0090090	GO_Biological_Process_2018	3/148	0.932323	1	APC;HECW1;NOG
1	positive regulation of establishment of protein localization to mitochondrion (GO:1903749)	GO:1903749	GO_Biological_Process_2018	2/110	0.932426	1	GLS2;ELMOD1
1	regulation of epithelial to mesenchymal transition (GO:0010717)	GO:0010717	GO_Biological_Process_2018	1/68	0.933914	1	OLFM1
1	negative regulation of cysteine-type endopeptidase activity involved in apoptotic process (GO:0043154)	GO:0043154	GO_Biological_Process_2018	1/68	0.933914	1	SNCA
1	regulation of actin filament polymerization (GO:0030833)	GO:0030833	GO_Biological_Process_2018	1/68	0.933914	1	TENM1
1	cholesterol metabolic process (GO:0008203)	GO:0008203	GO_Biological_Process_2018	1/68	0.933914	1	CYP46A1
1	protein ubiquitination (GO:0016567)	GO:0016567	GO_Biological_Process_2018	14/506	0.934147	1	FBXO2;KLHL1;RNF8;RNF208;FBXO45;KLHL3;PDZD4;KLHDC8A;BTBD3;HECW1;TSPAN17;LONRF2;DZIP3;RNF187
1	regulation of protein binding (GO:0043393)	GO:0043393	GO_Biological_Process_2018	2/111	0.934597	1	TTBK1;ADD2
1	negative regulation of cell differentiation (GO:0045596)	GO:0045596	GO_Biological_Process_2018	3/150	0.936107	1	ABCA5;NOG;RORB
1	regulation of innate immune response (GO:0045088)	GO:0045088	GO_Biological_Process_2018	1/69	0.936507	1	OTUD7A
1	negative regulation of angiogenesis (GO:0016525)	GO:0016525	GO_Biological_Process_2018	1/69	0.936507	1	ADGRB1
1	nuclear-transcribed mRNA catabolic process, nonsense-mediated decay (GO:0000184)	GO:0000184	GO_Biological_Process_2018	2/112	0.936701	1	UPF3A;GSPT2
1	positive regulation of developmental process (GO:0051094)	GO:0051094	GO_Biological_Process_2018	2/113	0.938742	1	FGF8;INSM1
1	regulation of Notch signaling pathway (GO:0008593)	GO:0008593	GO_Biological_Process_2018	1/70	0.938998	1	TSPAN17
1	vascular endothelial growth factor receptor signaling pathway (GO:0048010)	GO:0048010	GO_Biological_Process_2018	1/70	0.938998	1	NELL2
1	positive regulation of proteasomal ubiquitin-dependent protein catabolic process (GO:0032436)	GO:0032436	GO_Biological_Process_2018	1/70	0.938998	1	LONRF2
1	negative regulation of developmental process (GO:0051093)	GO:0051093	GO_Biological_Process_2018	1/70	0.938998	1	MAPT
1	receptor-mediated endocytosis (GO:0006898)	GO:0006898	GO_Biological_Process_2018	4/188	0.939248	1	RAMP3;INPP5F;LRP1B;SNCA
1	positive regulation of intracellular protein transport (GO:0090316)	GO:0090316	GO_Biological_Process_2018	3/152	0.939695	1	TENM1;GLS2;ELMOD1
1	positive regulation of lymphocyte proliferation (GO:0050671)	GO:0050671	GO_Biological_Process_2018	1/71	0.941391	1	CHRNB2
1	histone acetylation (GO:0016573)	GO:0016573	GO_Biological_Process_2018	1/71	0.941391	1	CHD5
1	positive regulation of growth (GO:0045927)	GO:0045927	GO_Biological_Process_2018	1/71	0.941391	1	LGI1
1	response to insulin (GO:0032868)	GO:0032868	GO_Biological_Process_2018	1/71	0.941391	1	GPLD1
1	post-translational protein modification (GO:0043687)	GO:0043687	GO_Biological_Process_2018	9/357	0.941891	1	RAB3A;VGF;FBXO2;TMEM132A;TULP4;KLHL3;SCG3;SCG2;CHGB
1	regulation of intracellular signal transduction (GO:1902531)	GO:1902531	GO_Biological_Process_2018	11/422	0.943585	1	NLGN1;AKAP11;CDK5;SPHKAP;MCF2;CHN1;ARHGDIG;PIP4K2B;SRGAP3;MAPT;CDK5R1
1	lysosomal transport (GO:0007041)	GO:0007041	GO_Biological_Process_2018	1/72	0.943691	1	EHD3
1	negative regulation of cysteine-type endopeptidase activity (GO:2000117)	GO:2000117	GO_Biological_Process_2018	1/72	0.943691	1	SNCA
1	Rho protein signal transduction (GO:0007266)	GO:0007266	GO_Biological_Process_2018	1/72	0.943691	1	ARHGDIG
1	SCF-dependent proteasomal ubiquitin-dependent protein catabolic process (GO:0031146)	GO:0031146	GO_Biological_Process_2018	1/72	0.943691	1	FBXO2
1	regulation of fat cell differentiation (GO:0045598)	GO:0045598	GO_Biological_Process_2018	1/72	0.943691	1	LMO3
1	chromatin remodeling (GO:0006338)	GO:0006338	GO_Biological_Process_2018	2/116	0.944495	1	ACTL6B;HMG20A
1	transcription-coupled nucleotide-excision repair (GO:0006283)	GO:0006283	GO_Biological_Process_2018	1/73	0.9459	1	HMGN1
1	canonical Wnt signaling pathway (GO:0060070)	GO:0060070	GO_Biological_Process_2018	1/73	0.9459	1	APC
1	positive regulation of proteasomal protein catabolic process (GO:1901800)	GO:1901800	GO_Biological_Process_2018	1/73	0.9459	1	LONRF2
1	cellular response to cytokine stimulus (GO:0071345)	GO:0071345	GO_Biological_Process_2018	12/456	0.94627	1	LRRTM3;FLRT3;LRRTM4;LRTM2;LRRTM1;FLRT1;IL1RAPL1;OPRM1;LRRC4C;PTPN5;CX3CL1;LRRC4B
1	RNA processing (GO:0006396)	GO:0006396	GO_Biological_Process_2018	4/193	0.946792	1	SRRM4;NOVA1;CELF3;ELAVL4
1	regulation of gene expression, epigenetic (GO:0040029)	GO:0040029	GO_Biological_Process_2018	1/74	0.948023	1	DIRAS3
1	glucose homeostasis (GO:0042593)	GO:0042593	GO_Biological_Process_2018	1/74	0.948023	1	CARTPT
1	mRNA 3'-end processing (GO:0031124)	GO:0031124	GO_Biological_Process_2018	1/74	0.948023	1	CPSF4L
1	positive regulation of protein serine/threonine kinase activity (GO:0071902)	GO:0071902	GO_Biological_Process_2018	2/118	0.948041	1	TENM1;SNCA
1	regulation of phosphorylation (GO:0042325)	GO:0042325	GO_Biological_Process_2018	2/119	0.949732	1	GRM5;DSCAM
1	retinoid metabolic process (GO:0001523)	GO:0001523	GO_Biological_Process_2018	1/75	0.950063	1	GPC5
1	regulation of actin cytoskeleton organization (GO:0032956)	GO:0032956	GO_Biological_Process_2018	1/75	0.950063	1	EPHA5
1	regulation of defense response (GO:0031347)	GO:0031347	GO_Biological_Process_2018	1/75	0.950063	1	OTUD7A
1	apoptotic process (GO:0006915)	GO:0006915	GO_Biological_Process_2018	5/231	0.950296	1	ATCAY;CDK5;DCC;CDIP1;NSG1
1	positive regulation of cellular biosynthetic process (GO:0031328)	GO:0031328	GO_Biological_Process_2018	3/159	0.950834	1	UPF3A;GPLD1;SNCA
1	cellular protein modification process (GO:0006464)	GO:0006464	GO_Biological_Process_2018	30/1001	0.951098	1	PTPRT;BRSK1;BRSK2;RAB3A;MAST1;TULP4;PDXP;MTMR4;TTBK1;FUT9;B3GALT1;ZNF862;MAPK4;CHGB;B3GALNT1;CDKL5;PTPRN2;FBXO2;ST8SIA3;TMEM132A;KLHL3;KSR2;MSRA;PRKAR1B;VGF;CDK5;SCG3;TNIK;PTPN5;SCG2
1	DNA replication (GO:0006260)	GO:0006260	GO_Biological_Process_2018	2/120	0.95137	1	ACHE;NEXMIF
1	positive regulation of apoptotic signaling pathway (GO:2001235)	GO:2001235	GO_Biological_Process_2018	1/76	0.952023	1	MLLT11
1	hemopoiesis (GO:0030097)	GO:0030097	GO_Biological_Process_2018	1/76	0.952023	1	KIRREL3
1	response to ionizing radiation (GO:0010212)	GO:0010212	GO_Biological_Process_2018	1/77	0.953906	1	RNF8
1	regulation of gene expression (GO:0010468)	GO:0010468	GO_Biological_Process_2018	31/1037	0.955287	1	RAMP3;ZNF790;IGSF1;ZNF23;RORB;ASCL1;CELSR2;TTBK1;ELAVL2;RIMS2;FGF8;CAMK2N1;ZNHIT3;HMG20A;TRIM44;MAPK4;SRRM4;NTRK3;NOG;ZNF804A;MYT1;SCRT1;ESR2;OLFM1;NELL1;STX1B;ZSCAN26;INSM1;MAPT;VSTM2A;ZNF157
1	positive regulation of translation (GO:0045727)	GO:0045727	GO_Biological_Process_2018	1/78	0.955715	1	UPF3A
1	regulation of cellular response to heat (GO:1900034)	GO:1900034	GO_Biological_Process_2018	1/78	0.955715	1	MAPT
1	regulation of protein kinase B signaling (GO:0051896)	GO:0051896	GO_Biological_Process_2018	3/163	0.956306	1	FGF8;RAMP3;ERBB4
1	positive regulation of protein modification process (GO:0031401)	GO:0031401	GO_Biological_Process_2018	3/163	0.956306	1	ERBB4;NTRK3;TNIK
1	platelet degranulation (GO:0002576)	GO:0002576	GO_Biological_Process_2018	2/124	0.957428	1	STXBP1;SCG3
1	negative regulation of mitotic cell cycle phase transition (GO:1901991)	GO:1901991	GO_Biological_Process_2018	1/79	0.957453	1	MYO16
1	regulation of transforming growth factor beta receptor signaling pathway (GO:0017015)	GO:0017015	GO_Biological_Process_2018	1/79	0.957453	1	MTMR4
1	positive regulation of multicellular organismal process (GO:0051240)	GO:0051240	GO_Biological_Process_2018	4/202	0.958246	1	OLFM1;NLGN1;SGIP1;HAP1
1	regulation of phosphatidylinositol 3-kinase signaling (GO:0014066)	GO:0014066	GO_Biological_Process_2018	1/80	0.959123	1	PIP4K2B
1	regulation of inflammatory response (GO:0050727)	GO:0050727	GO_Biological_Process_2018	3/166	0.96003	1	OTUD7A;CX3CL1;SNCA
1	negative regulation of cell cycle process (GO:0010948)	GO:0010948	GO_Biological_Process_2018	1/81	0.960728	1	YAF2
1	positive regulation of binding (GO:0051099)	GO:0051099	GO_Biological_Process_2018	1/81	0.960728	1	ADD2
1	protein catabolic process (GO:0030163)	GO:0030163	GO_Biological_Process_2018	1/81	0.960728	1	FBXO2
1	regulation of anatomical structure morphogenesis (GO:0022603)	GO:0022603	GO_Biological_Process_2018	1/82	0.96227	1	MAPT
1	negative regulation of NF-kappaB transcription factor activity (GO:0032088)	GO:0032088	GO_Biological_Process_2018	1/82	0.96227	1	TCEAL7
1	positive regulation of DNA metabolic process (GO:0051054)	GO:0051054	GO_Biological_Process_2018	1/82	0.96227	1	RNF8
1	negative regulation of binding (GO:0051100)	GO:0051100	GO_Biological_Process_2018	1/82	0.96227	1	TTBK1
1	positive regulation of cell cycle arrest (GO:0071158)	GO:0071158	GO_Biological_Process_2018	1/82	0.96227	1	INSM1
1	positive regulation of intracellular signal transduction (GO:1902533)	GO:1902533	GO_Biological_Process_2018	12/479	0.965006	1	EPHA5;NLGN1;FGF8;RAMP3;RELN;GRM4;ERBB4;NTRK3;CHD5;GPR61;KSR2;TRIM44
1	regulation of cell cycle G2/M phase transition (GO:1902749)	GO:1902749	GO_Biological_Process_2018	1/84	0.965174	1	KCNH5
1	regulation of cell migration (GO:0030334)	GO:0030334	GO_Biological_Process_2018	7/316	0.966121	1	NAV3;APC;ERBB4;NTRK3;NOG;SRGAP3;CX3CL1
1	regulation of peptidyl-tyrosine phosphorylation (GO:0050730)	GO:0050730	GO_Biological_Process_2018	1/85	0.966541	1	RELN
1	negative regulation of Wnt signaling pathway (GO:0030178)	GO:0030178	GO_Biological_Process_2018	3/174	0.968556	1	APC;HECW1;NOG
1	peptide biosynthetic process (GO:0043043)	GO:0043043	GO_Biological_Process_2018	3/174	0.968556	1	PCSK1;GGT7;GSPT2
1	positive regulation of cellular process (GO:0048522)	GO:0048522	GO_Biological_Process_2018	13/519	0.96998	1	LGI1;RAMP3;NTRK3;AMIGO1;HTR1A;FGF8;APC;ERBB4;GPRIN1;INSM1;PRODH;GPLD1;RNF187
1	regulation of proteasomal ubiquitin-dependent protein catabolic process (GO:0032434)	GO:0032434	GO_Biological_Process_2018	1/88	0.97033	1	LONRF2
1	negative regulation of translation (GO:0017148)	GO:0017148	GO_Biological_Process_2018	1/88	0.97033	1	NANOS3
1	mitochondrial transport (GO:0006839)	GO:0006839	GO_Biological_Process_2018	2/135	0.970583	1	SLC25A27;GDAP1
1	cell-matrix adhesion (GO:0007160)	GO:0007160	GO_Biological_Process_2018	1/90	0.972615	1	PPFIA2
1	regulation of JNK cascade (GO:0046328)	GO:0046328	GO_Biological_Process_2018	1/90	0.972615	1	MAPK8IP2
1	positive regulation of cell motility (GO:2000147)	GO:2000147	GO_Biological_Process_2018	3/179	0.97298	1	APC;SPOCK2;NTRK3
1	proteolysis (GO:0006508)	GO:0006508	GO_Biological_Process_2018	6/291	0.973179	1	PCSK2;PCSK1;MMP24;FBXO2;TASP1;TRHDE
1	lipid transport (GO:0006869)	GO:0006869	GO_Biological_Process_2018	1/91	0.97369	1	ABCA5
1	positive regulation of cellular protein metabolic process (GO:0032270)	GO:0032270	GO_Biological_Process_2018	1/91	0.97369	1	UPF3A
1	cell cycle G1/S phase transition (GO:0044843)	GO:0044843	GO_Biological_Process_2018	1/92	0.974723	1	BCAT1
1	regulation of cysteine-type endopeptidase activity involved in apoptotic process (GO:0043281)	GO:0043281	GO_Biological_Process_2018	1/93	0.975716	1	SNCA
1	proteolysis involved in cellular protein catabolic process (GO:0051603)	GO:0051603	GO_Biological_Process_2018	1/93	0.975716	1	OTUD7A
1	respiratory electron transport chain (GO:0022904)	GO:0022904	GO_Biological_Process_2018	1/94	0.97667	1	ALDH5A1
1	positive regulation of nucleic acid-templated transcription (GO:1903508)	GO:1903508	GO_Biological_Process_2018	12/502	0.977689	1	MLLT11;SEC14L2;ZIC2;ZIC3;ERBB4;TASP1;RORB;BTBD8;YAF2;TRIM44;ESR2;RNF187
1	endocytosis (GO:0006897)	GO:0006897	GO_Biological_Process_2018	5/263	0.978229	1	DNER;SNX10;SYP;LRP1B;LRP12
1	transmembrane receptor protein serine/threonine kinase signaling pathway (GO:0007178)	GO:0007178	GO_Biological_Process_2018	2/144	0.978341	1	NOG;ZCCHC18
1	translational termination (GO:0006415)	GO:0006415	GO_Biological_Process_2018	1/96	0.978467	1	GSPT2
1	ciliary basal body-plasma membrane docking (GO:0097711)	GO:0097711	GO_Biological_Process_2018	1/96	0.978467	1	AHI1
1	response to tumor necrosis factor (GO:0034612)	GO:0034612	GO_Biological_Process_2018	1/97	0.979313	1	CX3CL1
1	histone modification (GO:0016570)	GO:0016570	GO_Biological_Process_2018	1/98	0.980126	1	USP51
1	response to UV (GO:0009411)	GO:0009411	GO_Biological_Process_2018	1/98	0.980126	1	BRSK1
1	response to molecule of bacterial origin (GO:0002237)	GO:0002237	GO_Biological_Process_2018	1/98	0.980126	1	SNCA
1	extracellular matrix organization (GO:0030198)	GO:0030198	GO_Biological_Process_2018	4/229	0.980344	1	FAM234B;NCAN;SPOCK2;TNR
1	steroid metabolic process (GO:0008202)	GO:0008202	GO_Biological_Process_2018	1/99	0.980906	1	CYP46A1
1	regulation of programmed cell death (GO:0043067)	GO:0043067	GO_Biological_Process_2018	5/268	0.980951	1	MAP2K4;CDK5;GLS2;MADD;TNIK
1	RNA metabolic process (GO:0016070)	GO:0016070	GO_Biological_Process_2018	3/191	0.981312	1	PCBP3;NOVA1;ELAVL4
1	regulation of protein ubiquitination (GO:0031396)	GO:0031396	GO_Biological_Process_2018	1/101	0.982377	1	ADGRB1
1	detection of chemical stimulus involved in sensory perception (GO:0050907)	GO:0050907	GO_Biological_Process_2018	1/102	0.98307	1	OR7C2
1	protein stabilization (GO:0050821)	GO:0050821	GO_Biological_Process_2018	2/152	0.983543	1	ATP1B2;TRIM44
1	protein import into nucleus (GO:0006606)	GO:0006606	GO_Biological_Process_2018	1/103	0.983735	1	NCKIPSD
1	phagocytosis, engulfment (GO:0006911)	GO:0006911	GO_Biological_Process_2018	1/104	0.984374	1	ADGRB1
1	G1/S transition of mitotic cell cycle (GO:0000082)	GO:0000082	GO_Biological_Process_2018	1/105	0.984988	1	BCAT1
1	cellular response to starvation (GO:0009267)	GO:0009267	GO_Biological_Process_2018	1/107	0.986145	1	CARTPT
1	regulation of protein activation cascade (GO:2000257)	GO:2000257	GO_Biological_Process_2018	1/108	0.98669	1	SUSD4
1	nucleotide-excision repair (GO:0006289)	GO:0006289	GO_Biological_Process_2018	1/108	0.98669	1	HMGN1
1	regulation of complement activation (GO:0030449)	GO:0030449	GO_Biological_Process_2018	1/109	0.987213	1	SUSD4
1	transcription initiation from RNA polymerase II promoter (GO:0006367)	GO:0006367	GO_Biological_Process_2018	2/160	0.987523	1	RORB;ESR2
1	macroautophagy (GO:0016236)	GO:0016236	GO_Biological_Process_2018	1/110	0.987715	1	ATP13A2
1	negative regulation of cytokine production (GO:0001818)	GO:0001818	GO_Biological_Process_2018	1/110	0.987715	1	NAV3
1	regulation of cellular macromolecule biosynthetic process (GO:2000112)	GO:2000112	GO_Biological_Process_2018	15/631	0.987964	1	ZNF790;IGSF1;NANOS3;ZNF23;RORB;MYT1;CELSR2;SCRT1;ESR2;ELAVL2;GRM5;ZNHIT3;ZSCAN26;HMG20A;ZNF157
1	protein modification by small protein conjugation (GO:0032446)	GO:0032446	GO_Biological_Process_2018	8/398	0.988878	1	PDZD4;KLHDC8A;FBXO2;HECW1;TSPAN17;KLHL1;FBXO45;KLHL3
1	cilium assembly (GO:0060271)	GO:0060271	GO_Biological_Process_2018	5/288	0.988958	1	AHI1;EHD3;SNX10;C5ORF30;SEPT3
1	positive regulation of canonical Wnt signaling pathway (GO:0090263)	GO:0090263	GO_Biological_Process_2018	1/113	0.989108	1	TMEM198
1	regulation of humoral immune response (GO:0002920)	GO:0002920	GO_Biological_Process_2018	1/113	0.989108	1	SUSD4
1	regulation of immune effector process (GO:0002697)	GO:0002697	GO_Biological_Process_2018	1/114	0.989536	1	SUSD4
1	epithelium development (GO:0060429)	GO:0060429	GO_Biological_Process_2018	1/115	0.989947	1	AHI1
1	cellular response to interferon-gamma (GO:0071346)	GO:0071346	GO_Biological_Process_2018	1/116	0.990343	1	CX3CL1
1	regulation of translation (GO:0006417)	GO:0006417	GO_Biological_Process_2018	3/213	0.990643	1	GRM5;NANOS3;UPF3A
[truncated: 79,343 more rows]

## Sheet: Comparison to Summers et al
Cluster name	Summers cluster name	GeneRatio	BgRatio	pvalue	p.adjust	qvalue	geneID
1_Brain neurotransmission	004_CNS	493/684	1358/12669	0	0	0	ENSSSCG00000000026/ENSSSCG00000000040/ENSSSCG00000000092/ENSSSCG00000000131/ENSSSCG00000000216/ENSSSCG00000000228/ENSSSCG00000000439/ENSSSCG00000000515/ENSSSCG00000000516/ENSSSCG00000000614/ENSSSCG00000000619/ENSSSCG00000000672/ENSSSCG00000000680/ENSSSCG00000000703/ENSSSCG00000000748/ENSSSCG00000000781/ENSSSCG00000000802/ENSSSCG00000000807/ENSSSCG00000000882/ENSSSCG00000000900/ENSSSCG00000000936/…
9_Testis spermatogenesis	003_Testis only	331/388	1064/12669	2.068798466355e-312	3.3100775461683e-311	3.0487556346287e-311	ENSSSCG00000000057/ENSSSCG00000000589/ENSSSCG00000000924/ENSSSCG00000001555/ENSSSCG00000001574/ENSSSCG00000001576/ENSSSCG00000001698/ENSSSCG00000001738/ENSSSCG00000001879/ENSSSCG00000002326/ENSSSCG00000002391/ENSSSCG00000002462/ENSSSCG00000002781/ENSSSCG00000002839/ENSSSCG00000002862/ENSSSCG00000002944/ENSSSCG00000002986/ENSSSCG00000003131/ENSSSCG00000003191/ENSSSCG00000003717/ENSSSCG00000003958/…
51_Liver and kidney	009_Liver > mixture of tissues	183/265	382/12669	4.63185e-232	9.26369e-231	7.801e-231	ENSSSCG00000000046/ENSSSCG00000000398/ENSSSCG00000000415/ENSSSCG00000000442/ENSSSCG00000000577/ENSSSCG00000000856/ENSSSCG00000000893/ENSSSCG00000001411/ENSSSCG00000001823/ENSSSCG00000001901/ENSSSCG00000002008/ENSSSCG00000002313/ENSSSCG00000002396/ENSSSCG00000002475/ENSSSCG00000002479/ENSSSCG00000002481/ENSSSCG00000002483/ENSSSCG00000002487/ENSSSCG00000002515/ENSSSCG00000002736/ENSSSCG00000002749/…
3_Brain cellular structure	004_CNS	338/581	1358/12669	1.19722e-185	4.90861e-184	4.66286e-184	ENSSSCG00000000206/ENSSSCG00000000531/ENSSSCG00000000601/ENSSSCG00000000716/ENSSSCG00000000717/ENSSSCG00000000779/ENSSSCG00000000789/ENSSSCG00000000873/ENSSSCG00000000978/ENSSSCG00000001247/ENSSSCG00000001248/ENSSSCG00000001750/ENSSSCG00000001795/ENSSSCG00000001887/ENSSSCG00000001964/ENSSSCG00000002025/ENSSSCG00000002379/ENSSSCG00000002423/ENSSSCG00000002916/ENSSSCG00000002921/ENSSSCG00000002933/…
44_Housekeeping	001_Digestive tract, CNS > immune > others	418/771	1787/12669	2.35181e-165	1.1759e-163	1.08926e-163	ENSSSCG00000000871/ENSSSCG00000002081/ENSSSCG00000003012/ENSSSCG00000003277/ENSSSCG00000003303/ENSSSCG00000003324/ENSSSCG00000003390/ENSSSCG00000004212/ENSSSCG00000004422/ENSSSCG00000004594/ENSSSCG00000004786/ENSSSCG00000006870/ENSSSCG00000009126/ENSSSCG00000009429/ENSSSCG00000009952/ENSSSCG00000010171/ENSSSCG00000010548/ENSSSCG00000010571/ENSSSCG00000011182/ENSSSCG00000011797/ENSSSCG00000012622/…
73_Housekeeping cell cycle	012_Fetal thymus, cell lines > immune, ovary > digestive tract, adipose, kidney	121/245	266/12669	7.03948e-146	1.47829e-144	1.1856e-144	ENSSSCG00000000002/ENSSSCG00000000217/ENSSSCG00000000265/ENSSSCG00000000859/ENSSSCG00000000887/ENSSSCG00000000950/ENSSSCG00000001392/ENSSSCG00000002506/ENSSSCG00000002768/ENSSSCG00000002849/ENSSSCG00000003485/ENSSSCG00000003861/ENSSSCG00000003888/ENSSSCG00000003931/ENSSSCG00000003949/ENSSSCG00000004105/ENSSSCG00000004344/ENSSSCG00000004466/ENSSSCG00000004554/ENSSSCG00000004588/ENSSSCG00000004782/…
66_Housekeeping mRNA	002_Ovary (some) > immune, kidney, adipose > liver, muscle, adipose	519/1599	1408/12669	2.60581e-140	1.27685e-138	1.12461e-138	ENSSSCG00000001820/ENSSSCG00000005303/ENSSSCG00000013722/ENSSSCG00000026939/ENSSSCG00000029776/ENSSSCG00000005909/ENSSSCG00000011783/ENSSSCG00000036350/ENSSSCG00000039719/ENSSSCG00000000697/ENSSSCG00000002804/ENSSSCG00000017346/ENSSSCG00000022107/ENSSSCG00000032062/ENSSSCG00000032655/ENSSSCG00000035082/ENSSSCG00000039321/ENSSSCG00000001376/ENSSSCG00000001400/ENSSSCG00000002023/ENSSSCG00000007963/…
79_Lymphoid myeloid	006_Spleen > lung, peripheral blood > lymph nodes, thymus, tonsil, macrophages	134/203	559/12669	2.46915e-135	4.44447e-134	3.37883e-134	ENSSSCG00000000130/ENSSSCG00000000136/ENSSSCG00000000137/ENSSSCG00000000223/ENSSSCG00000000295/ENSSSCG00000000639/ENSSSCG00000000657/ENSSSCG00000001439/ENSSSCG00000001572/ENSSSCG00000001703/ENSSSCG00000001900/ENSSSCG00000002688/ENSSSCG00000002918/ENSSSCG00000002962/ENSSSCG00000003231/ENSSSCG00000003278/ENSSSCG00000003524/ENSSSCG00000004202/ENSSSCG00000004411/ENSSSCG00000004779/ENSSSCG00000005240/…
13_Testis sperm	003_Testis only	128/144	1064/12669	2.63608e-121	2.10886e-120	1.66489e-120	ENSSSCG00000000132/ENSSSCG00000000740/ENSSSCG00000000820/ENSSSCG00000001001/ENSSSCG00000001105/ENSSSCG00000001633/ENSSSCG00000001736/ENSSSCG00000001915/ENSSSCG00000001926/ENSSSCG00000002013/ENSSSCG00000002129/ENSSSCG00000002284/ENSSSCG00000002286/ENSSSCG00000002322/ENSSSCG00000002747/ENSSSCG00000002809/ENSSSCG00000002888/ENSSSCG00000002957/ENSSSCG00000003066/ENSSSCG00000003219/ENSSSCG00000003357/…
10_Housekeeping transcription	001_Digestive tract, CNS > immune > others	475/1213	1787/12669	1.35088e-117	6.34915e-116	5.40353e-116	ENSSSCG00000000512/ENSSSCG00000000570/ENSSSCG00000000583/ENSSSCG00000000723/ENSSSCG00000001201/ENSSSCG00000001966/ENSSSCG00000001972/ENSSSCG00000002411/ENSSSCG00000002846/ENSSSCG00000002930/ENSSSCG00000003071/ENSSSCG00000003792/ENSSSCG00000003816/ENSSSCG00000004076/ENSSSCG00000004140/ENSSSCG00000004262/ENSSSCG00000004272/ENSSSCG00000004276/ENSSSCG00000004293/ENSSSCG00000004306/ENSSSCG00000004324/…
19_Housekeeping mitochondrial	020_Heart > muscle > kidney, mixture of tissues > digestive tract > liver, lung, immune	97/466	132/12669	9.02936e-113	3.06998e-111	2.2811e-111	ENSSSCG00000000045/ENSSSCG00000000064/ENSSSCG00000000405/ENSSSCG00000000719/ENSSSCG00000000886/ENSSSCG00000000905/ENSSSCG00000001862/ENSSSCG00000002449/ENSSSCG00000002550/ENSSSCG00000002907/ENSSSCG00000003261/ENSSSCG00000003434/ENSSSCG00000003903/ENSSSCG00000004373/ENSSSCG00000004499/ENSSSCG00000005528/ENSSSCG00000005678/ENSSSCG00000005976/ENSSSCG00000006166/ENSSSCG00000007173/ENSSSCG00000007308/…
57_Skin	015_Ear >>> adipose (some)	56/72	162/12669	7.70314e-96	8.47346e-95	6.48686e-95	ENSSSCG00000000235/ENSSSCG00000000236/ENSSSCG00000000239/ENSSSCG00000000247/ENSSSCG00000000249/ENSSSCG00000000250/ENSSSCG00000000279/ENSSSCG00000003333/ENSSSCG00000004712/ENSSSCG00000006609/ENSSSCG00000012381/ENSSSCG00000017437/ENSSSCG00000017438/ENSSSCG00000017439/ENSSSCG00000017441/ENSSSCG00000017450/ENSSSCG00000017461/ENSSSCG00000017464/ENSSSCG00000020740/ENSSSCG00000021668/ENSSSCG00000021755/…
70_Housekeeping	002_Ovary (some) > immune, kidney, adipose > liver, muscle, adipose	197/357	1408/12669	4.00278e-96	1.32092e-94	1.26404e-94	ENSSSCG00000000034/ENSSSCG00000000141/ENSSSCG00000000661/ENSSSCG00000000955/ENSSSCG00000000965/ENSSSCG00000001010/ENSSSCG00000001346/ENSSSCG00000001402/ENSSSCG00000001413/ENSSSCG00000001474/ENSSSCG00000002650/ENSSSCG00000002670/ENSSSCG00000002753/ENSSSCG00000002771/ENSSSCG00000003136/ENSSSCG00000003144/ENSSSCG00000003169/ENSSSCG00000003211/ENSSSCG00000003268/ENSSSCG00000003334/ENSSSCG00000003384/…
72_Digestive and respiratory defense	050_Duodenum > other intestine, spleen, alveolar macrophages	42/75	46/12669	2.39075e-95	3.58613e-94	2.26493e-94	ENSSSCG00000029239/ENSSSCG00000031037/ENSSSCG00000031248/ENSSSCG00000031282/ENSSSCG00000031364/ENSSSCG00000031502/ENSSSCG00000031848/ENSSSCG00000032147/ENSSSCG00000032163/ENSSSCG00000032419/ENSSSCG00000032582/ENSSSCG00000032679/ENSSSCG00000032700/ENSSSCG00000033381/ENSSSCG00000033640/ENSSSCG00000033797/ENSSSCG00000034215/ENSSSCG00000034426/ENSSSCG00000034842/ENSSSCG00000034961/ENSSSCG00000035017/…
46_Skeletal muscle contraction	011_Muscle >> heart, mixture of tissues	64/84	292/12669	8.12548e-90	1.13757e-88	1.02638e-88	ENSSSCG00000000499/ENSSSCG00000000773/ENSSSCG00000000866/ENSSSCG00000002140/ENSSSCG00000003159/ENSSSCG00000003218/ENSSSCG00000003812/ENSSSCG00000004255/ENSSSCG00000004728/ENSSSCG00000006174/ENSSSCG00000006390/ENSSSCG00000006556/ENSSSCG00000006631/ENSSSCG00000006725/ENSSSCG00000006754/ENSSSCG00000006829/ENSSSCG00000007231/ENSSSCG00000007424/ENSSSCG00000007744/ENSSSCG00000007757/ENSSSCG00000007799/…
23_Cilium structure	003_Testis only	158/306	1064/12669	9.83193e-90	2.75294e-88	2.58735e-88	ENSSSCG00000000028/ENSSSCG00000000179/ENSSSCG00000000934/ENSSSCG00000002390/ENSSSCG00000002400/ENSSSCG00000002767/ENSSSCG00000002803/ENSSSCG00000003503/ENSSSCG00000003508/ENSSSCG00000003541/ENSSSCG00000003954/ENSSSCG00000004023/ENSSSCG00000004302/ENSSSCG00000004413/ENSSSCG00000004601/ENSSSCG00000005952/ENSSSCG00000006069/ENSSSCG00000006204/ENSSSCG00000007236/ENSSSCG00000008186/ENSSSCG00000008983/…
50_Muscle contraction	011_Muscle >> heart, mixture of tissues	73/133	292/12669	2.71402e-86	4.88523e-85	3.9996e-85	ENSSSCG00000001487/ENSSSCG00000001806/ENSSSCG00000002007/ENSSSCG00000002467/ENSSSCG00000003156/ENSSSCG00000003693/ENSSSCG00000004143/ENSSSCG00000004367/ENSSSCG00000006303/ENSSSCG00000006311/ENSSSCG00000006635/ENSSSCG00000006867/ENSSSCG00000007949/ENSSSCG00000008150/ENSSSCG00000008200/ENSSSCG00000008215/ENSSSCG00000008806/ENSSSCG00000009281/ENSSSCG00000009957/ENSSSCG00000010144/ENSSSCG00000010190/…
2_Brain neurotransmission	004_CNS	179/392	1358/12669	2.42935e-72	9.96032e-71	8.95023e-71	ENSSSCG00000000730/ENSSSCG00000000853/ENSSSCG00000001242/ENSSSCG00000001490/ENSSSCG00000001582/ENSSSCG00000001836/ENSSSCG00000001938/ENSSSCG00000002011/ENSSSCG00000002262/ENSSSCG00000002329/ENSSSCG00000002764/ENSSSCG00000003170/ENSSSCG00000003222/ENSSSCG00000003256/ENSSSCG00000003377/ENSSSCG00000003737/ENSSSCG00000003777/ENSSSCG00000003793/ENSSSCG00000004113/ENSSSCG00000004281/ENSSSCG00000004336/…
78_Lymphoid T cells	017_Fetal thymus >>> immune system, blood	58/186	148/12669	7.36954e-70	1.69499e-68	1.47391e-68	ENSSSCG00000000080/ENSSSCG00000000370/ENSSSCG00000000687/ENSSSCG00000000705/ENSSSCG00000002084/ENSSSCG00000002099/ENSSSCG00000002507/ENSSSCG00000003608/ENSSSCG00000004167/ENSSSCG00000005312/ENSSSCG00000006235/ENSSSCG00000006736/ENSSSCG00000006902/ENSSSCG00000007656/ENSSSCG00000007800/ENSSSCG00000007956/ENSSSCG00000008193/ENSSSCG00000008217/ENSSSCG00000008794/ENSSSCG00000010077/ENSSSCG00000012619/…
81_Vasculature and connective tissue	018_Adipose only	56/181	155/12669	1.05033e-65	2.62582e-64	2.32177e-64	ENSSSCG00000000151/ENSSSCG00000000757/ENSSSCG00000001844/ENSSSCG00000003018/ENSSSCG00000003762/ENSSSCG00000006533/ENSSSCG00000006572/ENSSSCG00000007019/ENSSSCG00000007710/ENSSSCG00000008237/ENSSSCG00000008624/ENSSSCG00000009789/ENSSSCG00000010992/ENSSSCG00000011250/ENSSSCG00000011299/ENSSSCG00000011557/ENSSSCG00000011695/ENSSSCG00000012138/ENSSSCG00000012841/ENSSSCG00000013056/ENSSSCG00000013512/…
81_Vasculature and connective tissue	010_Lung >>> adipose, mixture of tissues	67/181	286/12669	7.08511e-65	8.85639e-64	7.83092e-64	ENSSSCG00000000232/ENSSSCG00000000504/ENSSSCG00000000649/ENSSSCG00000000712/ENSSSCG00000001440/ENSSSCG00000001725/ENSSSCG00000002788/ENSSSCG00000002872/ENSSSCG00000003513/ENSSSCG00000003950/ENSSSCG00000004755/ENSSSCG00000005122/ENSSSCG00000005625/ENSSSCG00000005828/ENSSSCG00000006463/ENSSSCG00000006547/ENSSSCG00000007115/ENSSSCG00000007116/ENSSSCG00000007147/ENSSSCG00000007239/ENSSSCG00000008021/…
29_Male tissue bacterial defense	024_Epididymis	36/59	99/12669	1.27652e-63	2.04244e-62	1.74682e-62	ENSSSCG00000003699/ENSSSCG00000001213/ENSSSCG00000001743/ENSSSCG00000002131/ENSSSCG00000002978/ENSSSCG00000003053/ENSSSCG00000005834/ENSSSCG00000007215/ENSSSCG00000007216/ENSSSCG00000007218/ENSSSCG00000007224/ENSSSCG00000007407/ENSSSCG00000007408/ENSSSCG00000013340/ENSSSCG00000015221/ENSSSCG00000015377/ENSSSCG00000021963/ENSSSCG00000022995/ENSSSCG00000026386/ENSSSCG00000026659/ENSSSCG00000029121/…
77_Housekeeping defense	006_Spleen > lung, peripheral blood > lymph nodes, thymus, tonsil, macrophages	82/181	559/12669	3.37636e-63	8.44089e-62	7.46352e-62	ENSSSCG00000001229/ENSSSCG00000001453/ENSSSCG00000001455/ENSSSCG00000001456/ENSSSCG00000001457/ENSSSCG00000001463/ENSSSCG00000001469/ENSSSCG00000001470/ENSSSCG00000001472/ENSSSCG00000001507/ENSSSCG00000001516/ENSSSCG00000002006/ENSSSCG00000002960/ENSSSCG00000004125/ENSSSCG00000004144/ENSSSCG00000004687/ENSSSCG00000005095/ENSSSCG00000005480/ENSSSCG00000005620/ENSSSCG00000006418/ENSSSCG00000006776/…
59_Squamous epithelium	015_Ear >>> adipose (some)	39/61	162/12669	1.89565e-60	2.46434e-59	1.99542e-59	ENSSSCG00000000251/ENSSSCG00000001559/ENSSSCG00000002882/ENSSSCG00000002883/ENSSSCG00000003391/ENSSSCG00000003482/ENSSSCG00000003726/ENSSSCG00000006595/ENSSSCG00000006598/ENSSSCG00000006599/ENSSSCG00000006614/ENSSSCG00000009616/ENSSSCG00000010967/ENSSSCG00000011812/ENSSSCG00000013835/ENSSSCG00000014422/ENSSSCG00000017490/ENSSSCG00000017980/ENSSSCG00000020694/ENSSSCG00000022089/ENSSSCG00000022269/…
68_Housekeeping protein processing	037_Digestive tract, spleen, ovary > adipose, lung, blood > muscle, heart, liver, kidney	42/222	68/12669	8.78028e-58	2.80969e-56	2.40302e-56	ENSSSCG00000001502/ENSSSCG00000001543/ENSSSCG00000003042/ENSSSCG00000003930/ENSSSCG00000004177/ENSSSCG00000004489/ENSSSCG00000004945/ENSSSCG00000004970/ENSSSCG00000006899/ENSSSCG00000008170/ENSSSCG00000009019/ENSSSCG00000011272/ENSSSCG00000011952/ENSSSCG00000012405/ENSSSCG00000012784/ENSSSCG00000013889/ENSSSCG00000014071/ENSSSCG00000014075/ENSSSCG00000014569/ENSSSCG00000016128/ENSSSCG00000017509/…
64_Gastrointestinal	019_Large intestine > small intestine	48/175	140/12669	1.66869e-55	4.67232e-54	4.03998e-54	ENSSSCG00000000718/ENSSSCG00000001236/ENSSSCG00000003011/ENSSSCG00000003047/ENSSSCG00000003064/ENSSSCG00000003969/ENSSSCG00000003970/ENSSSCG00000005375/ENSSSCG00000006106/ENSSSCG00000008214/ENSSSCG00000008334/ENSSSCG00000009317/ENSSSCG00000011037/ENSSSCG00000011186/ENSSSCG00000011734/ENSSSCG00000011875/ENSSSCG00000011962/ENSSSCG00000012363/ENSSSCG00000013530/ENSSSCG00000013973/ENSSSCG00000014066/…
44_Housekeeping	029_Hippocampus (fetal) >oocyte > random samples	65/771	101/12669	2.78739e-54	6.96848e-53	6.45501e-53	ENSSSCG00000002218/ENSSSCG00000014079/ENSSSCG00000017696/ENSSSCG00000024477/ENSSSCG00000030850/ENSSSCG00000031093/ENSSSCG00000032555/ENSSSCG00000033364/ENSSSCG00000037217/ENSSSCG00000039066/ENSSSCG00000040009/ENSSSCG00000004891/ENSSSCG00000005962/ENSSSCG00000031466/ENSSSCG00000032624/ENSSSCG00000032920/ENSSSCG00000033048/ENSSSCG00000033101/ENSSSCG00000033328/ENSSSCG00000033817/ENSSSCG00000034560/…
63_Small intestine	027_Ileum >>> other digestive tract	29/53	85/12669	3.01469e-51	3.61763e-50	2.85602e-50	ENSSSCG00000001447/ENSSSCG00000001724/ENSSSCG00000009497/ENSSSCG00000010252/ENSSSCG00000011735/ENSSSCG00000014561/ENSSSCG00000017037/ENSSSCG00000022261/ENSSSCG00000023546/ENSSSCG00000025071/ENSSSCG00000027921/ENSSSCG00000031177/ENSSSCG00000031553/ENSSSCG00000031992/ENSSSCG00000032588/ENSSSCG00000032990/ENSSSCG00000033181/ENSSSCG00000033414/ENSSSCG00000033716/ENSSSCG00000037259/ENSSSCG00000038067/…
39_Kidney transport	008_Kidney >> liver, ovary (two), mixture of tissues	44/61	454/12669	9.51543e-51	1.52247e-49	1.40227e-49	ENSSSCG00000000212/ENSSSCG00000001746/ENSSSCG00000004040/ENSSSCG00000004357/ENSSSCG00000004491/ENSSSCG00000004659/ENSSSCG00000006147/ENSSSCG00000006148/ENSSSCG00000007859/ENSSSCG00000010556/ENSSSCG00000010725/ENSSSCG00000011030/ENSSSCG00000012774/ENSSSCG00000012993/ENSSSCG00000013025/ENSSSCG00000014067/ENSSSCG00000014275/ENSSSCG00000014363/ENSSSCG00000015084/ENSSSCG00000015236/ENSSSCG00000015526/…
74_Extracellular matrix	013_Mesenchymal cells > adipose, muscle (some), ovary, lung	57/218	240/12669	7.98391e-50	2.55485e-48	2.01699e-48	ENSSSCG00000000107/ENSSSCG00000000108/ENSSSCG00000000423/ENSSSCG00000000681/ENSSSCG00000001914/ENSSSCG00000001917/ENSSSCG00000002385/ENSSSCG00000002829/ENSSSCG00000003554/ENSSSCG00000003846/ENSSSCG00000003926/ENSSSCG00000004012/ENSSSCG00000004458/ENSSSCG00000005533/ENSSSCG00000005650/ENSSSCG00000006521/ENSSSCG00000006524/ENSSSCG00000006550/ENSSSCG00000006564/ENSSSCG00000006689/ENSSSCG00000006812/…
77_Housekeeping defense	047_BMDM after LPS, some spleen, some lung > blood, some adipose, some ovary > diggestive tract	30/181	43/12669	1.1349e-46	1.41863e-45	1.25436e-45	ENSSSCG00000000774/ENSSSCG00000001341/ENSSSCG00000002004/ENSSSCG00000003763/ENSSSCG00000007508/ENSSSCG00000008647/ENSSSCG00000008648/ENSSSCG00000009720/ENSSSCG00000009881/ENSSSCG00000011239/ENSSSCG00000011393/ENSSSCG00000012076/ENSSSCG00000014565/ENSSSCG00000014780/ENSSSCG00000015897/ENSSSCG00000017146/ENSSSCG00000017416/ENSSSCG00000017754/ENSSSCG00000021712/ENSSSCG00000022011/ENSSSCG00000023178/…
76_Housekeeping regulation	013_Mesenchymal cells > adipose, muscle (some), ovary, lung	57/283	240/12669	6.55338e-43	2.49028e-41	2.13847e-41	ENSSSCG00000000258/ENSSSCG00000000411/ENSSSCG00000000916/ENSSSCG00000001765/ENSSSCG00000001875/ENSSSCG00000001986/ENSSSCG00000002039/ENSSSCG00000002669/ENSSSCG00000003351/ENSSSCG00000003603/ENSSSCG00000005608/ENSSSCG00000005673/ENSSSCG00000005680/ENSSSCG00000006073/ENSSSCG00000006453/ENSSSCG00000007968/ENSSSCG00000008557/ENSSSCG00000009593/ENSSSCG00000009620/ENSSSCG00000010332/ENSSSCG00000010943/…
62_Squamous epithelium	040_Penis >> tonsil >> alveolar macrophages	22/63	52/12669	8.16801e-39	1.71528e-37	1.54762e-37	ENSSSCG00000000591/ENSSSCG00000003481/ENSSSCG00000004675/ENSSSCG00000004889/ENSSSCG00000004894/ENSSSCG00000006588/ENSSSCG00000006590/ENSSSCG00000006604/ENSSSCG00000008062/ENSSSCG00000008926/ENSSSCG00000008927/ENSSSCG00000008928/ENSSSCG00000008929/ENSSSCG00000009474/ENSSSCG00000015653/ENSSSCG00000017445/ENSSSCG00000022140/ENSSSCG00000022337/ENSSSCG00000024610/ENSSSCG00000025086/ENSSSCG00000027160/…
67_Gastrointestinal	019_Large intestine > small intestine	30/82	140/12669	1.03805e-38	2.49132e-37	2.0761e-37	ENSSSCG00000000634/ENSSSCG00000000668/ENSSSCG00000001419/ENSSSCG00000002279/ENSSSCG00000002737/ENSSSCG00000002981/ENSSSCG00000004434/ENSSSCG00000004436/ENSSSCG00000004584/ENSSSCG00000004666/ENSSSCG00000004670/ENSSSCG00000006312/ENSSSCG00000006871/ENSSSCG00000006933/ENSSSCG00000008202/ENSSSCG00000011680/ENSSSCG00000012075/ENSSSCG00000012462/ENSSSCG00000012485/ENSSSCG00000013425/ENSSSCG00000015844/…
64_Gastrointestinal	027_Ileum >>> other digestive tract	32/175	85/12669	2.18044e-38	3.05261e-37	2.63948e-37	ENSSSCG00000000413/ENSSSCG00000003080/ENSSSCG00000003225/ENSSSCG00000004673/ENSSSCG00000004923/ENSSSCG00000006820/ENSSSCG00000009498/ENSSSCG00000009513/ENSSSCG00000010792/ENSSSCG00000010997/ENSSSCG00000011846/ENSSSCG00000011862/ENSSSCG00000013010/ENSSSCG00000016135/ENSSSCG00000016196/ENSSSCG00000016284/ENSSSCG00000021018/ENSSSCG00000021728/ENSSSCG00000022614/ENSSSCG00000025885/ENSSSCG00000026317/…
66_Housekeeping mRNA	001_Digestive tract, CNS > immune > others	407/1599	1787/12669	1.3927e-38	3.41211e-37	3.00529e-37	ENSSSCG00000000926/ENSSSCG00000000941/ENSSSCG00000001164/ENSSSCG00000001202/ENSSSCG00000003070/ENSSSCG00000003787/ENSSSCG00000004120/ENSSSCG00000004163/ENSSSCG00000004196/ENSSSCG00000004263/ENSSSCG00000004289/ENSSSCG00000004457/ENSSSCG00000004473/ENSSSCG00000004558/ENSSSCG00000004577/ENSSSCG00000004636/ENSSSCG00000004710/ENSSSCG00000004717/ENSSSCG00000005173/ENSSSCG00000005255/ENSSSCG00000005602/…
15_Testis uncharacterized	003_Testis only	40/49	1064/12669	4.60151e-35	2.76091e-34	2.42185e-34	ENSSSCG00000000651/ENSSSCG00000000700/ENSSSCG00000000720/ENSSSCG00000000721/ENSSSCG00000001083/ENSSSCG00000001096/ENSSSCG00000001232/ENSSSCG00000001444/ENSSSCG00000002442/ENSSSCG00000002908/ENSSSCG00000003192/ENSSSCG00000006787/ENSSSCG00000007186/ENSSSCG00000007259/ENSSSCG00000007498/ENSSSCG00000007788/ENSSSCG00000008263/ENSSSCG00000008684/ENSSSCG00000009787/ENSSSCG00000009829/ENSSSCG00000011847/…
23_Cilium structure	010_Lung >>> adipose, mixture of tissues	56/306	286/12669	2.43185e-35	3.40459e-34	3.1998e-34	ENSSSCG00000001826/ENSSSCG00000007149/ENSSSCG00000007510/ENSSSCG00000010664/ENSSSCG00000010768/ENSSSCG00000011217/ENSSSCG00000011408/ENSSSCG00000013532/ENSSSCG00000015109/ENSSSCG00000015561/ENSSSCG00000017158/ENSSSCG00000017814/ENSSSCG00000018015/ENSSSCG00000021724/ENSSSCG00000025266/ENSSSCG00000031421/ENSSSCG00000037044/ENSSSCG00000037046/ENSSSCG00000039903/ENSSSCG00000000967/ENSSSCG00000001067/…
78_Lymphoid T cells	006_Spleen > lung, peripheral blood > lymph nodes, thymus, tonsil, macrophages	59/186	559/12669	5.98091e-35	6.87804e-34	5.98091e-34	ENSSSCG00000000563/ENSSSCG00000000640/ENSSSCG00000001459/ENSSSCG00000001727/ENSSSCG00000003395/ENSSSCG00000003558/ENSSSCG00000003642/ENSSSCG00000005511/ENSSSCG00000006298/ENSSSCG00000006374/ENSSSCG00000006375/ENSSSCG00000006378/ENSSSCG00000006382/ENSSSCG00000006495/ENSSSCG00000006625/ENSSSCG00000006764/ENSSSCG00000007131/ENSSSCG00000010271/ENSSSCG00000010504/ENSSSCG00000011610/ENSSSCG00000012397/…
50_Muscle contraction	031_Heart >> muscle > mixture of tissues	28/133	93/12669	5.12352e-34	4.61117e-33	3.77522e-33	ENSSSCG00000002029/ENSSSCG00000004366/ENSSSCG00000004918/ENSSSCG00000006216/ENSSSCG00000006745/ENSSSCG00000007288/ENSSSCG00000010461/ENSSSCG00000010626/ENSSSCG00000011278/ENSSSCG00000011325/ENSSSCG00000011441/ENSSSCG00000011894/ENSSSCG00000012895/ENSSSCG00000013354/ENSSSCG00000013433/ENSSSCG00000016002/ENSSSCG00000016606/ENSSSCG00000024681/ENSSSCG00000031822/ENSSSCG00000032277/ENSSSCG00000032838/…
73_Housekeeping cell cycle	049_Digestive tract, forebrain, tonsil, lymph nodes, spleen (one) > ovary (two), male reproductive	22/245	28/12669	2.62391e-33	2.7551e-32	2.20961e-32	ENSSSCG00000001137/ENSSSCG00000010242/ENSSSCG00000031526/ENSSSCG00000032496/ENSSSCG00000032609/ENSSSCG00000032769/ENSSSCG00000033606/ENSSSCG00000033672/ENSSSCG00000033736/ENSSSCG00000033950/ENSSSCG00000034136/ENSSSCG00000034595/ENSSSCG00000034688/ENSSSCG00000035473/ENSSSCG00000035955/ENSSSCG00000036080/ENSSSCG00000036562/ENSSSCG00000036613/ENSSSCG00000037929/ENSSSCG00000039107/ENSSSCG00000039526/…
61_Enzymes and secretion	009_Liver > mixture of tissues	39/104	382/12669	7.49126e-33	1.87281e-31	1.49825e-31	ENSSSCG00000000260/ENSSSCG00000000385/ENSSSCG00000001906/ENSSSCG00000001989/ENSSSCG00000002825/ENSSSCG00000002993/ENSSSCG00000003463/ENSSSCG00000003789/ENSSSCG00000004596/ENSSSCG00000004643/ENSSSCG00000006702/ENSSSCG00000007873/ENSSSCG00000008556/ENSSSCG00000008595/ENSSSCG00000009179/ENSSSCG00000010291/ENSSSCG00000010431/ENSSSCG00000010592/ENSSSCG00000010639/ENSSSCG00000011432/ENSSSCG00000011802/…
49_Heart contraction	031_Heart >> muscle > mixture of tissues	20/49	93/12669	5.5791e-31	7.81073e-30	6.46001e-30	ENSSSCG00000003368/ENSSSCG00000003430/ENSSSCG00000003431/ENSSSCG00000005669/ENSSSCG00000007983/ENSSSCG00000008813/ENSSSCG00000010644/ENSSSCG00000010651/ENSSSCG00000011259/ENSSSCG00000013236/ENSSSCG00000016662/ENSSSCG00000016751/ENSSSCG00000023031/ENSSSCG00000023396/ENSSSCG00000024505/ENSSSCG00000028682/ENSSSCG00000036285/ENSSSCG00000036760/ENSSSCG00000039825/ENSSSCG00000040109
66_Housekeeping mRNA	014_Stem cells > brain >immune, ovary, adipose, digestive tract	95/1599	219/12669	3.41583e-30	5.57919e-29	4.914e-29	ENSSSCG00000009119/ENSSSCG00000009234/ENSSSCG00000012617/ENSSSCG00000015387/ENSSSCG00000016809/ENSSSCG00000025653/ENSSSCG00000036293/ENSSSCG00000000486/ENSSSCG00000001057/ENSSSCG00000001708/ENSSSCG00000003643/ENSSSCG00000004552/ENSSSCG00000008635/ENSSSCG00000010198/ENSSSCG00000010238/ENSSSCG00000010625/ENSSSCG00000010877/ENSSSCG00000011117/ENSSSCG00000013177/ENSSSCG00000015077/ENSSSCG00000017505/…
40_Testis	003_Testis only	35/49	1064/12669	2.8165e-27	1.97155e-26	1.48237e-26	ENSSSCG00000000963/ENSSSCG00000001629/ENSSSCG00000003803/ENSSSCG00000004680/ENSSSCG00000005371/ENSSSCG00000007593/ENSSSCG00000007860/ENSSSCG00000007933/ENSSSCG00000008538/ENSSSCG00000008994/ENSSSCG00000010779/ENSSSCG00000011376/ENSSSCG00000011645/ENSSSCG00000014348/ENSSSCG00000014408/ENSSSCG00000016623/ENSSSCG00000017331/ENSSSCG00000017493/ENSSSCG00000017706/ENSSSCG00000022055/ENSSSCG00000022557/…
2_Brain neurotransmission	036_Hippocampal formation, amygdala (one) >> other CNS	30/392	68/12669	1.05858e-27	2.17008e-26	1.95001e-26	ENSSSCG00000000184/ENSSSCG00000000297/ENSSSCG00000001052/ENSSSCG00000001567/ENSSSCG00000002268/ENSSSCG00000003509/ENSSSCG00000004159/ENSSSCG00000004406/ENSSSCG00000007062/ENSSSCG00000008006/ENSSSCG00000010054/ENSSSCG00000011911/ENSSSCG00000013330/ENSSSCG00000013339/ENSSSCG00000016295/ENSSSCG00000022163/ENSSSCG00000025416/ENSSSCG00000025810/ENSSSCG00000027617/ENSSSCG00000028126/ENSSSCG00000029037/…
75_Housekeeping	006_Spleen > lung, peripheral blood > lymph nodes, thymus, tonsil, macrophages	47/158	559/12669	1.32203e-26	3.56947e-25	2.78321e-25	ENSSSCG00000001394/ENSSSCG00000001563/ENSSSCG00000001787/ENSSSCG00000001818/ENSSSCG00000001912/ENSSSCG00000001984/ENSSSCG00000002311/ENSSSCG00000002451/ENSSSCG00000003167/ENSSSCG00000003458/ENSSSCG00000003897/ENSSSCG00000004971/ENSSSCG00000005317/ENSSSCG00000005845/ENSSSCG00000006955/ENSSSCG00000007030/ENSSSCG00000007151/ENSSSCG00000009396/ENSSSCG00000009440/ENSSSCG00000009880/ENSSSCG00000009886/…
82_Lymphoid B cell	044_Immune, digestive tract	16/68	49/12669	2.07611e-25	3.52939e-24	2.62246e-24	ENSSSCG00000000667/ENSSSCG00000004699/ENSSSCG00000006376/ENSSSCG00000006456/ENSSSCG00000016122/ENSSSCG00000021511/ENSSSCG00000021812/ENSSSCG00000027877/ENSSSCG00000028674/ENSSSCG00000029267/ENSSSCG00000030821/ENSSSCG00000031476/ENSSSCG00000034097/ENSSSCG00000036445/ENSSSCG00000040300/ENSSSCG00000040377
68_Housekeeping protein processing	002_Ovary (some) > immune, kidney, adipose > liver, muscle, adipose	82/222	1408/12669	2.3014e-24	3.68224e-23	3.14928e-23	ENSSSCG00000000119/ENSSSCG00000000264/ENSSSCG00000000274/ENSSSCG00000000290/ENSSSCG00000000361/ENSSSCG00000001503/ENSSSCG00000001990/ENSSSCG00000002000/ENSSSCG00000002704/ENSSSCG00000002807/ENSSSCG00000002963/ENSSSCG00000003165/ENSSSCG00000003369/ENSSSCG00000003432/ENSSSCG00000003493/ENSSSCG00000004002/ENSSSCG00000005933/ENSSSCG00000006385/ENSSSCG00000006467/ENSSSCG00000006501/ENSSSCG00000006554/…
28_Housekeeping mitochondrial translation	001_Digestive tract, CNS > immune > others	74/152	1787/12669	1.36413e-24	4.63803e-23	4.16417e-23	ENSSSCG00000001982/ENSSSCG00000002877/ENSSSCG00000005127/ENSSSCG00000006751/ENSSSCG00000006972/ENSSSCG00000008637/ENSSSCG00000008990/ENSSSCG00000009188/ENSSSCG00000009341/ENSSSCG00000009436/ENSSSCG00000009940/ENSSSCG00000010377/ENSSSCG00000010484/ENSSSCG00000011931/ENSSSCG00000012426/ENSSSCG00000013497/ENSSSCG00000015113/ENSSSCG00000015945/ENSSSCG00000016043/ENSSSCG00000016529/ENSSSCG00000017352/…
45_Thymus uncharacterized	017_Fetal thymus >>> immune system, blood	15/24	148/12669	5.96244e-24	5.36619e-23	4.39338e-23	ENSSSCG00000001650/ENSSSCG00000002037/ENSSSCG00000002038/ENSSSCG00000006450/ENSSSCG00000007112/ENSSSCG00000008032/ENSSSCG00000010505/ENSSSCG00000010577/ENSSSCG00000011316/ENSSSCG00000017720/ENSSSCG00000026005/ENSSSCG00000026145/ENSSSCG00000031312/ENSSSCG00000034285/ENSSSCG00000035052
19_Housekeeping mitochondrial	002_Ovary (some) > immune, kidney, adipose > liver, muscle, adipose	129/466	1408/12669	5.79007e-24	9.84312e-23	7.31377e-23	ENSSSCG00000000116/ENSSSCG00000000276/ENSSSCG00000001414/ENSSSCG00000002040/ENSSSCG00000002042/ENSSSCG00000002530/ENSSSCG00000002905/ENSSSCG00000002952/ENSSSCG00000002959/ENSSSCG00000003013/ENSSSCG00000003037/ENSSSCG00000003046/ENSSSCG00000003091/ENSSSCG00000003121/ENSSSCG00000003189/ENSSSCG00000003634/ENSSSCG00000003904/ENSSSCG00000005320/ENSSSCG00000005649/ENSSSCG00000005666/ENSSSCG00000005899/…
64_Gastrointestinal	032_Duodenum >> ileum, caecum, colon	20/175	65/12669	3.50818e-22	3.2743e-21	2.83116e-21	ENSSSCG00000001441/ENSSSCG00000001625/ENSSSCG00000005905/ENSSSCG00000006409/ENSSSCG00000009196/ENSSSCG00000010660/ENSSSCG00000011568/ENSSSCG00000011939/ENSSSCG00000012835/ENSSSCG00000014445/ENSSSCG00000022473/ENSSSCG00000024320/ENSSSCG00000025414/ENSSSCG00000026605/ENSSSCG00000033505/ENSSSCG00000033507/ENSSSCG00000037028/ENSSSCG00000039252/ENSSSCG00000040035/ENSSSCG00000040947
4_Brain development	004_CNS	105/372	1358/12669	1.53745e-21	6.30354e-20	5.50245e-20	ENSSSCG00000000567/ENSSSCG00000001872/ENSSSCG00000001916/ENSSSCG00000001977/ENSSSCG00000002028/ENSSSCG00000002292/ENSSSCG00000002547/ENSSSCG00000002718/ENSSSCG00000002818/ENSSSCG00000002887/ENSSSCG00000003061/ENSSSCG00000003640/ENSSSCG00000003650/ENSSSCG00000003651/ENSSSCG00000003760/ENSSSCG00000004029/ENSSSCG00000004628/ENSSSCG00000004653/ENSSSCG00000004663/ENSSSCG00000004885/ENSSSCG00000004896/…
10_Housekeeping transcription	014_Stem cells > brain >immune, ovary, adipose, digestive tract	69/1213	219/12669	6.50996e-20	1.52984e-18	1.30199e-18	ENSSSCG00000002703/ENSSSCG00000003701/ENSSSCG00000004747/ENSSSCG00000006014/ENSSSCG00000006101/ENSSSCG00000006859/ENSSSCG00000008482/ENSSSCG00000008587/ENSSSCG00000008589/ENSSSCG00000009096/ENSSSCG00000009180/ENSSSCG00000012114/ENSSSCG00000014961/ENSSSCG00000017529/ENSSSCG00000022398/ENSSSCG00000026606/ENSSSCG00000031639/ENSSSCG00000031701/ENSSSCG00000033167/ENSSSCG00000035973/ENSSSCG00000039191/…
12_Metabolic	011_Muscle >> heart, mixture of tissues	37/255	292/12669	1.67585e-19	6.03305e-18	4.93934e-18	ENSSSCG00000001959/ENSSSCG00000004094/ENSSSCG00000005627/ENSSSCG00000005713/ENSSSCG00000007022/ENSSSCG00000009773/ENSSSCG00000009844/ENSSSCG00000009966/ENSSSCG00000010267/ENSSSCG00000010303/ENSSSCG00000011622/ENSSSCG00000011698/ENSSSCG00000011765/ENSSSCG00000012411/ENSSSCG00000013022/ENSSSCG00000013864/ENSSSCG00000015334/ENSSSCG00000015796/ENSSSCG00000017953/ENSSSCG00000021129/ENSSSCG00000021374/…
51_Liver and kidney	008_Kidney >> liver, ovary (two), mixture of tissues	45/265	454/12669	1.40277e-18	1.40277e-17	1.18128e-17	ENSSSCG00000001107/ENSSSCG00000002834/ENSSSCG00000002913/ENSSSCG00000003891/ENSSSCG00000003893/ENSSSCG00000004041/ENSSSCG00000004181/ENSSSCG00000005740/ENSSSCG00000006040/ENSSSCG00000006720/ENSSSCG00000007738/ENSSSCG00000007857/ENSSSCG00000007858/ENSSSCG00000009374/ENSSSCG00000010060/ENSSSCG00000010455/ENSSSCG00000010523/ENSSSCG00000010549/ENSSSCG00000010826/ENSSSCG00000011254/ENSSSCG00000012202/…
82_Lymphoid B cell	006_Spleen > lung, peripheral blood > lymph nodes, thymus, tonsil, macrophages	26/68	559/12669	2.51826e-18	2.14052e-17	1.59048e-17	ENSSSCG00000001405/ENSSSCG00000001407/ENSSSCG00000002893/ENSSSCG00000004109/ENSSSCG00000006457/ENSSSCG00000006458/ENSSSCG00000007807/ENSSSCG00000009564/ENSSSCG00000013777/ENSSSCG00000013888/ENSSSCG00000014672/ENSSSCG00000015098/ENSSSCG00000015294/ENSSSCG00000017283/ENSSSCG00000021436/ENSSSCG00000023785/ENSSSCG00000024562/ENSSSCG00000026210/ENSSSCG00000030246/ENSSSCG00000031106/ENSSSCG00000034211/…
79_Lymphoid myeloid	016_BMDM >> alveolar macrophages, immune	25/203	162/12669	6.9974e-18	6.29766e-17	4.7877e-17	ENSSSCG00000000799/ENSSSCG00000006379/ENSSSCG00000006648/ENSSSCG00000006733/ENSSSCG00000008937/ENSSSCG00000009002/ENSSSCG00000010772/ENSSSCG00000011322/ENSSSCG00000012229/ENSSSCG00000013147/ENSSSCG00000013604/ENSSSCG00000015559/ENSSSCG00000016449/ENSSSCG00000017700/ENSSSCG00000017738/ENSSSCG00000018032/ENSSSCG00000023374/ENSSSCG00000031610/ENSSSCG00000032746/ENSSSCG00000033089/ENSSSCG00000034469/…
10_Housekeeping transcription	035_Embryo, inner cell mass > ovary (most), fetal thymus, random others	33/1213	63/12669	7.97166e-18	1.24889e-16	1.06289e-16	ENSSSCG00000005777/ENSSSCG00000013745/ENSSSCG00000027689/ENSSSCG00000032275/ENSSSCG00000003583/ENSSSCG00000004048/ENSSSCG00000004498/ENSSSCG00000006487/ENSSSCG00000006790/ENSSSCG00000008303/ENSSSCG00000008377/ENSSSCG00000008546/ENSSSCG00000008659/ENSSSCG00000009358/ENSSSCG00000009746/ENSSSCG00000010295/ENSSSCG00000011494/ENSSSCG00000012280/ENSSSCG00000012348/ENSSSCG00000015222/ENSSSCG00000015730/…
76_Housekeeping regulation	038_Stomach >>> fibroblasts, somatic cells	19/283	64/12669	8.28558e-17	1.57426e-15	1.35186e-15	ENSSSCG00000000146/ENSSSCG00000000545/ENSSSCG00000008294/ENSSSCG00000009111/ENSSSCG00000010017/ENSSSCG00000011811/ENSSSCG00000011867/ENSSSCG00000013614/ENSSSCG00000015073/ENSSSCG00000015814/ENSSSCG00000016885/ENSSSCG00000017005/ENSSSCG00000032383/ENSSSCG00000035223/ENSSSCG00000035308/ENSSSCG00000035903/ENSSSCG00000036402/ENSSSCG00000039134/ENSSSCG00000040755
22_Housekeeping transcription	001_Digestive tract, CNS > immune > others	52/114	1787/12669	3.84204e-16	9.22089e-15	8.89735e-15	ENSSSCG00000001209/ENSSSCG00000002932/ENSSSCG00000002935/ENSSSCG00000003233/ENSSSCG00000003989/ENSSSCG00000003995/ENSSSCG00000006897/ENSSSCG00000008545/ENSSSCG00000009090/ENSSSCG00000011068/ENSSSCG00000011167/ENSSSCG00000012548/ENSSSCG00000014126/ENSSSCG00000015378/ENSSSCG00000015393/ENSSSCG00000025254/ENSSSCG00000025590/ENSSSCG00000026596/ENSSSCG00000029268/ENSSSCG00000032157/ENSSSCG00000032352/…
62_Squamous epithelium	015_Ear >>> adipose (some)	15/63	162/12669	1.49038e-15	1.5649e-14	1.41194e-14	ENSSSCG00000000248/ENSSSCG00000003062/ENSSSCG00000006640/ENSSSCG00000011141/ENSSSCG00000017444/ENSSSCG00000023280/ENSSSCG00000023550/ENSSSCG00000026417/ENSSSCG00000028858/ENSSSCG00000030694/ENSSSCG00000033702/ENSSSCG00000033878/ENSSSCG00000034471/ENSSSCG00000036119/ENSSSCG00000037524
61_Enzymes and secretion	008_Kidney >> liver, ovary (two), mixture of tissues	25/104	454/12669	2.02936e-14	2.5367e-13	2.02936e-13	ENSSSCG00000001484/ENSSSCG00000002009/ENSSSCG00000003491/ENSSSCG00000003882/ENSSSCG00000004017/ENSSSCG00000005361/ENSSSCG00000005701/ENSSSCG00000006693/ENSSSCG00000007507/ENSSSCG00000008449/ENSSSCG00000008754/ENSSSCG00000010543/ENSSSCG00000012651/ENSSSCG00000013338/ENSSSCG00000016225/ENSSSCG00000017763/ENSSSCG00000020706/ENSSSCG00000022759/ENSSSCG00000025315/ENSSSCG00000035121/ENSSSCG00000035189/…
10_Housekeeping transcription	046_iPSC >> CNS, digestive tract	26/1213	50/12669	3.16894e-14	3.7235e-13	3.16894e-13	ENSSSCG00000001968/ENSSSCG00000002144/ENSSSCG00000004487/ENSSSCG00000009334/ENSSSCG00000009769/ENSSSCG00000009820/ENSSSCG00000012486/ENSSSCG00000015755/ENSSSCG00000024019/ENSSSCG00000024983/ENSSSCG00000027105/ENSSSCG00000035842/ENSSSCG00000037413/ENSSSCG00000038989/ENSSSCG00000040801/ENSSSCG00000000547/ENSSSCG00000004460/ENSSSCG00000007203/ENSSSCG00000008225/ENSSSCG00000011465/ENSSSCG00000012811/…
71_Housekeeping regulation	002_Ovary (some) > immune, kidney, adipose > liver, muscle, adipose	62/201	1408/12669	2.05808e-14	6.79166e-13	5.84927e-13	ENSSSCG00000000706/ENSSSCG00000001511/ENSSSCG00000003269/ENSSSCG00000003317/ENSSSCG00000003435/ENSSSCG00000003577/ENSSSCG00000004952/ENSSSCG00000005484/ENSSSCG00000007211/ENSSSCG00000007652/ENSSSCG00000007768/ENSSSCG00000007770/ENSSSCG00000008017/ENSSSCG00000008080/ENSSSCG00000008559/ENSSSCG00000009305/ENSSSCG00000009614/ENSSSCG00000009676/ENSSSCG00000009840/ENSSSCG00000009898/ENSSSCG00000010341/…
5_Intracellular signalling	006_Spleen > lung, peripheral blood > lymph nodes, thymus, tonsil, macrophages	52/357	559/12669	1.82768e-14	8.22458e-13	7.31074e-13	ENSSSCG00000001097/ENSSSCG00000002554/ENSSSCG00000002919/ENSSSCG00000003226/ENSSSCG00000004024/ENSSSCG00000006357/ENSSSCG00000006634/ENSSSCG00000006781/ENSSSCG00000006862/ENSSSCG00000007601/ENSSSCG00000008348/ENSSSCG00000009664/ENSSSCG00000010280/ENSSSCG00000010446/ENSSSCG00000011436/ENSSSCG00000012903/ENSSSCG00000012918/ENSSSCG00000013020/ENSSSCG00000013237/ENSSSCG00000013494/ENSSSCG00000014441/…
78_Lymphoid T cells	044_Immune, digestive tract	13/186	49/12669	1.59916e-13	1.22603e-12	1.06611e-12	ENSSSCG00000000653/ENSSSCG00000001098/ENSSSCG00000001131/ENSSSCG00000009673/ENSSSCG00000016164/ENSSSCG00000021734/ENSSSCG00000031350/ENSSSCG00000033255/ENSSSCG00000035234/ENSSSCG00000035356/ENSSSCG00000036406/ENSSSCG00000039517/ENSSSCG00000039980
78_Lymphoid T cells	026_Peripheral blood only	16/186	102/12669	1.53553e-12	8.82931e-12	7.67766e-12	ENSSSCG00000000257/ENSSSCG00000000437/ENSSSCG00000001616/ENSSSCG00000001978/ENSSSCG00000008157/ENSSSCG00000012912/ENSSSCG00000013042/ENSSSCG00000013474/ENSSSCG00000016758/ENSSSCG00000017466/ENSSSCG00000021569/ENSSSCG00000024408/ENSSSCG00000028185/ENSSSCG00000034914/ENSSSCG00000035971/ENSSSCG00000040509
20_Hormonal	021_Ovary (three only)	1945-10-01	114/12669	5.7097e-12	7.99358e-11	5.40919e-11	ENSSSCG00000003753/ENSSSCG00000005588/ENSSSCG00000006719/ENSSSCG00000009759/ENSSSCG00000010437/ENSSSCG00000017227/ENSSSCG00000025273/ENSSSCG00000026281/ENSSSCG00000035945/ENSSSCG00000040843
38_Lung and thyroid development	010_Lung >>> adipose, mixture of tissues	2016-09-01	286/12669	1.3385e-11	9.36953e-11	5.63581e-11	ENSSSCG00000001437/ENSSSCG00000001945/ENSSSCG00000008229/ENSSSCG00000008758/ENSSSCG00000009619/ENSSSCG00000010336/ENSSSCG00000022980/ENSSSCG00000024111/ENSSSCG00000032205
74_Extracellular matrix	030_Fibroblasts > somatic cells	15/218	81/12669	6.33345e-12	1.01335e-10	8.00014e-11	ENSSSCG00000000737/ENSSSCG00000004192/ENSSSCG00000005278/ENSSSCG00000005494/ENSSSCG00000006197/ENSSSCG00000010746/ENSSSCG00000011101/ENSSSCG00000011643/ENSSSCG00000015270/ENSSSCG00000023837/ENSSSCG00000023907/ENSSSCG00000032054/ENSSSCG00000034943/ENSSSCG00000035077/ENSSSCG00000038905
67_Gastrointestinal	032_Duodenum >> ileum, caecum, colon	1982-10-01	65/12669	9.84273e-12	1.18113e-10	9.84273e-11	ENSSSCG00000000492/ENSSSCG00000002671/ENSSSCG00000004732/ENSSSCG00000009444/ENSSSCG00000015363/ENSSSCG00000015657/ENSSSCG00000022446/ENSSSCG00000022857/ENSSSCG00000027827/ENSSSCG00000040637
65_Epithelium	008_Kidney >> liver, ovary (two), mixture of tissues	32/215	454/12669	6.39737e-12	2.36703e-10	1.68352e-10	ENSSSCG00000000198/ENSSSCG00000000436/ENSSSCG00000002734/ENSSSCG00000003951/ENSSSCG00000004314/ENSSSCG00000004565/ENSSSCG00000004983/ENSSSCG00000007836/ENSSSCG00000008314/ENSSSCG00000009134/ENSSSCG00000009169/ENSSSCG00000009929/ENSSSCG00000010589/ENSSSCG00000012066/ENSSSCG00000012848/ENSSSCG00000012977/ENSSSCG00000015894/ENSSSCG00000017009/ENSSSCG00000017232/ENSSSCG00000018047/ENSSSCG00000022417/…
19_Housekeeping mitochondrial	037_Digestive tract, spleen, ovary > adipose, lung, blood > muscle, heart, liver, kidney	18/466	68/12669	2.55252e-11	2.89286e-10	2.14949e-10	ENSSSCG00000000374/ENSSSCG00000006033/ENSSSCG00000009303/ENSSSCG00000013381/ENSSSCG00000013906/ENSSSCG00000014133/ENSSSCG00000017239/ENSSSCG00000024260/ENSSSCG00000025192/ENSSSCG00000025507/ENSSSCG00000030849/ENSSSCG00000033019/ENSSSCG00000033310/ENSSSCG00000034617/ENSSSCG00000035007/ENSSSCG00000035080/ENSSSCG00000036716/ENSSSCG00000040273
65_Epithelium	019_Large intestine > small intestine	18/215	140/12669	2.29759e-11	4.25055e-10	3.02315e-10	ENSSSCG00000000709/ENSSSCG00000003908/ENSSSCG00000004760/ENSSSCG00000005612/ENSSSCG00000008153/ENSSSCG00000008429/ENSSSCG00000014091/ENSSSCG00000020837/ENSSSCG00000022739/ENSSSCG00000024743/ENSSSCG00000024800/ENSSSCG00000024802/ENSSSCG00000026940/ENSSSCG00000036717/ENSSSCG00000037915/ENSSSCG00000037950/ENSSSCG00000038041/ENSSSCG00000038388
63_Small intestine	032_Duodenum >> ileum, caecum, colon	1953-08-01	65/12669	2.27405e-10	1.36443e-09	1.07718e-09	ENSSSCG00000001521/ENSSSCG00000001589/ENSSSCG00000033719/ENSSSCG00000034511/ENSSSCG00000035817/ENSSSCG00000037802/ENSSSCG00000038182/ENSSSCG00000039394
58_Immune cells	026_Peripheral blood only	2024-07-01	102/12669	5.50733e-10	4.9566e-09	2.8986e-09	ENSSSCG00000000289/ENSSSCG00000000650/ENSSSCG00000001613/ENSSSCG00000007523/ENSSSCG00000007977/ENSSSCG00000025681/ENSSSCG00000037626
49_Heart contraction	011_Muscle >> heart, mixture of tissues	1949-12-01	292/12669	7.73224e-10	5.41257e-09	4.47656e-09	ENSSSCG00000006732/ENSSSCG00000011401/ENSSSCG00000016200/ENSSSCG00000017583/ENSSSCG00000017717/ENSSSCG00000026536/ENSSSCG00000026600/ENSSSCG00000027684/ENSSSCG00000031614/ENSSSCG00000036018/ENSSSCG00000036789/ENSSSCG00000039673
52_Housekeeping	012_Fetal thymus, cell lines > immune, ovary > digestive tract, adipose, kidney	17/114	266/12669	2.16086e-10	6.0504e-09	5.23155e-09	ENSSSCG00000000683/ENSSSCG00000000722/ENSSSCG00000001510/ENSSSCG00000001816/ENSSSCG00000003697/ENSSSCG00000005004/ENSSSCG00000005056/ENSSSCG00000006898/ENSSSCG00000010186/ENSSSCG00000012307/ENSSSCG00000012377/ENSSSCG00000013008/ENSSSCG00000016092/ENSSSCG00000017471/ENSSSCG00000021384/ENSSSCG00000029326/ENSSSCG00000037513
58_Immune cells	045_Mixture of multiple tissues (one) >> random other samples	2024-05-01	31/12669	2.57236e-09	1.15756e-08	6.76937e-09	ENSSSCG00000003247/ENSSSCG00000006431/ENSSSCG00000009046/ENSSSCG00000013730/ENSSSCG00000021745
20_Hormonal	034_Pituitary gland only	1945-07-01	64/12669	2.33839e-09	1.63687e-08	1.10766e-08	ENSSSCG00000006749/ENSSSCG00000025434/ENSSSCG00000031086/ENSSSCG00000034212/ENSSSCG00000034657/ENSSSCG00000039721/ENSSSCG00000040768
76_Housekeeping regulation	010_Lung >>> adipose, mixture of tissues	25/283	286/12669	5.66245e-09	7.17244e-08	6.15916e-08	ENSSSCG00000004948/ENSSSCG00000008230/ENSSSCG00000009083/ENSSSCG00000009626/ENSSSCG00000010256/ENSSSCG00000010600/ENSSSCG00000011859/ENSSSCG00000012135/ENSSSCG00000013735/ENSSSCG00000022689/ENSSSCG00000024796/ENSSSCG00000025858/ENSSSCG00000026618/ENSSSCG00000027882/ENSSSCG00000029886/ENSSSCG00000032644/ENSSSCG00000033258/ENSSSCG00000035479/ENSSSCG00000035720/ENSSSCG00000036007/ENSSSCG00000036842/…
3_Brain cellular structure	051_Ovary (most), CNS	14/581	43/12669	3.5632e-09	7.30456e-08	6.93887e-08	ENSSSCG00000001760/ENSSSCG00000001888/ENSSSCG00000003157/ENSSSCG00000005250/ENSSSCG00000007823/ENSSSCG00000011114/ENSSSCG00000017268/ENSSSCG00000021874/ENSSSCG00000024809/ENSSSCG00000025869/ENSSSCG00000028282/ENSSSCG00000033112/ENSSSCG00000033204/ENSSSCG00000036652
30_Housekeeping structural	003_Testis only	2018-10-01	1064/12669	3.92039e-07	1.17612e-06	4.12673e-07	ENSSSCG00000005529/ENSSSCG00000006394/ENSSSCG00000008378/ENSSSCG00000009796/ENSSSCG00000011078/ENSSSCG00000014196/ENSSSCG00000014917/ENSSSCG00000017884/ENSSSCG00000035909/ENSSSCG00000038477
10_Housekeeping transcription	048_Oocyte > digestive tract, CNS, kidney, lung, spleen, immune, ovary > liver, heart, muscle, adipose	18/1213	45/12669	5.60857e-08	5.27206e-07	4.48686e-07	ENSSSCG00000004392/ENSSSCG00000004522/ENSSSCG00000004989/ENSSSCG00000006619/ENSSSCG00000011518/ENSSSCG00000015497/ENSSSCG00000023793/ENSSSCG00000002701/ENSSSCG00000004486/ENSSSCG00000010470/ENSSSCG00000011567/ENSSSCG00000014163/ENSSSCG00000025053/ENSSSCG00000028310/ENSSSCG00000031332/ENSSSCG00000033257/ENSSSCG00000035622/ENSSSCG00000038632
20_Hormonal	057_Pituitary gland only	1945-05-01	36/12669	1.56189e-07	7.28883e-07	4.93229e-07	ENSSSCG00000004911/ENSSSCG00000006299/ENSSSCG00000016673/ENSSSCG00000021155/ENSSSCG00000033642
73_Housekeeping cell cycle	045_Mixture of multiple tissues (one) >> random other samples	8/245	31/12669	9.37296e-08	6.56108e-07	5.26202e-07	ENSSSCG00000033451/ENSSSCG00000033550/ENSSSCG00000034986/ENSSSCG00000035261/ENSSSCG00000035644/ENSSSCG00000036469/ENSSSCG00000036727/ENSSSCG00000039112
17_Cilium structure	003_Testis only	26/94	1064/12669	3.27887e-08	6.88562e-07	5.86745e-07	ENSSSCG00000000205/ENSSSCG00000001205/ENSSSCG00000002424/ENSSSCG00000003207/ENSSSCG00000003965/ENSSSCG00000004301/ENSSSCG00000004608/ENSSSCG00000005081/ENSSSCG00000005124/ENSSSCG00000005182/ENSSSCG00000006109/ENSSSCG00000008111/ENSSSCG00000008480/ENSSSCG00000008750/ENSSSCG00000010402/ENSSSCG00000011314/ENSSSCG00000014993/ENSSSCG00000015876/ENSSSCG00000016166/ENSSSCG00000022566/ENSSSCG00000024232/…
46_Skeletal muscle contraction	033_Longissimus dorsi muscle (two only) >> other muscle, heart, chorion	1984-07-01	60/12669	1.27075e-07	8.89524e-07	8.02578e-07	ENSSSCG00000000937/ENSSSCG00000002642/ENSSSCG00000012647/ENSSSCG00000013375/ENSSSCG00000016287/ENSSSCG00000032662/ENSSSCG00000034654
65_Epithelium	025_Uterine endometrium > chorion	12/215	99/12669	1.0609e-07	1.17912e-06	8.38633e-07	ENSSSCG00000002929/ENSSSCG00000003832/ENSSSCG00000006742/ENSSSCG00000007718/ENSSSCG00000009011/ENSSSCG00000010102/ENSSSCG00000012960/ENSSSCG00000014182/ENSSSCG00000017068/ENSSSCG00000031023/ENSSSCG00000033003/ENSSSCG00000035594
65_Epithelium	032_Duodenum >> ileum, caecum, colon	10/215	65/12669	1.27472e-07	1.17912e-06	8.38633e-07	ENSSSCG00000000211/ENSSSCG00000000994/ENSSSCG00000003069/ENSSSCG00000005379/ENSSSCG00000010837/ENSSSCG00000017172/ENSSSCG00000026890/ENSSSCG00000027515/ENSSSCG00000032509/ENSSSCG00000036573
60_Not detected	028_Stem cells >> iPSC	1948-07-01	95/12669	6.10687e-08	1.28244e-06	9.64243e-07	ENSSSCG00000032639/ENSSSCG00000033404/ENSSSCG00000033960/ENSSSCG00000035549/ENSSSCG00000036470/ENSSSCG00000038926/ENSSSCG00000039437
74_Extracellular matrix	023_Inner ear stria vascularis only	13/218	120/12669	1.40313e-07	1.49668e-06	1.18159e-06	ENSSSCG00000002997/ENSSSCG00000003414/ENSSSCG00000006171/ENSSSCG00000006329/ENSSSCG00000008101/ENSSSCG00000009232/ENSSSCG00000017569/ENSSSCG00000023322/ENSSSCG00000025523/ENSSSCG00000032400/ENSSSCG00000037106/ENSSSCG00000038631/ENSSSCG00000039756
76_Housekeeping regulation	030_Fibroblasts > somatic cells	12/283	81/12669	2.19085e-07	2.08131e-06	1.78727e-06	ENSSSCG00000004484/ENSSSCG00000006940/ENSSSCG00000010313/ENSSSCG00000010447/ENSSSCG00000011521/ENSSSCG00000013849/ENSSSCG00000016535/ENSSSCG00000031201/ENSSSCG00000034367/ENSSSCG00000035392/ENSSSCG00000035895/ENSSSCG00000036702
12_Metabolic	023_Inner ear stria vascularis only	14/255	120/12669	1.25657e-07	2.26183e-06	1.85179e-06	ENSSSCG00000001473/ENSSSCG00000004274/ENSSSCG00000004290/ENSSSCG00000005785/ENSSSCG00000006169/ENSSSCG00000006857/ENSSSCG00000008501/ENSSSCG00000009442/ENSSSCG00000011664/ENSSSCG00000023004/ENSSSCG00000023627/ENSSSCG00000030217/ENSSSCG00000038929/ENSSSCG00000040554
65_Epithelium	053_Endometrium of pregnancy >> uterine endometrium	8/215	42/12669	4.34064e-07	3.21207e-06	2.28455e-06	ENSSSCG00000001596/ENSSSCG00000003266/ENSSSCG00000017495/ENSSSCG00000024336/ENSSSCG00000035068/ENSSSCG00000036675/ENSSSCG00000038489/ENSSSCG00000039333
76_Housekeeping regulation	018_Adipose only	16/283	155/12669	3.69164e-07	2.80565e-06	2.40928e-06	ENSSSCG00000003183/ENSSSCG00000006569/ENSSSCG00000011129/ENSSSCG00000013579/ENSSSCG00000013599/ENSSSCG00000014034/ENSSSCG00000023611/ENSSSCG00000026819/ENSSSCG00000027550/ENSSSCG00000031262/ENSSSCG00000035937/ENSSSCG00000036036/ENSSSCG00000037508/ENSSSCG00000037582/ENSSSCG00000037697/ENSSSCG00000039703
71_Housekeeping regulation	013_Mesenchymal cells > adipose, muscle (some), ovary, lung	17/201	240/12669	2.67507e-07	4.41386e-06	3.80141e-06	ENSSSCG00000000171/ENSSSCG00000001544/ENSSSCG00000005102/ENSSSCG00000006539/ENSSSCG00000011398/ENSSSCG00000012074/ENSSSCG00000014568/ENSSSCG00000016379/ENSSSCG00000016928/ENSSSCG00000024174/ENSSSCG00000028527/ENSSSCG00000031076/ENSSSCG00000032942/ENSSSCG00000038089/ENSSSCG00000039419/ENSSSCG00000040565/ENSSSCG00000040835
1_Brain neurotransmission	051_Ovary (most), CNS	13/684	43/12669	2.40114e-07	4.32205e-06	4.04403e-06	ENSSSCG00000000692/ENSSSCG00000002014/ENSSSCG00000003102/ENSSSCG00000007100/ENSSSCG00000009896/ENSSSCG00000015131/ENSSSCG00000015515/ENSSSCG00000021453/ENSSSCG00000023934/ENSSSCG00000024872/ENSSSCG00000034883/ENSSSCG00000036772/ENSSSCG00000038990
84_Epithelium transcription regulation	008_Kidney >> liver, ovary (two), mixture of tissues	2021-12-06	454/12669	1.57593e-06	9.45561e-06	4.97664e-06	ENSSSCG00000015981/ENSSSCG00000015984/ENSSSCG00000015985/ENSSSCG00000017109/ENSSSCG00000021204/ENSSSCG00000040349
1_Brain neurotransmission	036_Hippocampal formation, amygdala (one) >> other CNS	16/684	68/12669	4.61704e-07	5.54044e-06	5.18404e-06	ENSSSCG00000000932/ENSSSCG00000007348/ENSSSCG00000011060/ENSSSCG00000011728/ENSSSCG00000012593/ENSSSCG00000015355/ENSSSCG00000016567/ENSSSCG00000022029/ENSSSCG00000023582/ENSSSCG00000023592/ENSSSCG00000025000/ENSSSCG00000030256/ENSSSCG00000030515/ENSSSCG00000037684/ENSSSCG00000039630/ENSSSCG00000040432
2_Brain neurotransmission	051_Ovary (most), CNS	10/392	43/12669	5.5193e-07	7.54305e-06	6.77809e-06	ENSSSCG00000000275/ENSSSCG00000003604/ENSSSCG00000009839/ENSSSCG00000016426/ENSSSCG00000017144/ENSSSCG00000017170/ENSSSCG00000027101/ENSSSCG00000031173/ENSSSCG00000033117/ENSSSCG00000036553
1_Brain neurotransmission	034_Pituitary gland only	15/684	64/12669	1.11224e-06	1.00101e-05	9.36621e-06	ENSSSCG00000000527/ENSSSCG00000004807/ENSSSCG00000008855/ENSSSCG00000012667/ENSSSCG00000016153/ENSSSCG00000023032/ENSSSCG00000026559/ENSSSCG00000029968/ENSSSCG00000032072/ENSSSCG00000036977/ENSSSCG00000037043/ENSSSCG00000039779/ENSSSCG00000040130/ENSSSCG00000040172/ENSSSCG00000040622
51_Liver and kidney	059_Liver (one)	7/265	29/12669	1.70377e-06	1.13585e-05	9.56505e-06	ENSSSCG00000031885/ENSSSCG00000031919/ENSSSCG00000035064/ENSSSCG00000036965/ENSSSCG00000038349/ENSSSCG00000040085/ENSSSCG00000040484
52_Housekeeping	017_Fetal thymus >>> immune system, blood	10/114	148/12669	8.41738e-07	1.17843e-05	1.01895e-05	ENSSSCG00000005949/ENSSSCG00000006380/ENSSSCG00000006452/ENSSSCG00000008213/ENSSSCG00000013894/ENSSSCG00000024385/ENSSSCG00000025644/ENSSSCG00000029511/ENSSSCG00000034660/ENSSSCG00000039581
58_Immune cells	017_Fetal thymus >>> immune system, blood	2024-05-01	148/12669	7.22529e-06	2.16759e-05	1.2676e-05	ENSSSCG00000001979/ENSSSCG00000013415/ENSSSCG00000013417/ENSSSCG00000017637/ENSSSCG00000031090
69_Housekeeping	008_Kidney >> liver, ovary (two), mixture of tissues	15/89	454/12669	5.47742e-07	1.36936e-05	1.32611e-05	ENSSSCG00000003374/ENSSSCG00000007987/ENSSSCG00000009322/ENSSSCG00000009879/ENSSSCG00000011346/ENSSSCG00000011895/ENSSSCG00000013382/ENSSSCG00000015281/ENSSSCG00000015819/ENSSSCG00000017521/ENSSSCG00000017682/ENSSSCG00000025423/ENSSSCG00000030696/ENSSSCG00000038471/ENSSSCG00000039556
59_Squamous epithelium	040_Penis >> tonsil >> alveolar macrophages	1961-05-01	52/12669	4.78387e-06	3.10951e-05	2.51783e-05	ENSSSCG00000000245/ENSSSCG00000000664/ENSSSCG00000004819/ENSSSCG00000033560/ENSSSCG00000034279
77_Housekeeping defense	016_BMDM >> alveolar macrophages, immune	12/181	162/12669	3.50614e-06	2.92179e-05	2.58347e-05	ENSSSCG00000001958/ENSSSCG00000004547/ENSSSCG00000009166/ENSSSCG00000013901/ENSSSCG00000014997/ENSSSCG00000020967/ENSSSCG00000021361/ENSSSCG00000032381/ENSSSCG00000032416/ENSSSCG00000032652/ENSSSCG00000034378/ENSSSCG00000040617
68_Housekeeping protein processing	058_Inner cell mass >> adipose, kidney, lung, spleen, BMDM, ovary	7/222	37/12669	3.03827e-06	3.24082e-05	2.77175e-05	ENSSSCG00000001892/ENSSSCG00000016243/ENSSSCG00000021010/ENSSSCG00000022401/ENSSSCG00000031530/ENSSSCG00000032090/ENSSSCG00000040007
21_Low abundant uncharacterized	003_Testis only	2021-11-07	1064/12669	7.05541e-06	3.52771e-05	2.9707e-05	ENSSSCG00000000590/ENSSSCG00000007121/ENSSSCG00000012383/ENSSSCG00000025367/ENSSSCG00000029447/ENSSSCG00000037197/ENSSSCG00000016533
12_Metabolic	021_Ovary (three only)	12/255	114/12669	3.05889e-06	3.67066e-05	3.00522e-05	ENSSSCG00000001488/ENSSSCG00000002296/ENSSSCG00000006624/ENSSSCG00000006774/ENSSSCG00000008326/ENSSSCG00000008646/ENSSSCG00000010026/ENSSSCG00000010850/ENSSSCG00000012583/ENSSSCG00000034905/ENSSSCG00000038623/ENSSSCG00000039548
19_Housekeeping mitochondrial	058_Inner cell mass >> adipose, kidney, lung, spleen, BMDM, ovary	9/466	37/12669	5.66297e-06	4.81352e-05	3.57661e-05	ENSSSCG00000001425/ENSSSCG00000015772/ENSSSCG00000016232/ENSSSCG00000021587/ENSSSCG00000027538/ENSSSCG00000029425/ENSSSCG00000032660/ENSSSCG00000034190/ENSSSCG00000035123
12_Metabolic	038_Stomach >>> fibroblasts, somatic cells	9/255	64/12669	4.93533e-06	4.4418e-05	3.63656e-05	ENSSSCG00000000791/ENSSSCG00000006748/ENSSSCG00000007085/ENSSSCG00000010429/ENSSSCG00000012408/ENSSSCG00000026941/ENSSSCG00000035687/ENSSSCG00000036570/ENSSSCG00000038724
75_Housekeeping	016_BMDM >> alveolar macrophages, immune	11/158	162/12669	5.6716e-06	7.65665e-05	5.9701e-05	ENSSSCG00000000475/ENSSSCG00000001814/ENSSSCG00000004233/ENSSSCG00000008395/ENSSSCG00000012029/ENSSSCG00000012890/ENSSSCG00000013297/ENSSSCG00000020705/ENSSSCG00000023972/ENSSSCG00000030484/ENSSSCG00000032241
28_Housekeeping mitochondrial translation	056_Testis > CNS, digestive tract > other male reproductive	6/152	38/12669	5.43297e-06	9.23604e-05	8.29242e-05	ENSSSCG00000016042/ENSSSCG00000030343/ENSSSCG00000035489/ENSSSCG00000037963/ENSSSCG00000038167/ENSSSCG00000039234
64_Gastrointestinal	009_Liver > mixture of tissues	17/175	382/12669	2.17149e-05	0.000152004	0.000131432	ENSSSCG00000001048/ENSSSCG00000002355/ENSSSCG00000003092/ENSSSCG00000003466/ENSSSCG00000005512/ENSSSCG00000006716/ENSSSCG00000015279/ENSSSCG00000016861/ENSSSCG00000024914/ENSSSCG00000029533/ENSSSCG00000031759/ENSSSCG00000032043/ENSSSCG00000033570/ENSSSCG00000035706/ENSSSCG00000036808/ENSSSCG00000039332/ENSSSCG00000039341
19_Housekeeping mitochondrial	008_Kidney >> liver, ovary (two), mixture of tissues	35/466	454/12669	2.86382e-05	0.00019474	0.000144698	ENSSSCG00000000376/ENSSSCG00000000939/ENSSSCG00000002357/ENSSSCG00000003780/ENSSSCG00000005663/ENSSSCG00000006192/ENSSSCG00000006213/ENSSSCG00000006925/ENSSSCG00000007307/ENSSSCG00000007795/ENSSSCG00000007942/ENSSSCG00000008486/ENSSSCG00000009523/ENSSSCG00000011653/ENSSSCG00000011968/ENSSSCG00000014060/ENSSSCG00000014250/ENSSSCG00000014394/ENSSSCG00000014558/ENSSSCG00000014948/ENSSSCG00000015244/…
12_Metabolic	013_Mesenchymal cells > adipose, muscle (some), ovary, lung	16/255	240/12669	2.83077e-05	0.000203815	0.000166866	ENSSSCG00000003433/ENSSSCG00000003839/ENSSSCG00000005457/ENSSSCG00000005672/ENSSSCG00000006359/ENSSSCG00000011806/ENSSSCG00000020813/ENSSSCG00000021250/ENSSSCG00000022005/ENSSSCG00000023228/ENSSSCG00000024960/ENSSSCG00000025344/ENSSSCG00000026404/ENSSSCG00000026502/ENSSSCG00000028609/ENSSSCG00000029189
79_Lymphoid myeloid	026_Peripheral blood only	9/203	102/12669	3.68979e-05	0.000221387	0.000168306	ENSSSCG00000003236/ENSSSCG00000004053/ENSSSCG00000007944/ENSSSCG00000013649/ENSSSCG00000016742/ENSSSCG00000025795/ENSSSCG00000026454/ENSSSCG00000029414/ENSSSCG00000029752
50_Muscle contraction	033_Longissimus dorsi muscle (two only) >> other muscle, heart, chorion	6/133	60/12669	3.75997e-05	0.000225598	0.0001847	ENSSSCG00000003143/ENSSSCG00000004803/ENSSSCG00000014176/ENSSSCG00000022891/ENSSSCG00000024676/ENSSSCG00000040643
66_Housekeeping mRNA	012_Fetal thymus, cell lines > immune, ovary > digestive tract, adipose, kidney	58/1599	266/12669	1.72126e-05	0.000210854	0.000185714	ENSSSCG00000004423/ENSSSCG00000008484/ENSSSCG00000017732/ENSSSCG00000027251/ENSSSCG00000028249/ENSSSCG00000028821/ENSSSCG00000030386/ENSSSCG00000001041/ENSSSCG00000001731/ENSSSCG00000003820/ENSSSCG00000004104/ENSSSCG00000004946/ENSSSCG00000004999/ENSSSCG00000008756/ENSSSCG00000009460/ENSSSCG00000011048/ENSSSCG00000013223/ENSSSCG00000015602/ENSSSCG00000015988/ENSSSCG00000016835/ENSSSCG00000017626/…
71_Housekeeping regulation	030_Fibroblasts > somatic cells	8/201	81/12669	4.168e-05	0.000458481	0.000394864	ENSSSCG00000004789/ENSSSCG00000012102/ENSSSCG00000016824/ENSSSCG00000020777/ENSSSCG00000024692/ENSSSCG00000036560/ENSSSCG00000037900/ENSSSCG00000040421
65_Epithelium	042_Kidney cell line	6/215	45/12669	0.000104427	0.000643968	0.000458014	ENSSSCG00000006580/ENSSSCG00000016887/ENSSSCG00000017578/ENSSSCG00000025685/ENSSSCG00000034778/ENSSSCG00000036964
10_Housekeeping transcription	005_Ovary (some) only	88/1213	617/12669	7.93516e-05	0.000621588	0.000529011	ENSSSCG00000000161/ENSSSCG00000000453/ENSSSCG00000001053/ENSSSCG00000001505/ENSSSCG00000002926/ENSSSCG00000004063/ENSSSCG00000005105/ENSSSCG00000005174/ENSSSCG00000005347/ENSSSCG00000005782/ENSSSCG00000005982/ENSSSCG00000006552/ENSSSCG00000006853/ENSSSCG00000007282/ENSSSCG00000007513/ENSSSCG00000007826/ENSSSCG00000009674/ENSSSCG00000010251/ENSSSCG00000011113/ENSSSCG00000012378/ENSSSCG00000013984/…
7_Retinal	007_Oocyte only	1951-09-01	435/12669	5.15411e-05	0.000971525	0.000613595	ENSSSCG00000001636/ENSSSCG00000004623/ENSSSCG00000006914/ENSSSCG00000010480/ENSSSCG00000011675/ENSSSCG00000014415/ENSSSCG00000024249/ENSSSCG00000028861/ENSSSCG00000038066
7_Retinal	023_Inner ear stria vascularis only	1951-05-01	120/12669	0.000116295	0.000971525	0.000613595	ENSSSCG00000002388/ENSSSCG00000003228/ENSSSCG00000004843/ENSSSCG00000005954/ENSSSCG00000032550
7_Retinal	005_Ovary (some) only	1951-10-01	617/12669	0.000145729	0.000971525	0.000613595	ENSSSCG00000004978/ENSSSCG00000008321/ENSSSCG00000010903/ENSSSCG00000012379/ENSSSCG00000014599/ENSSSCG00000016999/ENSSSCG00000026537/ENSSSCG00000029513/ENSSSCG00000033479/ENSSSCG00000039218
10_Housekeeping transcription	058_Inner cell mass >> adipose, kidney, lung, spleen, BMDM, ovary	12/1213	37/12669	0.000107509	0.000721847	0.000614338	ENSSSCG00000006494/ENSSSCG00000008056/ENSSSCG00000011604/ENSSSCG00000029519/ENSSSCG00000030174/ENSSSCG00000035995/ENSSSCG00000036676/ENSSSCG00000039267/ENSSSCG00000009164/ENSSSCG00000025010/ENSSSCG00000027257/ENSSSCG00000034122
72_Digestive and respiratory defense	042_Kidney cell line	1975-04-01	45/12669	0.00014045	0.00105337	0.000665288	ENSSSCG00000031997/ENSSSCG00000036124/ENSSSCG00000037322/ENSSSCG00000040815
19_Housekeeping mitochondrial	011_Muscle >> heart, mixture of tissues	24/466	292/12669	0.000201257	0.00114046	0.000847398	ENSSSCG00000000214/ENSSSCG00000000298/ENSSSCG00000000685/ENSSSCG00000000694/ENSSSCG00000001064/ENSSSCG00000001801/ENSSSCG00000001930/ENSSSCG00000002005/ENSSSCG00000002873/ENSSSCG00000004725/ENSSSCG00000004814/ENSSSCG00000006703/ENSSSCG00000007026/ENSSSCG00000012440/ENSSSCG00000012817/ENSSSCG00000013244/ENSSSCG00000014296/ENSSSCG00000016722/ENSSSCG00000032556/ENSSSCG00000033162/ENSSSCG00000036614/…
4_Brain development	023_Inner ear stria vascularis only	13/372	120/12669	5.00737e-05	0.00102651	0.000896056	ENSSSCG00000000067/ENSSSCG00000000114/ENSSSCG00000003547/ENSSSCG00000011241/ENSSSCG00000014119/ENSSSCG00000015049/ENSSSCG00000017251/ENSSSCG00000017387/ENSSSCG00000027762/ENSSSCG00000030781/ENSSSCG00000034178/ENSSSCG00000038864/ENSSSCG00000039315
22_Housekeeping transcription	046_iPSC >> CNS, digestive tract	5/114	50/12669	8.287e-05	0.00099444	0.000959547	ENSSSCG00000008845/ENSSSCG00000011307/ENSSSCG00000022195/ENSSSCG00000025290/ENSSSCG00000039052
20_Hormonal	025_Uterine endometrium > chorion	1945-04-01	99/12669	0.000408838	0.00143093	0.000968299	ENSSSCG00000005756/ENSSSCG00000012303/ENSSSCG00000040700/ENSSSCG00000012524
7_Retinal	043_iPSC (one) > other stem cells	1951-03-01	33/12669	0.000307944	0.00153972	0.000972455	ENSSSCG00000001744/ENSSSCG00000014309/ENSSSCG00000035324
40_Testis	056_Testis > CNS, digestive tract > other male reproductive	1949-03-01	38/12669	0.000417036	0.00145963	0.00109746	ENSSSCG00000033553/ENSSSCG00000035091/ENSSSCG00000036123
7_Retinal	028_Stem cells >> iPSC	1951-04-01	95/12669	0.000566171	0.00226468	0.00143033	ENSSSCG00000004910/ENSSSCG00000015585/ENSSSCG00000035269/ENSSSCG00000038563
3_Brain cellular structure	023_Inner ear stria vascularis only	16/581	120/12669	0.00011485	0.00156961	0.00149103	ENSSSCG00000002830/ENSSSCG00000007501/ENSSSCG00000012454/ENSSSCG00000022096/ENSSSCG00000022630/ENSSSCG00000026140/ENSSSCG00000028015/ENSSSCG00000028350/ENSSSCG00000029656/ENSSSCG00000031649/ENSSSCG00000032480/ENSSSCG00000035086/ENSSSCG00000035756/ENSSSCG00000036474/ENSSSCG00000039496/ENSSSCG00000040080
17_Cilium structure	056_Testis > CNS, digestive tract > other male reproductive	1994-04-01	38/12669	0.000172935	0.00181582	0.00154731	ENSSSCG00000004472/ENSSSCG00000015491/ENSSSCG00000027997/ENSSSCG00000028804
65_Epithelium	015_Ear >>> adipose (some)	10/215	162/12669	0.000441189	0.002332	0.0016586	ENSSSCG00000001025/ENSSSCG00000003572/ENSSSCG00000004157/ENSSSCG00000007549/ENSSSCG00000008714/ENSSSCG00000017135/ENSSSCG00000026349/ENSSSCG00000027302/ENSSSCG00000038420/ENSSSCG00000039864
19_Housekeeping mitochondrial	035_Embryo, inner cell mass > ovary (most), fetal thymus, random others	9/466	63/12669	0.000461484	0.00224149	0.0016655	ENSSSCG00000003566/ENSSSCG00000005590/ENSSSCG00000007623/ENSSSCG00000010743/ENSSSCG00000014559/ENSSSCG00000017591/ENSSSCG00000017796/ENSSSCG00000017971/ENSSSCG00000033374
50_Muscle contraction	020_Heart > muscle > kidney, mixture of tissues > digestive tract > liver, lung, immune	7/133	132/12669	0.000476124	0.00214256	0.00175414	ENSSSCG00000001852/ENSSSCG00000008976/ENSSSCG00000010861/ENSSSCG00000021991/ENSSSCG00000030544/ENSSSCG00000037792/ENSSSCG00000040860
10_Housekeeping transcription	012_Fetal thymus, cell lines > immune, ovary > digestive tract, adipose, kidney	43/1213	266/12669	0.000424756	0.00249544	0.00212378	ENSSSCG00000003111/ENSSSCG00000004963/ENSSSCG00000016094/ENSSSCG00000017058/ENSSSCG00000023948/ENSSSCG00000035544/ENSSSCG00000037845/ENSSSCG00000000496/ENSSSCG00000000738/ENSSSCG00000001095/ENSSSCG00000001679/ENSSSCG00000002307/ENSSSCG00000003596/ENSSSCG00000005286/ENSSSCG00000007089/ENSSSCG00000007337/ENSSSCG00000009137/ENSSSCG00000009178/ENSSSCG00000010189/ENSSSCG00000011051/ENSSSCG00000011601/…
44_Housekeeping	039_Alveolar macrophages > BMDMs > lung	12/771	58/12669	0.000157641	0.00262736	0.00243376	ENSSSCG00000000647/ENSSSCG00000003284/ENSSSCG00000000656/ENSSSCG00000031242/ENSSSCG00000033457/ENSSSCG00000006678/ENSSSCG00000037579/ENSSSCG00000009399/ENSSSCG00000010948/ENSSSCG00000013842/ENSSSCG00000038418/ENSSSCG00000039880
58_Immune cells	055_Ovary (one) >> ovary (two)	2024-02-01	36/12669	0.00208328	0.00468737	0.00274115	ENSSSCG00000009219/ENSSSCG00000011727
44_Housekeeping	024_Epididymis	16/771	99/12669	0.000295231	0.00369039	0.00341846	ENSSSCG00000039176/ENSSSCG00000001214/ENSSSCG00000001551/ENSSSCG00000001739/ENSSSCG00000009646/ENSSSCG00000011627/ENSSSCG00000032245/ENSSSCG00000033572/ENSSSCG00000033649/ENSSSCG00000039858/ENSSSCG00000006834/ENSSSCG00000023467/ENSSSCG00000034080/ENSSSCG00000039747/ENSSSCG00000008599/ENSSSCG00000031423
54_Interferons	055_Ovary (one) >> ovary (two)	2017-02-01	36/12669	0.00103945	0.0051377	0.00360541	ENSSSCG00000033910/ENSSSCG00000038862
54_Interferons	001_Digestive tract, CNS > immune > others	2017-08-01	1787/12669	0.00114171	0.0051377	0.00360541	ENSSSCG00000004304/ENSSSCG00000015853/ENSSSCG00000024193/ENSSSCG00000025901/ENSSSCG00000026078/ENSSSCG00000026663/ENSSSCG00000033601/ENSSSCG00000039434
30_Housekeeping structural	010_Lung >>> adipose, mixture of tissues	2018-03-01	286/12669	0.00722528	0.0108379	0.00380278	ENSSSCG00000011751/ENSSSCG00000022014/ENSSSCG00000031959
52_Housekeeping	006_Spleen > lung, peripheral blood > lymph nodes, thymus, tonsil, macrophages	14/114	559/12669	0.000482956	0.00450759	0.00389754	ENSSSCG00000000769/ENSSSCG00000001404/ENSSSCG00000003386/ENSSSCG00000003584/ENSSSCG00000006183/ENSSSCG00000006466/ENSSSCG00000012118/ENSSSCG00000012254/ENSSSCG00000013788/ENSSSCG00000014041/ENSSSCG00000017517/ENSSSCG00000033768/ENSSSCG00000039706/ENSSSCG00000040057
41_Low abundant uncharacterized	025_Uterine endometrium > chorion	2021-07-02	99/12669	0.00123745	0.00742473	0.00390775	ENSSSCG00000013091/ENSSSCG00000013098
5_Intracellular signalling	016_BMDM >> alveolar macrophages, immune	14/357	162/12669	0.000196119	0.00441267	0.00392238	ENSSSCG00000000907/ENSSSCG00000004145/ENSSSCG00000004156/ENSSSCG00000004646/ENSSSCG00000006851/ENSSSCG00000008103/ENSSSCG00000011570/ENSSSCG00000013940/ENSSSCG00000016782/ENSSSCG00000024344/ENSSSCG00000029371/ENSSSCG00000034087/ENSSSCG00000038366/ENSSSCG00000039838
65_Epithelium	022_Inner cell mass from day 7-8 embryos only	7/215	96/12669	0.00122148	0.00564933	0.00401801	ENSSSCG00000000252/ENSSSCG00000000253/ENSSSCG00000010960/ENSSSCG00000013733/ENSSSCG00000016516/ENSSSCG00000034278/ENSSSCG00000040513
60_Not detected	025_Uterine endometrium > chorion	1948-04-01	99/12669	0.000524445	0.00550667	0.00414035	ENSSSCG00000001005/ENSSSCG00000008830/ENSSSCG00000015579/ENSSSCG00000026060
76_Housekeeping regulation	011_Muscle >> heart, mixture of tissues	16/283	292/12669	0.000881402	0.00558221	0.00479359	ENSSSCG00000000633/ENSSSCG00000002898/ENSSSCG00000003644/ENSSSCG00000004570/ENSSSCG00000005316/ENSSSCG00000005699/ENSSSCG00000007369/ENSSSCG00000010686/ENSSSCG00000011538/ENSSSCG00000012699/ENSSSCG00000016578/ENSSSCG00000020785/ENSSSCG00000023915/ENSSSCG00000031692/ENSSSCG00000038969/ENSSSCG00000040507
74_Extracellular matrix	038_Stomach >>> fibroblasts, somatic cells	6/218	64/12669	0.000790913	0.0063273	0.00499524	ENSSSCG00000004813/ENSSSCG00000011379/ENSSSCG00000020720/ENSSSCG00000026004/ENSSSCG00000037206/ENSSSCG00000039795
65_Epithelium	040_Penis >> tonsil >> alveolar macrophages	5/215	52/12669	0.00182627	0.00750801	0.00533998	ENSSSCG00000003539/ENSSSCG00000004758/ENSSSCG00000025592/ENSSSCG00000026861/ENSSSCG00000032551
19_Housekeeping mitochondrial	018_Adipose only	14/466	155/12669	0.00173358	0.0073677	0.00547445	ENSSSCG00000001435/ENSSSCG00000001907/ENSSSCG00000006325/ENSSSCG00000008238/ENSSSCG00000012000/ENSSSCG00000015422/ENSSSCG00000024052/ENSSSCG00000024149/ENSSSCG00000026914/ENSSSCG00000029790/ENSSSCG00000032916/ENSSSCG00000034786/ENSSSCG00000035619/ENSSSCG00000035666
59_Squamous epithelium	041_Primordia of developing teeth only	1961-03-01	48/12669	0.00157461	0.00682329	0.00552493	ENSSSCG00000007029/ENSSSCG00000007197/ENSSSCG00000017522
37_Olfactory bulb	053_Endometrium of pregnancy >> uterine endometrium	2021-03-01	42/12669	0.00991338	0.0159284	0.00558893	ENSSSCG00000039389
37_Olfactory bulb	042_Kidney cell line	2021-03-01	45/12669	0.010619	0.0159284	0.00558893	ENSSSCG00000006577
12_Metabolic	018_Adipose only	10/255	155/12669	0.00116674	0.00700046	0.00573137	ENSSSCG00000010258/ENSSSCG00000012731/ENSSSCG00000012926/ENSSSCG00000017082/ENSSSCG00000024134/ENSSSCG00000024325/ENSSSCG00000028794/ENSSSCG00000033000/ENSSSCG00000036223/ENSSSCG00000036237
75_Housekeeping	013_Mesenchymal cells > adipose, muscle (some), ovary, lung	10/158	240/12669	0.000852566	0.0076731	0.00598292	ENSSSCG00000010629/ENSSSCG00000013307/ENSSSCG00000015850/ENSSSCG00000017488/ENSSSCG00000017753/ENSSSCG00000023803/ENSSSCG00000026994/ENSSSCG00000027124/ENSSSCG00000037815/ENSSSCG00000038671
60_Not detected	007_Oocyte only	1948-07-01	435/12669	0.00116743	0.00817198	0.00614434	ENSSSCG00000006064/ENSSSCG00000012310/ENSSSCG00000012590/ENSSSCG00000025334/ENSSSCG00000031505/ENSSSCG00000032890/ENSSSCG00000034799
71_Housekeeping regulation	008_Kidney >> liver, ovary (two), mixture of tissues	17/201	454/12669	0.000914636	0.00754575	0.00649873	ENSSSCG00000003854/ENSSSCG00000005358/ENSSSCG00000007135/ENSSSCG00000009132/ENSSSCG00000009268/ENSSSCG00000011400/ENSSSCG00000012679/ENSSSCG00000012875/ENSSSCG00000016857/ENSSSCG00000017215/ENSSSCG00000025393/ENSSSCG00000028878/ENSSSCG00000030560/ENSSSCG00000032067/ENSSSCG00000035038/ENSSSCG00000039644/ENSSSCG00000040607
29_Male tissue bacterial defense	028_Stem cells >> iPSC	1959-04-01	95/12669	0.000985079	0.00788063	0.00674002	ENSSSCG00000031314/ENSSSCG00000034785/ENSSSCG00000034809/ENSSSCG00000036701
79_Lymphoid myeloid	039_Alveolar macrophages > BMDMs > lung	5/203	58/12669	0.00231396	0.0104128	0.00791619	ENSSSCG00000000648/ENSSSCG00000008973/ENSSSCG00000013787/ENSSSCG00000022228/ENSSSCG00000038138
82_Lymphoid B cell	026_Peripheral blood only	1968-04-01	102/12669	0.00217338	0.0123158	0.00915108	ENSSSCG00000003331/ENSSSCG00000006287/ENSSSCG00000025485/ENSSSCG00000027849
4_Brain development	036_Hippocampal formation, amygdala (one) >> other CNS	8/372	68/12669	0.000813669	0.0111201	0.00970693	ENSSSCG00000004027/ENSSSCG00000006243/ENSSSCG00000014286/ENSSSCG00000025286/ENSSSCG00000027952/ENSSSCG00000031155/ENSSSCG00000032680/ENSSSCG00000033958
76_Housekeeping regulation	033_Longissimus dorsi muscle (two only) >> other muscle, heart, chorion	6/283	60/12669	0.00214527	0.0116458	0.0100005	ENSSSCG00000001500/ENSSSCG00000004052/ENSSSCG00000005456/ENSSSCG00000027502/ENSSSCG00000034369/ENSSSCG00000035293
57_Skin	025_Uterine endometrium > chorion	1972-04-01	99/12669	0.00240371	0.0132204	0.0101209	ENSSSCG00000013090/ENSSSCG00000013096/ENSSSCG00000021087/ENSSSCG00000032149
66_Housekeeping mRNA	007_Oocyte only	77/1599	435/12669	0.00117554	0.0115202	0.0101467	ENSSSCG00000003831/ENSSSCG00000004303/ENSSSCG00000010502/ENSSSCG00000012250/ENSSSCG00000013118/ENSSSCG00000014084/ENSSSCG00000015798/ENSSSCG00000016826/ENSSSCG00000024444/ENSSSCG00000035923/ENSSSCG00000039606/ENSSSCG00000000160/ENSSSCG00000004130/ENSSSCG00000004936/ENSSSCG00000005611/ENSSSCG00000009084/ENSSSCG00000030118/ENSSSCG00000006538/ENSSSCG00000011157/ENSSSCG00000011214/ENSSSCG00000015779/…
66_Housekeeping mRNA	054_Adipose, lung, ovary, spleen > digestive tract, macrophages > heart	13/1599	42/12669	0.0014489	0.0118327	0.0104219	ENSSSCG00000007958/ENSSSCG00000014033/ENSSSCG00000021769/ENSSSCG00000038161/ENSSSCG00000002660/ENSSSCG00000011023/ENSSSCG00000012917/ENSSSCG00000013276/ENSSSCG00000026141/ENSSSCG00000030947/ENSSSCG00000031809/ENSSSCG00000036356/ENSSSCG00000001646
16_Aorta uncharacterized	025_Uterine endometrium > chorion	2021-09-02	99/12669	0.00209982	0.0146987	0.0110517	ENSSSCG00000013095/ENSSSCG00000023987
12_Metabolic	031_Heart >> muscle > mixture of tissues	7/255	93/12669	0.00268287	0.0137976	0.0112963	ENSSSCG00000003662/ENSSSCG00000009123/ENSSSCG00000010464/ENSSSCG00000021596/ENSSSCG00000033941/ENSSSCG00000034386/ENSSSCG00000039947
4_Brain development	054_Adipose, lung, ovary, spleen > digestive tract, macrophages > heart	6/372	42/12669	0.00132049	0.013535	0.0118149	ENSSSCG00000005613/ENSSSCG00000008692/ENSSSCG00000008987/ENSSSCG00000011442/ENSSSCG00000028612/ENSSSCG00000040985
47_Spleen uncharacterized	006_Spleen > lung, peripheral blood > lymph nodes, thymus, tonsil, macrophages	2021-09-03	559/12669	0.00587919	0.0352752	0.0123773	ENSSSCG00000000867/ENSSSCG00000010561/ENSSSCG00000015821
17_Cilium structure	052_Kidney only, one sample very high	1994-03-01	35/12669	0.00217997	0.0152598	0.0130033	ENSSSCG00000034340/ENSSSCG00000037854/ENSSSCG00000039827
31_Housekeeping uncharacterized	056_Testis > CNS, digestive tract > other male reproductive	2023-02-01	38/12669	0.00213005	0.0191705	0.013453	ENSSSCG00000004055/ENSSSCG00000020987
52_Housekeeping	026_Peripheral blood only	5/114	102/12669	0.00224961	0.0157473	0.0136161	ENSSSCG00000000663/ENSSSCG00000008228/ENSSSCG00000016184/ENSSSCG00000024518/ENSSSCG00000038351
20_Hormonal	055_Ovary (one) >> ovary (two)	1945-02-01	36/12669	0.00719823	0.020155	0.0136388	ENSSSCG00000034942/ENSSSCG00000038746
75_Housekeeping	010_Lung >>> adipose, mixture of tissues	10/158	286/12669	0.00312231	0.0182896	0.0142609	ENSSSCG00000004507/ENSSSCG00000011641/ENSSSCG00000013886/ENSSSCG00000021606/ENSSSCG00000023956/ENSSSCG00000029592/ENSSSCG00000037209/ENSSSCG00000037531/ENSSSCG00000037701/ENSSSCG00000040332
75_Housekeeping	030_Fibroblasts > somatic cells	5/158	81/12669	0.00338695	0.0182896	0.0142609	ENSSSCG00000000145/ENSSSCG00000006503/ENSSSCG00000010219/ENSSSCG00000017728/ENSSSCG00000035537
61_Enzymes and secretion	015_Ear >>> adipose (some)	6/104	162/12669	0.00215536	0.0179613	0.014369	ENSSSCG00000013067/ENSSSCG00000013068/ENSSSCG00000023706/ENSSSCG00000024067/ENSSSCG00000030518/ENSSSCG00000035033
5_Intracellular signalling	002_Ovary (some) > immune, kidney, adipose > liver, muscle, adipose	59/357	1408/12669	0.00112802	0.0169204	0.0150403	ENSSSCG00000001420/ENSSSCG00000001653/ENSSSCG00000001913/ENSSSCG00000002517/ENSSSCG00000002532/ENSSSCG00000002689/ENSSSCG00000002815/ENSSSCG00000002995/ENSSSCG00000003054/ENSSSCG00000003198/ENSSSCG00000003420/ENSSSCG00000003489/ENSSSCG00000005619/ENSSSCG00000005715/ENSSSCG00000005753/ENSSSCG00000005761/ENSSSCG00000007565/ENSSSCG00000007622/ENSSSCG00000007767/ENSSSCG00000007801/ENSSSCG00000007967/…
38_Lung and thyroid development	026_Peripheral blood only	2016-02-01	102/12669	0.0071564	0.0250474	0.0150661	ENSSSCG00000033183/ENSSSCG00000040098
81_Vasculature and connective tissue	013_Mesenchymal cells > adipose, muscle (some), ovary, lung	10/181	240/12669	0.00236399	0.0184582	0.0163209	ENSSSCG00000002490/ENSSSCG00000009031/ENSSSCG00000010055/ENSSSCG00000015403/ENSSSCG00000016848/ENSSSCG00000020970/ENSSSCG00000022741/ENSSSCG00000023085/ENSSSCG00000031898/ENSSSCG00000036322
81_Vasculature and connective tissue	053_Endometrium of pregnancy >> uterine endometrium	4/181	42/12669	0.00295331	0.0184582	0.0163209	ENSSSCG00000006256/ENSSSCG00000009642/ENSSSCG00000021852/ENSSSCG00000038610
73_Housekeeping cell cycle	005_Ovary (some) only	22/245	617/12669	0.00420675	0.0220854	0.0177126	ENSSSCG00000001837/ENSSSCG00000002651/ENSSSCG00000003484/ENSSSCG00000007493/ENSSSCG00000010608/ENSSSCG00000010984/ENSSSCG00000011426/ENSSSCG00000011563/ENSSSCG00000011804/ENSSSCG00000012130/ENSSSCG00000015771/ENSSSCG00000015785/ENSSSCG00000017032/ENSSSCG00000017396/ENSSSCG00000022823/ENSSSCG00000023176/ENSSSCG00000023303/ENSSSCG00000029509/ENSSSCG00000033444/ENSSSCG00000035059/ENSSSCG00000037238/…
62_Squamous epithelium	023_Inner ear stria vascularis only	1963-04-01	120/12669	0.00296471	0.020753	0.0187245	ENSSSCG00000006935/ENSSSCG00000007082/ENSSSCG00000031581/ENSSSCG00000035885
13_Testis sperm	043_iPSC (one) > other stem cells	3/144	33/12669	0.00611381	0.0244552	0.0193068	ENSSSCG00000010971/ENSSSCG00000013412/ENSSSCG00000023128
65_Epithelium	007_Oocyte only	15/215	435/12669	0.0073513	0.0271998	0.0193455	ENSSSCG00000002290/ENSSSCG00000006767/ENSSSCG00000007200/ENSSSCG00000011860/ENSSSCG00000012083/ENSSSCG00000016883/ENSSSCG00000017995/ENSSSCG00000017998/ENSSSCG00000023376/ENSSSCG00000031465/ENSSSCG00000032658/ENSSSCG00000033539/ENSSSCG00000035601/ENSSSCG00000039349/ENSSSCG00000040532
74_Extracellular matrix	010_Lung >>> adipose, mixture of tissues	12/218	286/12669	0.00397931	0.0254676	0.020106	ENSSSCG00000007073/ENSSSCG00000008603/ENSSSCG00000015342/ENSSSCG00000016634/ENSSSCG00000016635/ENSSSCG00000017199/ENSSSCG00000029260/ENSSSCG00000030113/ENSSSCG00000035983/ENSSSCG00000038384/ENSSSCG00000038439/ENSSSCG00000040578
64_Gastrointestinal	008_Kidney >> liver, ovary (two), mixture of tissues	14/175	454/12669	0.00417637	0.0233877	0.0202224	ENSSSCG00000000111/ENSSSCG00000002524/ENSSSCG00000004615/ENSSSCG00000007371/ENSSSCG00000009919/ENSSSCG00000012852/ENSSSCG00000016442/ENSSSCG00000017120/ENSSSCG00000021971/ENSSSCG00000023501/ENSSSCG00000025787/ENSSSCG00000027118/ENSSSCG00000035807/ENSSSCG00000037234
72_Digestive and respiratory defense	032_Duodenum >> ileum, caecum, colon	1975-03-01	65/12669	0.00669174	0.0334587	0.0211318	ENSSSCG00000038871/ENSSSCG00000039391/ENSSSCG00000039664
72_Digestive and respiratory defense	019_Large intestine > small intestine	1975-04-01	140/12669	0.00947579	0.0355342	0.0224427	ENSSSCG00000008661/ENSSSCG00000009239/ENSSSCG00000014988/ENSSSCG00000026893
53_Housekeeping mitochondrial	019_Large intestine > small intestine	2021-02-01	140/12669	0.0219799	0.0439599	0.0231368	ENSSSCG00000030262
65_Epithelium	010_Lung >>> adipose, mixture of tissues	11/215	286/12669	0.00969723	0.032618	0.0231991	ENSSSCG00000002806/ENSSSCG00000003894/ENSSSCG00000013018/ENSSSCG00000016400/ENSSSCG00000016517/ENSSSCG00000017925/ENSSSCG00000031851/ENSSSCG00000032446/ENSSSCG00000033750/ENSSSCG00000037395/ENSSSCG00000038801
63_Small intestine	045_Mixture of multiple tissues (one) >> random other samples	1953-02-01	31/12669	0.00738862	0.0295545	0.0233325	ENSSSCG00000009495/ENSSSCG00000033711
61_Enzymes and secretion	027_Ileum >>> other digestive tract	4/104	85/12669	0.00521657	0.0326036	0.0260829	ENSSSCG00000000875/ENSSSCG00000002632/ENSSSCG00000006191/ENSSSCG00000023936
66_Housekeeping mRNA	005_Ovary (some) only	100/1599	617/12669	0.00451401	0.0315981	0.0278307	ENSSSCG00000003988/ENSSSCG00000007323/ENSSSCG00000011190/ENSSSCG00000034715/ENSSSCG00000034859/ENSSSCG00000002854/ENSSSCG00000004405/ENSSSCG00000005103/ENSSSCG00000006727/ENSSSCG00000006958/ENSSSCG00000007004/ENSSSCG00000009912/ENSSSCG00000010597/ENSSSCG00000010956/ENSSSCG00000021042/ENSSSCG00000021644/ENSSSCG00000022145/ENSSSCG00000026346/ENSSSCG00000031142/ENSSSCG00000000063/ENSSSCG00000000860/…
75_Housekeeping	002_Ovary (some) > immune, kidney, adipose > liver, muscle, adipose	28/158	1408/12669	0.0083379	0.0375205	0.0292558	ENSSSCG00000000366/ENSSSCG00000000379/ENSSSCG00000000695/ENSSSCG00000000708/ENSSSCG00000000765/ENSSSCG00000003187/ENSSSCG00000005012/ENSSSCG00000007356/ENSSSCG00000007817/ENSSSCG00000010575/ENSSSCG00000010580/ENSSSCG00000011357/ENSSSCG00000012293/ENSSSCG00000012999/ENSSSCG00000013061/ENSSSCG00000013421/ENSSSCG00000013432/ENSSSCG00000013883/ENSSSCG00000014019/ENSSSCG00000014390/ENSSSCG00000016464/…
67_Gastrointestinal	040_Penis >> tonsil >> alveolar macrophages	1982-03-01	52/12669	0.00459719	0.0367775	0.0306479	ENSSSCG00000008741/ENSSSCG00000011850/ENSSSCG00000024634
5_Intracellular signalling	017_Fetal thymus >>> immune system, blood	11/357	148/12669	0.0031245	0.0351506	0.031245	ENSSSCG00000006309/ENSSSCG00000009148/ENSSSCG00000011201/ENSSSCG00000013259/ENSSSCG00000013885/ENSSSCG00000015345/ENSSSCG00000017869/ENSSSCG00000021956/ENSSSCG00000022722/ENSSSCG00000038701/ENSSSCG00000040535
31_Housekeeping uncharacterized	001_Digestive tract, CNS > immune > others	2023-08-01	1787/12669	0.0105419	0.0474387	0.0332903	ENSSSCG00000000081/ENSSSCG00000002941/ENSSSCG00000008410/ENSSSCG00000011768/ENSSSCG00000014957/ENSSSCG00000034633/ENSSSCG00000034843/ENSSSCG00000040399
61_Enzymes and secretion	040_Penis >> tonsil >> alveolar macrophages	3/104	52/12669	0.00887479	0.0443739	0.0354991	ENSSSCG00000024347/ENSSSCG00000024781/ENSSSCG00000026260
29_Male tissue bacterial defense	059_Liver (one)	1959-02-01	29/12669	0.00798496	0.0425864	0.0364226	ENSSSCG00000039901/ENSSSCG00000034162
10_Housekeeping transcription	022_Inner cell mass from day 7-8 embryos only	17/1213	96/12669	0.00917394	0.0479083	0.0407731	ENSSSCG00000007064/ENSSSCG00000007496/ENSSSCG00000010560/ENSSSCG00000012494/ENSSSCG00000013176/ENSSSCG00000017667/ENSSSCG00000022404/ENSSSCG00000032782/ENSSSCG00000034545/ENSSSCG00000035908/ENSSSCG00000039659/ENSSSCG00000040203/ENSSSCG00000000097/ENSSSCG00000011676/ENSSSCG00000016134/ENSSSCG00000028506/ENSSSCG00000039235
6_Brain uncharacterized	028_Stem cells >> iPSC	2021-01-01	95/12669	0.00749862	0.00749862	NA	ENSSSCG00000031643
11_Testis uncharacterized	003_Testis only	2021-04-04	1064/12669	4.94938e-05	4.94938e-05	NA	ENSSSCG00000024455/ENSSSCG00000029977/ENSSSCG00000038661/ENSSSCG00000038773
14_Low abundant uncharacterized	052_Kidney only, one sample very high	2021-02-01	35/12669	0.00551788	0.0110358	NA	ENSSSCG00000037246
14_Low abundant uncharacterized	028_Stem cells >> iPSC	2021-02-01	95/12669	0.0149416	0.0149416	NA	ENSSSCG00000003920
25_Low abundant uncharacterized	007_Oocyte only	2021-01-01	435/12669	0.0343358	0.0343358	NA	ENSSSCG00000033245
26_Low abundant uncharacterized	059_Liver (one)	2021-02-01	29/12669	0.00457304	0.00914609	NA	ENSSSCG00000007053
26_Low abundant uncharacterized	028_Stem cells >> iPSC	2021-02-01	95/12669	0.0149416	0.0149416	NA	ENSSSCG00000040356
34_Prostate uncharacterized	028_Stem cells >> iPSC	2021-03-02	95/12669	0.000166108	0.000332217	NA	ENSSSCG00000005432/ENSSSCG00000034589
34_Prostate uncharacterized	055_Ovary (one) >> ovary (two)	2021-03-01	36/12669	0.00850121	0.00850121	NA	ENSSSCG00000032308
35_Low abundant uncharacterized	028_Stem cells >> iPSC	2021-01-01	95/12669	0.00749862	0.00749862	NA	ENSSSCG00000037907
36_Receptors uncharacterized	059_Liver (one)	2021-02-01	29/12669	0.00457304	0.00914609	NA	ENSSSCG00000031387
36_Receptors uncharacterized	022_Inner cell mass from day 7-8 embryos only	2021-02-01	96/12669	0.0150983	0.0150983	NA	ENSSSCG00000035894
43_Breast uncharacterized	015_Ear >>> adipose (some)	2021-02-02	162/12669	0.000162514	0.000162514	NA	ENSSSCG00000025468/ENSSSCG00000032298
48_Low abundant uncharacterized	006_Spleen > lung, peripheral blood > lymph nodes, thymus, tonsil, macrophages	2021-01-01	559/12669	0.0441235	0.0441235	NA	ENSSSCG00000040826
55_Low abundant uncharacterized	038_Stomach >>> fibroblasts, somatic cells	2021-01-01	64/12669	0.0050517	0.0050517	NA	ENSSSCG00000038271
