# Supplementary material for: Genome-wide annotation of protein-coding genes in pig
Source: BMC Biol. 2022 Jan 25;20:25. doi: 10.1186/s12915-022-01229-y (PMC8788080; doi:10.1186/s12915-022-01229-y)
Supplement: Supplementary file 6 — Additional file 6. Includes a list of a subset of orthologs with one parsimonious high confidence ortholog used in human-pig comparison analyses, a table of specificity classification for human and pig, indicating overlap in classification, and the inputs for hypergeometric test for assessing the classification overlap between pig and human tissues. [file 12915_2022_1229_MOESM6_ESM.xlsx]

## Sheet: Sheet info
1	Gene orthologs	Subset of orthologs with one parsimonious high confidence ortholog used in human-pig comparison analyses.
2	Gene classification overlap	Table of specificity classification for human and pig, indicating overlap in classification.
3	Human-pig specificity hypergeometric test	Input for hypergeometric test for assessing the classification overlap between pig and human tissues.

## Sheet: Gene orthologs
Pig Ensembl ID	Human Ensembl ID	Pig gene name	Human gene name	Ortholog confidence	Ortholog type	Gene order conservation score	Whole genome alignment score	Sequence identity
ENSSSCG00000018065	ENSG00000198888	ND1	MT-ND1	1	ortholog_one2many	50	100	76.1006
ENSSSCG00000018069	ENSG00000198763	ND2	MT-ND2	1	ortholog_one2one	75	100	61.9597
ENSSSCG00000018075	ENSG00000198804	COX1	MT-CO1	1	ortholog_one2one	100	100	91.8288
ENSSSCG00000018078	ENSG00000198712	COX2	MT-CO2	1	ortholog_one2one	100	100	71.6157
ENSSSCG00000018080	ENSG00000228253	ATP8	MT-ATP8	0	ortholog_one2one	100	100	44.7761
ENSSSCG00000018081	ENSG00000198899	ATP6	MT-ATP6	1	ortholog_one2many	100	100	78.7611
ENSSSCG00000018082	ENSG00000198938	COX3	MT-CO3	1	ortholog_one2one	100	100	86.9732
ENSSSCG00000018084	ENSG00000198840	ND3	MT-ND3	1	ortholog_one2one	100	100	71.3043
ENSSSCG00000018086	ENSG00000212907	ND4L	MT-ND4L	1	ortholog_one2many	100	100	76.5306
ENSSSCG00000018087	ENSG00000198886	ND4	MT-ND4	1	ortholog_one2many	100	100	73.2026
ENSSSCG00000018091	ENSG00000198786	ND5	MT-ND5	1	ortholog_one2one	100	100	69.4719
ENSSSCG00000018092	ENSG00000198695	ND6	MT-ND6	1	ortholog_one2one	75	100	57.7143
ENSSSCG00000018094	ENSG00000198727	CYTB	MT-CYB	1	ortholog_one2one	50	100	78.3641
ENSSSCG00000031525	ENSG00000183654	MARCH11	MARCH11	1	ortholog_one2one	100	100	90.6634
ENSSSCG00000032880	ENSG00000176253	NA	OR4K13	1	ortholog_one2many	100	51.16	86.8167
ENSSSCG00000026564	ENSG00000242715	NA	CCDC169	1	ortholog_one2many	100	100	62.1212
ENSSSCG00000016442	ENSG00000002726	AOC1	AOC1	1	ortholog_one2one	100	100	74.1505
ENSSSCG00000039950	ENSG00000178966	RMI1	RMI1	1	ortholog_one2one	100	80.66	81.3804
ENSSSCG00000002557	ENSG00000183828	NUDT14	NUDT14	1	ortholog_one2one	100	98.45	86.4865
ENSSSCG00000017998	ENSG00000065325	GLP2R	GLP2R	1	ortholog_one2one	100	100	76.4389
ENSSSCG00000008725	ENSG00000170891	CYTL1	CYTL1	1	ortholog_one2one	100	100	75.8389
ENSSSCG00000028359	ENSG00000109743	BST1	BST1	1	ortholog_one2one	100	94.34	75
ENSSSCG00000034405	ENSG00000167077	MEI1	MEI1	1	ortholog_one2one	100	85.36	82.3895
ENSSSCG00000040689	ENSG00000110244	APOA4	APOA4	1	ortholog_one2one	100	100	76.7857
ENSSSCG00000012181	ENSG00000067992	PDK3	PDK3	1	ortholog_one2one	75	100	99.0361
ENSSSCG00000008675	ENSG00000168924	LETM1	LETM1	1	ortholog_one2one	100	96.76	83.0556
ENSSSCG00000009535	ENSG00000125266	EFNB2	EFNB2	1	ortholog_one2one	100	100	96.4179
ENSSSCG00000040107	ENSG00000101216	GMEB2	GMEB2	1	ortholog_one2one	100	100	90.2985
ENSSSCG00000000202	ENSG00000187778	MCRS1	MCRS1	1	ortholog_one2one	75	86.54	99.7773
ENSSSCG00000034924	ENSG00000183340	JRKL	JRKL	1	ortholog_one2one	100	100	95.6107
ENSSSCG00000012371	ENSG00000169083	AR	AR	1	ortholog_one2one	100	100	92.0759
ENSSSCG00000008923	ENSG00000035720	STAP1	STAP1	1	ortholog_one2one	50	100	86.1953
ENSSSCG00000016491	ENSG00000257093	KIAA1147	KIAA1147	1	ortholog_one2one	100	100	95.8333
ENSSSCG00000006829	ENSG00000143028	SYPL2	SYPL2	1	ortholog_one2one	100	100	87.7698
ENSSSCG00000001913	ENSG00000067221	STOML1	STOML1	1	ortholog_one2one	100	100	80.1762
ENSSSCG00000000958	ENSG00000127334	DYRK2	DYRK2	1	ortholog_one2one	100	93.11	99.0017
ENSSSCG00000010330	ENSG00000108179	PPIF	PPIF	1	ortholog_one2one	75	100	90.3382
ENSSSCG00000020764	ENSG00000167791	CABP2	CABP2	1	ortholog_one2one	100	100	86.6973
ENSSSCG00000017940	ENSG00000132522	NA	GPS2	1	ortholog_one2many	75	100	98.1651
ENSSSCG00000008948	ENSG00000163631	ALB	ALB	1	ortholog_one2one	100	99.47	66.9753
ENSSSCG00000033051	ENSG00000177084	POLE	POLE	1	ortholog_one2one	100	100	92.3784
ENSSSCG00000017022	ENSG00000072571	HMMR	HMMR	1	ortholog_one2one	100	100	86.115
ENSSSCG00000015022	ENSG00000204381	LAYN	LAYN	1	ortholog_one2one	100	100	78.4
ENSSSCG00000007287	ENSG00000100983	GSS	GSS	1	ortholog_one2one	100	100	92.827
ENSSSCG00000008881	ENSG00000109756	RAPGEF2	RAPGEF2	1	ortholog_one2one	75	100	80.4273
ENSSSCG00000033535	ENSG00000106341	PPP1R17	PPP1R17	1	ortholog_one2one	75	62.32	92.2581
ENSSSCG00000024876	ENSG00000146433	TMEM181	TMEM181	1	ortholog_one2one	100	22.13	83.4507
ENSSSCG00000004393	ENSG00000155115	GTF3C6	GTF3C6	1	ortholog_one2one	100	100	78.9954
ENSSSCG00000006187	ENSG00000178860	MSC	MSC	1	ortholog_one2one	100	100	94.0299
ENSSSCG00000013460	ENSG00000104904	OAZ1	OAZ1	1	ortholog_one2one	50	100	93.3921
ENSSSCG00000006049	ENSG00000164933	SLC25A32	SLC25A32	1	ortholog_one2one	100	100	91.746
ENSSSCG00000015985	ENSG00000128652	HOXD3	HOXD3	1	ortholog_one2one	75	100	97.4537
ENSSSCG00000039779	ENSG00000089199	CHGB	CHGB	1	ortholog_one2one	100	100	65.015
ENSSSCG00000026753	ENSG00000144909	OSBPL11	OSBPL11	1	ortholog_one2one	50	100	94.4518
ENSSSCG00000038493	ENSG00000113068	PFDN1	PFDN1	1	ortholog_one2one	100	100	99.1803
ENSSSCG00000024174	ENSG00000177426	TGIF1	TGIF1	1	ortholog_one2one	75	98.63	93.0403
ENSSSCG00000025343	ENSG00000197483	ZNF628	ZNF628	1	ortholog_one2one	100	99.9	90.1624
ENSSSCG00000008077	ENSG00000165233	CARD19	CARD19	1	ortholog_one2one	100	97.17	87.9781
ENSSSCG00000010300	ENSG00000166343	MSS51	MSS51	1	ortholog_one2one	75	100	84.1304
ENSSSCG00000005266	ENSG00000165091	TMC1	TMC1	1	ortholog_one2one	100	99.79	97.1014
ENSSSCG00000025502	ENSG00000158710	NA	TAGLN2	0	ortholog_one2one	0	NA	89.1192
ENSSSCG00000015898	ENSG00000184611	KCNH7	KCNH7	1	ortholog_one2one	100	100	93.8959
ENSSSCG00000040697	ENSG00000120685	PROSER1	PROSER1	1	ortholog_one2one	100	100	84.2904
ENSSSCG00000015986	ENSG00000128645	HOXD1	HOXD1	1	ortholog_one2one	50	100	82.8746
ENSSSCG00000014998	ENSG00000149313	AASDHPPT	AASDHPPT	1	ortholog_one2one	75	100	96.0784
ENSSSCG00000009129	ENSG00000145365	TIFA	TIFA	1	ortholog_one2one	100	0	73.2673
ENSSSCG00000036356	ENSG00000176371	ZSCAN2	ZSCAN2	1	ortholog_one2one	50	88.03	90.7317
ENSSSCG00000023604	ENSG00000002549	LAP3	LAP3	1	ortholog_one2one	100	99.75	90.9441
ENSSSCG00000035758	ENSG00000172362	NA	OR5B12	1	ortholog_one2many	75	64.14	82.1656
ENSSSCG00000038262	ENSG00000165684	SNAPC4	SNAPC4	1	ortholog_one2one	100	100	68.4325
ENSSSCG00000039222	ENSG00000176788	NA	BASP1	1	ortholog_one2many	50	100	75.8772
ENSSSCG00000032751	ENSG00000188051	NA	TMEM221	1	ortholog_one2many	100	100	83.1615
ENSSSCG00000000500	ENSG00000127328	RAB3IP	RAB3IP	1	ortholog_one2one	100	100	96.1864
ENSSSCG00000022719	ENSG00000139832	RAB20	RAB20	1	ortholog_one2one	100	100	82.8326
ENSSSCG00000007197	ENSG00000101282	RSPO4	RSPO4	1	ortholog_one2one	75	98.62	81.1404
ENSSSCG00000004761	ENSG00000166140	ZFYVE19	ZFYVE19	1	ortholog_one2one	75	100	83.208
ENSSSCG00000033420	ENSG00000131115	ZNF227	ZNF227	1	ortholog_one2one	100	99.95	85.0202
ENSSSCG00000009237	ENSG00000173083	HPSE	HPSE	1	ortholog_one2one	100	81.63	77.6769
ENSSSCG00000015843	ENSG00000104691	UBXN8	UBXN8	1	ortholog_one2one	100	100	77.1739
ENSSSCG00000017743	ENSG00000176390	CRLF3	CRLF3	1	ortholog_one2one	50	96.49	92.0177
ENSSSCG00000003055	ENSG00000073050	XRCC1	XRCC1	1	ortholog_one2one	100	98.69	78.282
ENSSSCG00000012528	ENSG00000166681	BEX3	BEX3	1	ortholog_one2one	75	100	96.0396
ENSSSCG00000014726	ENSG00000213931	HBE1	HBE1	1	ortholog_one2one	100	100	85.7143
ENSSSCG00000022222	ENSG00000128654	MTX2	MTX2	1	ortholog_one2one	75	98.68	97.0037
ENSSSCG00000011750	ENSG00000075651	PLD1	PLD1	1	ortholog_one2one	100	100	93.1099
ENSSSCG00000009393	ENSG00000123179	EBPL	EBPL	1	ortholog_one2one	100	92.78	80.0971
ENSSSCG00000039548	ENSG00000122420	PTGFR	PTGFR	1	ortholog_one2one	100	66.71	85.6354
ENSSSCG00000005030	ENSG00000087303	NID2	NID2	1	ortholog_one2one	100	98.76	81.5241
ENSSSCG00000014369	ENSG00000170458	CD14	CD14	1	ortholog_one2one	75	100	70.7775
ENSSSCG00000023014	ENSG00000161649	NA	CD300LG	0	ortholog_one2one	100	89.56	41.5344
ENSSSCG00000001921	ENSG00000067141	NEO1	NEO1	1	ortholog_one2one	100	91.79	95.2901
ENSSSCG00000013761	ENSG00000132024	CC2D1A	CC2D1A	1	ortholog_one2one	100	99.65	88.8538
ENSSSCG00000014244	ENSG00000164902	PHAX	PHAX	1	ortholog_one2one	100	100	91.3706
ENSSSCG00000000119	ENSG00000100129	EIF3L	EIF3L	1	ortholog_one2one	100	100	83.1479
ENSSSCG00000002502	ENSG00000066739	ATG2B	ATG2B	1	ortholog_one2one	100	100	93.7891
ENSSSCG00000036790	ENSG00000118507	AKAP7	AKAP7	1	ortholog_one2one	100	62.31	66.9789
ENSSSCG00000003438	ENSG00000048707	VPS13D	VPS13D	1	ortholog_one2one	100	99.57	94.0077
ENSSSCG00000029569	ENSG00000175325	PROP1	PROP1	1	ortholog_one2one	0	100	80.9734
ENSSSCG00000012658	ENSG00000134594	RAB33A	RAB33A	1	ortholog_one2one	100	100	85.8182
ENSSSCG00000005701	ENSG00000130707	ASS1	ASS1	1	ortholog_one2one	100	100	97.3301
ENSSSCG00000040173	ENSG00000116544	DLGAP3	DLGAP3	1	ortholog_one2one	75	100	96.5691
ENSSSCG00000022289	ENSG00000156453	PCDH1	PCDH1	1	ortholog_one2one	100	100	85.8993
ENSSSCG00000009784	ENSG00000150967	ABCB9	ABCB9	1	ortholog_one2one	75	100	92.9688
ENSSSCG00000036027	ENSG00000176058	TPRN	TPRN	1	ortholog_one2one	100	96.72	60.0852
ENSSSCG00000035442	ENSG00000123643	SLC36A1	SLC36A1	1	ortholog_one2one	100	67.01	87.5278
ENSSSCG00000013779	ENSG00000123143	PKN1	PKN1	1	ortholog_one2one	100	100	95.1579
ENSSSCG00000001453	ENSG00000204287	HLA-DRA	HLA-DRA	1	ortholog_one2one	75	100	83.3333
ENSSSCG00000009504	ENSG00000185352	HS6ST3	HS6ST3	1	ortholog_one2one	100	75.19	79.402
ENSSSCG00000018041	ENSG00000072210	ALDH3A2	ALDH3A2	1	ortholog_one2one	100	97.06	71.1744
ENSSSCG00000028126	ENSG00000154889	MPPE1	MPPE1	1	ortholog_one2one	100	98.19	75.7576
ENSSSCG00000035778	ENSG00000123307	NEUROD4	NEUROD4	1	ortholog_one2one	100	100	91.8429
ENSSSCG00000009278	ENSG00000102678	FGF9	FGF9	1	ortholog_one2one	100	100	99.0385
ENSSSCG00000039056	ENSG00000007237	GAS7	GAS7	1	ortholog_one2one	100	100	96.8487
ENSSSCG00000015987	ENSG00000116044	NFE2L2	NFE2L2	1	ortholog_one2one	75	97.98	89.4563
ENSSSCG00000035728	ENSG00000141552	NA	ANAPC11	0	ortholog_one2one	75	92.13	51.1905
ENSSSCG00000029373	ENSG00000198104	NA	OR2T6	0	ortholog_one2one	25	54.23	81.1912
ENSSSCG00000013875	ENSG00000053501	USE1	USE1	1	ortholog_one2one	100	100	90.2985
ENSSSCG00000012914	ENSG00000172613	RAD9A	RAD9A	1	ortholog_one2one	0	100	78.3296
ENSSSCG00000012771	ENSG00000130821	SLC6A8	SLC6A8	1	ortholog_one2many	100	100	97.9528
ENSSSCG00000037898	ENSG00000171604	CXXC5	CXXC5	1	ortholog_one2one	100	100	94.0789
ENSSSCG00000034916	ENSG00000114745	GORASP1	GORASP1	1	ortholog_one2one	100	100	83.0357
ENSSSCG00000027189	ENSG00000125503	PPP1R12C	PPP1R12C	1	ortholog_one2one	100	90.67	90.719
ENSSSCG00000017306	ENSG00000259207	ITGB3	ITGB3	1	ortholog_one2many	100	100	92.602
ENSSSCG00000017814	ENSG00000187624	NA	C17orf97	0	ortholog_one2one	100	80.42	50.1961
ENSSSCG00000000680	ENSG00000250510	GPR162	GPR162	1	ortholog_one2one	100	100	89.2744
ENSSSCG00000016527	ENSG00000164707	SLC13A4	SLC13A4	1	ortholog_one2one	75	99.97	90.0958
ENSSSCG00000023983	ENSG00000018510	AGPS	AGPS	1	ortholog_one2one	75	100	76.3195
ENSSSCG00000029877	ENSG00000075975	MKRN2	MKRN2	1	ortholog_one2one	100	100	78.8934
ENSSSCG00000034062	ENSG00000122012	SV2C	SV2C	1	ortholog_one2one	100	100	93.3702
ENSSSCG00000000847	ENSG00000139372	TDG	TDG	1	ortholog_one2one	100	100	91.6256
ENSSSCG00000030018	ENSG00000186496	ZNF396	ZNF396	1	ortholog_one2one	100	100	66.9643
ENSSSCG00000005836	ENSG00000187922	LCN10	LCN10	1	ortholog_one2one	100	100	66.3043
ENSSSCG00000010391	ENSG00000225830	ERCC6	ERCC6	1	ortholog_one2one	75	100	84.3151
ENSSSCG00000010855	ENSG00000143811	NA	PYCR2	1	ortholog_one2many	50	100	95.0704
ENSSSCG00000009543	ENSG00000041515	MYO16	MYO16	1	ortholog_one2one	100	100	79.8777
ENSSSCG00000038362	ENSG00000091317	CMTM6	CMTM6	1	ortholog_one2one	75	100	65.5629
ENSSSCG00000032698	ENSG00000171368	TPPP	TPPP	1	ortholog_one2one	100	53.25	92.3077
ENSSSCG00000016173	ENSG00000138363	ATIC	ATIC	1	ortholog_one2one	100	100	92.7365
ENSSSCG00000006512	ENSG00000160752	FDPS	FDPS	1	ortholog_one2one	100	100	86.4608
ENSSSCG00000008020	ENSG00000187535	IFT140	IFT140	1	ortholog_one2one	75	100	77.7701
ENSSSCG00000006002	ENSG00000136999	NOV	NOV	1	ortholog_one2one	100	100	76.8156
ENSSSCG00000036091	ENSG00000133131	MORC4	MORC4	1	ortholog_one2one	0	100	89.1232
ENSSSCG00000036810	ENSG00000152213	ARL11	ARL11	1	ortholog_one2one	100	54.95	71.2121
ENSSSCG00000013363	ENSG00000166796	LDHC	LDHC	1	ortholog_one2one	100	99.32	89.759
ENSSSCG00000016671	ENSG00000180347	CCDC129	CCDC129	1	ortholog_one2one	100	100	62.3032
ENSSSCG00000026181	ENSG00000166971	AKTIP	AKTIP	1	ortholog_one2one	100	100	97.9522
ENSSSCG00000033786	ENSG00000133818	NA	RRAS2	1	ortholog_one2many	100	100	100
ENSSSCG00000038717	ENSG00000145982	FARS2	FARS2	1	ortholog_one2one	100	97.2	58.7607
ENSSSCG00000014177	ENSG00000153922	CHD1	CHD1	1	ortholog_one2one	100	100	98.1829
ENSSSCG00000001844	ENSG00000166819	PLIN1	PLIN1	1	ortholog_one2one	100	100	69.5122
ENSSSCG00000036461	ENSG00000075429	CACNG5	CACNG5	1	ortholog_one2one	100	100	96.7273
ENSSSCG00000017143	ENSG00000141577	CEP131	CEP131	1	ortholog_one2one	100	98.99	63.6183
ENSSSCG00000021384	ENSG00000136492	BRIP1	BRIP1	1	ortholog_one2one	100	80.55	81.519
ENSSSCG00000003147	ENSG00000063180	CA11	CA11	1	ortholog_one2one	100	100	89.6648
ENSSSCG00000031701	ENSG00000151233	GXYLT1	GXYLT1	1	ortholog_one2one	75	100	92.7273
ENSSSCG00000004390	ENSG00000080546	SESN1	SESN1	1	ortholog_one2one	100	89.8	97.0962
ENSSSCG00000033919	ENSG00000133083	DCLK1	DCLK1	1	ortholog_one2one	100	100	99.5951
ENSSSCG00000036286	ENSG00000101474	APMAP	APMAP	1	ortholog_one2one	100	100	59.9678
ENSSSCG00000030378	ENSG00000106683	LIMK1	LIMK1	1	ortholog_one2one	100	96.81	98.2998
ENSSSCG00000013662	ENSG00000130810	PPAN	PPAN	1	ortholog_one2one	75	100	80.3838
ENSSSCG00000006157	ENSG00000125459	NA	MSTO1	0	ortholog_one2one	50	0	81.9079
ENSSSCG00000038859	ENSG00000153391	NA	INO80C	1	ortholog_one2many	100	100	95.3125
ENSSSCG00000009509	ENSG00000065150	IPO5	IPO5	1	ortholog_one2one	75	99.83	99.2707
ENSSSCG00000035839	ENSG00000177302	TOP3A	TOP3A	1	ortholog_one2one	100	98.15	78.7791
ENSSSCG00000031876	ENSG00000011638	TMEM159	TMEM159	1	ortholog_one2one	100	94.68	73.913
ENSSSCG00000028542	ENSG00000214753	NA	HNRNPUL2	1	ortholog_one2many	75	100	82.7497
ENSSSCG00000034738	ENSG00000166166	TRMT61A	TRMT61A	1	ortholog_one2one	100	100	95.7895
ENSSSCG00000005949	ENSG00000155926	SLA	SLA	1	ortholog_one2one	50	97.59	91.3043
ENSSSCG00000017127	ENSG00000178927	C17orf62	C17orf62	1	ortholog_one2one	100	84.23	84.492
ENSSSCG00000004772	ENSG00000140320	BAHD1	BAHD1	1	ortholog_one2one	100	100	92.4165
ENSSSCG00000032046	ENSG00000134899	ERCC5	ERCC5	1	ortholog_one2one	100	100	69.9801
ENSSSCG00000011562	ENSG00000125037	EMC3	EMC3	1	ortholog_one2one	100	94.75	99.6169
ENSSSCG00000017238	ENSG00000141540	TTYH2	TTYH2	1	ortholog_one2one	100	100	79.0441
ENSSSCG00000029196	ENSG00000066084	DIP2B	DIP2B	1	ortholog_one2one	100	99.47	96.4217
ENSSSCG00000006222	ENSG00000180828	BHLHE22	BHLHE22	1	ortholog_one2one	100	100	93.2249
ENSSSCG00000001533	ENSG00000064995	TAF11	TAF11	1	ortholog_one2one	100	100	91.9431
ENSSSCG00000031349	ENSG00000213015	ZNF580	ZNF580	1	ortholog_one2one	100	100	98.8372
ENSSSCG00000028911	ENSG00000206561	COLQ	COLQ	1	ortholog_one2one	100	99.65	86.8056
ENSSSCG00000003721	ENSG00000154080	CHST9	CHST9	1	ortholog_one2one	100	69.29	82.5112
ENSSSCG00000008565	ENSG00000173557	C2orf70	C2orf70	1	ortholog_one2one	100	100	79.1045
ENSSSCG00000040894	ENSG00000184276	NA	DEFB108B	0	ortholog_one2one	0	96.31	50.7246
ENSSSCG00000026067	ENSG00000187045	TMPRSS6	TMPRSS6	1	ortholog_one2one	100	100	91.2827
ENSSSCG00000005934	ENSG00000167632	NA	TRAPPC9	1	ortholog_one2many	100	97.35	83.7553
ENSSSCG00000034163	ENSG00000198523	PLN	PLN	1	ortholog_one2one	75	100	96.1538
ENSSSCG00000028139	ENSG00000197599	CCDC154	CCDC154	1	ortholog_one2one	100	0	64.3939
ENSSSCG00000011080	ENSG00000077327	SPAG6	SPAG6	1	ortholog_one2one	100	100	97.2495
ENSSSCG00000017861	ENSG00000108381	ASPA	ASPA	1	ortholog_one2one	100	100	76.8
ENSSSCG00000031674	ENSG00000182854	NA	OR4F15	1	ortholog_one2many	25	77.06	80.7692
ENSSSCG00000015782	ENSG00000168310	IRF2	IRF2	1	ortholog_one2one	100	100	77.8824
ENSSSCG00000025028	ENSG00000101966	NA	XIAP	1	ortholog_one2many	75	100	92.5403
ENSSSCG00000037823	ENSG00000272031	ANKRD34A	ANKRD34A	1	ortholog_one2one	75	100	96.5726
ENSSSCG00000024480	ENSG00000198879	SFMBT2	SFMBT2	1	ortholog_one2one	100	52.98	89.2102
ENSSSCG00000025218	ENSG00000140830	TXNL4B	TXNL4B	1	ortholog_one2one	0	100	97.3154
ENSSSCG00000033685	ENSG00000188747	NOXA1	NOXA1	1	ortholog_one2one	100	74.92	66.4557
ENSSSCG00000009929	ENSG00000111199	TRPV4	TRPV4	1	ortholog_one2one	100	91.87	97.1297
ENSSSCG00000005737	ENSG00000165702	GFI1B	GFI1B	1	ortholog_one2one	100	100	92.7273
ENSSSCG00000001972	ENSG00000100478	AP4S1	AP4S1	1	ortholog_one2one	100	100	73.6111
ENSSSCG00000033213	ENSG00000186687	LYRM7	LYRM7	1	ortholog_one2one	100	100	92.3077
ENSSSCG00000009360	ENSG00000120697	ALG5	ALG5	1	ortholog_one2one	100	100	92.2601
ENSSSCG00000037583	ENSG00000114450	GNB4	GNB4	1	ortholog_one2one	100	100	100
ENSSSCG00000038694	ENSG00000118971	CCND2	CCND2	1	ortholog_one2one	100	66.44	94.7917
ENSSSCG00000017144	ENSG00000171246	NPTX1	NPTX1	1	ortholog_one2one	100	100	94.5455
ENSSSCG00000029066	ENSG00000067064	NA	IDI1	1	ortholog_one2many	75	85.75	73.8676
ENSSSCG00000022178	ENSG00000133961	NUMB	NUMB	1	ortholog_one2one	100	100	96.1059
ENSSSCG00000031793	ENSG00000130844	ZNF331	ZNF331	1	ortholog_one2one	50	95.3	82.4131
ENSSSCG00000002739	ENSG00000040199	PHLPP2	PHLPP2	1	ortholog_one2one	100	35.71	89.9483
ENSSSCG00000016278	ENSG00000177673	NA	TEX44	0	ortholog_one2one	100	100	49.435
ENSSSCG00000027045	ENSG00000161328	LRRC56	LRRC56	1	ortholog_one2one	100	97.74	66.3569
ENSSSCG00000025463	ENSG00000184500	PROS1	PROS1	1	ortholog_one2one	75	100	80.2963
ENSSSCG00000006202	ENSG00000104218	CSPP1	CSPP1	1	ortholog_one2one	100	100	84.4156
ENSSSCG00000002884	ENSG00000105699	LSR	LSR	1	ortholog_one2one	100	84.7	81.407
ENSSSCG00000006691	ENSG00000186141	POLR3C	POLR3C	1	ortholog_one2one	75	98.2	95.8801
ENSSSCG00000003326	ENSG00000198300	NA	PEG3	0	ortholog_one2one	100	99.28	62.3771
ENSSSCG00000016998	ENSG00000181163	NPM1	NPM1	1	ortholog_one2one	100	92.08	88.2911
ENSSSCG00000005475	ENSG00000136866	ZFP37	ZFP37	1	ortholog_one2one	100	100	79.8107
ENSSSCG00000003707	ENSG00000141458	NPC1	NPC1	1	ortholog_one2one	100	98.59	89.7335
ENSSSCG00000006243	ENSG00000181195	PENK	PENK	1	ortholog_one2one	100	80.47	80.292
ENSSSCG00000015528	ENSG00000162779	AXDND1	AXDND1	1	ortholog_one2one	100	70.27	75.4407
ENSSSCG00000032844	ENSG00000154263	NA	ABCA10	0	ortholog_one2one	100	83.29	71.2796
ENSSSCG00000009567	ENSG00000185989	RASA3	RASA3	1	ortholog_one2one	100	99.03	82.8571
ENSSSCG00000025689	ENSG00000004975	DVL2	DVL2	1	ortholog_one2one	100	100	94.2496
ENSSSCG00000016916	ENSG00000134352	IL6ST	IL6ST	1	ortholog_one2one	75	100	89.7655
ENSSSCG00000004421	ENSG00000010810	FYN	FYN	1	ortholog_one2one	100	100	99.4413
ENSSSCG00000027905	ENSG00000076053	NA	RBM7	1	ortholog_one2many	100	100	91.3208
ENSSSCG00000028762	ENSG00000167987	VPS37C	VPS37C	1	ortholog_one2one	100	100	81.8436
ENSSSCG00000023373	ENSG00000273611	ZNHIT3	ZNHIT3	1	ortholog_one2one	50	90.77	81.3253
ENSSSCG00000014391	ENSG00000120318	ARAP3	ARAP3	1	ortholog_one2one	75	100	91.1227
ENSSSCG00000026200	ENSG00000163421	PROK2	PROK2	1	ortholog_one2one	100	95.17	86.8217
ENSSSCG00000005011	ENSG00000165525	NEMF	NEMF	1	ortholog_one2one	100	100	93.5874
ENSSSCG00000018056	ENSG00000277363	SRCIN1	SRCIN1	1	ortholog_one2one	100	100	86.9266
ENSSSCG00000035949	ENSG00000140718	FTO	FTO	1	ortholog_one2one	100	52.73	89.505
ENSSSCG00000037647	ENSG00000114126	TFDP2	TFDP2	1	ortholog_one2one	75	100	99.1031
ENSSSCG00000006641	ENSG00000143363	PRUNE1	PRUNE1	1	ortholog_one2one	100	100	91.17
ENSSSCG00000022204	ENSG00000188157	AGRN	AGRN	1	ortholog_one2one	100	19.93	83.3017
ENSSSCG00000008308	ENSG00000135638	EMX1	EMX1	1	ortholog_one2one	75	100	97.5694
ENSSSCG00000039922	ENSG00000167617	CDC42EP5	CDC42EP5	1	ortholog_one2one	75	51.9	87.5862
ENSSSCG00000015422	ENSG00000105819	PMPCB	PMPCB	1	ortholog_one2one	100	99.58	93.6605
ENSSSCG00000038436	ENSG00000242028	HYPK	HYPK	1	ortholog_one2one	100	100	98.4252
ENSSSCG00000006491	ENSG00000160781	NA	PAQR6	0	ortholog_one2one	100	100	44.3452
ENSSSCG00000009267	ENSG00000171209	CSN3	CSN3	1	ortholog_one2one	100	97.11	56.1497
ENSSSCG00000023121	ENSG00000064687	ABCA7	ABCA7	1	ortholog_one2one	100	100	79.4966
ENSSSCG00000009119	ENSG00000174720	LARP7	LARP7	1	ortholog_one2one	100	98.6	88.1239
ENSSSCG00000039021	ENSG00000204392	LSM2	LSM2	1	ortholog_one2one	100	100	100
ENSSSCG00000029843	ENSG00000131697	NPHP4	NPHP4	1	ortholog_one2one	100	75.93	75.6297
ENSSSCG00000001910	ENSG00000129009	ISLR	ISLR	1	ortholog_one2one	100	100	88.5514
ENSSSCG00000000890	ENSG00000139350	NEDD1	NEDD1	1	ortholog_one2one	100	89.6	90.0612
ENSSSCG00000016732	ENSG00000136270	TBRG4	TBRG4	1	ortholog_one2one	100	100	78.3228
ENSSSCG00000039740	ENSG00000149806	FAU	FAU	1	ortholog_one2one	0	100	95.4887
ENSSSCG00000010540	ENSG00000198018	ENTPD7	ENTPD7	1	ortholog_one2one	75	100	95.8609
ENSSSCG00000016657	ENSG00000136250	AOAH	AOAH	1	ortholog_one2one	100	100	78.1982
ENSSSCG00000021354	ENSG00000080802	CNOT4	CNOT4	1	ortholog_one2one	75	60.67	99.2987
ENSSSCG00000027342	ENSG00000009954	BAZ1B	BAZ1B	1	ortholog_one2one	75	100	95.4821
ENSSSCG00000023503	ENSG00000163932	PRKCD	PRKCD	1	ortholog_one2one	100	100	80.9591
ENSSSCG00000024492	ENSG00000154928	EPHB1	EPHB1	1	ortholog_one2one	75	100	98.9837
ENSSSCG00000004189	ENSG00000237110	TAAR9	TAAR9	1	ortholog_one2one	100	100	90.5172
ENSSSCG00000002292	ENSG00000054690	PLEKHH1	PLEKHH1	1	ortholog_one2one	100	100	85.4707
ENSSSCG00000035733	ENSG00000196576	PLXNB2	PLXNB2	1	ortholog_one2one	100	54.89	89.5709
ENSSSCG00000030153	ENSG00000198742	SMURF1	SMURF1	1	ortholog_one2one	100	98.95	97.948
ENSSSCG00000003256	ENSG00000126583	PRKCG	PRKCG	1	ortholog_one2one	100	100	89.0646
ENSSSCG00000033134	ENSG00000251201	NA	TMED7-TICAM2	0	ortholog_one2one	0	NA	58.5586
ENSSSCG00000022671	ENSG00000144278	GALNT13	GALNT13	1	ortholog_one2one	100	100	96.8531
ENSSSCG00000017776	ENSG00000132591	ERAL1	ERAL1	1	ortholog_one2one	100	100	78.9474
ENSSSCG00000015862	ENSG00000072163	LIMS2	LIMS2	1	ortholog_one2one	75	95.86	95.6284
ENSSSCG00000015507	ENSG00000120332	TNN	TNN	1	ortholog_one2one	100	98.01	77.3777
ENSSSCG00000037950	ENSG00000163293	NIPAL1	NIPAL1	1	ortholog_one2one	75	100	89.8305
ENSSSCG00000005400	ENSG00000198785	GRIN3A	GRIN3A	1	ortholog_one2one	100	100	93.1777
ENSSSCG00000035770	ENSG00000167685	ZNF444	ZNF444	1	ortholog_one2one	75	100	82.263
ENSSSCG00000013351	ENSG00000166833	NAV2	NAV2	1	ortholog_one2one	100	66.97	95.2086
ENSSSCG00000036824	ENSG00000119986	AVPI1	AVPI1	1	ortholog_one2one	100	100	90.5405
ENSSSCG00000034610	ENSG00000149948	NA	HMGA2	1	ortholog_one2many	100	96.55	77.0642
ENSSSCG00000014043	ENSG00000169228	RAB24	RAB24	1	ortholog_one2one	75	100	99.0148
ENSSSCG00000000723	ENSG00000047621	C12orf4	C12orf4	1	ortholog_one2one	100	99.8	93.8163
ENSSSCG00000028104	ENSG00000123388	HOXC11	HOXC11	1	ortholog_one2one	100	100	97.3684
ENSSSCG00000035444	ENSG00000179059	ZFP42	ZFP42	1	ortholog_one2one	100	100	69.17
ENSSSCG00000000980	ENSG00000182858	ALG12	ALG12	1	ortholog_one2one	100	88.81	76
ENSSSCG00000032288	ENSG00000144136	SLC20A1	SLC20A1	1	ortholog_one2one	100	100	94.5668
ENSSSCG00000007840	ENSG00000058600	POLR3E	POLR3E	1	ortholog_one2one	75	96.92	84.1051
ENSSSCG00000008387	ENSG00000162928	PEX13	PEX13	1	ortholog_one2one	75	100	93.3002
ENSSSCG00000015753	ENSG00000091879	ANGPT2	ANGPT2	1	ortholog_one2one	100	100	93.1313
ENSSSCG00000000020	ENSG00000056487	PHF21B	PHF21B	1	ortholog_one2one	100	95.32	92.2917
ENSSSCG00000003532	ENSG00000169641	LUZP1	LUZP1	1	ortholog_one2one	100	100	88.2463
ENSSSCG00000007523	ENSG00000101162	TUBB1	TUBB1	1	ortholog_one2one	100	100	88.196
ENSSSCG00000014072	ENSG00000171617	ENC1	ENC1	1	ortholog_one2one	100	100	97.5124
ENSSSCG00000001485	ENSG00000146147	MLIP	MLIP	1	ortholog_one2one	100	65.22	75.7884
ENSSSCG00000036206	ENSG00000181744	C3orf58	C3orf58	1	ortholog_one2one	100	100	99.7674
ENSSSCG00000023525	ENSG00000196932	TMEM26	TMEM26	1	ortholog_one2one	100	100	83.9674
ENSSSCG00000004149	ENSG00000135540	NHSL1	NHSL1	1	ortholog_one2one	100	100	73.7066
ENSSSCG00000009629	ENSG00000147439	BIN3	BIN3	1	ortholog_one2one	100	100	95.6522
ENSSSCG00000024329	ENSG00000157895	C12orf43	C12orf43	1	ortholog_one2one	75	98.79	68.9781
ENSSSCG00000007499	ENSG00000087510	TFAP2C	TFAP2C	1	ortholog_one2one	100	100	94.6667
ENSSSCG00000037090	ENSG00000204099	NEU4	NEU4	1	ortholog_one2one	100	100	71.7241
ENSSSCG00000016619	ENSG00000071243	ING3	ING3	1	ortholog_one2one	100	100	98.3254
ENSSSCG00000027372	ENSG00000205413	SAMD9	SAMD9	1	ortholog_one2one	100	100	79.6992
ENSSSCG00000013552	ENSG00000125734	GPR108	GPR108	1	ortholog_one2one	100	67.19	85.0091
ENSSSCG00000039074	ENSG00000159958	TNFRSF13C	TNFRSF13C	1	ortholog_one2one	100	100	70.4301
ENSSSCG00000026612	ENSG00000105197	TIMM50	TIMM50	1	ortholog_one2one	100	99.14	92.2857
ENSSSCG00000032745	ENSG00000174914	NA	OR9G1	1	ortholog_one2many	100	NA	80.3279
ENSSSCG00000023526	ENSG00000079337	RAPGEF3	RAPGEF3	1	ortholog_one2one	100	93.9	93.6078
ENSSSCG00000009225	ENSG00000170509	HSD17B13	HSD17B13	1	ortholog_one2one	100	100	84.6667
ENSSSCG00000034701	ENSG00000130643	CALY	CALY	1	ortholog_one2one	100	100	71.3004
ENSSSCG00000037450	ENSG00000179954	SSC5D	SSC5D	1	ortholog_one2one	100	99.57	77.1141
ENSSSCG00000001011	ENSG00000021355	SERPINB1	SERPINB1	1	ortholog_one2one	100	100	74.3341
ENSSSCG00000032570	ENSG00000125355	NA	TMEM255A	0	ortholog_one2one	0	NA	73.6626
ENSSSCG00000039338	ENSG00000165416	SUGT1	SUGT1	1	ortholog_one2one	50	98.63	90.2077
ENSSSCG00000000547	ENSG00000061794	MRPS35	MRPS35	1	ortholog_one2one	100	100	74.3169
ENSSSCG00000039858	ENSG00000243543	NA	WFDC6	0	ortholog_one2one	100	100	17.004
ENSSSCG00000013284	ENSG00000052841	TTC17	TTC17	1	ortholog_one2one	100	97.58	93.0718
ENSSSCG00000032632	ENSG00000183723	CMTM4	CMTM4	1	ortholog_one2one	100	100	93.2692
ENSSSCG00000003503	ENSG00000158816	VWA5B1	VWA5B1	1	ortholog_one2one	100	97.9	83.0926
ENSSSCG00000000063	ENSG00000100413	POLR3H	POLR3H	1	ortholog_one2one	100	98.92	96.0784
ENSSSCG00000029666	ENSG00000106031	HOXA13	HOXA13	1	ortholog_one2one	100	100	99.2268
ENSSSCG00000022504	ENSG00000064309	CDON	CDON	1	ortholog_one2one	100	100	83.8813
ENSSSCG00000033493	ENSG00000148408	NA	CACNA1B	0	ortholog_one2one	50	65.05	93.1554
ENSSSCG00000012520	ENSG00000198908	BHLHB9	BHLHB9	1	ortholog_one2one	75	100	76.7025
ENSSSCG00000039721	ENSG00000172179	PRL	PRL	1	ortholog_one2one	100	100	78.6026
ENSSSCG00000010561	ENSG00000107807	TLX1	TLX1	1	ortholog_one2one	100	94.31	94.1176
ENSSSCG00000008788	ENSG00000035928	RFC1	RFC1	1	ortholog_one2one	100	99.88	87.5548
ENSSSCG00000007100	ENSG00000185052	SLC24A3	SLC24A3	1	ortholog_one2one	100	85.04	94
ENSSSCG00000010079	ENSG00000100034	PPM1F	PPM1F	1	ortholog_one2one	75	95.81	81.8807
ENSSSCG00000008404	ENSG00000085760	MTIF2	MTIF2	1	ortholog_one2one	100	100	85.8322
ENSSSCG00000038509	ENSG00000148400	NOTCH1	NOTCH1	1	ortholog_one2one	100	100	89.7266
ENSSSCG00000004423	ENSG00000074935	TUBE1	TUBE1	1	ortholog_one2one	100	100	92.827
ENSSSCG00000013655	ENSG00000090339	ICAM1	ICAM1	1	ortholog_one2one	100	100	53.0726
ENSSSCG00000038250	ENSG00000197128	ZNF772	ZNF772	1	ortholog_one2one	100	100	82.7586
ENSSSCG00000030113	ENSG00000180730	SHISA2	SHISA2	1	ortholog_one2one	100	100	91.8367
ENSSSCG00000015050	ENSG00000086827	ZW10	ZW10	1	ortholog_one2one	100	100	93.5815
ENSSSCG00000029239	ENSG00000170476	MZB1	MZB1	1	ortholog_one2one	100	100	75.1269
ENSSSCG00000038413	ENSG00000127377	CRYGN	CRYGN	1	ortholog_one2one	100	100	72.6776
ENSSSCG00000012591	ENSG00000126016	AMOT	AMOT	1	ortholog_one2one	100	100	92.5551
ENSSSCG00000021669	ENSG00000075413	MARK3	MARK3	1	ortholog_one2one	100	99.99	91.202
ENSSSCG00000008875	ENSG00000171509	RXFP1	RXFP1	1	ortholog_one2one	100	99.52	89.4872
ENSSSCG00000004746	ENSG00000137825	ITPKA	ITPKA	1	ortholog_one2one	100	100	89.0698
ENSSSCG00000001807	ENSG00000103723	AP3B2	AP3B2	1	ortholog_one2one	100	100	96.0369
ENSSSCG00000034291	ENSG00000189167	ZAR1L	ZAR1L	1	ortholog_one2one	100	100	63.369
ENSSSCG00000031074	ENSG00000197245	FAM110D	FAM110D	1	ortholog_one2one	100	100	75.4902
ENSSSCG00000003154	ENSG00000104812	GYS1	GYS1	1	ortholog_one2one	100	100	97.0149
ENSSSCG00000029502	ENSG00000213995	NAXD	NAXD	1	ortholog_one2one	100	96.05	68.2997
ENSSSCG00000017277	ENSG00000261371	PECAM1	PECAM1	1	ortholog_one2one	100	100	71.6216
ENSSSCG00000006665	ENSG00000143368	NA	SF3B4	1	ortholog_one2many	100	100	99.5283
ENSSSCG00000016570	ENSG00000158457	TSPAN33	TSPAN33	1	ortholog_one2one	100	100	93.9929
ENSSSCG00000037491	ENSG00000178605	NA	GTPBP6	1	ortholog_one2many	25	100	75.1445
ENSSSCG00000006177	ENSG00000104343	UBE2W	UBE2W	1	ortholog_one2one	100	100	81.5217
ENSSSCG00000039114	ENSG00000278889	OR2S2	OR2S2	1	ortholog_one2one	75	100	86.2069
ENSSSCG00000037066	ENSG00000116717	GADD45A	GADD45A	1	ortholog_one2one	100	71.66	82.6087
ENSSSCG00000028334	ENSG00000170484	KRT74	KRT74	1	ortholog_one2one	100	100	83.4275
ENSSSCG00000016580	ENSG00000128617	OPN1SW	OPN1SW	1	ortholog_one2one	100	100	85.4701
ENSSSCG00000002854	ENSG00000105171	POP4	POP4	1	ortholog_one2one	75	100	89.5455
ENSSSCG00000007975	ENSG00000130656	HBZ	HBZ	1	ortholog_one2one	100	100	83.6879
ENSSSCG00000032213	ENSG00000155368	DBI	DBI	1	ortholog_one2many	50	100	86.2069
ENSSSCG00000037047	ENSG00000162244	NA	RPL29	0	ortholog_one2one	0	NA	95.9184
ENSSSCG00000033329	ENSG00000142494	SLC47A1	SLC47A1	1	ortholog_one2one	100	62.71	76.8421
ENSSSCG00000038748	ENSG00000186119	OR5D18	OR5D18	1	ortholog_one2one	50	100	73.6334
ENSSSCG00000002841	ENSG00000102921	N4BP1	N4BP1	1	ortholog_one2one	100	100	89.6321
ENSSSCG00000011312	ENSG00000011376	LARS2	LARS2	1	ortholog_one2one	100	70.85	90.4656
ENSSSCG00000003570	ENSG00000142784	WDTC1	WDTC1	1	ortholog_one2one	100	100	99.5575
ENSSSCG00000005186	ENSG00000155158	TTC39B	TTC39B	1	ortholog_one2one	100	96.83	80.8181
ENSSSCG00000027986	ENSG00000197150	ABCB8	ABCB8	1	ortholog_one2one	100	100	87.3773
ENSSSCG00000023215	ENSG00000069535	MAOB	MAOB	1	ortholog_one2one	75	100	91.7308
ENSSSCG00000033520	ENSG00000110944	IL23A	IL23A	1	ortholog_one2one	100	100	84.456
ENSSSCG00000020927	ENSG00000163581	SLC2A2	SLC2A2	1	ortholog_one2one	100	100	87.7863
ENSSSCG00000014939	ENSG00000134640	MTNR1B	MTNR1B	1	ortholog_one2one	100	96.61	79.6703
ENSSSCG00000014081	ENSG00000113163	COL4A3BP	COL4A3BP	1	ortholog_one2one	100	100	95.9732
ENSSSCG00000006307	ENSG00000198771	RCSD1	RCSD1	1	ortholog_one2one	75	100	59.7458
ENSSSCG00000029241	ENSG00000146926	ASB10	ASB10	1	ortholog_one2one	100	100	68.7755
ENSSSCG00000035357	ENSG00000171552	BCL2L1	BCL2L1	1	ortholog_one2one	0	100	98.2833
ENSSSCG00000014412	ENSG00000091010	POU4F3	POU4F3	1	ortholog_one2one	100	100	99.7041
ENSSSCG00000022557	ENSG00000164744	SUN3	SUN3	1	ortholog_one2one	75	92.97	70.9302
ENSSSCG00000002010	ENSG00000129535	NRL	NRL	1	ortholog_one2one	100	100	83.9695
ENSSSCG00000035213	ENSG00000179456	ZBTB18	ZBTB18	1	ortholog_one2one	100	100	98.4934
ENSSSCG00000008804	ENSG00000215203	GRXCR1	GRXCR1	1	ortholog_one2one	50	100	94.1379
ENSSSCG00000007261	ENSG00000125999	BPIFB1	BPIFB1	1	ortholog_one2one	100	100	66.5254
ENSSSCG00000013303	ENSG00000166016	ABTB2	ABTB2	1	ortholog_one2one	100	100	97.561
ENSSSCG00000032321	ENSG00000182050	MGAT4C	MGAT4C	1	ortholog_one2one	100	52.56	91.4046
ENSSSCG00000039551	ENSG00000070423	RNF126	RNF126	1	ortholog_one2one	100	100	92.9487
ENSSSCG00000002863	ENSG00000130881	LRP3	LRP3	1	ortholog_one2one	100	100	94.5865
ENSSSCG00000007307	ENSG00000244005	NA	NFS1	1	ortholog_one2many	50	100	94.0919
ENSSSCG00000008586	ENSG00000115129	TP53I3	TP53I3	1	ortholog_one2one	100	100	88.5542
ENSSSCG00000023618	ENSG00000165694	FRMD7	FRMD7	1	ortholog_one2one	100	68.34	88.7143
ENSSSCG00000008727	ENSG00000163132	MSX1	MSX1	1	ortholog_one2one	100	100	95.3795
ENSSSCG00000031710	ENSG00000185024	BRF1	BRF1	1	ortholog_one2one	100	81.17	77.3371
ENSSSCG00000007166	ENSG00000132670	PTPRA	PTPRA	1	ortholog_one2one	100	100	90.2353
ENSSSCG00000016501	ENSG00000006459	KDM7A	KDM7A	1	ortholog_one2one	100	99.4	93.3121
ENSSSCG00000009356	ENSG00000133111	RFXAP	RFXAP	1	ortholog_one2one	100	100	56.8047
ENSSSCG00000039238	ENSG00000145309	CABS1	CABS1	1	ortholog_one2one	100	100	63.0102
ENSSSCG00000011882	ENSG00000173230	GOLGB1	GOLGB1	1	ortholog_one2one	100	100	85.6221
ENSSSCG00000011433	ENSG00000164091	WDR82	WDR82	1	ortholog_one2one	100	100	100
ENSSSCG00000010752	ENSG00000186766	FOXI2	FOXI2	1	ortholog_one2one	100	100	75.2322
ENSSSCG00000006622	ENSG00000143442	POGZ	POGZ	1	ortholog_one2one	100	100	97.0963
ENSSSCG00000039661	ENSG00000197558	SSPO	SSPO	1	ortholog_one2one	100	99.99	79.4842
ENSSSCG00000017920	ENSG00000161921	NA	CXCL16	0	ortholog_one2one	100	100	46.5035
ENSSSCG00000016836	ENSG00000152620	NADK2	NADK2	1	ortholog_one2one	100	100	91.5948
ENSSSCG00000031069	ENSG00000214643	NA	DEFB133	0	ortholog_one2one	100	100	49.3976
ENSSSCG00000010426	ENSG00000150275	PCDH15	PCDH15	1	ortholog_one2one	100	97.32	87.4664
ENSSSCG00000024316	ENSG00000178741	COX5A	COX5A	1	ortholog_one2one	100	100	88.8158
ENSSSCG00000025673	ENSG00000101363	NA	MANBAL	1	ortholog_one2many	100	100	91.7647
ENSSSCG00000026922	ENSG00000156171	DRAM2	DRAM2	1	ortholog_one2one	100	100	90.6015
ENSSSCG00000004728	ENSG00000092529	CAPN3	CAPN3	1	ortholog_one2one	100	100	92.7007
ENSSSCG00000025306	ENSG00000077264	PAK3	PAK3	1	ortholog_one2one	100	100	90.2027
ENSSSCG00000001837	ENSG00000140525	FANCI	FANCI	1	ortholog_one2one	100	100	87.0287
ENSSSCG00000037334	ENSG00000185100	ADSSL1	ADSSL1	1	ortholog_one2one	100	95.75	83.151
ENSSSCG00000033010	ENSG00000124942	AHNAK	AHNAK	1	ortholog_one2one	100	55	81.5487
ENSSSCG00000007959	ENSG00000168158	OR2C1	OR2C1	1	ortholog_one2one	100	100	83.9744
ENSSSCG00000030732	ENSG00000203618	GP1BB	GP1BB	1	ortholog_one2one	100	100	83.2512
ENSSSCG00000005782	ENSG00000184277	TM2D3	TM2D3	1	ortholog_one2one	75	100	90.0794
ENSSSCG00000008980	ENSG00000138760	SCARB2	SCARB2	1	ortholog_one2one	75	100	87.6569
ENSSSCG00000040102	ENSG00000170953	OR8B12	OR8B12	1	ortholog_one2one	75	100	85.4839
ENSSSCG00000004027	ENSG00000112541	PDE10A	PDE10A	1	ortholog_one2one	100	33.85	96.3534
ENSSSCG00000003158	ENSG00000104808	DHDH	DHDH	1	ortholog_one2one	100	100	84.1791
ENSSSCG00000016094	ENSG00000082153	BZW1	BZW1	1	ortholog_one2one	100	99.9	100
ENSSSCG00000000886	ENSG00000075415	SLC25A3	SLC25A3	1	ortholog_one2one	100	100	84.0295
ENSSSCG00000006153	ENSG00000164687	FABP5	FABP5	1	ortholog_one2one	100	100	50
ENSSSCG00000004302	ENSG00000272514	NA	CFAP206	1	ortholog_one2many	100	100	83.9228
ENSSSCG00000028338	ENSG00000149090	PAMR1	PAMR1	1	ortholog_one2one	100	96.29	91.7942
ENSSSCG00000004518	ENSG00000154839	NA	SKA1	1	ortholog_one2many	100	100	87.451
ENSSSCG00000040535	ENSG00000160932	NA	LY6E	1	ortholog_one2many	0	100	78.4615
ENSSSCG00000010141	ENSG00000116996	ZP4	ZP4	1	ortholog_one2one	75	100	67.1642
ENSSSCG00000007904	ENSG00000153060	TEKT5	TEKT5	1	ortholog_one2one	100	100	86.5306
ENSSSCG00000031270	ENSG00000166368	OR2D2	OR2D2	1	ortholog_one2one	100	100	81.5873
ENSSSCG00000023045	ENSG00000266074	BAHCC1	BAHCC1	1	ortholog_one2one	100	100	81.6868
ENSSSCG00000030268	ENSG00000107372	ZFAND5	ZFAND5	1	ortholog_one2one	100	0	99.5305
ENSSSCG00000006959	ENSG00000185730	ZNF696	ZNF696	1	ortholog_one2one	75	90.56	71.2575
ENSSSCG00000014806	ENSG00000110200	ANAPC15	ANAPC15	1	ortholog_one2one	75	100	61.4943
ENSSSCG00000012857	ENSG00000110619	CARS	CARS	1	ortholog_one2one	100	99.97	82.1571
ENSSSCG00000030067	ENSG00000055211	GINM1	GINM1	1	ortholog_one2one	100	65.77	85.8006
ENSSSCG00000024459	ENSG00000165621	OXGR1	OXGR1	1	ortholog_one2one	100	100	86.6667
ENSSSCG00000007469	ENSG00000196396	PTPN1	PTPN1	1	ortholog_one2one	100	99.91	90.8451
ENSSSCG00000024933	ENSG00000180773	SLC36A4	SLC36A4	1	ortholog_one2one	100	99.81	85.4512
ENSSSCG00000003214	ENSG00000131398	KCNC3	KCNC3	1	ortholog_one2one	75	100	96.7258
ENSSSCG00000040396	ENSG00000176101	NA	SSNA1	1	ortholog_one2many	100	75.68	96.6387
ENSSSCG00000003219	ENSG00000142530	FAM71E1	FAM71E1	1	ortholog_one2one	100	100	64.486
ENSSSCG00000001096	ENSG00000260286	C6orf229	C6orf229	1	ortholog_one2one	0	100	67.6596
ENSSSCG00000007198	ENSG00000101280	ANGPT4	ANGPT4	1	ortholog_one2one	100	100	68.5885
ENSSSCG00000034937	ENSG00000142669	SH3BGRL3	SH3BGRL3	1	ortholog_one2one	100	100	98.9247
ENSSSCG00000024977	ENSG00000106410	NOBOX	NOBOX	0	ortholog_one2one	100	58.07	63.3475
ENSSSCG00000015386	ENSG00000122591	FAM126A	FAM126A	1	ortholog_one2one	100	100	96.737
ENSSSCG00000036537	ENSG00000141905	NFIC	NFIC	1	ortholog_one2one	100	62.54	80.3089
ENSSSCG00000017386	ENSG00000126581	BECN1	BECN1	1	ortholog_one2one	100	97.19	93.0586
ENSSSCG00000003062	ENSG00000124466	LYPD3	LYPD3	1	ortholog_one2one	100	100	82.3699
ENSSSCG00000016237	ENSG00000135905	DOCK10	DOCK10	1	ortholog_one2one	100	93.65	91.4402
ENSSSCG00000003114	ENSG00000134815	DHX34	DHX34	1	ortholog_one2one	100	100	82.335
ENSSSCG00000003702	ENSG00000141448	GATA6	GATA6	1	ortholog_one2one	50	100	93.9189
ENSSSCG00000036564	ENSG00000139651	ZNF740	ZNF740	1	ortholog_one2one	100	100	97.4093
ENSSSCG00000030428	ENSG00000107815	TWNK	TWNK	1	ortholog_one2one	75	100	88.5965
ENSSSCG00000016115	ENSG00000163596	ICA1L	ICA1L	1	ortholog_one2one	100	98.22	85.0312
ENSSSCG00000031011	ENSG00000203952	CCDC160	CCDC160	1	ortholog_one2one	100	100	69.1358
ENSSSCG00000002546	ENSG00000126215	XRCC3	XRCC3	1	ortholog_one2one	100	98.47	70.8683
ENSSSCG00000016492	ENSG00000006530	AGK	AGK	1	ortholog_one2one	100	100	88.5986
ENSSSCG00000035090	ENSG00000136238	RAC1	RAC1	1	ortholog_one2one	100	75.08	100
ENSSSCG00000013230	ENSG00000196666	FAM180B	FAM180B	1	ortholog_one2one	75	100	82.1429
ENSSSCG00000023235	ENSG00000117643	MAN1C1	MAN1C1	1	ortholog_one2one	100	84.71	88.1978
ENSSSCG00000016988	ENSG00000113719	ERGIC1	ERGIC1	1	ortholog_one2one	100	100	98.2759
ENSSSCG00000008829	ENSG00000145247	OCIAD2	OCIAD2	1	ortholog_one2one	100	100	87.013
ENSSSCG00000036922	ENSG00000170516	COX7B2	COX7B2	1	ortholog_one2one	100	100	70
ENSSSCG00000025592	ENSG00000073282	TP63	TP63	1	ortholog_one2one	100	99.97	98.8235
ENSSSCG00000024064	ENSG00000127870	RNF6	RNF6	1	ortholog_one2one	100	90.44	70.7391
ENSSSCG00000002994	ENSG00000197446	CYP2F1	CYP2F1	1	ortholog_one2one	50	88.91	83.9431
ENSSSCG00000010181	ENSG00000119280	C1orf198	C1orf198	1	ortholog_one2one	100	100	72.9885
ENSSSCG00000033788	ENSG00000204237	OXLD1	OXLD1	1	ortholog_one2one	100	100	59.2105
ENSSSCG00000040001	ENSG00000215788	TNFRSF25	TNFRSF25	1	ortholog_one2one	75	100	73.913
ENSSSCG00000040641	ENSG00000108255	CRYBA1	CRYBA1	1	ortholog_one2one	100	100	91.1628
ENSSSCG00000026680	ENSG00000171385	KCND3	KCND3	1	ortholog_one2one	100	80.28	81.875
ENSSSCG00000026360	ENSG00000153132	CLGN	CLGN	1	ortholog_one2one	100	100	88.0328
ENSSSCG00000034147	ENSG00000168393	DTYMK	DTYMK	1	ortholog_one2one	100	100	73.0233
ENSSSCG00000015756	ENSG00000275591	XKR5	XKR5	1	ortholog_one2one	50	100	67.7991
ENSSSCG00000010999	ENSG00000122692	SMU1	SMU1	1	ortholog_one2one	100	100	100
ENSSSCG00000009584	ENSG00000187764	SEMA4D	SEMA4D	1	ortholog_one2one	100	100	84.9711
ENSSSCG00000004968	ENSG00000137819	PAQR5	PAQR5	1	ortholog_one2one	100	100	77.8689
ENSSSCG00000017798	ENSG00000182271	TMIGD1	TMIGD1	1	ortholog_one2one	100	93.49	77.8626
ENSSSCG00000017692	ENSG00000273706	LHX1	LHX1	1	ortholog_one2one	100	100	92.8899
ENSSSCG00000029468	ENSG00000109991	P2RX3	P2RX3	1	ortholog_one2one	100	100	94.9622
ENSSSCG00000003398	ENSG00000130939	UBE4B	UBE4B	1	ortholog_one2one	100	100	91.2915
ENSSSCG00000004699	ENSG00000128886	ELL3	ELL3	1	ortholog_one2one	100	100	81.1083
ENSSSCG00000034888	ENSG00000187186	NA	AL162231.1	1	ortholog_one2one	75	100	76.25
ENSSSCG00000006482	ENSG00000116604	MEF2D	MEF2D	1	ortholog_one2one	75	100	93.4087
ENSSSCG00000032467	ENSG00000108774	RAB5C	RAB5C	1	ortholog_one2one	100	100	99.0741
ENSSSCG00000017620	ENSG00000166329	CCDC182	CCDC182	1	ortholog_one2one	100	100	84.9673
ENSSSCG00000006663	ENSG00000264522	OTUD7B	OTUD7B	1	ortholog_one2one	100	100	94.1874
ENSSSCG00000003743	ENSG00000141429	GALNT1	GALNT1	1	ortholog_one2one	100	100	98.9267
ENSSSCG00000010873	ENSG00000173728	C1orf100	C1orf100	1	ortholog_one2one	100	89.68	77.5362
ENSSSCG00000009466	ENSG00000118939	UCHL3	UCHL3	1	ortholog_one2one	100	98.4	97.3913
ENSSSCG00000031510	ENSG00000185900	POMK	POMK	1	ortholog_one2one	75	100	80
ENSSSCG00000036799	ENSG00000108848	NA	LUC7L3	0	ortholog_one2one	0	NA	55.8528
ENSSSCG00000034980	ENSG00000140968	IRF8	IRF8	1	ortholog_one2one	100	60.31	88.2629
ENSSSCG00000011498	ENSG00000144741	SLC25A26	SLC25A26	1	ortholog_one2one	100	99.63	90.5109
ENSSSCG00000016900	ENSG00000164283	ESM1	ESM1	1	ortholog_one2one	100	100	81.9672
ENSSSCG00000000688	ENSG00000089692	LAG3	LAG3	1	ortholog_one2one	100	100	76.9231
ENSSSCG00000004040	ENSG00000112499	SLC22A2	SLC22A2	1	ortholog_one2one	100	77.33	85.0181
ENSSSCG00000002281	ENSG00000125954	CHURC1-FNTB	CHURC1-FNTB	1	ortholog_one2one	0	100	86.4989
ENSSSCG00000012269	ENSG00000102225	CDK16	CDK16	1	ortholog_one2one	100	100	87.188
ENSSSCG00000023001	ENSG00000181982	CCDC149	CCDC149	1	ortholog_one2one	100	97.11	89.1791
ENSSSCG00000005134	ENSG00000147889	P14ARF	CDKN2A	1	ortholog_one2one	100	80.12	76.1589
ENSSSCG00000011384	ENSG00000164061	BSN	BSN	1	ortholog_one2one	100	94.28	89.4216
ENSSSCG00000037811	ENSG00000170633	RNF34	RNF34	1	ortholog_one2one	100	70.69	89.5561
ENSSSCG00000007431	ENSG00000064601	CTSA	CTSA	1	ortholog_one2one	75	100	89.0985
ENSSSCG00000013642	ENSG00000065989	PDE4A	PDE4A	1	ortholog_one2one	100	97.06	74.2391
ENSSSCG00000004303	ENSG00000146282	RARS2	RARS2	1	ortholog_one2one	100	92.39	92.2547
ENSSSCG00000008016	ENSG00000074071	MRPS34	MRPS34	1	ortholog_one2one	100	100	84.4037
ENSSSCG00000033194	ENSG00000142252	GEMIN7	GEMIN7	1	ortholog_one2one	100	100	83.9695
ENSSSCG00000030707	ENSG00000132376	INPP5K	INPP5K	1	ortholog_one2one	100	100	68.125
ENSSSCG00000016423	ENSG00000130226	DPP6	DPP6	1	ortholog_one2one	100	75.88	88.3436
ENSSSCG00000007896	ENSG00000153066	TXNDC11	TXNDC11	1	ortholog_one2one	100	60.38	87.8023
ENSSSCG00000011941	ENSG00000114446	IFT57	IFT57	1	ortholog_one2one	100	100	92.0375
ENSSSCG00000011524	ENSG00000134121	CHL1	CHL1	1	ortholog_one2one	50	99.25	90.8571
ENSSSCG00000015659	ENSG00000180667	YOD1	YOD1	1	ortholog_one2one	75	100	91.954
ENSSSCG00000005385	ENSG00000119508	NR4A3	NR4A3	1	ortholog_one2one	100	100	92.3795
ENSSSCG00000017160	ENSG00000141582	CBX4	CBX4	1	ortholog_one2one	100	100	93.9671
ENSSSCG00000012983	ENSG00000197136	PCNX3	PCNX3	1	ortholog_one2one	100	99.83	96.3072
ENSSSCG00000036568	ENSG00000141971	MVB12A	MVB12A	1	ortholog_one2one	100	51.15	89.4737
ENSSSCG00000009670	ENSG00000171320	ESCO2	ESCO2	1	ortholog_one2one	100	100	72.651
ENSSSCG00000006397	ENSG00000181036	FCRL6	FCRL6	1	ortholog_one2one	100	96.16	52.7083
ENSSSCG00000039538	ENSG00000100335	NA	MIEF1	1	ortholog_one2many	100	100	92.0086
ENSSSCG00000025892	ENSG00000204576	PRR3	PRR3	1	ortholog_one2one	75	0	79.7872
ENSSSCG00000039501	ENSG00000164600	NEUROD6	NEUROD6	1	ortholog_one2one	100	100	100
ENSSSCG00000007063	ENSG00000132623	ANKEF1	ANKEF1	1	ortholog_one2one	100	100	86.7268
ENSSSCG00000006811	ENSG00000197106	SLC6A17	SLC6A17	1	ortholog_one2one	100	8.79	96.8363
ENSSSCG00000021024	ENSG00000177981	ASB8	ASB8	1	ortholog_one2one	100	100	98.2639
ENSSSCG00000036592	ENSG00000161547	SRSF2	SRSF2	1	ortholog_one2one	100	100	98.6425
ENSSSCG00000009403	ENSG00000136156	ITM2B	ITM2B	1	ortholog_one2one	75	100	95.4887
ENSSSCG00000004493	ENSG00000197046	SIGLEC15	SIGLEC15	1	ortholog_one2one	100	100	79.1809
ENSSSCG00000034329	ENSG00000090971	NAT14	NAT14	1	ortholog_one2one	100	100	96.1165
ENSSSCG00000010122	ENSG00000093009	CDC45	CDC45	1	ortholog_one2one	100	100	93.2981
ENSSSCG00000032380	ENSG00000203724	C1orf53	C1orf53	1	ortholog_one2one	100	100	70.4225
ENSSSCG00000037836	ENSG00000280094	OR1B1	OR1B1	1	ortholog_one2one	25	100	80.7571
ENSSSCG00000031946	ENSG00000179399	GPC5	GPC5	1	ortholog_one2one	100	94.58	80.7962
ENSSSCG00000023084	ENSG00000157087	ATP2B2	ATP2B2	1	ortholog_one2one	100	100	98.7932
ENSSSCG00000034692	ENSG00000130147	SH3BP4	SH3BP4	1	ortholog_one2one	100	100	83.2677
ENSSSCG00000010172	ENSG00000135766	EGLN1	EGLN1	1	ortholog_one2one	100	98.67	81.733
ENSSSCG00000013429	ENSG00000118046	STK11	STK11	1	ortholog_one2one	100	89.45	88.5393
ENSSSCG00000010151	ENSG00000143669	LYST	LYST	1	ortholog_one2one	100	100	88.7739
ENSSSCG00000028620	ENSG00000117528	ABCD3	ABCD3	1	ortholog_one2one	100	68.12	95.8841
ENSSSCG00000009646	ENSG00000069206	ADAM7	ADAM7	1	ortholog_one2one	100	99.54	70.1601
ENSSSCG00000036057	ENSG00000256525	POLG2	POLG2	1	ortholog_one2one	100	100	84.0426
ENSSSCG00000013839	ENSG00000105122	RASAL3	RASAL3	1	ortholog_one2one	100	100	84.2885
ENSSSCG00000004287	ENSG00000080007	DDX43	DDX43	1	ortholog_one2one	50	100	72.6283
ENSSSCG00000016590	ENSG00000197157	SND1	SND1	1	ortholog_one2one	75	98.88	98.6813
ENSSSCG00000009334	ENSG00000120694	HSPH1	HSPH1	1	ortholog_one2one	100	100	91.2689
ENSSSCG00000036932	ENSG00000115596	WNT6	WNT6	1	ortholog_one2one	100	100	97.5275
ENSSSCG00000013527	ENSG00000174898	CATSPERD	CATSPERD	1	ortholog_one2one	100	99.14	64.2757
ENSSSCG00000014040	ENSG00000169223	LMAN2	LMAN2	1	ortholog_one2one	75	100	93.0362
ENSSSCG00000009142	ENSG00000138802	SEC24B	SEC24B	1	ortholog_one2one	100	98.59	92.7663
ENSSSCG00000008097	ENSG00000114999	TTL	TTL	1	ortholog_one2one	100	100	94.723
ENSSSCG00000013042	ENSG00000168071	NA	CCDC88B	0	ortholog_one2one	100	100	56.3522
ENSSSCG00000035755	ENSG00000234965	SHISA8	SHISA8	1	ortholog_one2one	100	100	76.7164
ENSSSCG00000032549	ENSG00000146535	GNA12	GNA12	1	ortholog_one2one	75	100	97.3822
ENSSSCG00000015638	ENSG00000263961	RHEX	RHEX	1	ortholog_one2one	100	100	69.0059
ENSSSCG00000001203	ENSG00000137185	ZSCAN9	ZSCAN9	1	ortholog_one2one	100	100	83.2905
ENSSSCG00000009281	ENSG00000102683	SGCG	SGCG	1	ortholog_one2one	100	98.02	73.7013
ENSSSCG00000000860	ENSG00000075188	NUP37	NUP37	1	ortholog_one2one	100	94.73	91.5916
ENSSSCG00000029874	ENSG00000276023	DUSP14	DUSP14	1	ortholog_one2one	100	100	98.9899
ENSSSCG00000016437	ENSG00000187260	WDR86	WDR86	1	ortholog_one2one	100	91.95	71.5426
ENSSSCG00000033392	ENSG00000146285	SCML4	SCML4	1	ortholog_one2one	100	100	90.0966
ENSSSCG00000031288	ENSG00000102805	NA	CLN5	1	ortholog_one2many	100	100	84.8315
ENSSSCG00000026977	ENSG00000183763	TRAIP	TRAIP	1	ortholog_one2one	100	100	84.5011
ENSSSCG00000003172	ENSG00000161609	CCDC155	CCDC155	1	ortholog_one2one	100	98.11	81.6764
ENSSSCG00000040678	ENSG00000176890	TYMS	TYMS	1	ortholog_one2one	100	76.23	77.3684
ENSSSCG00000004373	ENSG00000130347	RTN4IP1	RTN4IP1	1	ortholog_one2one	75	100	86.5248
ENSSSCG00000015097	ENSG00000110367	DDX6	DDX6	1	ortholog_one2one	100	100	99.5859
ENSSSCG00000016643	ENSG00000146802	TMEM168	TMEM168	1	ortholog_one2one	100	100	97.9914
ENSSSCG00000005837	ENSG00000165716	FAM69B	FAM69B	1	ortholog_one2one	100	98.26	80.4054
ENSSSCG00000013347	ENSG00000185238	PRMT3	PRMT3	1	ortholog_one2one	100	58.06	93.597
ENSSSCG00000002447	ENSG00000165934	CPSF2	CPSF2	1	ortholog_one2one	100	79.94	99.4885
ENSSSCG00000011492	ENSG00000188817	SNTN	SNTN	1	ortholog_one2one	100	97.13	80.2721
ENSSSCG00000010358	ENSG00000122375	OPN4	OPN4	1	ortholog_one2one	100	100	77.5785
ENSSSCG00000030820	ENSG00000101109	STK4	STK4	1	ortholog_one2one	100	100	97.7413
ENSSSCG00000031882	ENSG00000138035	PNPT1	PNPT1	1	ortholog_one2one	100	100	92.602
ENSSSCG00000040756	ENSG00000119782	NA	FKBP1B	0	ortholog_one2one	0	NA	68.9655
ENSSSCG00000032803	ENSG00000167600	CYP2S1	CYP2S1	1	ortholog_one2one	100	98.89	79.596
ENSSSCG00000037661	ENSG00000259330	INAFM2	INAFM2	1	ortholog_one2one	75	100	93.4641
ENSSSCG00000038869	ENSG00000134817	APLNR	APLNR	1	ortholog_one2one	50	100	92.6893
ENSSSCG00000030598	ENSG00000112462	OR12D3	OR12D3	1	ortholog_one2one	75	100	84.4937
ENSSSCG00000012783	ENSG00000067829	IDH3G	IDH3G	1	ortholog_one2one	100	100	96.3061
ENSSSCG00000006325	ENSG00000143198	MGST3	MGST3	1	ortholog_one2one	75	100	89.404
ENSSSCG00000013001	ENSG00000149792	MRPL49	MRPL49	1	ortholog_one2one	0	100	86.747
ENSSSCG00000038405	ENSG00000197457	STMN3	STMN3	1	ortholog_one2one	75	100	97.2222
ENSSSCG00000008088	ENSG00000125538	NA	IL1B	1	ortholog_one2many	0	100	58.427
ENSSSCG00000039881	ENSG00000250571	GLI4	GLI4	1	ortholog_one2one	50	88.87	75.2
ENSSSCG00000017018	ENSG00000145934	NA	TENM2	1	ortholog_one2many	75	98.95	93.5434
ENSSSCG00000009570	ENSG00000196199	MPHOSPH8	MPHOSPH8	1	ortholog_one2one	50	98.16	79.1325
ENSSSCG00000037194	ENSG00000165775	NA	FUNDC2	0	ortholog_one2one	0	NA	63.9344
ENSSSCG00000016346	ENSG00000124688	MAD2L1BP	MAD2L1BP	1	ortholog_one2one	100	0	83.5766
ENSSSCG00000038486	ENSG00000126870	WDR60	WDR60	1	ortholog_one2one	75	22.79	72.1088
ENSSSCG00000004932	ENSG00000174498	IGDCC3	IGDCC3	1	ortholog_one2one	100	100	91.6667
ENSSSCG00000009442	ENSG00000136110	CNMD	CNMD	1	ortholog_one2one	75	92.41	72.1557
ENSSSCG00000038538	ENSG00000204704	NA	OR2W1	1	ortholog_one2many	25	100	86.875
ENSSSCG00000035812	ENSG00000104899	AMH	AMH	1	ortholog_one2one	75	100	73.4835
ENSSSCG00000023974	ENSG00000135365	PHF21A	PHF21A	1	ortholog_one2one	100	91.07	97.3607
ENSSSCG00000011880	ENSG00000145088	EAF2	EAF2	1	ortholog_one2one	100	100	84.6743
ENSSSCG00000036947	ENSG00000198042	MAK16	MAK16	1	ortholog_one2many	50	100	94.6128
ENSSSCG00000010647	ENSG00000043591	ADRB1	ADRB1	1	ortholog_one2one	100	100	82.5581
ENSSSCG00000016374	ENSG00000176946	THAP4	THAP4	1	ortholog_one2one	100	100	85.3873
ENSSSCG00000016901	ENSG00000113088	GZMK	GZMK	1	ortholog_one2one	100	100	76.5152
ENSSSCG00000040947	ENSG00000134193	REG4	REG4	1	ortholog_one2one	75	54.4	75.3165
ENSSSCG00000006701	ENSG00000131778	CHD1L	CHD1L	1	ortholog_one2one	100	100	91.2587
ENSSSCG00000034730	ENSG00000078043	PIAS2	PIAS2	1	ortholog_one2one	100	100	98.8728
ENSSSCG00000000007	ENSG00000100416	TRMU	TRMU	1	ortholog_one2one	100	97.67	88.5986
ENSSSCG00000028865	ENSG00000150459	SAP18	SAP18	1	ortholog_one2one	100	99.77	98.6928
ENSSSCG00000027466	ENSG00000106333	PCOLCE	PCOLCE	1	ortholog_one2one	100	100	82.9787
ENSSSCG00000011875	ENSG00000173200	PARP15	PARP15	1	ortholog_one2one	100	100	62.9693
ENSSSCG00000034838	ENSG00000197769	MAP1LC3C	MAP1LC3C	1	ortholog_one2one	25	100	76.1905
ENSSSCG00000016047	ENSG00000138379	MSTN	MSTN	1	ortholog_one2one	75	100	97.8667
ENSSSCG00000010798	ENSG00000103365	GGA2	GGA2	1	ortholog_one2one	100	95.23	79.7101
ENSSSCG00000009401	ENSG00000139687	RB1	RB1	1	ortholog_one2one	75	100	93.0958
ENSSSCG00000035505	ENSG00000083896	YTHDC1	YTHDC1	1	ortholog_one2one	25	99.36	95.2894
ENSSSCG00000035360	ENSG00000204278	TMEM235	TMEM235	1	ortholog_one2one	100	54.38	54.5064
ENSSSCG00000007715	ENSG00000106077	ABHD11	ABHD11	1	ortholog_one2one	100	100	79.538
ENSSSCG00000028168	ENSG00000178913	TAF7	TAF7	1	ortholog_one2one	75	100	98.8539
ENSSSCG00000010984	ENSG00000186638	KIF24	KIF24	1	ortholog_one2one	100	99.81	75.6361
ENSSSCG00000029715	ENSG00000130558	OLFM1	OLFM1	1	ortholog_one2one	50	100	97.3196
ENSSSCG00000015717	ENSG00000144119	C1QL2	C1QL2	1	ortholog_one2one	100	100	95.4704
ENSSSCG00000035562	ENSG00000124827	GCM2	GCM2	1	ortholog_one2one	50	100	74
ENSSSCG00000022283	ENSG00000174799	CEP135	CEP135	1	ortholog_one2one	100	99.13	87.0061
ENSSSCG00000010858	ENSG00000143751	SDE2	SDE2	1	ortholog_one2one	75	100	75.395
ENSSSCG00000016118	ENSG00000119004	CYP20A1	CYP20A1	0	ortholog_one2one	100	57.84	13.1671
ENSSSCG00000007723	ENSG00000274523	RCC1L	RCC1L	1	ortholog_one2one	50	96.18	91.2766
ENSSSCG00000025834	ENSG00000160097	FNDC5	FNDC5	1	ortholog_one2one	100	100	78.8
ENSSSCG00000017053	ENSG00000172548	NIPAL4	NIPAL4	1	ortholog_one2one	50	100	89.4089
ENSSSCG00000024305	ENSG00000087250	MT3	MT3	1	ortholog_one2one	75	90.29	61.0526
ENSSSCG00000007857	ENSG00000005187	ACSM3	ACSM3	1	ortholog_one2one	50	97.36	86.747
ENSSSCG00000010868	ENSG00000196289	BECN2	BECN2	1	ortholog_one2one	75	100	56.6591
ENSSSCG00000017929	ENSG00000219200	RNASEK	RNASEK	1	ortholog_one2one	50	100	97.9592
ENSSSCG00000001486	ENSG00000137269	LRRC1	LRRC1	1	ortholog_one2one	100	99.86	96.5649
ENSSSCG00000001410	ENSG00000204463	BAG6	BAG6	1	ortholog_one2one	100	100	92.4334
ENSSSCG00000002764	ENSG00000103056	SMPD3	SMPD3	1	ortholog_one2one	50	100	89.4817
ENSSSCG00000031130	ENSG00000214717	ZBED1	ZBED1	1	ortholog_one2one	25	100	80.536
ENSSSCG00000007593	ENSG00000157999	ANKRD61	ANKRD61	1	ortholog_one2one	75	99.87	73.9336
ENSSSCG00000006552	ENSG00000143575	HAX1	HAX1	1	ortholog_one2one	100	0	84.058
ENSSSCG00000000509	ENSG00000133858	ZFC3H1	ZFC3H1	1	ortholog_one2one	100	100	95.6762
ENSSSCG00000037309	ENSG00000140993	TIGD7	TIGD7	1	ortholog_one2one	100	59.58	90.1639
ENSSSCG00000005255	ENSG00000198887	SMC5	SMC5	1	ortholog_one2one	100	76.31	93.2172
ENSSSCG00000006164	ENSG00000075290	WNT8B	WNT8B	1	ortholog_one2one	100	97.33	98.0831
ENSSSCG00000009531	ENSG00000151287	TEX30	TEX30	1	ortholog_one2one	100	100	97.7778
ENSSSCG00000028010	ENSG00000158201	ABHD3	ABHD3	1	ortholog_one2one	100	100	83.4532
ENSSSCG00000015798	ENSG00000186352	ANKRD37	ANKRD37	1	ortholog_one2one	75	100	74.4186
ENSSSCG00000021475	ENSG00000164889	SLC4A2	SLC4A2	1	ortholog_one2one	100	100	95.2419
ENSSSCG00000010967	ENSG00000213927	CCL27	CCL27	1	ortholog_one2one	75	100	73.8318
ENSSSCG00000039101	ENSG00000131094	C1QL1	C1QL1	1	ortholog_one2one	100	100	98.062
ENSSSCG00000015940	ENSG00000144357	UBR3	UBR3	1	ortholog_one2one	100	100	96.8164
ENSSSCG00000028871	ENSG00000121552	NA	CSTA	0	ortholog_one2one	50	22.12	66.0194
ENSSSCG00000000529	ENSG00000087470	DNM1L	DNM1L	1	ortholog_one2one	100	44.15	99.5995
ENSSSCG00000032712	ENSG00000237388	NA	OR4A47	1	ortholog_one2many	0	100	82.7922
ENSSSCG00000002368	ENSG00000119681	LTBP2	LTBP2	1	ortholog_one2one	100	100	85.5367
ENSSSCG00000038933	ENSG00000172733	PURG	PURG	1	ortholog_one2one	100	93.11	81.1966
ENSSSCG00000002287	ENSG00000072415	MPP5	MPP5	1	ortholog_one2one	100	100	98.6667
ENSSSCG00000022780	ENSG00000148154	UGCG	UGCG	1	ortholog_one2one	100	100	99.4924
ENSSSCG00000030706	ENSG00000183114	FAM43B	FAM43B	1	ortholog_one2one	100	100	91.2121
ENSSSCG00000035776	ENSG00000272772	NA	AC104109.3	0	ortholog_one2one	0	50	24.8276
ENSSSCG00000026552	ENSG00000148110	MFSD14B	MFSD14B	1	ortholog_one2one	0	97.9	86.6541
ENSSSCG00000002967	ENSG00000182472	CAPN12	CAPN12	1	ortholog_one2one	100	100	87.883
ENSSSCG00000020885	ENSG00000153989	NUS1	NUS1	1	ortholog_one2one	75	100	94.8805
ENSSSCG00000001765	ENSG00000136378	ADAMTS7	ADAMTS7	1	ortholog_one2one	50	100	83.6243
ENSSSCG00000002788	ENSG00000179044	EXOC3L1	EXOC3L1	1	ortholog_one2one	100	100	81.7321
ENSSSCG00000026006	ENSG00000169926	KLF13	KLF13	1	ortholog_one2one	75	100	93.4931
ENSSSCG00000002267	ENSG00000182175	RGMA	RGMA	1	ortholog_one2one	100	79.33	91.0088
ENSSSCG00000030921	ENSG00000118137	APOA1	APOA1	1	ortholog_one2one	100	100	81.5094
ENSSSCG00000014598	ENSG00000166387	PPFIBP2	PPFIBP2	1	ortholog_one2one	100	86.86	89.4677
ENSSSCG00000008304	ENSG00000135617	PRADC1	PRADC1	1	ortholog_one2one	100	100	98.4043
ENSSSCG00000034400	ENSG00000129455	NA	KLK8	0	ortholog_one2one	100	100	70.3488
ENSSSCG00000036540	ENSG00000162927	NA	PUS10	0	ortholog_one2one	100	100	77.4194
ENSSSCG00000030560	ENSG00000140443	NA	IGF1R	0	ortholog_one2one	25	66.74	98.3906
ENSSSCG00000035101	ENSG00000102554	KLF5	KLF5	1	ortholog_one2one	100	100	95.186
ENSSSCG00000003700	ENSG00000141446	ESCO1	ESCO1	1	ortholog_one2one	75	100	79.5222
ENSSSCG00000032144	ENSG00000196387	ZNF140	ZNF140	1	ortholog_one2one	100	92.06	85.8369
ENSSSCG00000038857	ENSG00000181585	TMIE	TMIE	1	ortholog_one2one	100	100	90.9091
ENSSSCG00000012381	ENSG00000184210	DGAT2L6	DGAT2L6	1	ortholog_one2one	100	98.1	76.8546
ENSSSCG00000038508	ENSG00000173898	SPTBN2	SPTBN2	1	ortholog_one2one	100	100	95.6067
ENSSSCG00000016907	ENSG00000067248	DHX29	DHX29	1	ortholog_one2one	100	100	94.2899
ENSSSCG00000039445	ENSG00000183908	NA	LRRC55	0	ortholog_one2one	50	54.6	91.7763
ENSSSCG00000000091	ENSG00000100298	APOBEC3B	APOBEC3H	0	ortholog_one2one	100	96.24	20.4846
ENSSSCG00000022568	ENSG00000160183	TMPRSS3	TMPRSS3	1	ortholog_one2one	100	100	72.1724
ENSSSCG00000004600	ENSG00000140262	TCF12	TCF12	1	ortholog_one2one	100	67.2	97.8754
ENSSSCG00000011717	ENSG00000152580	IGSF10	IGSF10	1	ortholog_one2one	100	89.45	76.5042
ENSSSCG00000037313	ENSG00000122033	MTIF3	MTIF3	1	ortholog_one2one	100	100	59.8071
ENSSSCG00000040591	ENSG00000155249	NA	OR4K1	1	ortholog_one2many	100	100	88.4244
ENSSSCG00000040945	ENSG00000100711	ZFYVE21	ZFYVE21	1	ortholog_one2one	100	100	85.8974
ENSSSCG00000008140	ENSG00000115665	SLC5A7	SLC5A7	1	ortholog_one2one	100	100	85
ENSSSCG00000031800	ENSG00000112877	CEP72	CEP72	1	ortholog_one2one	100	16.18	52.6946
ENSSSCG00000029594	ENSG00000166272	WBP1L	WBP1L	1	ortholog_one2one	100	97.19	93.4066
ENSSSCG00000034959	ENSG00000182652	NA	OR4Q3	1	ortholog_one2many	25	100	81.9048
ENSSSCG00000016828	ENSG00000168724	DNAJC21	DNAJC21	1	ortholog_one2one	100	100	89.7338
ENSSSCG00000017496	ENSG00000141741	MIEN1	MIEN1	1	ortholog_one2one	100	100	74.7826
ENSSSCG00000021995	ENSG00000179774	ATOH7	ATOH7	1	ortholog_one2one	100	100	90.3226
ENSSSCG00000014728	ENSG00000183251	OR51B4	OR51B4	1	ortholog_one2one	100	96.55	69.4915
ENSSSCG00000005127	ENSG00000120159	CAAP1	CAAP1	1	ortholog_one2one	100	100	92.2652
ENSSSCG00000013266	ENSG00000165905	LARGE2	LARGE2	1	ortholog_one2one	100	100	88.1089
ENSSSCG00000034087	ENSG00000181634	TNFSF15	TNFSF15	1	ortholog_one2one	100	100	85.9375
ENSSSCG00000036191	ENSG00000112337	SLC17A2	SLC17A2	1	ortholog_one2one	75	100	90.1674
ENSSSCG00000035555	ENSG00000184887	BTBD6	BTBD6	1	ortholog_one2one	100	100	82.7138
ENSSSCG00000002392	ENSG00000119669	IRF2BPL	IRF2BPL	1	ortholog_one2one	100	100	99.2228
ENSSSCG00000025408	ENSG00000168038	ULK4	ULK4	1	ortholog_one2one	100	100	88.4706
ENSSSCG00000005855	ENSG00000187609	EXD3	EXD3	1	ortholog_one2one	100	96.45	66.2078
ENSSSCG00000003434	ENSG00000116688	MFN2	MFN2	1	ortholog_one2one	100	100	96.1691
ENSSSCG00000021490	ENSG00000142611	PRDM16	PRDM16	1	ortholog_one2one	100	97.74	83.2365
ENSSSCG00000039618	ENSG00000203667	NA	COX20	1	ortholog_one2many	100	100	82.3529
ENSSSCG00000001741	ENSG00000177684	DEFB114	DEFB114	1	ortholog_one2one	100	100	62.3188
ENSSSCG00000010802	ENSG00000116750	UCHL5	UCHL5	1	ortholog_one2one	100	100	99.0854
ENSSSCG00000034197	ENSG00000134109	EDEM1	EDEM1	1	ortholog_one2one	100	100	94.713
ENSSSCG00000011712	ENSG00000174944	P2RY14	P2RY14	1	ortholog_one2one	100	100	84.0237
ENSSSCG00000033025	ENSG00000154642	C21orf91	C21orf91	1	ortholog_one2one	75	100	77.0349
ENSSSCG00000027312	ENSG00000185920	PTCH1	PTCH1	1	ortholog_one2one	100	100	96.2121
ENSSSCG00000001616	ENSG00000112195	TREML2	TREML2	1	ortholog_one2one	100	98.67	60.1852
ENSSSCG00000010903	ENSG00000143355	LHX9	LHX9	1	ortholog_one2one	100	100	98.4887
ENSSSCG00000001472	ENSG00000204252	SLA-DOA	HLA-DOA	1	ortholog_one2one	100	100	54.7222
ENSSSCG00000037145	ENSG00000171862	NA	PTEN	0	ortholog_one2one	0	NA	92.3423
ENSSSCG00000015394	ENSG00000164659	KIAA1324L	KIAA1324L	1	ortholog_one2one	100	100	95.0437
ENSSSCG00000007993	ENSG00000103326	CAPN15	CAPN15	1	ortholog_one2one	100	99.86	82.1555
ENSSSCG00000000696	ENSG00000111641	NOP2	NOP2	1	ortholog_one2one	100	97.97	83.4348
ENSSSCG00000038966	ENSG00000135480	KRT7	KRT7	1	ortholog_one2one	100	100	85.6838
ENSSSCG00000036016	ENSG00000197786	NA	OR5B17	0	ortholog_one2one	25	50	74.2765
ENSSSCG00000010617	ENSG00000156395	SORCS3	SORCS3	1	ortholog_one2one	100	95.07	91.5538
ENSSSCG00000031115	ENSG00000125726	CD70	CD70	0	ortholog_one2one	100	89.03	50.5263
ENSSSCG00000002277	ENSG00000070182	SPTB	SPTB	1	ortholog_one2one	100	100	89.8718
ENSSSCG00000034301	ENSG00000131845	ZNF304	ZNF304	1	ortholog_one2one	100	54.3	74.2814
ENSSSCG00000016027	ENSG00000138448	ITGAV	ITGAV	1	ortholog_one2one	100	99.24	95.1243
ENSSSCG00000013027	ENSG00000219435	NA	CATSPERZ	0	ortholog_one2one	100	93.52	39.4464
ENSSSCG00000033043	ENSG00000162105	SHANK2	SHANK2	1	ortholog_one2one	100	48.48	72.9573
ENSSSCG00000030515	ENSG00000109158	GABRA4	GABRA4	1	ortholog_one2one	100	100	92.5993
ENSSSCG00000009794	ENSG00000175727	MLXIP	MLXIP	1	ortholog_one2one	75	100	87.5944
ENSSSCG00000016174	ENSG00000115414	FN1	FN1	1	ortholog_one2one	100	100	94.1511
ENSSSCG00000032354	ENSG00000012817	NA	KDM5D	0	ortholog_one2one	0	54.56	80.8713
ENSSSCG00000006018	ENSG00000104447	TRPS1	TRPS1	1	ortholog_one2one	100	53.03	95.2859
ENSSSCG00000010682	ENSG00000165672	PRDX3	PRDX3	1	ortholog_one2one	100	100	88.8889
ENSSSCG00000021946	ENSG00000188283	ZNF383	ZNF383	1	ortholog_one2one	0	100	68.9938
ENSSSCG00000017458	ENSG00000196859	KRT39	KRT39	1	ortholog_one2one	100	73.43	74.2616
ENSSSCG00000031176	ENSG00000169704	GP9	GP9	1	ortholog_one2one	100	100	67.052
ENSSSCG00000026323	ENSG00000145945	FAM50B	FAM50B	1	ortholog_one2one	100	100	76.9697
ENSSSCG00000013916	ENSG00000105664	COMP	COMP	1	ortholog_one2one	100	100	93.3862
ENSSSCG00000005631	ENSG00000167106	FAM102A	FAM102A	1	ortholog_one2one	100	100	67.4797
ENSSSCG00000028040	ENSG00000228300	C19orf24	C19orf24	1	ortholog_one2one	75	100	73.913
ENSSSCG00000028004	ENSG00000132669	RIN2	RIN2	1	ortholog_one2one	100	100	94.1973
ENSSSCG00000008569	ENSG00000138029	HADHB	HADHB	1	ortholog_one2many	75	100	91.3684
ENSSSCG00000037549	ENSG00000023909	GCLM	GCLM	1	ortholog_one2one	100	100	95.2555
ENSSSCG00000013389	ENSG00000186104	CYP2R1	CYP2R1	1	ortholog_one2one	100	89.82	93.6
ENSSSCG00000006287	ENSG00000188404	SELL	SELL	1	ortholog_one2one	100	100	82.7957
ENSSSCG00000017945	ENSG00000182896	NA	TMEM95	0	ortholog_one2one	100	100	55.3073
ENSSSCG00000035478	ENSG00000153561	RMND5A	RMND5A	1	ortholog_one2one	100	56.88	100
ENSSSCG00000009083	ENSG00000164056	SPRY1	SPRY1	1	ortholog_one2one	100	100	97.1787
ENSSSCG00000024505	ENSG00000129991	TNNI3	TNNI3	1	ortholog_one2one	0	100	89.0476
ENSSSCG00000010518	ENSG00000171311	EXOSC1	EXOSC1	1	ortholog_one2one	100	100	87.8505
ENSSSCG00000026731	ENSG00000130695	CEP85	CEP85	1	ortholog_one2one	100	99.94	88.8318
ENSSSCG00000021494	ENSG00000164045	CDC25A	CDC25A	1	ortholog_one2one	50	94.51	89.313
ENSSSCG00000000760	ENSG00000166159	LRTM2	LRTM2	1	ortholog_one2one	75	100	88.1081
ENSSSCG00000016781	ENSG00000038382	TRIO	TRIO	1	ortholog_one2one	100	76.08	96.3332
ENSSSCG00000007346	ENSG00000182035	ADIG	ADIG	1	ortholog_one2one	100	100	79.0123
ENSSSCG00000002963	ENSG00000178982	EIF3K	EIF3K	1	ortholog_one2one	75	100	81.6406
ENSSSCG00000006171	ENSG00000121005	CRISPLD1	CRISPLD1	1	ortholog_one2one	100	100	97
ENSSSCG00000016068	ENSG00000138411	HECW2	HECW2	1	ortholog_one2one	100	100	96.7598
ENSSSCG00000015345	ENSG00000106415	GLCCI1	GLCCI1	1	ortholog_one2one	75	90.01	87.0674
ENSSSCG00000014211	ENSG00000047188	YTHDC2	YTHDC2	1	ortholog_one2one	50	96.34	97.5524
ENSSSCG00000004190	ENSG00000079950	STX7	STX7	1	ortholog_one2one	100	100	93.4866
ENSSSCG00000037314	ENSG00000143183	TMCO1	TMCO1	1	ortholog_one2one	100	52.06	86.5672
ENSSSCG00000024809	ENSG00000073464	CLCN4	CLCN4	1	ortholog_one2one	100	100	98.8966
ENSSSCG00000016438	ENSG00000013374	NUB1	NUB1	1	ortholog_one2one	100	99.11	86.8545
ENSSSCG00000010548	ENSG00000213341	CHUK	CHUK	1	ortholog_one2one	50	100	95.9596
ENSSSCG00000002554	ENSG00000166428	PLD4	PLD4	1	ortholog_one2one	100	100	68.1583
ENSSSCG00000002333	ENSG00000205683	DPF3	DPF3	1	ortholog_one2one	100	86.32	76.1905
ENSSSCG00000009164	ENSG00000145354	CISD2	CISD2	1	ortholog_one2one	100	97.83	98.5185
ENSSSCG00000021941	ENSG00000166529	NA	ZSCAN21	1	ortholog_one2many	100	100	85.0746
ENSSSCG00000029513	ENSG00000278057	TEX28	TEX28	1	ortholog_one2one	100	95.36	59.0244
ENSSSCG00000029334	ENSG00000186487	MYT1L	MYT1L	1	ortholog_one2one	100	97.24	83.4646
ENSSSCG00000039864	ENSG00000104892	KLC3	KLC3	1	ortholog_one2one	50	100	83.549
ENSSSCG00000009748	ENSG00000060709	RIMBP2	RIMBP2	1	ortholog_one2one	100	97.45	61.6979
ENSSSCG00000032094	ENSG00000155011	DKK2	DKK2	1	ortholog_one2one	100	52.85	96.9112
ENSSSCG00000037101	ENSG00000197147	LRRC8B	LRRC8B	1	ortholog_one2one	100	100	93.121
ENSSSCG00000004751	ENSG00000187446	CHP1	CHP1	1	ortholog_one2one	100	92.51	98.9744
ENSSSCG00000036589	ENSG00000183092	BEGAIN	BEGAIN	1	ortholog_one2one	100	100	75.3467
ENSSSCG00000032828	ENSG00000176248	ANAPC2	ANAPC2	1	ortholog_one2one	100	100	93.3985
ENSSSCG00000025621	ENSG00000168772	CXXC4	CXXC4	1	ortholog_one2one	100	98.42	96.0212
ENSSSCG00000028567	ENSG00000165810	NA	BTNL9	0	ortholog_one2one	50	56.07	71.1799
ENSSSCG00000015482	ENSG00000117533	VAMP4	VAMP4	1	ortholog_one2one	100	100	97.8723
ENSSSCG00000012828	ENSG00000130052	STARD8	STARD8	1	ortholog_one2one	100	99.4	87.6011
ENSSSCG00000035958	ENSG00000115363	EVA1A	EVA1A	1	ortholog_one2one	100	53.49	91.3669
ENSSSCG00000036999	ENSG00000171195	NA	MUC7	0	ortholog_one2one	100	94.03	40.6977
ENSSSCG00000011582	ENSG00000144712	CAND2	CAND2	1	ortholog_one2one	75	98	94.5793
ENSSSCG00000033849	ENSG00000104894	CD37	CD37	1	ortholog_one2one	100	99.54	77.5087
ENSSSCG00000039285	ENSG00000171109	MFN1	MFN1	1	ortholog_one2one	100	99.72	90.9582
ENSSSCG00000006201	ENSG00000066777	ARFGEF1	ARFGEF1	1	ortholog_one2one	100	100	98.1612
ENSSSCG00000015714	ENSG00000125633	CCDC93	CCDC93	1	ortholog_one2one	100	100	91.9937
ENSSSCG00000002804	ENSG00000070770	CSNK2A2	CSNK2A2	1	ortholog_one2one	100	100	99.1429
ENSSSCG00000015808	ENSG00000168615	ADAM9	ADAM9	1	ortholog_one2one	75	100	91.0867
ENSSSCG00000036157	ENSG00000043039	BARX2	BARX2	1	ortholog_one2one	100	100	86.6907
ENSSSCG00000010759	ENSG00000108010	GLRX3	GLRX3	1	ortholog_one2one	100	100	84.7222
ENSSSCG00000005023	ENSG00000131969	ABHD12B	ABHD12B	1	ortholog_one2one	75	100	68.0272
ENSSSCG00000009358	ENSG00000120699	EXOSC8	EXOSC8	1	ortholog_one2one	100	88.67	81.0726
ENSSSCG00000007143	ENSG00000088888	MAVS	MAVS	1	ortholog_one2one	100	100	57.2519
ENSSSCG00000037106	ENSG00000119147	C2orf40	C2orf40	1	ortholog_one2one	100	68.88	80.9524
ENSSSCG00000003139	ENSG00000105552	BCAT2	BCAT2	1	ortholog_one2one	100	100	82.6972
ENSSSCG00000025138	ENSG00000218891	ZNF579	ZNF579	1	ortholog_one2one	100	100	75.1825
ENSSSCG00000009426	ENSG00000151773	CCDC122	CCDC122	1	ortholog_one2one	100	100	74.0864
ENSSSCG00000039401	ENSG00000168131	OR2B2	OR2B2	1	ortholog_one2one	50	97.34	87.8594
ENSSSCG00000017245	ENSG00000179604	CDC42EP4	CDC42EP4	1	ortholog_one2one	100	100	82.3529
ENSSSCG00000014811	ENSG00000165458	INPPL1	INPPL1	1	ortholog_one2one	100	100	95.2381
ENSSSCG00000003225	ENSG00000213822	NA	CEACAM18	0	ortholog_one2one	25	56.55	51.0811
ENSSSCG00000002144	ENSG00000100814	CCNB1IP1	CCNB1IP1	1	ortholog_one2one	100	100	95.6679
ENSSSCG00000017445	ENSG00000171401	KRT13	KRT13	1	ortholog_one2one	100	100	86.7299
ENSSSCG00000009383	ENSG00000123171	CCDC70	CCDC70	1	ortholog_one2one	100	100	84.9315
ENSSSCG00000028504	ENSG00000049541	RFC2	RFC2	1	ortholog_one2one	100	98.51	94.3182
ENSSSCG00000031080	ENSG00000113196	HAND1	HAND1	1	ortholog_one2one	100	100	95.8716
ENSSSCG00000001683	ENSG00000170734	POLH	POLH	1	ortholog_one2one	100	100	83.5244
ENSSSCG00000005600	ENSG00000119414	PPP6C	PPP6C	1	ortholog_one2many	75	100	99.6721
ENSSSCG00000010247	ENSG00000165732	DDX21	DDX21	1	ortholog_one2one	100	100	87.5
ENSSSCG00000001459	ENSG00000241106	HLA-DOB	HLA-DOB	1	ortholog_one2one	25	90.73	74.3682
ENSSSCG00000026707	ENSG00000173578	XCR1	XCR1	1	ortholog_one2one	75	100	78.3784
ENSSSCG00000001985	ENSG00000139899	CBLN3	CBLN3	1	ortholog_one2one	100	100	93.6585
ENSSSCG00000027992	ENSG00000164078	MST1R	MST1R	1	ortholog_one2one	100	100	81.3305
ENSSSCG00000039824	ENSG00000197070	ARRDC1	ARRDC1	1	ortholog_one2one	100	96.24	71.3996
ENSSSCG00000028293	ENSG00000117625	RCOR3	RCOR3	1	ortholog_one2one	100	85.19	99.1936
ENSSSCG00000008584	ENSG00000219626	NA	FAM228B	1	ortholog_one2many	0	100	71.7314
ENSSSCG00000010251	ENSG00000156502	SUPV3L1	SUPV3L1	1	ortholog_one2one	100	100	92.2137
ENSSSCG00000040205	ENSG00000185561	TLCD2	TLCD2	1	ortholog_one2one	100	100	82.197
ENSSSCG00000014274	ENSG00000131435	PDLIM4	PDLIM4	1	ortholog_one2one	100	100	90.6344
ENSSSCG00000037168	ENSG00000167105	TMEM92	TMEM92	1	ortholog_one2one	50	100	62.8049
ENSSSCG00000005528	ENSG00000119421	NDUFA8	NDUFA8	1	ortholog_one2many	50	100	62.6506
ENSSSCG00000031228	ENSG00000125510	OPRL1	OPRL1	1	ortholog_one2one	75	100	80.0459
ENSSSCG00000037197	ENSG00000166170	BAG5	BAG5	1	ortholog_one2one	100	100	81.5451
ENSSSCG00000011378	ENSG00000177352	CCDC71	CCDC71	1	ortholog_one2one	100	100	79.3617
ENSSSCG00000017378	ENSG00000067596	DHX8	DHX8	1	ortholog_one2one	100	99.44	98.6755
ENSSSCG00000006034	ENSG00000147655	RSPO2	RSPO2	1	ortholog_one2one	100	100	96.281
ENSSSCG00000012959	ENSG00000175294	CATSPER1	CATSPER1	1	ortholog_one2one	100	100	57.1429
ENSSSCG00000008633	ENSG00000143870	PDIA6	PDIA6	1	ortholog_one2one	100	93.89	93.8636
ENSSSCG00000031118	ENSG00000124126	PREX1	PREX1	1	ortholog_one2one	100	100	94.2472
ENSSSCG00000032860	ENSG00000185436	IFNLR1	IFNLR1	1	ortholog_one2one	100	100	67.8095
ENSSSCG00000022783	ENSG00000043093	DCUN1D1	DCUN1D1	1	ortholog_one2one	75	100	100
ENSSSCG00000011042	ENSG00000148484	NA	RSU1	0	ortholog_one2one	50	0	98.1949
ENSSSCG00000016412	ENSG00000105983	LMBR1	LMBR1	1	ortholog_one2one	100	36.4	97.551
ENSSSCG00000031715	ENSG00000187796	CARD9	CARD9	1	ortholog_one2one	100	98.13	80.3571
ENSSSCG00000027467	ENSG00000158163	DZIP1L	DZIP1L	1	ortholog_one2one	100	87.15	56.9048
ENSSSCG00000029388	ENSG00000186642	PDE2A	PDE2A	1	ortholog_one2one	100	100	84.1584
ENSSSCG00000000697	ENSG00000111642	CHD4	CHD4	1	ortholog_one2one	100	99.98	98.954
ENSSSCG00000009536	ENSG00000134884	ARGLU1	ARGLU1	1	ortholog_one2one	100	100	100
ENSSSCG00000008382	ENSG00000115464	USP34	USP34	1	ortholog_one2one	100	92.84	98.4776
ENSSSCG00000010506	ENSG00000197430	OPALIN	OPALIN	1	ortholog_one2one	100	100	64.9717
ENSSSCG00000003530	ENSG00000227868	TEX46	TEX46	1	ortholog_one2one	100	99.84	73.3871
ENSSSCG00000008316	ENSG00000124357	NAGK	NAGK	1	ortholog_one2one	50	100	66.1972
ENSSSCG00000016672	ENSG00000078549	ADCYAP1R1	ADCYAP1R1	1	ortholog_one2one	100	100	89.942
ENSSSCG00000000918	ENSG00000083782	EPYC	EPYC	1	ortholog_one2one	75	100	94.375
ENSSSCG00000033954	ENSG00000184056	NA	VPS33B	1	ortholog_one2many	50	99.97	97.4068
ENSSSCG00000036965	ENSG00000130173	ANGPTL8	ANGPTL8	1	ortholog_one2one	100	100	71.7172
ENSSSCG00000015324	ENSG00000127920	GNG11	GNG11	1	ortholog_one2one	75	100	98.6301
ENSSSCG00000004139	ENSG00000112414	ADGRG6	ADGRG6	1	ortholog_one2one	100	97.85	87.8689
ENSSSCG00000014630	ENSG00000132259	CNGA4	CNGA4	1	ortholog_one2one	100	100	91.9105
ENSSSCG00000004576	ENSG00000069667	RORA	RORA	1	ortholog_one2one	100	97.21	87.2865
ENSSSCG00000020702	ENSG00000112701	SENP6	SENP6	1	ortholog_one2one	100	92.75	84.1921
ENSSSCG00000017990	ENSG00000276231	PIK3R6	PIK3R6	1	ortholog_one2one	100	100	84.1965
ENSSSCG00000002917	ENSG00000167604	NFKBID	NFKBID	1	ortholog_one2one	75	98.34	66.6667
ENSSSCG00000015145	ENSG00000166261	ZNF202	ZNF202	1	ortholog_one2one	100	100	88.354
ENSSSCG00000006519	ENSG00000176444	CLK2	CLK2	1	ortholog_one2one	100	100	98.2
ENSSSCG00000001384	ENSG00000137411	VARS2	VARS2	1	ortholog_one2one	100	100	80.9482
ENSSSCG00000011119	ENSG00000134463	ECHDC3	ECHDC3	1	ortholog_one2one	100	100	82.2581
ENSSSCG00000013005	ENSG00000149823	VPS51	VPS51	1	ortholog_one2one	100	98.39	96.927
ENSSSCG00000009445	ENSG00000136099	PCDH8	PCDH8	1	ortholog_one2one	100	100	95.7049
ENSSSCG00000016207	ENSG00000144567	RETREG2	RETREG2	1	ortholog_one2one	75	100	90.5904
ENSSSCG00000014023	ENSG00000176783	RUFY1	RUFY1	1	ortholog_one2one	100	98.1	93.6274
ENSSSCG00000035715	ENSG00000131979	GCH1	GCH1	1	ortholog_one2one	100	100	93.5743
ENSSSCG00000000176	ENSG00000174243	DDX23	DDX23	1	ortholog_one2one	100	100	99.5122
ENSSSCG00000036176	ENSG00000172464	OR5AP2	OR5AP2	1	ortholog_one2one	100	100	87.0662
ENSSSCG00000024674	ENSG00000143322	ABL2	ABL2	1	ortholog_one2one	100	100	96.7042
ENSSSCG00000013880	ENSG00000130477	UNC13A	UNC13A	1	ortholog_one2one	100	61.75	96.6102
ENSSSCG00000013494	ENSG00000007264	MATK	MATK	1	ortholog_one2one	100	100	83.9122
ENSSSCG00000004110	ENSG00000055208	TAB2	TAB2	1	ortholog_one2one	100	100	96.9653
ENSSSCG00000013181	ENSG00000149131	SERPING1	SERPING1	1	ortholog_one2one	100	100	63.7475
ENSSSCG00000001760	ENSG00000103740	ACSBG1	ACSBG1	1	ortholog_one2one	100	100	84.6373
ENSSSCG00000016949	ENSG00000113597	NA	TRAPPC13	1	ortholog_one2many	75	100	97.3621
ENSSSCG00000034726	ENSG00000140015	KCNH5	KCNH5	1	ortholog_one2one	50	99.56	99.1903
ENSSSCG00000009492	ENSG00000152749	GPR180	GPR180	1	ortholog_one2one	100	100	93.8636
ENSSSCG00000017567	ENSG00000136444	RSAD1	RSAD1	1	ortholog_one2one	75	100	87.3303
ENSSSCG00000028249	ENSG00000165480	SKA3	SKA3	1	ortholog_one2one	100	87.46	64.7202
ENSSSCG00000011329	ENSG00000160799	NA	CCDC12	1	ortholog_one2many	100	100	67.2727
ENSSSCG00000035193	ENSG00000181610	MRPS23	MRPS23	1	ortholog_one2one	100	100	82.1053
ENSSSCG00000004935	ENSG00000074696	HACD3	HACD3	1	ortholog_one2one	100	100	94.1989
ENSSSCG00000014900	ENSG00000137502	RAB30	RAB30	1	ortholog_one2one	100	83.74	100
ENSSSCG00000023978	ENSG00000108469	RECQL5	RECQL5	1	ortholog_one2one	75	75.63	80.2846
ENSSSCG00000013744	ENSG00000104907	TRMT1	TRMT1	1	ortholog_one2one	100	0	89.2913
ENSSSCG00000008122	ENSG00000274286	ADRA2B	ADRA2B	1	ortholog_one2one	25	100	91.704
ENSSSCG00000036984	ENSG00000166573	GALR1	GALR1	1	ortholog_one2one	100	54.45	93.1232
ENSSSCG00000021027	ENSG00000177614	PGBD5	PGBD5	1	ortholog_one2one	100	84.54	93.2822
ENSSSCG00000014834	ENSG00000175564	UCP3	UCP3	1	ortholog_one2one	100	100	89.6104
ENSSSCG00000031199	ENSG00000125122	NA	LRRC29	0	ortholog_one2one	100	100	10.4938
ENSSSCG00000001413	ENSG00000204438	GPANK1	GPANK1	1	ortholog_one2one	75	100	83.0946
ENSSSCG00000035420	ENSG00000188290	HES4	HES4	1	ortholog_one2one	100	100	70.1754
ENSSSCG00000001646	ENSG00000112624	BICRAL	BICRAL	1	ortholog_one2one	100	100	91.8519
ENSSSCG00000024476	ENSG00000172828	CES3	CES3	1	ortholog_one2one	100	100	74.341
ENSSSCG00000002535	ENSG00000080824	HSP90AA1	HSP90AA1	1	ortholog_one2one	100	97.01	92.142
ENSSSCG00000008434	ENSG00000068724	TTC7A	TTC7A	1	ortholog_one2one	75	75.44	93.2401
ENSSSCG00000037806	ENSG00000172867	KRT2	KRT2	1	ortholog_one2one	100	100	78.5602
ENSSSCG00000013614	ENSG00000130176	CNN1	CNN1	1	ortholog_one2one	100	100	85.4227
ENSSSCG00000022288	ENSG00000211455	STK38L	STK38L	1	ortholog_one2one	100	100	88.2692
ENSSSCG00000007812	ENSG00000169180	XPO6	XPO6	1	ortholog_one2one	75	100	99.0222
ENSSSCG00000006305	ENSG00000143199	ADCY10	ADCY10	1	ortholog_one2one	100	100	79.7516
ENSSSCG00000023276	ENSG00000172466	ZNF24	ZNF24	1	ortholog_one2one	100	100	96.7391
ENSSSCG00000015357	ENSG00000106511	MEOX2	MEOX2	1	ortholog_one2one	100	100	99.3399
ENSSSCG00000013747	ENSG00000179262	RAD23A	RAD23A	1	ortholog_one2one	100	100	76.9784
ENSSSCG00000013769	ENSG00000188032	C19orf67	C19orf67	1	ortholog_one2one	100	100	83.7607
ENSSSCG00000021728	ENSG00000100079	LGALS2	LGALS2	1	ortholog_one2one	100	100	75.5725
ENSSSCG00000014390	ENSG00000197948	FCHSD1	FCHSD1	1	ortholog_one2one	75	100	82.5737
ENSSSCG00000013015	ENSG00000149735	GPHA2	GPHA2	1	ortholog_one2one	75	100	89.9225
ENSSSCG00000007109	ENSG00000088930	XRN2	XRN2	1	ortholog_one2one	100	100	96.905
ENSSSCG00000000806	ENSG00000139218	SCAF11	SCAF11	1	ortholog_one2one	100	100	83.7801
ENSSSCG00000011000	ENSG00000086061	DNAJA1	DNAJA1	1	ortholog_one2one	100	100	100
ENSSSCG00000006093	ENSG00000156170	NDUFAF6	NDUFAF6	1	ortholog_one2one	75	99.26	89.7898
ENSSSCG00000006744	ENSG00000177551	NHLH2	NHLH2	1	ortholog_one2one	100	100	97.037
ENSSSCG00000016041	ENSG00000138381	ASNSD1	ASNSD1	1	ortholog_one2one	100	100	81.1526
ENSSSCG00000023556	ENSG00000196235	SUPT5H	SUPT5H	1	ortholog_one2one	100	100	96.6543
ENSSSCG00000037153	ENSG00000141965	FEM1A	FEM1A	1	ortholog_one2one	100	54.47	94.4277
ENSSSCG00000040439	ENSG00000117500	TMED5	TMED5	1	ortholog_one2one	100	100	96.0177
ENSSSCG00000001213	ENSG00000198704	GPX6	GPX6	1	ortholog_one2one	100	83.75	80.0926
ENSSSCG00000003494	ENSG00000188257	PLA2G2A	PLA2G2A	1	ortholog_one2one	100	100	56.4626
ENSSSCG00000010109	ENSG00000244486	SCARF2	SCARF2	1	ortholog_one2one	75	96.94	90.0922
ENSSSCG00000007501	ENSG00000101144	BMP7	BMP7	1	ortholog_one2one	100	100	97.9118
ENSSSCG00000016318	ENSG00000182177	ASB18	ASB18	1	ortholog_one2one	100	100	84.3348
ENSSSCG00000003342	ENSG00000107404	DVL1	DVL1	1	ortholog_one2one	100	100	94.4286
ENSSSCG00000012490	ENSG00000126950	TMEM35A	TMEM35A	1	ortholog_one2one	100	100	88.8268
ENSSSCG00000012982	ENSG00000213445	SIPA1	SIPA1	1	ortholog_one2one	100	67.21	85.2888
ENSSSCG00000040466	ENSG00000248905	FMN1	FMN1	1	ortholog_one2one	50	100	63.1304
ENSSSCG00000023130	ENSG00000138303	ASCC1	ASCC1	1	ortholog_one2one	100	96.54	63.4199
ENSSSCG00000026211	ENSG00000124785	NRN1	NRN1	1	ortholog_one2one	100	100	88.7324
ENSSSCG00000017527	ENSG00000141293	SKAP1	SKAP1	1	ortholog_one2one	75	90.85	84.1962
ENSSSCG00000017006	ENSG00000043462	LCP2	LCP2	1	ortholog_one2one	75	100	87.0544
ENSSSCG00000036679	ENSG00000154556	SORBS2	SORBS2	1	ortholog_one2one	100	100	71.0674
ENSSSCG00000004385	ENSG00000112335	SNX3	SNX3	1	ortholog_one2one	100	87.54	100
ENSSSCG00000015721	ENSG00000163161	ERCC3	ERCC3	1	ortholog_one2one	100	100	97.954
ENSSSCG00000004004	ENSG00000171574	ZNF584	ZNF584	1	ortholog_one2one	100	98.06	70.4961
ENSSSCG00000027849	ENSG00000188822	CNR2	CNR2	1	ortholog_one2one	75	100	81.6667
ENSSSCG00000000261	ENSG00000167779	IGFBP6	IGFBP6	1	ortholog_one2one	75	100	84.322
ENSSSCG00000023196	ENSG00000167355	NA	OR51B5	1	ortholog_one2one	75	52	76.6234
ENSSSCG00000033593	ENSG00000163507	CIP2A	CIP2A	1	ortholog_one2one	100	100	91.4097
ENSSSCG00000010478	ENSG00000186188	FFAR4	FFAR4	1	ortholog_one2one	100	100	87.5346
ENSSSCG00000024096	ENSG00000104312	RIPK2	RIPK2	1	ortholog_one2one	100	83.28	89.3058
ENSSSCG00000033176	ENSG00000164576	SAP30L	SAP30L	1	ortholog_one2one	100	65	100
ENSSSCG00000037174	ENSG00000169093	ASMTL	ASMTL	1	ortholog_one2one	100	100	63.6076
ENSSSCG00000015853	ENSG00000128731	HERC2	HERC2	1	ortholog_one2one	25	100	96.2284
ENSSSCG00000005590	ENSG00000136930	PSMB7	PSMB7	1	ortholog_one2one	100	100	94.9458
ENSSSCG00000002279	ENSG00000176153	GPX2	GPX2	1	ortholog_one2one	75	100	96.8421
ENSSSCG00000012248	ENSG00000238205	MPC1L	MPC1L	1	ortholog_one2one	100	100	50.6329
ENSSSCG00000008698	ENSG00000159788	RGS12	RGS12	1	ortholog_one2one	100	98.05	74.0691
ENSSSCG00000015194	ENSG00000154143	PANX3	PANX3	1	ortholog_one2one	100	100	91.5816
ENSSSCG00000003684	ENSG00000168502	MTCL1	MTCL1	1	ortholog_one2one	100	89.47	73.8007
ENSSSCG00000022081	ENSG00000144824	PHLDB2	PHLDB2	1	ortholog_one2one	100	68.18	91.364
ENSSSCG00000040709	ENSG00000160325	CACFD1	CACFD1	1	ortholog_one2one	100	100	80.814
ENSSSCG00000000138	ENSG00000100362	PVALB	PVALB	1	ortholog_one2one	100	86.67	72.3404
ENSSSCG00000033971	ENSG00000215421	ZNF407	ZNF407	1	ortholog_one2one	100	63.69	76.407
ENSSSCG00000035693	ENSG00000099821	POLRMT	POLRMT	1	ortholog_one2one	100	100	67.9081
ENSSSCG00000005582	ENSG00000165209	STRBP	STRBP	1	ortholog_one2one	100	100	98.3631
ENSSSCG00000032081	ENSG00000213619	NDUFS3	NDUFS3	0	ortholog_one2one	0	62.7	90.1515
ENSSSCG00000006540	ENSG00000163346	PBXIP1	PBXIP1	1	ortholog_one2one	100	100	77.459
ENSSSCG00000023304	ENSG00000167978	SRRM2	SRRM2	1	ortholog_one2one	50	100	85.3736
ENSSSCG00000004547	ENSG00000241839	NA	PLEKHO2	1	ortholog_one2many	100	99.74	83.7675
ENSSSCG00000038807	ENSG00000126461	SCAF1	SCAF1	1	ortholog_one2one	100	100	91.9714
ENSSSCG00000003356	ENSG00000142606	MMEL1	MMEL1	1	ortholog_one2one	100	78.82	84.0412
ENSSSCG00000031169	ENSG00000126261	NA	UBA2	1	ortholog_one2many	100	97.87	90.3797
ENSSSCG00000013731	ENSG00000105612	DNASE2	DNASE2	1	ortholog_one2one	75	99.38	72.7273
ENSSSCG00000024837	ENSG00000173227	SYT12	SYT12	1	ortholog_one2one	100	100	97.1496
ENSSSCG00000007348	ENSG00000101438	SLC32A1	SLC32A1	1	ortholog_one2one	100	100	98.289
ENSSSCG00000016829	ENSG00000113492	AGXT2	AGXT2	1	ortholog_one2one	100	100	85.7422
ENSSSCG00000013176	ENSG00000213593	TMX2	TMX2	1	ortholog_one2one	100	100	92.5676
ENSSSCG00000029425	ENSG00000204568	MRPS18B	MRPS18B	1	ortholog_one2one	100	100	84.4961
ENSSSCG00000010187	ENSG00000135801	TAF5L	TAF5L	1	ortholog_one2one	100	73.56	89.9038
ENSSSCG00000014532	ENSG00000221954	NA	OR4C12	0	ortholog_one2one	25	55.49	82.5243
ENSSSCG00000008870	ENSG00000061918	GUCY1B1	GUCY1B1	1	ortholog_one2one	75	93.21	93.3744
ENSSSCG00000029539	ENSG00000112210	RAB23	RAB23	1	ortholog_one2one	100	100	94.5148
ENSSSCG00000021132	ENSG00000180287	PLD5	PLD5	1	ortholog_one2one	75	100	79.8942
ENSSSCG00000016473	ENSG00000106123	EPHB6	EPHB6	1	ortholog_one2one	100	94.51	91.8489
ENSSSCG00000036405	ENSG00000197935	NA	ZNF311	0	ortholog_one2one	50	54.29	77.728
ENSSSCG00000023010	ENSG00000136842	TMOD1	TMOD1	1	ortholog_one2one	100	95.42	97.493
ENSSSCG00000011201	ENSG00000182568	SATB1	SATB1	1	ortholog_one2one	100	100	96.0452
ENSSSCG00000033483	ENSG00000102796	DHRS12	DHRS12	1	ortholog_one2one	75	100	56.9024
ENSSSCG00000009997	ENSG00000099985	OSM	OSM	1	ortholog_one2one	100	100	66.6667
ENSSSCG00000038345	ENSG00000185811	IKZF1	IKZF1	1	ortholog_one2one	100	99.82	80.5217
ENSSSCG00000036639	ENSG00000148175	STOM	STOM	1	ortholog_one2one	100	100	94.0141
ENSSSCG00000009988	ENSG00000100296	THOC5	THOC5	1	ortholog_one2one	100	100	96.5418
ENSSSCG00000033591	ENSG00000177200	CHD9	CHD9	1	ortholog_one2one	100	72.92	95.7283
ENSSSCG00000011404	ENSG00000114378	HYAL1	HYAL1	1	ortholog_one2one	75	100	78.6667
ENSSSCG00000035645	ENSG00000167799	NUDT8	NUDT8	1	ortholog_one2one	100	100	85.7143
ENSSSCG00000002515	ENSG00000140107	SLC25A47	SLC25A47	1	ortholog_one2one	100	100	84
ENSSSCG00000015543	ENSG00000198216	CACNA1E	CACNA1E	1	ortholog_one2one	100	100	91.2955
ENSSSCG00000018053	ENSG00000141026	MED9	MED9	1	ortholog_one2one	100	97.97	79.3103
ENSSSCG00000009532	ENSG00000134901	KDELC1	KDELC1	1	ortholog_one2one	100	92.89	93.6255
ENSSSCG00000038428	ENSG00000148362	PAXX	PAXX	1	ortholog_one2one	75	100	83.6538
ENSSSCG00000001435	ENSG00000204310	AGPAT1	AGPAT1	1	ortholog_one2one	100	100	59.4595
ENSSSCG00000001236	ENSG00000204614	TRIM40	TRIM40	1	ortholog_one2one	100	100	55.4839
ENSSSCG00000021158	ENSG00000126217	MCF2L	MCF2L	1	ortholog_one2one	100	100	71.3313
ENSSSCG00000036964	ENSG00000180921	FAM83H	FAM83H	1	ortholog_one2one	100	61.38	73.3238
ENSSSCG00000017561	ENSG00000108846	ABCC3	ABCC3	1	ortholog_one2one	100	100	84.3709
ENSSSCG00000008168	ENSG00000163162	RNF149	RNF149	1	ortholog_one2one	100	100	84.4388
ENSSSCG00000028169	ENSG00000146918	NCAPG2	NCAPG2	1	ortholog_one2one	100	90.89	83.1579
ENSSSCG00000006363	ENSG00000143222	NA	UFC1	1	ortholog_one2many	100	92.37	100
ENSSSCG00000031106	ENSG00000117215	PLA2G2D	PLA2G2D	1	ortholog_one2one	100	100	68.323
ENSSSCG00000022145	ENSG00000117133	RPF1	RPF1	1	ortholog_one2one	100	100	93.4097
ENSSSCG00000025141	ENSG00000254221	PCDHGB1	PCDHGB1	1	ortholog_one2one	100	68.41	80.1027
ENSSSCG00000008857	ENSG00000052802	MSMO1	MSMO1	1	ortholog_one2one	50	100	95.5631
ENSSSCG00000017227	ENSG00000161513	FDXR	FDXR	1	ortholog_one2one	100	100	87.0334
ENSSSCG00000039855	ENSG00000148386	LCN9	LCN9	1	ortholog_one2one	100	62.53	56.3536
ENSSSCG00000038602	ENSG00000214338	NA	SOGA3	1	ortholog_one2many	75	100	94.8258
ENSSSCG00000033892	ENSG00000142694	EVA1B	EVA1B	1	ortholog_one2one	75	100	94.012
ENSSSCG00000006230	ENSG00000177182	CLVS1	CLVS1	1	ortholog_one2one	100	100	91.2921
ENSSSCG00000016259	ENSG00000153832	FBXO36	FBXO36	1	ortholog_one2one	100	70.39	85.1064
ENSSSCG00000008096	ENSG00000188177	ZC3H6	ZC3H6	1	ortholog_one2one	100	100	88.4193
ENSSSCG00000035533	ENSG00000213337	ANKRD39	ANKRD39	1	ortholog_one2one	100	100	89.071
ENSSSCG00000004445	ENSG00000164451	NA	CALHM4	0	ortholog_one2one	75	97.4	42.9936
ENSSSCG00000007133	ENSG00000154930	ACSS1	ACSS1	1	ortholog_one2one	100	100	73.9687
ENSSSCG00000005935	ENSG00000123908	AGO2	AGO2	1	ortholog_one2one	100	88.98	98.6127
ENSSSCG00000006296	ENSG00000143153	ATP1B1	ATP1B1	1	ortholog_one2one	100	98.07	92.4092
ENSSSCG00000002029	ENSG00000197616	MYH7	MYH6	1	ortholog_one2one	100	100	97.9887
ENSSSCG00000003489	ENSG00000127463	EMC1	EMC1	1	ortholog_one2one	100	97	95.9839
ENSSSCG00000040728	ENSG00000104313	EYA1	EYA1	1	ortholog_one2one	100	99.44	92.3948
ENSSSCG00000012992	ENSG00000126391	FRMD8	FRMD8	1	ortholog_one2one	100	100	87.2017
ENSSSCG00000008792	ENSG00000078177	N4BP2	N4BP2	1	ortholog_one2one	100	97.92	80.5684
ENSSSCG00000015398	ENSG00000075213	SEMA3A	SEMA3A	1	ortholog_one2one	100	64.29	93.125
ENSSSCG00000011964	ENSG00000206535	LNP1	LNP1	1	ortholog_one2one	100	100	68.0203
ENSSSCG00000015894	ENSG00000197635	DPP4	DPP4	1	ortholog_one2one	100	100	83.7388
ENSSSCG00000009611	ENSG00000130227	XPO7	XPO7	1	ortholog_one2one	100	100	98.4503
ENSSSCG00000015767	ENSG00000150628	SPATA4	SPATA4	1	ortholog_one2one	100	100	74.1936
ENSSSCG00000010659	ENSG00000187021	PNLIPRP1	PNLIPRP1	1	ortholog_one2one	100	100	85.8369
ENSSSCG00000039007	ENSG00000182566	CLEC4G	CLEC4G	1	ortholog_one2one	100	100	61.1765
ENSSSCG00000005952	ENSG00000129295	LRRC6	LRRC6	1	ortholog_one2one	100	99.73	79.4492
ENSSSCG00000014617	ENSG00000184933	OR6A2	OR6A2	1	ortholog_one2one	75	100	87.7676
ENSSSCG00000003138	ENSG00000087076	HSD17B14	HSD17B14	1	ortholog_one2one	100	100	85.3846
ENSSSCG00000010136	ENSG00000099899	TRMT2A	TRMT2A	1	ortholog_one2one	100	100	85.0242
ENSSSCG00000025305	ENSG00000171865	NA	RNASEH1	1	ortholog_one2many	100	100	77.3519
ENSSSCG00000028592	ENSG00000169490	TM2D2	TM2D2	1	ortholog_one2one	100	100	95.3271
ENSSSCG00000038183	ENSG00000186458	NA	DEFB132	0	ortholog_one2one	100	65.52	39.5349
ENSSSCG00000010969	ENSG00000213930	GALT	GALT	1	ortholog_one2one	75	100	93.3535
ENSSSCG00000012510	ENSG00000184867	ARMCX2	ARMCX2	1	ortholog_one2one	100	100	84.1615
ENSSSCG00000005041	ENSG00000073712	FERMT2	FERMT2	1	ortholog_one2one	100	89.33	87.9064
ENSSSCG00000031290	ENSG00000183454	GRIN2A	GRIN2A	1	ortholog_one2one	100	100	94.3578
ENSSSCG00000006598	ENSG00000203786	KPRP	KPRP	1	ortholog_one2one	100	96.19	70.9497
ENSSSCG00000010770	ENSG00000171798	KNDC1	KNDC1	1	ortholog_one2one	100	99.59	74.0047
ENSSSCG00000001469	ENSG00000242574	SLA-DMB	HLA-DMB	1	ortholog_one2many	75	100	73.8971
ENSSSCG00000004542	ENSG00000134440	NARS	NARS	1	ortholog_one2one	50	100	91.9499
ENSSSCG00000025053	ENSG00000163602	RYBP	RYBP	1	ortholog_one2one	100	79.93	95.1754
ENSSSCG00000000164	ENSG00000008405	CRY1	CRY1	1	ortholog_one2one	100	100	91.6667
ENSSSCG00000009916	ENSG00000122971	ACADS	ACADS	1	ortholog_one2one	100	100	91.0194
ENSSSCG00000000267	ENSG00000139637	C12orf10	C12orf10	1	ortholog_one2one	100	100	86.7188
ENSSSCG00000004158	ENSG00000164485	IL22RA2	IL22RA2	1	ortholog_one2one	100	100	75.5556
ENSSSCG00000026951	ENSG00000204264	PSMB8	PSMB8	1	ortholog_one2one	75	100	76.2712
ENSSSCG00000000943	ENSG00000165899	OTOGL	OTOGL	1	ortholog_one2one	100	100	86.9432
ENSSSCG00000033735	ENSG00000187642	PERM1	PERM1	1	ortholog_one2one	100	100	50.0582
ENSSSCG00000000545	ENSG00000087448	KLHL42	KLHL42	1	ortholog_one2one	100	100	95.6436
ENSSSCG00000027314	ENSG00000118200	CAMSAP2	CAMSAP2	1	ortholog_one2one	100	97.4	85.1005
ENSSSCG00000008608	ENSG00000240857	RDH14	RDH14	1	ortholog_one2one	100	100	93.1548
ENSSSCG00000009322	ENSG00000139508	SLC46A3	SLC46A3	1	ortholog_one2one	100	100	80.8314
ENSSSCG00000028471	ENSG00000197057	DTHD1	DTHD1	1	ortholog_one2one	100	100	67.6471
ENSSSCG00000017365	ENSG00000141349	G6PC3	G6PC3	1	ortholog_one2one	100	100	92.4855
ENSSSCG00000011358	ENSG00000213689	TREX1	TREX1	1	ortholog_one2one	100	98.31	82.1656
ENSSSCG00000010874	ENSG00000035687	ADSS	ADSS	1	ortholog_one2one	100	65.76	99.1228
ENSSSCG00000015696	ENSG00000176601	MAP3K19	MAP3K19	1	ortholog_one2one	100	93.02	64.856
ENSSSCG00000010444	ENSG00000173239	LIPM	LIPM	1	ortholog_one2one	100	99.99	90.3073
ENSSSCG00000012117	ENSG00000196664	TLR7	TLR7	1	ortholog_one2one	100	100	84.63
ENSSSCG00000028539	ENSG00000162735	NA	PEX19	0	ortholog_one2one	0	0	61.8321
ENSSSCG00000003582	ENSG00000130768	SMPDL3B	SMPDL3B	1	ortholog_one2one	100	100	74.4304
ENSSSCG00000038805	ENSG00000269190	FBXO17	FBXO17	1	ortholog_one2one	100	100	89.375
ENSSSCG00000038987	ENSG00000133773	CCDC59	CCDC59	1	ortholog_one2one	100	100	74.4
ENSSSCG00000015690	ENSG00000144224	UBXN4	UBXN4	1	ortholog_one2one	100	97.19	91.1417
ENSSSCG00000005762	ENSG00000107147	KCNT1	KCNT1	1	ortholog_one2one	100	97.98	89.6072
ENSSSCG00000037638	ENSG00000185527	PDE6G	PDE6G	1	ortholog_one2one	100	100	84.0909
ENSSSCG00000002786	ENSG00000102890	ELMO3	ELMO3	1	ortholog_one2one	100	100	93.1276
ENSSSCG00000033562	ENSG00000164411	GJB7	GJB7	1	ortholog_one2one	100	100	76.7176
ENSSSCG00000006587	ENSG00000163218	PGLYRP4	PGLYRP4	1	ortholog_one2one	100	100	64.3868
ENSSSCG00000032574	ENSG00000176225	RTTN	RTTN	1	ortholog_one2one	100	100	86.2842
ENSSSCG00000016226	ENSG00000116120	NA	FARSB	1	ortholog_one2many	50	81.58	93.039
ENSSSCG00000015242	ENSG00000170322	NFRKB	NFRKB	1	ortholog_one2one	100	58.29	95.2932
ENSSSCG00000021204	ENSG00000253293	HOXA10	HOXA10	1	ortholog_one2one	100	100	94.4039
ENSSSCG00000012252	ENSG00000215301	DDX3X	DDX3X	1	ortholog_one2one	100	99.61	99.2447
ENSSSCG00000007243	ENSG00000126003	PLAGL2	PLAGL2	1	ortholog_one2one	100	100	98.7903
ENSSSCG00000017187	ENSG00000129654	FOXJ1	FOXJ1	1	ortholog_one2one	100	100	95.0119
ENSSSCG00000028157	ENSG00000064012	CASP8	CASP8	1	ortholog_one2one	100	84.54	72.6337
ENSSSCG00000031456	ENSG00000165997	ARL5B	ARL5B	1	ortholog_one2one	50	80.58	99.4444
ENSSSCG00000014079	ENSG00000145700	NA	ANKRD31	0	ortholog_one2one	100	76.01	71.9323
ENSSSCG00000038161	ENSG00000214087	ARL16	ARL16	1	ortholog_one2one	100	100	87.2832
ENSSSCG00000009494	ENSG00000125285	SOX21	SOX21	1	ortholog_one2one	75	100	100
ENSSSCG00000026958	ENSG00000135925	WNT10A	WNT10A	1	ortholog_one2one	100	100	95.6743
ENSSSCG00000031251	ENSG00000130311	DDA1	DDA1	1	ortholog_one2one	100	86.79	99.0196
ENSSSCG00000027266	ENSG00000100344	PNPLA3	PNPLA3	1	ortholog_one2one	100	91.4	67.5737
ENSSSCG00000007578	ENSG00000136297	NA	MMD2	0	ortholog_one2one	25	97.31	41.1765
ENSSSCG00000016565	ENSG00000091732	ZC3HC1	ZC3HC1	1	ortholog_one2one	100	86.67	90.6188
ENSSSCG00000012950	ENSG00000174791	RIN1	RIN1	1	ortholog_one2one	100	100	85.5263
ENSSSCG00000023969	ENSG00000167769	ACER1	ACER1	1	ortholog_one2one	100	100	84.0909
ENSSSCG00000039894	ENSG00000002586	CD99	CD99	1	ortholog_one2one	25	75.53	65.9341
ENSSSCG00000037924	ENSG00000138606	NA	SHF	0	ortholog_one2one	0	NA	31.9079
ENSSSCG00000024363	ENSG00000214706	NA	IFRD2	1	ortholog_one2many	100	100	82.4834
ENSSSCG00000007530	ENSG00000132825	PPP1R3D	PPP1R3D	1	ortholog_one2one	75	100	87.9599
ENSSSCG00000000366	ENSG00000135392	DNAJC14	DNAJC14	1	ortholog_one2many	75	100	89.9004
ENSSSCG00000029359	ENSG00000174307	PHLDA3	PHLDA3	1	ortholog_one2one	100	100	95.935
ENSSSCG00000015442	ENSG00000172209	GPR22	GPR22	1	ortholog_one2one	100	100	98.6143
ENSSSCG00000010724	ENSG00000188620	HMX3	HMX3	1	ortholog_one2one	100	100	98.3193
ENSSSCG00000011799	ENSG00000145192	AHSG	AHSG	1	ortholog_one2one	100	100	64.3836
ENSSSCG00000007349	ENSG00000101442	ACTR5	ACTR5	1	ortholog_one2one	100	100	92.5987
ENSSSCG00000037719	ENSG00000140992	PDPK1	PDPK1	1	ortholog_one2one	75	59.09	77.0958
ENSSSCG00000008319	ENSG00000116031	CD207	CD207	1	ortholog_one2one	100	100	74.1641
ENSSSCG00000022611	ENSG00000110888	CAPRIN2	CAPRIN2	1	ortholog_one2one	50	100	89.2423
ENSSSCG00000027688	ENSG00000165188	RNF183	RNF183	1	ortholog_one2one	100	100	82.6316
ENSSSCG00000017086	ENSG00000186335	SLC36A2	SLC36A2	1	ortholog_one2one	100	80.96	80.9524
ENSSSCG00000017733	ENSG00000108666	C17orf75	C17orf75	1	ortholog_one2one	100	98.59	90.404
ENSSSCG00000015410	ENSG00000006576	PHTF2	PHTF2	1	ortholog_one2one	100	100	96.1385
ENSSSCG00000011280	ENSG00000114812	VIPR1	VIPR1	1	ortholog_one2one	100	100	87.5546
ENSSSCG00000016158	ENSG00000115365	LANCL1	LANCL1	1	ortholog_one2one	100	90.3	92.5
ENSSSCG00000004844	ENSG00000166912	MTMR10	MTMR10	1	ortholog_one2one	75	100	90.0783
ENSSSCG00000004671	ENSG00000171763	SPATA5L1	SPATA5L1	1	ortholog_one2one	100	100	77.0609
ENSSSCG00000012649	ENSG00000102038	SMARCA1	SMARCA1	1	ortholog_one2one	100	100	96.8239
ENSSSCG00000009444	ENSG00000102837	OLFM4	OLFM4	1	ortholog_one2one	100	100	75.2049
ENSSSCG00000021166	ENSG00000005175	RPAP3	RPAP3	1	ortholog_one2one	100	88.81	79.5946
ENSSSCG00000006380	ENSG00000117090	SLAMF1	SLAMF1	0	ortholog_one2one	100	100	47.7573
ENSSSCG00000009625	ENSG00000120913	NA	PDLIM2	0	ortholog_one2one	100	100	82.7195
ENSSSCG00000010954	ENSG00000187753	NA	C9orf153	0	ortholog_one2one	50	92.63	21.7877
ENSSSCG00000016443	ENSG00000002933	TMEM176A	TMEM176A	1	ortholog_one2one	100	95.93	58.1197
ENSSSCG00000035189	ENSG00000171227	NA	TMEM37	1	ortholog_one2many	50	98.6	66.8142
ENSSSCG00000028699	ENSG00000154328	NEIL2	NEIL2	1	ortholog_one2one	100	100	70.6061
ENSSSCG00000040845	ENSG00000169692	AGPAT2	AGPAT2	1	ortholog_one2one	100	100	79.1367
ENSSSCG00000007448	ENSG00000149635	OCSTAMP	OCSTAMP	1	ortholog_one2one	75	100	74.4722
ENSSSCG00000002819	ENSG00000102931	ARL2BP	ARL2BP	1	ortholog_one2one	100	100	96.319
ENSSSCG00000007671	ENSG00000106327	TFR2	TFR2	1	ortholog_one2one	100	100	86.6915
ENSSSCG00000032494	ENSG00000075336	TIMM21	TIMM21	1	ortholog_one2one	100	98.37	79.4239
ENSSSCG00000001538	ENSG00000023892	DEF6	DEF6	1	ortholog_one2one	100	100	94.4532
ENSSSCG00000016780	ENSG00000169862	CTNND2	CTNND2	1	ortholog_one2one	100	77.66	95.5272
ENSSSCG00000008270	ENSG00000135637	CCDC142	CCDC142	1	ortholog_one2one	100	100	77.3438
ENSSSCG00000007531	ENSG00000196227	FAM217B	FAM217B	1	ortholog_one2one	75	100	62.8947
ENSSSCG00000039843	ENSG00000198700	IPO9	IPO9	1	ortholog_one2one	100	100	92.8704
ENSSSCG00000023912	ENSG00000160991	ORAI2	ORAI2	1	ortholog_one2one	100	100	96.0784
ENSSSCG00000012640	ENSG00000151422	NA	FER	0	ortholog_one2one	0	0.02	77.5424
ENSSSCG00000039563	ENSG00000250298	GIMD1	GIMD1	1	ortholog_one2one	100	54.97	71.8876
ENSSSCG00000039915	ENSG00000104679	NA	R3HCC1	1	ortholog_one2many	100	97.74	71.3992
ENSSSCG00000034379	ENSG00000034152	MAP2K3	MAP2K3	1	ortholog_one2one	100	97.24	80.6701
ENSSSCG00000011038	ENSG00000260314	MRC1	MRC1	1	ortholog_one2one	100	96.72	88.5223
ENSSSCG00000007965	ENSG00000010539	ZNF200	ZNF200	1	ortholog_one2one	100	87.08	82.8784
ENSSSCG00000017009	ENSG00000168269	FOXI1	FOXI1	1	ortholog_one2one	75	100	82.5397
ENSSSCG00000027434	ENSG00000105088	OLFM2	OLFM2	1	ortholog_one2one	100	100	90.3766
ENSSSCG00000012277	ENSG00000102265	TIMP1	TIMP1	1	ortholog_one2one	100	100	83.5749
ENSSSCG00000007432	ENSG00000198026	ZNF335	ZNF335	1	ortholog_one2one	75	100	91.2112
ENSSSCG00000025777	ENSG00000091831	ESR1	ESR1	1	ortholog_one2one	100	98.63	91.9328
ENSSSCG00000016793	ENSG00000173545	ZNF622	ZNF622	1	ortholog_one2one	100	100	83.3333
ENSSSCG00000030211	ENSG00000188554	NBR1	NBR1	1	ortholog_one2one	100	100	81.6532
ENSSSCG00000036423	ENSG00000152492	CCDC50	CCDC50	1	ortholog_one2one	100	100	82.5726
ENSSSCG00000031730	ENSG00000128789	NA	PSMG2	1	ortholog_one2many	25	75.08	87.5
ENSSSCG00000031600	ENSG00000108639	SYNGR2	SYNGR2	1	ortholog_one2one	100	96	88.3929
ENSSSCG00000032080	ENSG00000169981	ZNF35	ZNF35	1	ortholog_one2one	100	100	88.4906
ENSSSCG00000031107	ENSG00000204007	GLT6D1	GLT6D1	1	ortholog_one2one	100	100	57.2816
ENSSSCG00000021880	ENSG00000162576	MXRA8	MXRA8	1	ortholog_one2one	100	99.62	82.7273
ENSSSCG00000014389	ENSG00000164620	RELL2	RELL2	1	ortholog_one2one	75	100	89.8361
ENSSSCG00000028185	ENSG00000127084	FGD3	FGD3	1	ortholog_one2one	100	100	74.5578
ENSSSCG00000036605	ENSG00000165762	NA	OR4K2	1	ortholog_one2many	0	80.68	85.8657
ENSSSCG00000011307	ENSG00000186446	ZNF501	ZNF501	1	ortholog_one2one	100	100	89.6679
ENSSSCG00000012956	ENSG00000175115	PACS1	PACS1	1	ortholog_one2one	75	93.44	89.7268
ENSSSCG00000017982	ENSG00000179111	HES7	HES7	1	ortholog_one2one	100	97.72	93.7778
ENSSSCG00000024431	ENSG00000181652	ATG9B	ATG9B	1	ortholog_one2one	100	100	84.8321
ENSSSCG00000034854	ENSG00000148396	SEC16A	SEC16A	1	ortholog_one2one	100	52.42	67.1788
ENSSSCG00000034763	ENSG00000185950	IRS2	IRS2	1	ortholog_one2one	100	100	88.7917
ENSSSCG00000004623	ENSG00000137875	NA	BCL2L10	0	ortholog_one2one	100	100	46.7391
ENSSSCG00000038880	ENSG00000125691	RPL23	RPL23	1	ortholog_one2one	100	100	100
ENSSSCG00000004338	ENSG00000172461	FUT9	FUT9	1	ortholog_one2one	0	100	91.2821
ENSSSCG00000037952	ENSG00000180475	OR10Q1	OR10Q1	1	ortholog_one2one	25	100	86.8339
ENSSSCG00000003585	ENSG00000189280	GJB5	GJB5	1	ortholog_one2one	100	100	83.5165
ENSSSCG00000027700	ENSG00000141425	RPRD1A	RPRD1A	1	ortholog_one2one	100	98.87	83.3333
ENSSSCG00000040185	ENSG00000108064	TFAM	TFAM	0	ortholog_one2one	50	51.36	71.9512
ENSSSCG00000033842	ENSG00000153774	NA	CFDP1	1	ortholog_one2many	75	100	95.6522
ENSSSCG00000004318	ENSG00000025039	RRAGD	RRAGD	1	ortholog_one2one	100	86.41	98.2323
ENSSSCG00000032655	ENSG00000183684	NA	ALYREF	1	ortholog_one2many	75	100	97.2656
ENSSSCG00000036280	ENSG00000185252	NA	ZNF74	0	ortholog_one2one	50	53.4	69.7966
ENSSSCG00000012035	ENSG00000159082	SYNJ1	SYNJ1	1	ortholog_one2one	100	100	89.7318
ENSSSCG00000016698	ENSG00000005073	HOXA11	HOXA11	1	ortholog_one2one	100	100	96.53
ENSSSCG00000025682	ENSG00000075089	ACTR6	ACTR6	1	ortholog_one2one	100	95.53	99.7475
ENSSSCG00000035045	ENSG00000150760	DOCK1	DOCK1	1	ortholog_one2one	100	99.86	96.1332
ENSSSCG00000010259	ENSG00000156521	TYSND1	TYSND1	1	ortholog_one2one	100	100	71.6346
ENSSSCG00000010542	ENSG00000119929	CUTC	CUTC	1	ortholog_one2one	50	100	96.7033
ENSSSCG00000002792	ENSG00000102878	HSF4	HSF4	1	ortholog_one2one	100	100	87.0647
ENSSSCG00000011314	ENSG00000163818	LZTFL1	LZTFL1	1	ortholog_one2one	100	89.06	93.9799
ENSSSCG00000000764	ENSG00000069998	HDHD5	HDHD5	1	ortholog_one2one	100	10.08	66.8281
ENSSSCG00000009472	ENSG00000005812	FBXL3	FBXL3	1	ortholog_one2one	100	100	99.0676
ENSSSCG00000039918	ENSG00000167720	SRR	SRR	1	ortholog_one2one	100	100	87.6877
ENSSSCG00000009565	ENSG00000183087	GAS6	GAS6	1	ortholog_one2one	100	94.04	79.5252
ENSSSCG00000011630	ENSG00000129048	ACKR4	ACKR4	1	ortholog_one2one	75	100	88
ENSSSCG00000015819	ENSG00000147535	PLPP5	PLPP5	1	ortholog_one2one	100	100	84.4106
ENSSSCG00000035400	ENSG00000175155	YPEL2	YPEL2	1	ortholog_one2one	100	100	100
ENSSSCG00000004342	ENSG00000123545	NA	NDUFAF4	1	ortholog_one2many	75	100	79.4286
ENSSSCG00000005103	ENSG00000140543	DET1	DET1	1	ortholog_one2one	100	100	99.6364
ENSSSCG00000003069	ENSG00000104783	KCNN4	KCNN4	1	ortholog_one2one	75	100	89.9061
ENSSSCG00000017894	ENSG00000179314	WSCD1	WSCD1	1	ortholog_one2one	100	100	92.5217
ENSSSCG00000014372	ENSG00000113141	IK	IK	1	ortholog_one2one	75	100	91.8966
ENSSSCG00000033815	ENSG00000157005	SST	SST	1	ortholog_one2one	100	100	99.1379
ENSSSCG00000035930	ENSG00000174982	OR4S2	OR4S2	1	ortholog_one2one	75	8.43	86.4952
ENSSSCG00000010375	ENSG00000263761	GDF2	GDF2	1	ortholog_one2one	100	100	82.6698
ENSSSCG00000006011	ENSG00000164756	SLC30A8	SLC30A8	1	ortholog_one2one	100	100	86.6848
ENSSSCG00000037846	ENSG00000153093	ACOXL	ACOXL	1	ortholog_one2one	75	60.61	72.0339
ENSSSCG00000020931	ENSG00000116062	MSH6	MSH6	1	ortholog_one2one	100	100	92.2964
ENSSSCG00000011103	ENSG00000148498	PARD3	PARD3	1	ortholog_one2one	100	90.9	86.4957
ENSSSCG00000023993	ENSG00000153283	CD96	CD96	1	ortholog_one2one	75	86.82	70.5779
ENSSSCG00000000748	ENSG00000120645	IQSEC3	IQSEC3	1	ortholog_one2one	50	96.11	87.2222
ENSSSCG00000009808	ENSG00000188735	TMEM120B	TMEM120B	1	ortholog_one2one	100	100	93.8053
ENSSSCG00000003413	ENSG00000198793	MTOR	MTOR	1	ortholog_one2one	100	100	99.4113
ENSSSCG00000030561	ENSG00000142235	LMTK3	LMTK3	1	ortholog_one2one	100	73	93.0866
ENSSSCG00000014557	ENSG00000177963	RIC8A	RIC8A	1	ortholog_one2one	100	100	89.6226
ENSSSCG00000006831	ENSG00000134243	SORT1	SORT1	1	ortholog_one2one	75	94.74	82.0942
ENSSSCG00000012847	ENSG00000177156	TALDO1	TALDO1	1	ortholog_one2one	75	100	78.0612
ENSSSCG00000026092	ENSG00000198911	SREBF2	SREBF2	1	ortholog_one2one	100	92.85	93.4802
ENSSSCG00000016214	ENSG00000115661	STK16	STK16	1	ortholog_one2one	75	100	91.0448
ENSSSCG00000025879	ENSG00000261678	SCRT1	SCRT1	1	ortholog_one2one	100	100	85.4881
ENSSSCG00000028132	ENSG00000173418	NAA20	NAA20	1	ortholog_one2one	100	94.79	100
ENSSSCG00000026113	ENSG00000181722	ZBTB20	ZBTB20	1	ortholog_one2one	100	100	98.6505
ENSSSCG00000006933	ENSG00000016490	CLCA1	CLCA1	1	ortholog_one2one	75	100	79.8907
ENSSSCG00000003722	ENSG00000170558	CDH2	CDH2	1	ortholog_one2one	100	100	98.0132
ENSSSCG00000013081	ENSG00000162148	PPP1R32	PPP1R32	1	ortholog_one2one	100	100	75.1773
ENSSSCG00000009959	ENSG00000128203	ASPHD2	ASPHD2	1	ortholog_one2one	100	100	83.1492
ENSSSCG00000002460	ENSG00000012963	UBR7	UBR7	1	ortholog_one2one	75	100	89.4118
ENSSSCG00000023971	ENSG00000163041	H3F3A	H3F3A	1	ortholog_one2one	100	100	100
ENSSSCG00000000087	ENSG00000100324	TAB1	TAB1	1	ortholog_one2one	100	100	79.1391
ENSSSCG00000035493	ENSG00000151835	SACS	SACS	1	ortholog_one2one	100	100	90.9983
ENSSSCG00000031619	ENSG00000132341	NA	RAN	0	ortholog_one2one	0	NA	69.5035
ENSSSCG00000039160	ENSG00000258366	NA	RTEL1	1	ortholog_one2many	100	100	72.1275
ENSSSCG00000028492	ENSG00000205208	C4orf46	C4orf46	1	ortholog_one2one	100	100	89.2857
ENSSSCG00000023326	ENSG00000189266	PNRC2	PNRC2	1	ortholog_one2one	75	100	95.6835
ENSSSCG00000011681	ENSG00000144935	TRPC1	TRPC1	1	ortholog_one2one	100	65.91	99.6222
ENSSSCG00000011762	ENSG00000136518	ACTL6A	ACTL6A	1	ortholog_one2one	100	99.46	99.3007
ENSSSCG00000006262	ENSG00000147509	RGS20	RGS20	1	ortholog_one2one	100	100	74.3316
ENSSSCG00000008040	ENSG00000103197	TSC2	TSC2	1	ortholog_one2one	100	99.96	89.6856
ENSSSCG00000039469	ENSG00000119661	DNAL1	DNAL1	1	ortholog_one2one	100	100	94.7368
ENSSSCG00000025655	ENSG00000197816	NA	CCDC180	0	ortholog_one2one	50	99.9	71.2028
ENSSSCG00000032377	ENSG00000174373	RALGAPA1	RALGAPA1	1	ortholog_one2one	100	100	92.1266
ENSSSCG00000014980	ENSG00000137691	C11orf70	C11orf70	1	ortholog_one2one	100	100	91.7603
ENSSSCG00000040931	ENSG00000101194	SLC17A9	SLC17A9	1	ortholog_one2one	100	100	87.6147
ENSSSCG00000015591	ENSG00000185523	SPATA45	SPATA45	1	ortholog_one2one	75	100	64.5833
ENSSSCG00000006736	ENSG00000116824	CD2	CD2	1	ortholog_one2one	100	100	54.8649
ENSSSCG00000010158	ENSG00000173726	TOMM20	TOMM20	1	ortholog_one2one	100	100	100
ENSSSCG00000029803	ENSG00000089094	KDM2B	KDM2B	1	ortholog_one2one	100	74.58	96.3303
ENSSSCG00000012249	ENSG00000185753	CXorf38	CXorf38	1	ortholog_one2one	100	100	87.8125
ENSSSCG00000016963	ENSG00000183323	CCDC125	CCDC125	1	ortholog_one2one	100	53.56	74.5562
ENSSSCG00000013385	ENSG00000188487	INSC	INSC	1	ortholog_one2one	100	99.14	97.5518
ENSSSCG00000026569	ENSG00000038532	CLEC16A	CLEC16A	1	ortholog_one2one	100	76.65	93.1298
ENSSSCG00000034262	ENSG00000182263	FIGN	FIGN	1	ortholog_one2one	100	100	98.419
ENSSSCG00000031576	ENSG00000169964	TMEM42	TMEM42	1	ortholog_one2one	100	100	80.1242
ENSSSCG00000002662	ENSG00000154102	C16orf74	C16orf74	1	ortholog_one2one	100	98.28	80.9524
ENSSSCG00000014349	ENSG00000184584	TMEM173	TMEM173	1	ortholog_one2one	100	99.72	69.7842
ENSSSCG00000002737	ENSG00000140835	CHST4	CHST4	1	ortholog_one2one	100	100	78.7724
ENSSSCG00000010665	ENSG00000187164	SHTN1	SHTN1	1	ortholog_one2one	100	100	93.3439
ENSSSCG00000000642	ENSG00000134539	NA	KLRD1	0	ortholog_one2one	100	100	52.1127
ENSSSCG00000008339	ENSG00000198380	GFPT1	GFPT1	1	ortholog_one2one	100	100	99.5708
ENSSSCG00000022247	ENSG00000148426	PROSER2	PROSER2	1	ortholog_one2one	0	100	54.8975
ENSSSCG00000013837	ENSG00000105127	AKAP8	AKAP8	1	ortholog_one2one	100	99.06	82.2034
ENSSSCG00000023112	ENSG00000121892	PDS5A	PDS5A	1	ortholog_one2one	100	99.67	97.4945
ENSSSCG00000020976	ENSG00000159176	CSRP1	CSRP1	1	ortholog_one2one	100	100	97.4093
ENSSSCG00000001788	ENSG00000172345	STARD5	STARD5	1	ortholog_one2one	100	100	86.385
ENSSSCG00000006174	ENSG00000104369	JPH1	JPH1	1	ortholog_one2one	100	100	94.3598
ENSSSCG00000011160	ENSG00000185736	ADARB2	ADARB2	1	ortholog_one2one	75	97.76	82.1023
ENSSSCG00000027286	ENSG00000145214	DGKQ	DGKQ	1	ortholog_one2one	75	87.35	80.7407
ENSSSCG00000007927	ENSG00000118898	PPL	PPL	1	ortholog_one2one	100	100	87.9202
ENSSSCG00000031903	ENSG00000130595	TNNT3	TNNT3	1	ortholog_one2one	100	100	70.5674
ENSSSCG00000011137	ENSG00000057608	GDI2	GDI2	1	ortholog_one2one	100	100	96.8539
ENSSSCG00000030831	ENSG00000105339	DENND3	DENND3	1	ortholog_one2one	100	72.56	72.8269
ENSSSCG00000039327	ENSG00000070190	DAPP1	DAPP1	1	ortholog_one2one	100	99.99	93.5714
ENSSSCG00000001567	ENSG00000124772	CPNE5	CPNE5	1	ortholog_one2one	100	100	95.7377
ENSSSCG00000015926	ENSG00000073734	ABCB11	ABCB11	1	ortholog_one2one	0	100	86.3235
ENSSSCG00000037398	ENSG00000157045	NTAN1	NTAN1	1	ortholog_one2one	50	100	76.738
ENSSSCG00000038492	ENSG00000177096	FAM109B	FAM109B	1	ortholog_one2one	75	71.82	83.7838
ENSSSCG00000021825	ENSG00000171858	RPS21	RPS21	1	ortholog_one2one	100	100	100
ENSSSCG00000000598	ENSG00000188991	SLC15A5	SLC15A5	1	ortholog_one2one	100	100	83.8596
ENSSSCG00000037463	ENSG00000134056	NA	MRPS36	1	ortholog_one2many	100	100	91.1765
ENSSSCG00000005717	ENSG00000130717	UCK1	UCK1	1	ortholog_one2one	100	99.75	90.6137
ENSSSCG00000014792	ENSG00000167323	NA	STIM1	0	ortholog_one2one	100	100	25.9777
ENSSSCG00000038877	ENSG00000186334	SLC36A3	SLC36A3	1	ortholog_one2one	100	96.95	82.1656
ENSSSCG00000037439	ENSG00000196655	TRAPPC4	TRAPPC4	1	ortholog_one2one	100	100	98.1735
ENSSSCG00000030002	ENSG00000141428	NA	C18orf21	1	ortholog_one2many	100	100	69.8413
ENSSSCG00000016520	ENSG00000182158	CREB3L2	CREB3L2	1	ortholog_one2one	100	98.56	94.2308
ENSSSCG00000024974	ENSG00000167526	RPL13	RPL13	1	ortholog_one2one	100	100	96.6825
ENSSSCG00000000965	ENSG00000025770	NCAPH2	NCAPH2	1	ortholog_one2one	0	100	79.8361
ENSSSCG00000005380	ENSG00000204291	COL15A1	COL15A1	1	ortholog_one2one	100	100	81.9205
ENSSSCG00000014289	ENSG00000164405	UQCRQ	UQCRQ	1	ortholog_one2one	100	100	82.9268
ENSSSCG00000039413	ENSG00000066230	SLC9A3	SLC9A3	1	ortholog_one2one	100	100	84.2105
ENSSSCG00000000079	ENSG00000133477	FAM83F	FAM83F	1	ortholog_one2one	100	100	79.5322
ENSSSCG00000018039	ENSG00000141027	NCOR1	NCOR1	1	ortholog_one2one	75	92.74	89.0422
ENSSSCG00000004875	ENSG00000166347	CYB5A	CYB5A	1	ortholog_one2one	100	100	85.8209
ENSSSCG00000009160	ENSG00000169836	TACR3	TACR3	1	ortholog_one2one	100	100	90.5908
ENSSSCG00000006984	ENSG00000155975	VPS37A	VPS37A	1	ortholog_one2one	100	100	94.4584
ENSSSCG00000021418	ENSG00000160285	LSS	LSS	1	ortholog_one2one	100	77.9	79.1005
ENSSSCG00000002269	ENSG00000100714	MTHFD1	MTHFD1	1	ortholog_one2one	25	98.02	92.4064
ENSSSCG00000014022	ENSG00000169045	HNRNPH1	HNRNPH1	1	ortholog_one2one	100	59.75	92.5847
ENSSSCG00000003940	ENSG00000178922	HYI	HYI	1	ortholog_one2one	100	100	87.0036
ENSSSCG00000006333	ENSG00000143228	NUF2	NUF2	1	ortholog_one2one	100	100	91.8103
ENSSSCG00000016444	ENSG00000106565	TMEM176B	TMEM176B	1	ortholog_one2one	100	100	56.6406
ENSSSCG00000012378	ENSG00000120509	PDZD11	PDZD11	1	ortholog_one2one	75	100	97.8571
ENSSSCG00000017054	ENSG00000055163	CYFIP2	CYFIP2	1	ortholog_one2one	50	99.04	100
ENSSSCG00000008898	ENSG00000171476	NA	HOPX	0	ortholog_one2one	100	88.47	28.2723
ENSSSCG00000009681	ENSG00000104299	INTS9	INTS9	1	ortholog_one2one	100	95.42	98.1763
ENSSSCG00000008687	ENSG00000123933	MXD4	MXD4	1	ortholog_one2one	100	100	92.3445
ENSSSCG00000026224	ENSG00000031081	ARHGAP31	ARHGAP31	1	ortholog_one2one	100	99.4	84.8589
ENSSSCG00000012906	ENSG00000175544	CABP4	CABP4	1	ortholog_one2one	100	100	75.6364
ENSSSCG00000006194	ENSG00000140396	NCOA2	NCOA2	1	ortholog_one2one	100	90.61	95.6938
ENSSSCG00000004902	ENSG00000176641	RNF152	RNF152	1	ortholog_one2one	100	100	97.0443
ENSSSCG00000030277	ENSG00000173818	ENDOV	ENDOV	1	ortholog_one2one	100	50	72.7273
ENSSSCG00000007735	ENSG00000154710	NA	RABGEF1	1	ortholog_one2many	100	100	97.1487
ENSSSCG00000001022	ENSG00000124783	SSR1	SSR1	1	ortholog_one2one	100	94.91	96.4912
ENSSSCG00000001908	ENSG00000140481	CCDC33	CCDC33	1	ortholog_one2one	100	53.97	51.7014
ENSSSCG00000004673	ENSG00000137860	SLC28A2	SLC28A2	1	ortholog_one2one	75	100	79.4034
ENSSSCG00000025478	ENSG00000101752	MIB1	MIB1	1	ortholog_one2one	75	100	99.8012
ENSSSCG00000039472	ENSG00000170385	SLC30A1	SLC30A1	1	ortholog_one2one	100	100	91.1067
ENSSSCG00000028964	ENSG00000102096	PIM2	PIM2	1	ortholog_one2one	100	100	93.2476
ENSSSCG00000003366	ENSG00000116254	CHD5	CHD5	1	ortholog_one2one	100	94.58	94.4754
ENSSSCG00000006294	ENSG00000143156	NME7	NME7	1	ortholog_one2one	100	99.97	92.5729
ENSSSCG00000038932	ENSG00000175175	PPM1E	PPM1E	1	ortholog_one2one	75	100	91.8667
ENSSSCG00000024613	ENSG00000152402	GUCY1A2	GUCY1A2	1	ortholog_one2one	0	98.61	95.6463
ENSSSCG00000011284	ENSG00000114857	NKTR	NKTR	1	ortholog_one2one	100	100	88.904
ENSSSCG00000008644	ENSG00000134313	KIDINS220	KIDINS220	1	ortholog_one2one	100	100	94.5567
ENSSSCG00000010473	ENSG00000138190	EXOC6	EXOC6	1	ortholog_one2one	100	98.88	94.4107
ENSSSCG00000004237	ENSG00000111897	SERINC1	SERINC1	1	ortholog_one2one	100	100	91.3253
ENSSSCG00000033432	ENSG00000254505	CHMP4A	CHMP4A	1	ortholog_one2one	75	100	93.2432
ENSSSCG00000029441	ENSG00000125414	MYH2	MYH2	1	ortholog_one2one	100	100	97.2151
ENSSSCG00000035402	ENSG00000108370	RGS9	RGS9	1	ortholog_one2one	75	100	89.153
ENSSSCG00000009112	ENSG00000150961	SEC24D	SEC24D	1	ortholog_one2one	100	100	93.1268
ENSSSCG00000005971	ENSG00000180938	ZNF572	ZNF572	1	ortholog_one2one	100	100	83.0898
ENSSSCG00000006639	ENSG00000143443	C1orf56	C1orf56	1	ortholog_one2one	100	100	65.9026
ENSSSCG00000040510	ENSG00000088727	KIF9	KIF9	1	ortholog_one2one	75	100	86.0936
ENSSSCG00000024872	ENSG00000169169	CPT1C	CPT1C	1	ortholog_one2one	100	99.06	86.7669
ENSSSCG00000003324	ENSG00000197050	NA	ZNF420	0	ortholog_one2one	0	45.87	51.0949
ENSSSCG00000010281	ENSG00000197746	PSAP	PSAP	1	ortholog_one2one	100	100	84.63
ENSSSCG00000036466	ENSG00000144401	METTL21A	METTL21A	1	ortholog_one2one	100	100	91.7431
ENSSSCG00000001242	ENSG00000204681	GABBR1	GABBR1	1	ortholog_one2one	100	77.17	98.7513
ENSSSCG00000033572	ENSG00000101448	NA	EPPIN	1	ortholog_one2many	75	100	57.7181
ENSSSCG00000037204	ENSG00000198105	ZNF248	ZNF248	1	ortholog_one2one	50	100	85.5172
ENSSSCG00000010385	ENSG00000165633	VSTM4	VSTM4	1	ortholog_one2one	50	100	78.7692
ENSSSCG00000029990	ENSG00000164825	DEFB1	DEFB1	1	ortholog_one2one	0	100	60.8696
ENSSSCG00000012853	ENSG00000185507	IRF7	IRF7	1	ortholog_one2one	100	100	68.3778
ENSSSCG00000031012	ENSG00000204195	AWAT1	AWAT1	1	ortholog_one2one	100	100	79.4007
ENSSSCG00000024763	ENSG00000153495	NA	TEX29	0	ortholog_one2one	100	96.51	57.8125
ENSSSCG00000005846	ENSG00000188986	NELFB	NELFB	1	ortholog_one2one	0	100	93.5024
ENSSSCG00000037641	ENSG00000170128	GPR25	GPR25	1	ortholog_one2one	100	100	76.9863
ENSSSCG00000017087	ENSG00000196743	GM2A	GM2A	1	ortholog_one2one	100	92.83	64.2487
ENSSSCG00000000843	ENSG00000198431	TXNRD1	TXNRD1	1	ortholog_one2one	100	86.76	92.5852
ENSSSCG00000003591	ENSG00000134644	PUM1	PUM1	1	ortholog_one2one	100	100	94.2529
ENSSSCG00000015480	ENSG00000117523	PRRC2C	PRRC2C	1	ortholog_one2one	50	100	87.7401
ENSSSCG00000033297	ENSG00000125843	AP5S1	AP5S1	1	ortholog_one2one	100	93.41	80.2326
ENSSSCG00000012633	ENSG00000131724	IL13RA1	IL13RA1	1	ortholog_one2one	100	100	84.1608
ENSSSCG00000037016	ENSG00000125968	ID1	ID1	1	ortholog_one2one	75	100	90.2597
ENSSSCG00000031280	ENSG00000173141	MRPL57	MRPL57	1	ortholog_one2one	100	100	70.5882
ENSSSCG00000040067	ENSG00000127903	ZNF835	ZNF835	1	ortholog_one2one	75	73.74	64.1577
ENSSSCG00000009655	ENSG00000221818	EBF2	EBF2	1	ortholog_one2one	100	100	99.6522
ENSSSCG00000039560	ENSG00000149507	OOSP2	OOSP2	1	ortholog_one2one	100	69.99	68.8742
ENSSSCG00000039909	ENSG00000108622	ICAM2	ICAM2	1	ortholog_one2one	100	100	50.8306
ENSSSCG00000040042	ENSG00000122133	PAEP	PAEP	0	ortholog_one2one	100	22.35	44.382
ENSSSCG00000007350	ENSG00000101445	PPP1R16B	PPP1R16B	1	ortholog_one2one	100	100	97.5352
ENSSSCG00000022312	ENSG00000131941	RHPN2	RHPN2	1	ortholog_one2one	100	96.17	86.9159
ENSSSCG00000009335	ENSG00000187676	B3GLCT	B3GLCT	1	ortholog_one2one	100	99.95	85.3707
ENSSSCG00000024573	ENSG00000167531	LALBA	LALBA	1	ortholog_one2one	75	87.02	77.305
ENSSSCG00000004008	ENSG00000184465	WDR27	WDR27	1	ortholog_one2one	100	75.58	64.0103
ENSSSCG00000010442	ENSG00000204021	LIPK	LIPK	1	ortholog_one2one	100	99.76	62.5
ENSSSCG00000037914	ENSG00000056736	IL17RB	IL17RB	1	ortholog_one2one	100	99.93	80.3607
ENSSSCG00000031579	ENSG00000248485	NA	PCP4L1	1	ortholog_one2many	100	98.02	94.1176
ENSSSCG00000038356	ENSG00000279116	OR8D2	OR8D2	1	ortholog_one2one	100	100	84.0909
ENSSSCG00000038162	ENSG00000137077	CCL21	CCL21	1	ortholog_one2one	50	100	76.1194
ENSSSCG00000005325	ENSG00000137103	TMEM8B	TMEM8B	1	ortholog_one2one	75	100	50.9956
ENSSSCG00000006777	ENSG00000155366	RHOC	RHOC	1	ortholog_one2one	100	100	100
ENSSSCG00000001511	ENSG00000112511	PHF1	PHF1	1	ortholog_one2one	100	100	95.2381
ENSSSCG00000028997	ENSG00000078399	NA	HOXA9	1	ortholog_one2many	100	100	98.1618
ENSSSCG00000009357	ENSG00000120693	SMAD9	SMAD9	1	ortholog_one2one	100	100	96.7442
ENSSSCG00000037228	ENSG00000083750	RRAGB	RRAGB	1	ortholog_one2one	75	100	98.3957
ENSSSCG00000013878	ENSG00000130313	PGLS	PGLS	1	ortholog_one2one	100	100	93.7984
ENSSSCG00000012581	ENSG00000101888	NXT2	NXT2	1	ortholog_one2one	100	100	92.2535
ENSSSCG00000005002	ENSG00000139915	MDGA2	MDGA2	1	ortholog_one2one	100	72.7	97.479
ENSSSCG00000009875	ENSG00000186710	CFAP73	CFAP73	1	ortholog_one2one	100	100	78.5714
ENSSSCG00000033395	ENSG00000216937	NA	CCDC7	0	ortholog_one2one	50	95.74	66.6667
ENSSSCG00000040428	ENSG00000258713	C20orf141	C20orf141	1	ortholog_one2one	100	100	75.1479
ENSSSCG00000000563	ENSG00000118308	LRMP	LRMP	1	ortholog_one2one	100	95.35	77.2829
ENSSSCG00000010625	ENSG00000108055	SMC3	SMC3	1	ortholog_one2one	100	100	100
ENSSSCG00000026389	ENSG00000213463	SYNJ2BP	SYNJ2BP	1	ortholog_one2one	100	94.36	91.0345
ENSSSCG00000038835	ENSG00000182968	SOX1	SOX1	1	ortholog_one2one	100	100	100
ENSSSCG00000016431	ENSG00000106648	GALNTL5	GALNTL5	1	ortholog_one2one	100	100	68.8341
ENSSSCG00000033966	ENSG00000108518	NA	PFN1	0	ortholog_one2one	0	NA	72.3077
ENSSSCG00000003391	ENSG00000131686	CA6	CA6	1	ortholog_one2one	100	92.7	66.5615
ENSSSCG00000006203	ENSG00000121022	COPS5	COPS5	1	ortholog_one2one	100	100	78.9598
ENSSSCG00000007540	ENSG00000149679	CABLES2	CABLES2	1	ortholog_one2one	100	100	77.9835
ENSSSCG00000007314	ENSG00000088367	NA	EPB41L1	0	ortholog_one2one	100	99.27	48.9714
ENSSSCG00000008176	ENSG00000170500	LONRF2	LONRF2	1	ortholog_one2one	100	100	79.0576
ENSSSCG00000001209	ENSG00000158691	ZSCAN12	ZSCAN12	1	ortholog_one2one	100	100	84.7863
ENSSSCG00000017072	ENSG00000164574	GALNT10	GALNT10	1	ortholog_one2one	100	98.71	96.8491
ENSSSCG00000017856	ENSG00000180042	NA	AC087498.1	1	ortholog_one2one	100	100	82.1656
ENSSSCG00000006115	ENSG00000079102	RUNX1T1	RUNX1T1	1	ortholog_one2one	100	92.18	96.1921
ENSSSCG00000006245	ENSG00000170786	SDR16C5	SDR16C5	1	ortholog_one2one	100	100	70.5502
ENSSSCG00000035098	ENSG00000136146	MED4	MED4	1	ortholog_one2one	100	100	96.31
ENSSSCG00000025784	ENSG00000179242	CDH4	CDH4	1	ortholog_one2one	75	88.33	90.8989
ENSSSCG00000031649	ENSG00000129538	RNASE1	RNASE1	1	ortholog_one2one	100	92.92	76.1589
ENSSSCG00000008259	ENSG00000176204	LRRTM4	LRRTM4	1	ortholog_one2one	100	100	96.5251
ENSSSCG00000035972	ENSG00000112041	TULP1	TULP1	1	ortholog_one2one	100	100	79.8131
ENSSSCG00000009764	ENSG00000119242	CCDC92	CCDC92	1	ortholog_one2one	100	100	78.7062
ENSSSCG00000009580	ENSG00000213694	S1PR3	S1PR3	1	ortholog_one2one	100	100	87.0027
ENSSSCG00000040257	ENSG00000106479	ZNF862	ZNF862	1	ortholog_one2one	100	100	77.6972
ENSSSCG00000007524	ENSG00000124172	ATP5F1E	ATP5F1E	1	ortholog_one2one	75	100	98.0392
ENSSSCG00000034792	ENSG00000167754	KLK5	KLK5	1	ortholog_one2one	100	100	73.6301
ENSSSCG00000036691	ENSG00000235118	FAM237A	FAM237A	1	ortholog_one2one	100	100	82.2222
ENSSSCG00000021515	ENSG00000002587	HS3ST1	HS3ST1	1	ortholog_one2one	75	100	91.3183
ENSSSCG00000024009	ENSG00000162545	CAMK2N1	CAMK2N1	1	ortholog_one2one	100	100	100
ENSSSCG00000007288	ENSG00000078814	MYH7B	MYH7B	1	ortholog_one2one	100	100	91.5904
ENSSSCG00000033985	ENSG00000179943	FIZ1	FIZ1	1	ortholog_one2one	100	100	85.1638
ENSSSCG00000006745	ENSG00000118729	CASQ2	CASQ2	1	ortholog_one2one	100	100	87.3762
ENSSSCG00000024019	ENSG00000272047	GTF2H5	GTF2H5	1	ortholog_one2one	100	51.93	100
ENSSSCG00000026349	ENSG00000132746	ALDH3B2	ALDH3B2	1	ortholog_one2one	100	75.15	63.9918
ENSSSCG00000031274	ENSG00000131187	F12	F12	1	ortholog_one2one	100	100	68.7307
ENSSSCG00000014957	ENSG00000257057	C11orf97	C11orf97	1	ortholog_one2one	75	85.58	73.6842
ENSSSCG00000029189	ENSG00000166341	DCHS1	DCHS1	1	ortholog_one2one	100	100	93.254
ENSSSCG00000011628	ENSG00000138246	DNAJC13	DNAJC13	1	ortholog_one2one	75	100	97.4199
ENSSSCG00000004469	ENSG00000135338	LCA5	LCA5	1	ortholog_one2one	100	100	79.8571
ENSSSCG00000010273	ENSG00000166220	TBATA	TBATA	1	ortholog_one2one	100	100	71.7579
ENSSSCG00000040053	ENSG00000181016	LSMEM1	LSMEM1	1	ortholog_one2one	100	85.65	79.6875
ENSSSCG00000005902	ENSG00000160973	FOXH1	FOXH1	1	ortholog_one2one	75	100	79.7015
ENSSSCG00000005773	ENSG00000101546	RBFA	RBFA	1	ortholog_one2one	75	100	61.8462
ENSSSCG00000017883	ENSG00000167741	GGT6	GGT6	1	ortholog_one2one	75	100	69.873
ENSSSCG00000005967	ENSG00000168672	FAM84B	FAM84B	1	ortholog_one2one	75	100	94.5513
ENSSSCG00000006599	ENSG00000198854	C1orf68	C1orf68	1	ortholog_one2one	100	100	81.4815
ENSSSCG00000002738	ENSG00000167377	ZNF23	ZNF23	1	ortholog_one2one	100	99.08	87.0662
ENSSSCG00000018029	ENSG00000187607	NA	ZNF286A	1	ortholog_one2many	75	90.46	88.417
ENSSSCG00000027997	ENSG00000112981	NME5	NME5	1	ortholog_one2one	100	100	91.9811
ENSSSCG00000031757	ENSG00000134905	CARS2	CARS2	1	ortholog_one2one	100	100	76.1221
ENSSSCG00000011198	ENSG00000131378	RFTN1	RFTN1	1	ortholog_one2one	100	67.6	72.9682
ENSSSCG00000001219	ENSG00000204713	TRIM27	TRIM27	1	ortholog_one2one	50	100	99.4152
ENSSSCG00000010396	ENSG00000227345	PARG	PARG	1	ortholog_one2one	75	86.12	91.2723
ENSSSCG00000037202	ENSG00000075461	CACNG4	CACNG4	1	ortholog_one2one	100	100	96.7638
ENSSSCG00000040922	ENSG00000068745	IP6K2	IP6K2	1	ortholog_one2one	100	100	96.4706
ENSSSCG00000008936	ENSG00000187689	AMTN	AMTN	1	ortholog_one2one	100	100	68.5446
ENSSSCG00000017014	ENSG00000120137	PANK3	PANK3	1	ortholog_one2one	100	98.98	99.4595
ENSSSCG00000014989	ENSG00000137692	DCUN1D5	DCUN1D5	1	ortholog_one2one	100	100	99.1561
ENSSSCG00000015499	ENSG00000152061	RABGAP1L	RABGAP1L	1	ortholog_one2one	100	100	74.6667
ENSSSCG00000029443	ENSG00000007350	TKTL1	TKTL1	1	ortholog_one2one	75	96.79	79.1946
ENSSSCG00000004971	ENSG00000140332	TLE3	TLE3	1	ortholog_one2one	100	83.19	94.5545
ENSSSCG00000031132	ENSG00000184990	NA	SIVA1	1	ortholog_one2many	100	100	77.1429
ENSSSCG00000009890	ENSG00000089022	MAPKAPK5	MAPKAPK5	1	ortholog_one2one	100	100	98.0892
ENSSSCG00000023188	ENSG00000166233	ARIH1	ARIH1	1	ortholog_one2one	75	70.84	98.5611
ENSSSCG00000011082	ENSG00000148444	COMMD3	COMMD3	1	ortholog_one2one	100	100	93.3333
ENSSSCG00000014269	ENSG00000217128	FNIP1	FNIP1	1	ortholog_one2one	100	99.03	93.299
ENSSSCG00000001256	ENSG00000204694	NA	OR11A1	0	ortholog_one2one	25	51.35	80.3922
ENSSSCG00000010648	ENSG00000165813	CCDC186	CCDC186	1	ortholog_one2one	100	100	89.1089
ENSSSCG00000014112	ENSG00000152409	JMY	JMY	1	ortholog_one2one	100	94.56	88.9001
ENSSSCG00000004510	ENSG00000167315	ACAA2	ACAA2	1	ortholog_one2one	75	100	87.6543
ENSSSCG00000008692	ENSG00000087274	ADD1	ADD1	1	ortholog_one2one	100	100	77.5163
ENSSSCG00000021852	ENSG00000124019	FAM124B	FAM124B	1	ortholog_one2one	100	97.93	75.3304
ENSSSCG00000000808	ENSG00000134294	SLC38A2	SLC38A2	1	ortholog_one2one	100	100	91.1067
ENSSSCG00000011613	ENSG00000184897	H1FX	H1FX	1	ortholog_one2one	50	100	89.2523
ENSSSCG00000039861	ENSG00000119431	HDHD3	HDHD3	1	ortholog_one2one	100	100	76.494
ENSSSCG00000007218	ENSG00000125903	DEFB129	DEFB129	1	ortholog_one2one	100	100	56.6474
ENSSSCG00000010379	ENSG00000170324	FRMPD2	FRMPD2	1	ortholog_one2one	50	98.51	73.3579
ENSSSCG00000038731	ENSG00000168818	STX18	STX18	1	ortholog_one2one	100	100	79.4721
ENSSSCG00000026536	ENSG00000150401	DCUN1D2	DCUN1D2	1	ortholog_one2one	100	80.7	84.1085
ENSSSCG00000017980	ENSG00000179477	ALOX12B	ALOX12B	1	ortholog_one2one	100	100	90.4762
ENSSSCG00000033682	ENSG00000145920	CPLX2	CPLX2	1	ortholog_one2one	100	100	76.6871
ENSSSCG00000006450	ENSG00000158488	CD1E	CD1E	1	ortholog_one2one	75	100	59.7183
ENSSSCG00000034810	ENSG00000162517	PEF1	PEF1	1	ortholog_one2one	100	100	93.0796
ENSSSCG00000012326	ENSG00000158423	RIBC1	RIBC1	1	ortholog_one2one	100	100	72.5594
ENSSSCG00000012727	ENSG00000102081	FMR1	FMR1	1	ortholog_one2one	75	100	97.6266
ENSSSCG00000016701	ENSG00000122592	HOXA7	HOXA7	1	ortholog_one2one	100	100	93.5897
ENSSSCG00000005027	ENSG00000139926	FRMD6	FRMD6	1	ortholog_one2one	100	100	97.2313
ENSSSCG00000000371	ENSG00000185664	PMEL	PMEL	1	ortholog_one2one	100	93.28	82.2606
ENSSSCG00000011043	ENSG00000165985	C1QL3	C1QL3	1	ortholog_one2one	75	100	99.6078
ENSSSCG00000007272	ENSG00000101421	CHMP4B	CHMP4B	1	ortholog_one2one	100	100	97.7679
ENSSSCG00000009373	ENSG00000102743	SLC25A15	SLC25A15	1	ortholog_one2one	50	100	97.6744
ENSSSCG00000023460	ENSG00000116983	HPCAL4	HPCAL4	1	ortholog_one2one	100	100	100
ENSSSCG00000035307	ENSG00000182378	NA	PLCXD1	1	ortholog_one2many	25	96.1	72.4771
ENSSSCG00000003197	ENSG00000104973	MED25	MED25	1	ortholog_one2one	100	99.72	80.5556
ENSSSCG00000037746	ENSG00000188811	NHLRC3	NHLRC3	1	ortholog_one2one	100	99.83	85.1003
ENSSSCG00000023351	ENSG00000116711	PLA2G4A	PLA2G4A	1	ortholog_one2one	50	99.95	90.3694
ENSSSCG00000009446	ENSG00000118946	PCDH17	PCDH17	1	ortholog_one2one	100	100	98.7941
ENSSSCG00000005575	ENSG00000056586	RC3H2	RC3H2	1	ortholog_one2one	75	100	97.7311
ENSSSCG00000015436	ENSG00000253276	CCDC71L	CCDC71L	1	ortholog_one2one	100	100	89.4515
ENSSSCG00000038614	ENSG00000117691	NENF	NENF	1	ortholog_one2one	100	69.13	88.7574
ENSSSCG00000033319	ENSG00000131864	USP29	USP29	1	ortholog_one2one	100	100	53.8462
ENSSSCG00000007962	ENSG00000161981	SNRNP25	SNRNP25	1	ortholog_one2one	50	100	95.1219
ENSSSCG00000003064	ENSG00000105755	ETHE1	ETHE1	1	ortholog_one2one	100	100	92.2764
ENSSSCG00000035553	ENSG00000154655	L3MBTL4	L3MBTL4	1	ortholog_one2one	100	51.28	63.7275
ENSSSCG00000011529	ENSG00000072756	TRNT1	TRNT1	1	ortholog_one2one	75	99.44	92.6267
ENSSSCG00000038384	ENSG00000131055	COX4I2	COX4I2	1	ortholog_one2one	75	100	77.193
ENSSSCG00000004675	ENSG00000137857	DUOX1	DUOX1	1	ortholog_one2one	50	99.73	90.7216
ENSSSCG00000039400	ENSG00000197651	CCER1	CCER1	1	ortholog_one2one	50	100	70.8895
ENSSSCG00000007859	ENSG00000169344	UMOD	UMOD	1	ortholog_one2one	100	95.81	84.2679
ENSSSCG00000007539	ENSG00000130701	RBBP8NL	RBBP8NL	1	ortholog_one2one	100	100	63.1148
ENSSSCG00000034174	ENSG00000105146	AURKC	AURKC	1	ortholog_one2one	100	73.23	88.2155
ENSSSCG00000028444	ENSG00000170632	ARMC10	ARMC10	1	ortholog_one2one	50	100	66.9333
ENSSSCG00000000175	ENSG00000174233	ADCY6	ADCY6	1	ortholog_one2one	100	100	95.8115
ENSSSCG00000009779	ENSG00000051825	MPHOSPH9	MPHOSPH9	1	ortholog_one2one	100	96.21	83.1835
ENSSSCG00000034136	ENSG00000277157	NA	HIST1H4D	0	ortholog_one2one	25	50	100
ENSSSCG00000005212	ENSG00000107020	PLGRKT	PLGRKT	1	ortholog_one2one	100	100	66.129
ENSSSCG00000000614	ENSG00000273079	GRIN2B	GRIN2B	1	ortholog_one2one	100	97.72	98.0458
ENSSSCG00000016733	ENSG00000136274	NACAD	NACAD	1	ortholog_one2one	100	91.33	53.2716
ENSSSCG00000009464	ENSG00000136111	COMMD6	TBC1D4	1	ortholog_one2one	100	74.02	87.6307
ENSSSCG00000002309	ENSG00000175985	PLEKHD1	PLEKHD1	1	ortholog_one2one	100	100	97.6378
ENSSSCG00000033032	ENSG00000198081	ZBTB14	ZBTB14	1	ortholog_one2one	100	69.59	99.5546
ENSSSCG00000003717	ENSG00000154611	PSMA8	PSMA8	1	ortholog_one2one	100	99.38	95.6
ENSSSCG00000015010	ENSG00000110723	EXPH5	EXPH5	1	ortholog_one2one	100	99.92	64.2211
ENSSSCG00000003435	ENSG00000116691	MIIP	MIIP	1	ortholog_one2one	100	100	67.6316
ENSSSCG00000023306	ENSG00000062598	ELMO2	ELMO2	1	ortholog_one2one	100	91.38	97.8142
ENSSSCG00000006084	ENSG00000147649	MTDH	MTDH	1	ortholog_one2one	100	100	89.0523
ENSSSCG00000010904	ENSG00000151414	NEK7	NEK7	1	ortholog_one2one	100	91.9	92.3077
ENSSSCG00000004356	ENSG00000152034	MCHR2	MCHR2	1	ortholog_one2one	50	100	89.9705
ENSSSCG00000015146	ENSG00000221931	OR6X1	OR6X1	1	ortholog_one2one	100	100	87.5
ENSSSCG00000006082	ENSG00000132561	MATN2	MATN2	1	ortholog_one2one	75	74.78	91.7197
ENSSSCG00000007407	ENSG00000158901	WFDC8	WFDC8	1	ortholog_one2one	100	100	53.9683
ENSSSCG00000001925	ENSG00000159322	ADPGK	ADPGK	1	ortholog_one2one	75	86.71	92.5553
ENSSSCG00000001008	ENSG00000137274	BPHL	BPHL	1	ortholog_one2one	100	100	83.8384
ENSSSCG00000001419	ENSG00000204385	SLC44A4	SLC44A4	1	ortholog_one2one	100	100	86.5629
ENSSSCG00000036731	ENSG00000135452	TSPAN31	TSPAN31	1	ortholog_one2one	75	100	70.7143
ENSSSCG00000008950	ENSG00000079557	AFM	AFM	1	ortholog_one2one	100	100	72.6229
ENSSSCG00000014952	ENSG00000183560	IZUMO1R	IZUMO1R	1	ortholog_one2one	100	78.08	71.0843
ENSSSCG00000022066	ENSG00000105229	PIAS4	PIAS4	1	ortholog_one2one	100	100	84.8057
ENSSSCG00000000139	ENSG00000100360	IFT27	IFT27	1	ortholog_one2one	100	99.04	79.8942
ENSSSCG00000040720	ENSG00000174502	SLC26A9	SLC26A9	1	ortholog_one2one	100	100	83.7065
ENSSSCG00000011885	ENSG00000163833	FBXO40	FBXO40	1	ortholog_one2one	75	100	87.8187
ENSSSCG00000010955	ENSG00000135052	GOLM1	GOLM1	1	ortholog_one2one	75	96.29	72.8395
ENSSSCG00000034689	ENSG00000277494	NA	GPIHBP1	0	ortholog_one2one	50	58.81	46.6667
ENSSSCG00000016703	ENSG00000106004	HOXA5	HOXA5	1	ortholog_one2one	100	100	98.1481
ENSSSCG00000007200	ENSG00000125898	FAM110A	FAM110A	1	ortholog_one2one	100	100	90.8475
ENSSSCG00000025326	ENSG00000135185	TMEM243	TMEM243	1	ortholog_one2one	100	100	96.6102
ENSSSCG00000013724	ENSG00000283980	GNG14	GNG14	1	ortholog_one2one	100	100	77.7778
ENSSSCG00000007170	ENSG00000088882	CPXM1	CPXM1	1	ortholog_one2one	100	100	89.4809
ENSSSCG00000003777	ENSG00000137968	SLC44A5	SLC44A5	1	ortholog_one2one	100	98.88	78.1466
ENSSSCG00000001862	ENSG00000140374	ETFA	ETFA	1	ortholog_one2one	100	94.21	91.5942
ENSSSCG00000024484	ENSG00000143753	DEGS1	DEGS1	1	ortholog_one2one	50	99.2	88.8545
ENSSSCG00000025701	ENSG00000158092	NCK1	NCK1	1	ortholog_one2one	100	100	97.6127
ENSSSCG00000037147	ENSG00000175398	OR10P1	OR10P1	1	ortholog_one2one	50	100	84.2949
ENSSSCG00000035521	ENSG00000175946	KLHL38	KLHL38	1	ortholog_one2one	100	100	83.7607
ENSSSCG00000010532	ENSG00000138131	LOXL4	LOXL4	1	ortholog_one2one	100	100	87.74
ENSSSCG00000009950	ENSG00000184571	NA	PIWIL3	0	ortholog_one2one	25	99.89	54.9367
ENSSSCG00000011811	ENSG00000145012	LPP	LPP	1	ortholog_one2one	100	100	92.0325
ENSSSCG00000001078	ENSG00000172197	MBOAT1	MBOAT1	1	ortholog_one2one	100	100	93.0894
ENSSSCG00000036135	ENSG00000108821	COL1A1	COL1A1	1	ortholog_one2one	75	100	96.9986
ENSSSCG00000017305	ENSG00000178852	EFCAB13	EFCAB13	1	ortholog_one2one	50	94.61	67.1116
ENSSSCG00000012700	ENSG00000129680	NA	MAP7D3	0	ortholog_one2one	100	100	37.734
ENSSSCG00000015291	ENSG00000186007	LEMD1	LEMD1	1	ortholog_one2one	100	100	64.7059
ENSSSCG00000007264	ENSG00000101400	NA	SNTA1	0	ortholog_one2one	75	100	41.9234
ENSSSCG00000024109	ENSG00000161267	BDH1	BDH1	1	ortholog_one2one	50	89.44	82.948
ENSSSCG00000017501	ENSG00000141744	PNMT	PNMT	1	ortholog_one2one	100	100	86.5724
ENSSSCG00000025266	ENSG00000175267	VWA3A	VWA3A	1	ortholog_one2one	100	82.83	77.907
ENSSSCG00000003353	ENSG00000189339	SLC35E2B	SLC35E2B	1	ortholog_one2one	75	99.67	80.9406
ENSSSCG00000017474	ENSG00000183153	GJD3	GJD3	1	ortholog_one2one	100	100	83.8828
ENSSSCG00000011131	ENSG00000065675	PRKCQ	PRKCQ	1	ortholog_one2one	100	100	93.1319
ENSSSCG00000039873	ENSG00000169738	DCXR	DCXR	1	ortholog_one2one	100	100	88.1148
ENSSSCG00000033450	ENSG00000106244	PDAP1	PDAP1	1	ortholog_one2one	100	100	97.8022
ENSSSCG00000028553	ENSG00000143621	ILF2	ILF2	1	ortholog_one2one	100	100	99.4872
ENSSSCG00000013725	ENSG00000132004	FBXW9	FBXW9	1	ortholog_one2one	100	100	82.3144
ENSSSCG00000031787	ENSG00000233757	NA	AC092835.1	1	ortholog_one2one	100	55.34	82.8512
ENSSSCG00000025414	ENSG00000131096	PYY	PYY	1	ortholog_one2one	100	100	75.2577
ENSSSCG00000009172	ENSG00000138814	NA	PPP3CA	1	ortholog_one2many	75	97.61	93.1166
ENSSSCG00000037342	ENSG00000171634	NA	BPTF	0	ortholog_one2one	100	93.12	88.4615
ENSSSCG00000006029	ENSG00000120526	NUDCD1	NUDCD1	1	ortholog_one2one	100	91.42	93.6535
ENSSSCG00000034675	ENSG00000174667	NA	OR7D4	1	ortholog_one2many	75	6.77	78.1759
ENSSSCG00000011001	ENSG00000137074	APTX	APTX	1	ortholog_one2one	75	100	90.6433
ENSSSCG00000014223	ENSG00000145781	COMMD10	COMMD10	1	ortholog_one2one	100	100	92.5743
ENSSSCG00000009615	ENSG00000275074	NUDT18	NUDT18	1	ortholog_one2one	100	100	89.441
ENSSSCG00000003419	ENSG00000116670	MAD2L2	MAD2L2	1	ortholog_one2one	100	100	99.0521
ENSSSCG00000004750	ENSG00000104147	OIP5	OIP5	1	ortholog_one2one	100	100	82.5328
ENSSSCG00000003737	ENSG00000101746	NOL4	NOL4	1	ortholog_one2one	100	100	97.3354
ENSSSCG00000007484	ENSG00000171940	ZNF217	ZNF217	1	ortholog_one2one	100	100	74.5698
ENSSSCG00000000882	ENSG00000185046	NA	ANKS1B	1	ortholog_one2many	0	100	94.3915
ENSSSCG00000022331	ENSG00000129682	FGF13	FGF13	1	ortholog_one2one	50	86.72	77.9592
ENSSSCG00000001207	ENSG00000137338	PGBD1	PGBD1	1	ortholog_one2one	75	100	81.0409
ENSSSCG00000004028	ENSG00000112539	C6orf118	C6orf118	1	ortholog_one2one	100	99.38	57.9853
ENSSSCG00000031100	ENSG00000257138	TAS2R38	TAS2R38	1	ortholog_one2one	50	100	68.1115
ENSSSCG00000022643	ENSG00000167216	KATNAL2	KATNAL2	1	ortholog_one2one	100	64.28	75.8364
ENSSSCG00000029285	ENSG00000162086	NA	ZNF75A	0	ortholog_one2one	100	72.57	42.6471
ENSSSCG00000012327	ENSG00000072506	HSD17B10	HSD17B10	1	ortholog_one2one	100	100	80.8874
ENSSSCG00000007066	ENSG00000149346	SLX4IP	SLX4IP	1	ortholog_one2one	100	87.17	69.6532
ENSSSCG00000030493	ENSG00000147679	UTP23	UTP23	1	ortholog_one2one	100	89.54	90.4382
ENSSSCG00000036181	ENSG00000275713	NA	HIST1H2BH	0	ortholog_one2one	0	50	100
ENSSSCG00000007739	ENSG00000169919	GUSB	GUSB	1	ortholog_one2one	50	100	79.0952
ENSSSCG00000013019	ENSG00000133895	MEN1	MEN1	1	ortholog_one2one	100	100	98.0328
ENSSSCG00000030003	ENSG00000102317	NA	RBM3	0	ortholog_one2one	0	NA	83.9744
ENSSSCG00000024578	ENSG00000019144	PHLDB1	PHLDB1	1	ortholog_one2one	100	62.36	85.418
ENSSSCG00000008337	ENSG00000115977	AAK1	AAK1	1	ortholog_one2one	100	99.95	92.4587
ENSSSCG00000010306	ENSG00000176986	SEC24C	SEC24C	1	ortholog_one2one	100	100	92.3077
ENSSSCG00000012642	ENSG00000101972	STAG2	STAG2	1	ortholog_one2one	75	100	99.8423
ENSSSCG00000005955	ENSG00000132294	EFR3A	EFR3A	1	ortholog_one2one	100	66.35	97.3203
ENSSSCG00000007538	ENSG00000130700	GATA5	GATA5	1	ortholog_one2one	100	100	78.75
ENSSSCG00000039896	ENSG00000095209	TMEM38B	TMEM38B	1	ortholog_one2one	100	100	86.2069
ENSSSCG00000008534	ENSG00000189350	TOGARAM2	TOGARAM2	1	ortholog_one2one	100	100	74.668
ENSSSCG00000010465	ENSG00000107854	TNKS2	TNKS2	1	ortholog_one2one	100	100	88.2219
ENSSSCG00000011806	ENSG00000127241	MASP1	MASP1	1	ortholog_one2one	75	100	92.033
ENSSSCG00000027662	ENSG00000198898	NA	CAPZA2	0	ortholog_one2one	0	35.79	72.77
ENSSSCG00000003072	ENSG00000167637	ZNF283	ZNF283	1	ortholog_one2one	100	97.32	62.8959
ENSSSCG00000038587	ENSG00000101343	CRNKL1	CRNKL1	1	ortholog_one2one	100	100	95.671
ENSSSCG00000015697	ENSG00000082258	NA	CCNT2	1	ortholog_one2many	75	100	92.0712
ENSSSCG00000030247	ENSG00000178567	EPM2AIP1	EPM2AIP1	1	ortholog_one2one	100	99.92	87.6645
ENSSSCG00000015496	ENSG00000120334	CENPL	CENPL	1	ortholog_one2one	100	100	91.9075
ENSSSCG00000032411	ENSG00000167280	ENGASE	ENGASE	1	ortholog_one2one	100	54.33	73.731
ENSSSCG00000009553	ENSG00000126216	TUBGCP3	TUBGCP3	1	ortholog_one2one	100	99.21	90.7692
ENSSSCG00000026890	ENSG00000139629	GALNT6	GALNT6	1	ortholog_one2one	50	76.08	90.0322
ENSSSCG00000033111	ENSG00000205329	NA	OR6C3	1	ortholog_one2many	25	100	90.2685
ENSSSCG00000035158	ENSG00000232125	DYTN	DYTN	1	ortholog_one2one	100	94.56	68.8288
ENSSSCG00000003217	ENSG00000161677	JOSD2	JOSD2	1	ortholog_one2one	100	100	96.8085
ENSSSCG00000017571	ENSG00000154920	EME1	EME1	1	ortholog_one2one	100	100	75.3472
ENSSSCG00000003620	ENSG00000116525	TRIM62	TRIM62	1	ortholog_one2one	100	100	99.3684
ENSSSCG00000000894	ENSG00000165972	CCDC38	CCDC38	1	ortholog_one2one	100	97.74	70.7965
ENSSSCG00000022953	ENSG00000165983	PTER	PTER	1	ortholog_one2one	100	100	81.4493
ENSSSCG00000000964	ENSG00000100258	LMF2	LMF2	1	ortholog_one2one	75	99.95	75.0322
ENSSSCG00000010030	ENSG00000184708	EIF4ENIF1	EIF4ENIF1	1	ortholog_one2one	100	98.9	95.935
ENSSSCG00000017671	ENSG00000189050	NA	RNFT1	1	ortholog_one2many	50	100	89.9497
ENSSSCG00000006070	ENSG00000164919	COX6C	COX6C	1	ortholog_one2one	100	100	74.6667
ENSSSCG00000025179	ENSG00000089818	NECAP1	NECAP1	1	ortholog_one2one	75	85.47	95.2727
ENSSSCG00000039562	ENSG00000180190	NA	TDRP	1	ortholog_one2many	75	100	74.1936
ENSSSCG00000031094	ENSG00000196099	OR6M1	OR6M1	1	ortholog_one2one	75	100	84.953
ENSSSCG00000012846	ENSG00000177225	GATD1	GATD1	1	ortholog_one2one	100	100	87.7273
ENSSSCG00000004236	ENSG00000135549	PKIB	PKIB	1	ortholog_one2one	100	97.71	60.5505
ENSSSCG00000012165	ENSG00000012174	MBTPS2	MBTPS2	1	ortholog_one2one	100	96.45	94.2804
ENSSSCG00000011104	ENSG00000108094	CUL2	CUL2	1	ortholog_one2one	75	90.56	99.3298
ENSSSCG00000012557	ENSG00000198088	NA	NUP62CL	0	ortholog_one2one	100	100	38.2353
ENSSSCG00000023746	ENSG00000168702	NA	LRP1B	0	ortholog_one2one	100	99.99	93.301
ENSSSCG00000033214	ENSG00000124713	GNMT	GNMT	1	ortholog_one2one	100	100	90.5844
ENSSSCG00000005959	ENSG00000153310	NA	FAM49B	1	ortholog_one2many	100	100	88.5965
ENSSSCG00000003498	ENSG00000162543	UBXN10	UBXN10	1	ortholog_one2one	100	100	75
ENSSSCG00000004668	ENSG00000104154	SLC30A4	SLC30A4	1	ortholog_one2one	100	90.01	94.8718
ENSSSCG00000031168	ENSG00000185863	TMEM210	TMEM210	1	ortholog_one2one	100	51.39	75.3731
ENSSSCG00000028969	ENSG00000091137	SLC26A4	SLC26A4	1	ortholog_one2one	100	99.78	90.8974
ENSSSCG00000021072	ENSG00000152223	EPG5	EPG5	1	ortholog_one2one	100	94.22	90.5882
ENSSSCG00000034017	ENSG00000025800	KPNA6	KPNA6	1	ortholog_one2one	100	100	99.2537
ENSSSCG00000028655	ENSG00000099246	RAB18	RAB18	1	ortholog_one2one	50	100	99.5146
ENSSSCG00000012254	ENSG00000171657	GPR82	GPR82	1	ortholog_one2one	100	100	88.9881
ENSSSCG00000038062	ENSG00000155307	SAMSN1	SAMSN1	1	ortholog_one2one	100	100	85.2941
ENSSSCG00000009935	ENSG00000174527	MYO1H	MYO1H	1	ortholog_one2one	100	99.86	90.3866
ENSSSCG00000036395	ENSG00000188800	TMCO2	TMCO2	1	ortholog_one2one	100	100	72.3757
ENSSSCG00000015857	ENSG00000136731	UGGT1	UGGT1	1	ortholog_one2one	75	81.54	94.3481
ENSSSCG00000016572	ENSG00000064419	TNPO3	TNPO3	1	ortholog_one2one	75	100	99.7833
ENSSSCG00000009825	ENSG00000196850	PPTC7	PPTC7	1	ortholog_one2one	100	100	98.0456
ENSSSCG00000021060	ENSG00000136144	RCBTB1	RCBTB1	1	ortholog_one2one	100	100	92.5664
ENSSSCG00000003584	ENSG00000130775	THEMIS2	THEMIS2	1	ortholog_one2one	100	100	64.3875
ENSSSCG00000003664	ENSG00000084072	NA	PPIE	1	ortholog_one2many	75	59.31	85.2761
ENSSSCG00000011256	ENSG00000172940	SLC22A13	SLC22A13	1	ortholog_one2one	100	29.08	72.147
ENSSSCG00000006874	ENSG00000099260	PALMD	PALMD	1	ortholog_one2one	100	100	85.8182
ENSSSCG00000016597	ENSG00000128513	NA	POT1	1	ortholog_one2many	25	98.61	72.0663
ENSSSCG00000027130	ENSG00000006327	TNFRSF12A	TNFRSF12A	1	ortholog_one2one	100	100	86.8217
ENSSSCG00000024633	ENSG00000188385	JAKMIP3	JAKMIP3	1	ortholog_one2one	100	100	88.4091
ENSSSCG00000005785	ENSG00000140479	PCSK6	PCSK6	1	ortholog_one2one	75	57.39	93.6788
ENSSSCG00000010332	ENSG00000189129	PLAC9	PLAC9	1	ortholog_one2one	75	100	73
ENSSSCG00000026663	ENSG00000129480	NA	DTD2	1	ortholog_one2many	100	100	90.4762
ENSSSCG00000017926	ENSG00000174327	SLC16A13	SLC16A13	1	ortholog_one2one	100	75.77	90.9524
ENSSSCG00000001101	ENSG00000079689	SCGN	SCGN	1	ortholog_one2one	100	100	89.8551
ENSSSCG00000004485	ENSG00000156535	CD109	CD109	1	ortholog_one2one	100	100	84.6101
ENSSSCG00000011182	ENSG00000034533	ASTE1	ASTE1	1	ortholog_one2one	100	100	79.8519
ENSSSCG00000008533	ENSG00000171094	ALK	ALK	1	ortholog_one2one	100	95.72	85.9165
ENSSSCG00000031813	ENSG00000206579	NA	XKR4	1	ortholog_one2many	75	76.75	98.0337
ENSSSCG00000013464	ENSG00000005206	SPPL2B	SPPL2B	1	ortholog_one2one	100	97.69	83.7329
ENSSSCG00000011120	ENSG00000148429	USP6NL	USP6NL	1	ortholog_one2one	75	100	81.8071
ENSSSCG00000010235	ENSG00000096717	SIRT1	SIRT1	1	ortholog_one2one	100	96.52	90.027
ENSSSCG00000026427	ENSG00000143365	RORC	RORC	1	ortholog_one2one	100	100	91.6988
ENSSSCG00000015844	ENSG00000104687	GSR	GSR	1	ortholog_one2one	75	100	86.1272
ENSSSCG00000028623	ENSG00000118849	RARRES1	RARRES1	1	ortholog_one2one	100	100	70.3448
ENSSSCG00000014141	ENSG00000175449	RFESD	RFESD	1	ortholog_one2one	100	90.54	89.172
ENSSSCG00000003791	ENSG00000116754	SRSF11	SRSF11	1	ortholog_one2one	100	100	97.2574
ENSSSCG00000006862	ENSG00000162692	VCAM1	VCAM1	1	ortholog_one2one	100	100	75.6052
ENSSSCG00000011940	ENSG00000198919	DZIP3	DZIP3	1	ortholog_one2one	100	95.06	85.9606
ENSSSCG00000022202	ENSG00000124191	TOX2	TOX2	1	ortholog_one2one	100	99.97	78.5433
ENSSSCG00000038374	ENSG00000159208	CIART	CIART	1	ortholog_one2one	100	76.32	71.3024
ENSSSCG00000031141	ENSG00000179869	ABCA13	ABCA13	1	ortholog_one2one	50	97.8	68.2916
ENSSSCG00000007963	ENSG00000006194	ZNF263	ZNF263	1	ortholog_one2one	100	99.9	88.8889
ENSSSCG00000020720	ENSG00000072952	MRVI1	MRVI1	1	ortholog_one2one	100	100	80.1959
ENSSSCG00000039673	ENSG00000161664	ASB16	ASB16	1	ortholog_one2one	100	67.45	73.4545
ENSSSCG00000003828	ENSG00000172456	FGGY	FGGY	1	ortholog_one2one	100	88.51	90.2351
ENSSSCG00000026455	ENSG00000121900	TMEM54	TMEM54	1	ortholog_one2one	100	100	82.4324
ENSSSCG00000000236	ENSG00000170454	KRT75	KRT75	1	ortholog_one2one	100	100	87.8004
ENSSSCG00000037869	ENSG00000128609	NA	NDUFA5	1	ortholog_one2many	100	100	83.6207
ENSSSCG00000014146	ENSG00000145715	RASA1	RASA1	1	ortholog_one2one	75	99.93	97.5
ENSSSCG00000035947	ENSG00000164040	NA	PGRMC2	0	ortholog_one2one	0	NA	69.5652
ENSSSCG00000011166	ENSG00000015171	ZMYND11	ZMYND11	1	ortholog_one2one	25	100	98.8372
ENSSSCG00000023191	ENSG00000011009	LYPLA2	LYPLA2	1	ortholog_one2one	100	100	81.1388
ENSSSCG00000017879	ENSG00000183018	SPNS2	SPNS2	1	ortholog_one2one	100	95.72	95.2641
ENSSSCG00000016435	ENSG00000082014	SMARCD3	SMARCD3	1	ortholog_one2one	100	98.28	87.9562
ENSSSCG00000006156	ENSG00000076554	NA	TPD52	1	ortholog_one2many	100	82.63	91.5966
ENSSSCG00000001877	ENSG00000169371	SNUPN	SNUPN	1	ortholog_one2one	100	100	93.9227
ENSSSCG00000008179	ENSG00000135945	REV1	REV1	1	ortholog_one2one	100	100	74.6499
ENSSSCG00000027710	ENSG00000172367	PDZD3	PDZD3	1	ortholog_one2one	100	100	80.038
ENSSSCG00000016059	ENSG00000138378	STAT4	STAT4	1	ortholog_one2one	100	100	97.3262
ENSSSCG00000002594	ENSG00000176281	OR4K5	OR4K5	1	ortholog_one2one	75	0	84.7826
ENSSSCG00000010008	ENSG00000100012	SEC14L3	SEC14L3	1	ortholog_one2one	100	94.4	98.25
ENSSSCG00000015949	ENSG00000115840	SLC25A12	SLC25A12	1	ortholog_one2one	100	81.32	97.0545
ENSSSCG00000003384	ENSG00000007923	DNAJC11	DNAJC11	1	ortholog_one2one	100	83.67	96.0644
ENSSSCG00000017506	ENSG00000108306	FBXL20	FBXL20	1	ortholog_one2one	100	100	96.5753
ENSSSCG00000004294	ENSG00000135316	SYNCRIP	SYNCRIP	1	ortholog_one2one	100	100	99.8395
ENSSSCG00000022656	ENSG00000151304	SRFBP1	SRFBP1	1	ortholog_one2one	100	100	66.4078
ENSSSCG00000017264	ENSG00000196704	AMZ2	AMZ2	1	ortholog_one2one	25	100	82.337
ENSSSCG00000004410	ENSG00000155085	NA	AK9	0	ortholog_one2one	75	52.05	85.6807
ENSSSCG00000040411	ENSG00000198624	CCDC69	CCDC69	1	ortholog_one2one	100	100	77.7778
ENSSSCG00000002821	ENSG00000102962	CCL22	CCL22	1	ortholog_one2one	100	100	76.3441
ENSSSCG00000036817	ENSG00000149923	PPP4C	PPP4C	1	ortholog_one2one	100	100	100
ENSSSCG00000012841	ENSG00000177666	PNPLA2	PNPLA2	1	ortholog_one2one	75	100	84.3621
ENSSSCG00000005490	ENSG00000095397	WHRN	WHRN	1	ortholog_one2one	100	91.39	90.7609
ENSSSCG00000036523	ENSG00000183307	TMEM121B	TMEM121B	1	ortholog_one2one	75	100	78.6822
ENSSSCG00000004408	ENSG00000135587	SMPD2	SMPD2	1	ortholog_one2one	100	100	83.9243
ENSSSCG00000037374	ENSG00000177275	NA	OR2AJ1	1	ortholog_one2many	25	79.15	78.3019
ENSSSCG00000016201	ENSG00000135912	TTLL4	TTLL4	1	ortholog_one2one	100	100	84.1284
ENSSSCG00000006263	ENSG00000047249	ATP6V1H	ATP6V1H	1	ortholog_one2one	100	100	98.3437
ENSSSCG00000009308	ENSG00000139517	LNX2	LNX2	1	ortholog_one2one	100	100	87.3715
ENSSSCG00000021138	ENSG00000126001	CEP250	CEP250	1	ortholog_one2one	75	100	84.7541
ENSSSCG00000031924	ENSG00000167034	NKX3-1	NKX3-1	1	ortholog_one2one	100	100	72.4696
ENSSSCG00000006248	ENSG00000172680	MOS	MOS	1	ortholog_one2one	100	100	79.7101
ENSSSCG00000003572	ENSG00000142765	SYTL1	SYTL1	1	ortholog_one2one	100	100	85.8407
ENSSSCG00000008141	ENSG00000144057	ST6GAL2	ST6GAL2	1	ortholog_one2one	100	98.47	78.7276
ENSSSCG00000032509	ENSG00000184709	LRRC26	LRRC26	1	ortholog_one2one	100	100	69.2737
ENSSSCG00000017510	ENSG00000067191	CACNB1	CACNB1	1	ortholog_one2one	100	100	90.3577
ENSSSCG00000009594	ENSG00000090054	SPTLC1	SPTLC1	1	ortholog_one2one	50	100	94.2918
ENSSSCG00000010026	ENSG00000100100	PIK3IP1	PIK3IP1	1	ortholog_one2one	100	100	87.4525
ENSSSCG00000014149	ENSG00000081189	MEF2C	MEF2C	1	ortholog_one2one	100	100	94.5032
ENSSSCG00000008695	ENSG00000109736	MFSD10	MFSD10	1	ortholog_one2one	100	100	85.7456
ENSSSCG00000005828	ENSG00000172889	EGFL7	EGFL7	1	ortholog_one2one	100	100	67.0659
ENSSSCG00000025294	ENSG00000160224	AIRE	AIRE	1	ortholog_one2one	100	100	77.176
ENSSSCG00000012000	ENSG00000114480	GBE1	GBE1	1	ortholog_one2one	25	75.03	89.0313
ENSSSCG00000030415	ENSG00000254986	DPP3	DPP3	1	ortholog_one2one	100	100	93.1308
ENSSSCG00000005759	ENSG00000122140	MRPS2	MRPS2	1	ortholog_one2one	100	100	75.4325
ENSSSCG00000037013	ENSG00000127578	WFIKKN1	WFIKKN1	1	ortholog_one2one	100	95.16	87.2263
ENSSSCG00000017803	ENSG00000177370	TIMM22	TIMM22	1	ortholog_one2one	100	100	86.6029
ENSSSCG00000035690	ENSG00000116560	SFPQ	SFPQ	1	ortholog_one2one	75	100	97.7208
ENSSSCG00000031999	ENSG00000125245	GPR18	GPR18	1	ortholog_one2one	100	100	90.9366
ENSSSCG00000025810	ENSG00000169282	KCNAB1	KCNAB1	1	ortholog_one2one	50	78.9	83.0882
ENSSSCG00000040538	ENSG00000139668	NA	WDFY2	0	ortholog_one2one	50	47.11	91.9315
ENSSSCG00000029385	ENSG00000121897	LIAS	LIAS	1	ortholog_one2one	100	100	87.0558
ENSSSCG00000026924	ENSG00000167702	KIFC2	KIFC2	1	ortholog_one2one	75	77.45	70.6758
ENSSSCG00000022341	ENSG00000198398	TMEM207	TMEM207	1	ortholog_one2one	100	93.83	68.9655
ENSSSCG00000005844	ENSG00000198435	NRARP	NRARP	1	ortholog_one2one	75	100	98.2456
ENSSSCG00000026700	ENSG00000100461	RBM23	RBM23	1	ortholog_one2one	100	100	90.5618
ENSSSCG00000025114	ENSG00000161791	FMNL3	FMNL3	1	ortholog_one2one	75	93.48	96.3035
ENSSSCG00000013402	ENSG00000170242	USP47	USP47	1	ortholog_one2one	75	100	96.7311
ENSSSCG00000005976	ENSG00000147684	NDUFB9	NDUFB9	1	ortholog_one2one	100	100	91.6201
ENSSSCG00000009671	ENSG00000168078	PBK	PBK	1	ortholog_one2one	100	100	91.6149
ENSSSCG00000002524	ENSG00000166126	AMN	AMN	1	ortholog_one2one	100	92.26	64.5472
ENSSSCG00000009943	ENSG00000084112	SSH1	SSH1	1	ortholog_one2one	75	99.04	86.0906
ENSSSCG00000016920	ENSG00000155545	MIER3	MIER3	1	ortholog_one2one	100	100	91.5344
ENSSSCG00000014067	ENSG00000164325	TMEM174	TMEM174	1	ortholog_one2one	100	100	81.7073
ENSSSCG00000000274	ENSG00000197111	PCBP2	PCBP2	1	ortholog_one2one	100	100	100
ENSSSCG00000010794	ENSG00000083093	PALB2	PALB2	1	ortholog_one2one	100	100	67.9899
ENSSSCG00000004290	ENSG00000112837	TBX18	TBX18	1	ortholog_one2one	100	100	95.098
ENSSSCG00000015117	ENSG00000173456	RNF26	RNF26	1	ortholog_one2one	100	100	91.455
ENSSSCG00000007451	ENSG00000197496	SLC2A10	SLC2A10	1	ortholog_one2one	75	98.92	59.6774
ENSSSCG00000008578	ENSG00000138031	ADCY3	ADCY3	1	ortholog_one2one	100	99.49	80.6061
ENSSSCG00000033189	ENSG00000168309	FAM107A	FAM107A	1	ortholog_one2one	100	100	83.1395
ENSSSCG00000000656	ENSG00000110852	CLEC2B	CLEC2B	0	ortholog_one2one	75	97.53	37.9121
ENSSSCG00000004212	ENSG00000184530	C6orf58	C6orf58	1	ortholog_one2one	0	100	60.2941
ENSSSCG00000034891	ENSG00000215644	GCGR	GCGR	1	ortholog_one2one	100	95.83	81.3163
ENSSSCG00000033161	ENSG00000126945	HNRNPH2	HNRNPH2	1	ortholog_one2one	100	100	99.5546
ENSSSCG00000002755	ENSG00000102908	NFAT5	NFAT5	1	ortholog_one2one	100	100	94.9772
ENSSSCG00000027607	ENSG00000137331	IER3	IER3	1	ortholog_one2one	100	100	86.3014
ENSSSCG00000017513	ENSG00000141279	NPEPPS	NPEPPS	1	ortholog_one2one	50	97.94	98.3713
ENSSSCG00000015845	ENSG00000197265	GTF2E2	GTF2E2	1	ortholog_one2many	75	100	95.5172
ENSSSCG00000028724	ENSG00000156239	NA	N6AMT1	1	ortholog_one2many	0	80.79	88.785
ENSSSCG00000001592	ENSG00000124780	KCNK17	KCNK17	1	ortholog_one2one	100	99.63	76.4331
ENSSSCG00000031648	ENSG00000064205	WISP2	WISP2	1	ortholog_one2one	100	100	85.2459
ENSSSCG00000036914	ENSG00000160345	C9orf116	C9orf116	1	ortholog_one2one	75	54.03	80.8824
ENSSSCG00000015996	ENSG00000155636	RBM45	RBM45	1	ortholog_one2one	100	100	96.8354
ENSSSCG00000008703	ENSG00000184160	ADRA2C	ADRA2C	1	ortholog_one2one	50	100	93.913
ENSSSCG00000004677	ENSG00000140254	DUOXA1	DUOXA1	1	ortholog_one2one	75	87.91	83.0861
ENSSSCG00000026044	ENSG00000079459	FDFT1	FDFT1	1	ortholog_one2one	100	100	91.6067
ENSSSCG00000039575	ENSG00000099864	PALM	PALM	1	ortholog_one2one	100	74.01	81.6537
ENSSSCG00000015196	ENSG00000110013	SIAE	SIAE	1	ortholog_one2one	100	100	78.3019
ENSSSCG00000007470	ENSG00000042062	RIPOR3	RIPOR3	1	ortholog_one2one	100	100	85.2165
ENSSSCG00000015559	ENSG00000116701	NCF2	NCF2	1	ortholog_one2one	100	100	88.1905
ENSSSCG00000013784	ENSG00000132002	DNAJB1	DNAJB1	1	ortholog_one2one	75	52.7	97.3451
ENSSSCG00000022787	ENSG00000183155	RABIF	RABIF	1	ortholog_one2one	100	100	88.6179
ENSSSCG00000015238	ENSG00000134909	ARHGAP32	ARHGAP32	1	ortholog_one2one	100	99.17	86.1656
ENSSSCG00000009844	ENSG00000152137	HSPB8	HSPB8	1	ortholog_one2one	75	81.06	89.5238
ENSSSCG00000017206	ENSG00000177885	GRB2	GRB2	1	ortholog_one2one	100	100	100
ENSSSCG00000025060	ENSG00000106591	NA	MRPL32	1	ortholog_one2many	75	100	76.8116
ENSSSCG00000005393	ENSG00000148123	PLPPR1	PLPPR1	1	ortholog_one2one	75	98.22	87.8963
ENSSSCG00000035669	ENSG00000185567	NA	AHNAK2	0	ortholog_one2one	100	100	56.1665
ENSSSCG00000006503	ENSG00000173080	RXFP4	RXFP4	1	ortholog_one2one	100	100	87.1314
ENSSSCG00000009768	ENSG00000168778	TCTN2	TCTN2	1	ortholog_one2one	75	100	68.9281
ENSSSCG00000004890	ENSG00000197632	SERPINB2	SERPINB2	1	ortholog_one2one	75	100	75
ENSSSCG00000038864	ENSG00000165623	UCMA	UCMA	1	ortholog_one2one	100	100	68.0723
ENSSSCG00000007169	ENSG00000198326	TMEM239	TMEM239	1	ortholog_one2one	100	100	85.4305
ENSSSCG00000034581	ENSG00000198799	LRIG2	LRIG2	1	ortholog_one2one	100	53.26	92.77
ENSSSCG00000007808	ENSG00000176953	NFATC2IP	NFATC2IP	1	ortholog_one2one	75	100	76.4846
ENSSSCG00000004896	ENSG00000081913	PHLPP1	PHLPP1	1	ortholog_one2one	100	94.25	81.1611
ENSSSCG00000016646	ENSG00000006652	IFRD1	IFRD1	1	ortholog_one2one	100	100	95.5112
ENSSSCG00000016057	ENSG00000115415	STAT1	STAT1	1	ortholog_one2one	100	100	91.2548
ENSSSCG00000016704	ENSG00000197576	HOXA4	HOXA4	1	ortholog_one2one	100	100	90.0621
ENSSSCG00000030821	ENSG00000162897	NA	FCAMR	0	ortholog_one2one	100	100	52.6096
ENSSSCG00000039419	ENSG00000101187	SLCO4A1	SLCO4A1	1	ortholog_one2one	100	99.56	67.0688
ENSSSCG00000009336	ENSG00000133105	RXFP2	RXFP2	1	ortholog_one2one	100	92.63	87.517
ENSSSCG00000016109	ENSG00000003393	ALS2	ALS2	1	ortholog_one2one	100	100	91.4561
ENSSSCG00000006577	ENSG00000196420	S100A5	S100A5	1	ortholog_one2one	100	100	94.6237
ENSSSCG00000005215	ENSG00000096968	JAK2	JAK2	1	ortholog_one2one	50	100	95.2255
ENSSSCG00000029304	ENSG00000115107	STEAP3	STEAP3	1	ortholog_one2one	100	100	88.2828
ENSSSCG00000005845	ENSG00000198113	TOR4A	TOR4A	1	ortholog_one2one	75	100	86.506
ENSSSCG00000021220	ENSG00000166165	CKB	CKB	1	ortholog_one2one	100	82.67	97.3753
ENSSSCG00000007951	ENSG00000005339	CREBBP	CREBBP	1	ortholog_one2one	100	99.99	95.5328
ENSSSCG00000026744	ENSG00000180776	ZDHHC20	ZDHHC20	1	ortholog_one2one	100	55.7	91.2329
ENSSSCG00000031655	ENSG00000112695	NA	COX7A2	0	ortholog_one2one	0	NA	63.5135
ENSSSCG00000000982	ENSG00000138892	TTLL8	TTLL8	1	ortholog_one2one	100	100	62.1749
ENSSSCG00000023322	ENSG00000049089	NA	COL9A2	0	ortholog_one2one	50	59.8	91.7151
ENSSSCG00000001516	ENSG00000030110	BAK1	BAK1	1	ortholog_one2one	100	100	89.0995
ENSSSCG00000020953	ENSG00000132681	NA	ATP1A4	0	ortholog_one2one	75	100	81.4672
ENSSSCG00000004477	ENSG00000112706	IMPG1	IMPG1	1	ortholog_one2one	100	90.1	67.3443
ENSSSCG00000038960	ENSG00000165102	NA	HGSNAT	1	ortholog_one2many	50	100	79.8193
ENSSSCG00000027726	ENSG00000198719	DLL1	DLL1	1	ortholog_one2one	100	100	90.1662
ENSSSCG00000021628	ENSG00000175606	TMEM70	TMEM70	1	ortholog_one2one	100	99.13	70.6827
ENSSSCG00000038826	ENSG00000178127	NDUFV2	NDUFV2	1	ortholog_one2many	100	100	96.3855
ENSSSCG00000028527	ENSG00000149115	TNKS1BP1	TNKS1BP1	1	ortholog_one2one	50	100	66.9661
ENSSSCG00000012076	ENSG00000183486	MX2	MX2	1	ortholog_one2one	100	99.64	69.6203
ENSSSCG00000007046	ENSG00000089195	TRMT6	TRMT6	1	ortholog_one2one	100	100	66.811
ENSSSCG00000006803	ENSG00000143105	KCNA10	KCNA10	1	ortholog_one2one	100	75.25	92.955
ENSSSCG00000010180	ENSG00000143643	TTC13	TTC13	1	ortholog_one2one	100	100	97.669
ENSSSCG00000016782	ENSG00000145569	FAM105A	FAM105A	1	ortholog_one2one	100	97.2	89.6067
ENSSSCG00000010145	ENSG00000119285	HEATR1	HEATR1	1	ortholog_one2one	100	100	85.8892
ENSSSCG00000031103	ENSG00000183735	TBK1	TBK1	1	ortholog_one2one	100	100	96.5706
ENSSSCG00000034235	ENSG00000188324	NA	OR6C6	0	ortholog_one2one	0	8.52	88.2166
ENSSSCG00000035730	ENSG00000175893	ZDHHC21	ZDHHC21	1	ortholog_one2one	100	98.95	98.1132
ENSSSCG00000039305	ENSG00000100348	NA	TXN2	0	ortholog_one2one	0	NA	59.292
ENSSSCG00000034722	ENSG00000276409	CCL14	CCL14	0	ortholog_one2one	75	100	54.5455
ENSSSCG00000003115	ENSG00000105419	MEIS3	MEIS3	1	ortholog_one2one	100	61.81	90.7357
ENSSSCG00000005847	ENSG00000197768	NA	STPG3	0	ortholog_one2one	100	100	51.9481
ENSSSCG00000039557	ENSG00000138100	TRIM54	TRIM54	1	ortholog_one2one	100	75.66	93.4247
ENSSSCG00000035363	ENSG00000164346	NA	NSA2	0	ortholog_one2one	0	NA	67.0498
ENSSSCG00000002337	ENSG00000165861	ZFYVE1	ZFYVE1	1	ortholog_one2one	100	100	95.0445
ENSSSCG00000025876	ENSG00000108187	PBLD	PBLD	1	ortholog_one2one	100	100	89.2361
ENSSSCG00000032927	ENSG00000136159	NA	NUDT15	0	ortholog_one2one	0	NA	72.2222
ENSSSCG00000003357	ENSG00000169717	ACTRT2	ACTRT2	1	ortholog_one2one	100	100	84.3501
ENSSSCG00000010837	ENSG00000197520	FAM177B	FAM177B	1	ortholog_one2one	75	100	73.4177
ENSSSCG00000037697	ENSG00000111341	MGP	MGP	1	ortholog_one2one	100	100	83.4951
ENSSSCG00000010312	ENSG00000122861	PLAU	PLAU	1	ortholog_one2one	100	100	79.1855
ENSSSCG00000032031	ENSG00000172053	QARS	QARS	1	ortholog_one2one	100	100	93.5484
ENSSSCG00000040087	ENSG00000010072	SPRTN	SPRTN	1	ortholog_one2one	100	82.99	79.6421
ENSSSCG00000029783	ENSG00000150051	MKX	MKX	1	ortholog_one2one	75	81.56	94.0171
ENSSSCG00000005801	ENSG00000172154	NA	OR8I2	1	ortholog_one2many	75	40.16	86.0841
ENSSSCG00000008444	ENSG00000171132	PRKCE	PRKCE	1	ortholog_one2one	100	93.58	99.0502
ENSSSCG00000025130	ENSG00000118922	KLF12	KLF12	1	ortholog_one2one	100	85.9	97.7556
ENSSSCG00000017199	ENSG00000132481	TRIM47	TRIM47	1	ortholog_one2one	100	100	89.6285
ENSSSCG00000025820	ENSG00000139370	SLC15A4	SLC15A4	1	ortholog_one2one	100	100	87.2792
ENSSSCG00000029268	ENSG00000173769	TOPAZ1	TOPAZ1	1	ortholog_one2one	100	84.24	77.5095
ENSSSCG00000030798	ENSG00000089280	FUS	FUS	1	ortholog_one2one	100	100	94.4338
ENSSSCG00000009534	ENSG00000134897	BIVM	BIVM	1	ortholog_one2one	100	77.24	91.8489
ENSSSCG00000008229	ENSG00000168878	SFTPB	SFTPB	1	ortholog_one2one	75	100	71.7143
ENSSSCG00000021811	ENSG00000102886	GDPD3	GDPD3	1	ortholog_one2one	100	94.15	79.7386
ENSSSCG00000006013	ENSG00000205002	AARD	AARD	1	ortholog_one2one	100	100	62.7451
ENSSSCG00000009817	ENSG00000089041	P2RX7	P2RX7	1	ortholog_one2one	50	100	88.4034
ENSSSCG00000025182	ENSG00000158711	ELK4	ELK4	1	ortholog_one2one	100	100	63.7417
ENSSSCG00000002706	ENSG00000065457	ADAT1	ADAT1	1	ortholog_one2one	100	100	82.0926
ENSSSCG00000016968	ENSG00000145734	BDP1	BDP1	1	ortholog_one2one	50	99.9	67.9461
ENSSSCG00000040473	ENSG00000204703	NA	OR2B3	1	ortholog_one2many	25	100	84.0909
ENSSSCG00000015935	ENSG00000154479	CCDC173	CCDC173	1	ortholog_one2one	100	100	84.7826
ENSSSCG00000000504	ENSG00000127329	PTPRB	PTPRB	1	ortholog_one2one	100	100	88.1157
ENSSSCG00000032852	ENSG00000154319	FAM167A	FAM167A	1	ortholog_one2one	100	100	78.5714
ENSSSCG00000003712	ENSG00000141447	OSBPL1A	OSBPL1A	1	ortholog_one2one	100	92.51	95.4689
ENSSSCG00000007981	ENSG00000103148	NPRL3	NPRL3	1	ortholog_one2one	100	100	92.2671
ENSSSCG00000026585	ENSG00000101000	PROCR	PROCR	1	ortholog_one2one	100	99.86	71.4876
ENSSSCG00000017066	ENSG00000082516	GEMIN5	GEMIN5	1	ortholog_one2one	75	100	88.6168
ENSSSCG00000017289	ENSG00000198231	DDX42	DDX42	1	ortholog_one2one	75	98.29	90.5728
ENSSSCG00000029983	ENSG00000185619	PCGF3	PCGF3	1	ortholog_one2one	100	80.07	97.9339
ENSSSCG00000003971	ENSG00000010803	SCMH1	SCMH1	1	ortholog_one2one	100	55.93	86.7176
ENSSSCG00000034080	ENSG00000185982	DEFB128	DEFB128	1	ortholog_one2one	100	100	56.383
ENSSSCG00000026001	ENSG00000136770	DNAJC1	DNAJC1	1	ortholog_one2one	100	53.84	87.2222
ENSSSCG00000011485	ENSG00000144724	PTPRG	PTPRG	1	ortholog_one2one	100	95.84	94.9396
ENSSSCG00000008748	ENSG00000178177	LCORL	LCORL	1	ortholog_one2one	100	100	95.6882
ENSSSCG00000017342	ENSG00000186185	KIF18B	KIF18B	1	ortholog_one2one	100	100	78.8126
ENSSSCG00000015589	ENSG00000143494	VASH2	VASH2	1	ortholog_one2one	100	100	98.3099
ENSSSCG00000007073	ENSG00000101230	ISM1	ISM1	1	ortholog_one2one	100	100	94.3966
ENSSSCG00000024180	ENSG00000182827	ACBD3	ACBD3	1	ortholog_one2one	100	55.61	94.6237
ENSSSCG00000000716	ENSG00000111262	KCNA1	KCNA1	1	ortholog_one2one	100	100	98.3838
ENSSSCG00000005777	ENSG00000141759	TXNL4A	TXNL4A	1	ortholog_one2one	75	89.72	99.2958
ENSSSCG00000040690	ENSG00000127399	LRRC61	LRRC61	1	ortholog_one2one	100	100	86.8726
ENSSSCG00000023328	ENSG00000150625	GPM6A	GPM6A	1	ortholog_one2one	50	100	99.6403
ENSSSCG00000011306	ENSG00000196653	ZNF502	ZNF502	1	ortholog_one2one	100	98.49	70.3839
ENSSSCG00000015396	ENSG00000153993	SEMA3D	SEMA3D	1	ortholog_one2one	100	84.84	95.7529
ENSSSCG00000016673	ENSG00000106128	GHRHR	GHRHR	1	ortholog_one2one	100	95.55	80.2661
ENSSSCG00000009906	ENSG00000111786	SRSF9	SRSF9	1	ortholog_one2one	75	100	99.5475
ENSSSCG00000006858	ENSG00000118733	OLFM3	OLFM3	1	ortholog_one2one	75	62.67	99.5717
ENSSSCG00000024761	ENSG00000071189	SNX13	SNX13	1	ortholog_one2one	50	99.33	96.4876
ENSSSCG00000016705	ENSG00000105997	HOXA3	HOXA3	1	ortholog_one2one	100	100	95.2596
ENSSSCG00000020876	ENSG00000242732	RTL5	RTL5	1	ortholog_one2one	100	100	79.4326
ENSSSCG00000040777	ENSG00000116251	RPL22	RPL22	1	ortholog_one2one	100	100	99.2188
ENSSSCG00000031942	ENSG00000176105	YES1	YES1	1	ortholog_one2one	100	53.83	97.4122
ENSSSCG00000025674	ENSG00000124380	SNRNP27	SNRNP27	1	ortholog_one2one	100	100	98.7097
ENSSSCG00000021601	ENSG00000147180	ZNF711	ZNF711	1	ortholog_one2one	75	100	97.2973
ENSSSCG00000025308	ENSG00000172458	IL17D	IL17D	1	ortholog_one2one	100	98.07	81.6216
ENSSSCG00000023727	ENSG00000108395	TRIM37	TRIM37	1	ortholog_one2one	100	85.33	91.0282
ENSSSCG00000037158	ENSG00000180354	MTURN	MTURN	1	ortholog_one2one	100	68.91	94.0741
ENSSSCG00000036261	ENSG00000226321	CROCC2	CROCC2	1	ortholog_one2one	100	100	64.8052
ENSSSCG00000032249	ENSG00000164900	GBX1	GBX1	1	ortholog_one2one	100	100	95.3425
ENSSSCG00000009658	ENSG00000104765	BNIP3L	BNIP3L	1	ortholog_one2one	100	99.22	97.7064
ENSSSCG00000016653	ENSG00000128590	DNAJB9	DNAJB9	1	ortholog_one2one	50	100	94.6188
ENSSSCG00000011610	ENSG00000132182	NUP210	NUP210	1	ortholog_one2one	75	100	80.1644
ENSSSCG00000037136	ENSG00000144214	LYG1	LYG1	1	ortholog_one2one	100	51.37	55.618
ENSSSCG00000014388	ENSG00000171720	HDAC3	HDAC3	1	ortholog_one2one	75	100	89.3305
ENSSSCG00000035377	ENSG00000169385	NA	RNASE2	1	ortholog_one2many	75	100	51.9231
ENSSSCG00000016581	ENSG00000128595	CALU	CALU	1	ortholog_one2one	100	100	92.0635
ENSSSCG00000037512	ENSG00000187987	ZSCAN23	ZSCAN23	1	ortholog_one2one	100	100	83.844
ENSSSCG00000012267	ENSG00000102221	JADE3	JADE3	1	ortholog_one2one	100	100	88.7707
ENSSSCG00000009560	ENSG00000198176	NA	TFDP1	1	ortholog_one2many	100	97.3	90.4306
ENSSSCG00000002011	ENSG00000100884	CPNE6	CPNE6	1	ortholog_one2one	100	100	97.4406
ENSSSCG00000021306	ENSG00000182963	GJC1	GJC1	1	ortholog_one2one	100	100	96.9697
ENSSSCG00000037132	ENSG00000028277	POU2F2	POU2F2	1	ortholog_one2one	100	51.23	75.89
ENSSSCG00000012859	ENSG00000172890	NADSYN1	NADSYN1	1	ortholog_one2one	50	79.55	89.2351
ENSSSCG00000016856	ENSG00000113600	C9	C9	1	ortholog_one2one	50	90.8	68.7609
ENSSSCG00000011183	ENSG00000017260	ATP2C1	ATP2C1	1	ortholog_one2one	100	97.91	94.6259
ENSSSCG00000009137	ENSG00000109534	GAR1	GAR1	1	ortholog_one2one	100	92.74	95.1923
ENSSSCG00000003351	ENSG00000189409	MMP23B	MMP23B	1	ortholog_one2one	100	100	70.099
ENSSSCG00000015303	ENSG00000105792	CFAP69	CFAP69	1	ortholog_one2one	100	62.08	87.0351
ENSSSCG00000035759	ENSG00000088782	DEFB127	DEFB127	1	ortholog_one2one	75	95.49	66
ENSSSCG00000036944	ENSG00000136463	TACO1	TACO1	1	ortholog_one2one	100	82.38	81.9728
ENSSSCG00000040445	ENSG00000115963	RND3	RND3	1	ortholog_one2one	100	53.21	100
ENSSSCG00000008159	ENSG00000115602	IL1RL1	IL1RL1	1	ortholog_one2one	100	99.75	64.5724
ENSSSCG00000011426	ENSG00000164087	POC1A	POC1A	1	ortholog_one2one	100	94.51	93.3661
ENSSSCG00000005761	ENSG00000196422	PPP1R26	PPP1R26	1	ortholog_one2one	50	100	60.0855
ENSSSCG00000034487	ENSG00000147123	NDUFB11	NDUFB11	1	ortholog_one2one	100	100	84.4156
ENSSSCG00000022324	ENSG00000177380	PPFIA3	PPFIA3	1	ortholog_one2one	100	100	98.7427
ENSSSCG00000005848	ENSG00000188163	FAM166A	FAM166A	1	ortholog_one2one	100	100	75.625
ENSSSCG00000013835	ENSG00000105141	CASP14	CASP14	1	ortholog_one2one	100	100	81.405
ENSSSCG00000035575	ENSG00000141946	ZIM3	ZIM3	1	ortholog_one2one	100	100	60.3563
ENSSSCG00000035134	ENSG00000125445	MRPS7	MRPS7	1	ortholog_one2one	100	70.25	87.6033
ENSSSCG00000032558	ENSG00000170370	EMX2	EMX2	1	ortholog_one2one	75	100	100
ENSSSCG00000030675	ENSG00000185155	MIXL1	MIXL1	1	ortholog_one2one	100	100	79.8283
ENSSSCG00000003338	ENSG00000169972	PUSL1	PUSL1	1	ortholog_one2one	75	100	81.0458
ENSSSCG00000025537	ENSG00000111679	PTPN6	PTPN6	1	ortholog_one2one	100	100	90.9548
ENSSSCG00000033325	ENSG00000104228	TRIM35	TRIM35	1	ortholog_one2one	100	100	87.169
ENSSSCG00000030048	ENSG00000090924	PLEKHG2	PLEKHG2	1	ortholog_one2one	100	98.4	79.5699
ENSSSCG00000024689	ENSG00000178084	HTR3C	HTR3C	1	ortholog_one2one	100	96.4	80.6742
ENSSSCG00000037646	ENSG00000140403	DNAJA4	DNAJA4	1	ortholog_one2one	100	68.39	94.1315
ENSSSCG00000017271	ENSG00000108878	CACNG1	CACNG1	1	ortholog_one2one	100	100	87.5
ENSSSCG00000026471	ENSG00000204970	PCDHA1	PCDHA1	1	ortholog_one2one	100	97.22	75.1756
ENSSSCG00000030605	ENSG00000255529	NA	POLR2M	1	ortholog_one2many	100	100	68.8347
ENSSSCG00000024694	ENSG00000130699	TAF4	TAF4	1	ortholog_one2one	100	81.46	92.5978
ENSSSCG00000007217	ENSG00000178591	DEFB125	DEFB125	0	ortholog_one2one	50	100	38.0952
ENSSSCG00000007555	ENSG00000164853	UNCX	UNCX	1	ortholog_one2one	100	88.78	90.0763
ENSSSCG00000016123	ENSG00000116117	PARD3B	PARD3B	1	ortholog_one2one	100	100	89.6585
ENSSSCG00000024429	ENSG00000072858	SIDT1	SIDT1	1	ortholog_one2one	100	100	92.7536
ENSSSCG00000029656	ENSG00000124479	NDP	NDP	1	ortholog_one2one	50	100	96.2406
ENSSSCG00000035914	ENSG00000126067	PSMB2	PSMB2	1	ortholog_one2one	100	100	99.005
ENSSSCG00000004203	ENSG00000198945	L3MBTL3	L3MBTL3	1	ortholog_one2one	100	100	97.0861
ENSSSCG00000036705	ENSG00000181031	RPH3AL	RPH3AL	1	ortholog_one2one	75	52.53	79.1139
ENSSSCG00000017884	ENSG00000167858	TEKT1	TEKT1	1	ortholog_one2one	0	98.94	88.5167
ENSSSCG00000020986	ENSG00000162949	CAPN13	CAPN13	1	ortholog_one2one	100	67.55	62.8743
ENSSSCG00000021040	ENSG00000181045	SLC26A11	SLC26A11	1	ortholog_one2one	100	0	83.7793
ENSSSCG00000009698	ENSG00000145451	GLRA3	GLRA3	1	ortholog_one2one	25	100	88.2236
ENSSSCG00000016285	ENSG00000171551	ECEL1	ECEL1	1	ortholog_one2one	75	94.88	95.871
ENSSSCG00000007549	ENSG00000073067	CYP2W1	CYP2W1	1	ortholog_one2one	100	93.56	75.3138
ENSSSCG00000012491	ENSG00000102384	CENPI	CENPI	1	ortholog_one2one	100	99.74	84.9057
ENSSSCG00000022250	ENSG00000165698	SPACA9	SPACA9	1	ortholog_one2one	100	100	79.3722
ENSSSCG00000028425	ENSG00000186150	UBL4B	UBL4B	1	ortholog_one2one	100	100	72.3164
ENSSSCG00000025485	ENSG00000143110	NA	C1orf162	0	ortholog_one2one	100	100	39.1813
ENSSSCG00000006940	ENSG00000142871	CYR61	CYR61	1	ortholog_one2one	100	100	89.5288
ENSSSCG00000020737	ENSG00000173465	SSSCA1	SSSCA1	1	ortholog_one2one	100	95.81	94.4724
ENSSSCG00000008372	ENSG00000115504	EHBP1	EHBP1	1	ortholog_one2one	100	89.5	94.8781
ENSSSCG00000034551	ENSG00000260428	SCX	SCX	1	ortholog_one2one	50	100	61.9355
ENSSSCG00000039542	ENSG00000064666	CNN2	CNN2	1	ortholog_one2one	100	56.55	85.7988
ENSSSCG00000009963	ENSG00000128294	TPST2	TPST2	1	ortholog_one2many	100	100	95.2128
ENSSSCG00000036741	ENSG00000069011	NA	PITX1	1	ortholog_one2many	100	100	98.4076
ENSSSCG00000027401	ENSG00000116329	OPRD1	OPRD1	1	ortholog_one2one	100	100	95.4301
ENSSSCG00000020846	ENSG00000168077	SCARA3	SCARA3	1	ortholog_one2one	100	99.6	91.5842
ENSSSCG00000007849	ENSG00000103316	CRYM	CRYM	1	ortholog_one2one	50	98.86	90.4459
ENSSSCG00000022274	ENSG00000187714	SLC18A3	SLC18A3	1	ortholog_one2one	75	100	88.2576
ENSSSCG00000021247	ENSG00000176256	HMGB4	HMGB4	1	ortholog_one2one	100	100	75
ENSSSCG00000031780	ENSG00000187391	MAGI2	MAGI2	1	ortholog_one2one	100	100	95.6823
ENSSSCG00000002505	ENSG00000090060	NA	PAPOLA	1	ortholog_one2many	100	100	90.5071
ENSSSCG00000039295	ENSG00000130312	MRPL34	MRPL34	1	ortholog_one2one	100	100	76.8421
ENSSSCG00000002405	ENSG00000100593	NA	ISM2	0	ortholog_one2one	100	99.31	73.2323
ENSSSCG00000015342	ENSG00000215018	COL28A1	COL28A1	1	ortholog_one2one	75	97.31	78.479
ENSSSCG00000038547	ENSG00000166206	GABRB3	GABRB3	1	ortholog_one2one	100	53.52	85.1852
ENSSSCG00000013722	ENSG00000123154	WDR83	WDR83	1	ortholog_one2one	75	100	96.463
ENSSSCG00000030343	ENSG00000177058	SLC38A9	SLC38A9	1	ortholog_one2one	100	100	92.1569
ENSSSCG00000007171	ENSG00000088881	EBF4	EBF4	1	ortholog_one2one	100	96.17	97.9206
ENSSSCG00000020680	ENSG00000159261	CLDN14	CLDN14	1	ortholog_one2one	100	100	90.3766
ENSSSCG00000038081	ENSG00000160216	AGPAT3	AGPAT3	1	ortholog_one2one	100	100	93.0851
ENSSSCG00000017563	ENSG00000136449	MYCBPAP	MYCBPAP	1	ortholog_one2one	100	64.08	75
ENSSSCG00000021587	ENSG00000117899	MESD	MESD	1	ortholog_one2one	100	89.4	88.3621
ENSSSCG00000029039	ENSG00000139618	BRCA2	BRCA2	1	ortholog_one2one	100	83.4	69.3289
ENSSSCG00000036229	ENSG00000125629	NA	INSIG2	1	ortholog_one2many	100	100	98.6667
ENSSSCG00000004047	ENSG00000112110	MRPL18	MRPL18	1	ortholog_one2one	100	100	79.7872
ENSSSCG00000006431	ENSG00000163554	SPTA1	SPTA1	1	ortholog_one2one	100	74.32	81.6548
ENSSSCG00000000577	ENSG00000111713	GYS2	GYS2	1	ortholog_one2one	100	100	95.7265
ENSSSCG00000002919	ENSG00000011600	TYROBP	TYROBP	1	ortholog_one2one	75	100	77.7778
ENSSSCG00000004465	ENSG00000083123	BCKDHB	BCKDHB	1	ortholog_one2one	100	59.82	91.4141
ENSSSCG00000012744	ENSG00000102181	CD99L2	CD99L2	1	ortholog_one2one	100	92.65	83.0986
ENSSSCG00000013600	ENSG00000185236	RAB11B	RAB11B	1	ortholog_one2one	100	100	100
ENSSSCG00000011416	ENSG00000088538	DOCK3	DOCK3	1	ortholog_one2one	100	94.22	96.7166
ENSSSCG00000038545	ENSG00000214688	C10orf105	C10orf105	1	ortholog_one2one	100	100	76.8
ENSSSCG00000031468	ENSG00000150456	EEF1AKMT1	EEF1AKMT1	1	ortholog_one2one	100	100	71.9626
ENSSSCG00000027767	ENSG00000122376	FAM35A	FAM35A	1	ortholog_one2one	25	100	70.7709
ENSSSCG00000036219	ENSG00000159248	GJD2	GJD2	1	ortholog_one2one	50	100	98.4424
ENSSSCG00000037579	ENSG00000163736	PPBP	PPBP	1	ortholog_one2one	75	100	59.6639
ENSSSCG00000015893	ENSG00000144290	SLC4A10	SLC4A10	1	ortholog_one2one	100	100	96.2038
ENSSSCG00000013118	ENSG00000166902	MRPL16	MRPL16	1	ortholog_one2one	75	100	89.6414
ENSSSCG00000011412	ENSG00000007402	CACNA2D2	CACNA2D2	1	ortholog_one2one	100	99.53	96.7938
ENSSSCG00000016706	ENSG00000105996	HOXA2	HOXA2	1	ortholog_one2one	100	100	96.8421
ENSSSCG00000008742	ENSG00000004468	CD38	CD38	0	ortholog_one2one	75	100	51.7483
ENSSSCG00000033693	ENSG00000253598	SLC10A5	SLC10A5	1	ortholog_one2one	100	59.97	77.169
ENSSSCG00000017288	ENSG00000108592	FTSJ3	FTSJ3	1	ortholog_one2one	75	100	88.5167
ENSSSCG00000007957	ENSG00000215131	C16orf90	C16orf90	1	ortholog_one2one	100	100	75.5682
ENSSSCG00000031990	ENSG00000086189	DIMT1	DIMT1	1	ortholog_one2one	100	100	96.4856
ENSSSCG00000031076	ENSG00000166484	MAPK7	MAPK7	1	ortholog_one2one	75	62.9	87.8571
ENSSSCG00000037154	ENSG00000196260	SFTA2	SFTA2	1	ortholog_one2one	100	100	53.3898
ENSSSCG00000003371	ENSG00000158292	GPR153	GPR153	1	ortholog_one2one	100	97.72	82.2446
ENSSSCG00000031222	ENSG00000155816	NA	FMN2	0	ortholog_one2one	0	53.61	85
ENSSSCG00000025969	ENSG00000153233	PTPRR	PTPRR	1	ortholog_one2one	100	95.56	88.2979
ENSSSCG00000014053	ENSG00000074317	SNCB	SNCB	1	ortholog_one2one	75	100	65.5738
ENSSSCG00000021933	ENSG00000258227	CLEC5A	CLEC5A	1	ortholog_one2one	50	80.7	73.5135
ENSSSCG00000011746	ENSG00000136603	SKIL	SKIL	1	ortholog_one2one	100	100	92.6901
ENSSSCG00000027160	ENSG00000134757	DSG3	DSG3	1	ortholog_one2one	100	100	81.2942
ENSSSCG00000003385	ENSG00000116288	PARK7	PARK7	1	ortholog_one2one	100	88.37	96.2963
ENSSSCG00000033496	ENSG00000156853	ZNF689	ZNF689	1	ortholog_one2one	100	61.79	94
ENSSSCG00000004849	ENSG00000034053	APBA2	APBA2	1	ortholog_one2one	50	96.01	88.707
ENSSSCG00000009166	ENSG00000109323	MANBA	MANBA	1	ortholog_one2one	100	99.67	81.0526
ENSSSCG00000003645	ENSG00000183520	UTP11	UTP11	1	ortholog_one2one	100	100	93.2806
ENSSSCG00000015671	ENSG00000075884	ARHGAP15	ARHGAP15	1	ortholog_one2one	100	97.86	96
ENSSSCG00000015649	ENSG00000143479	DYRK3	DYRK3	1	ortholog_one2one	100	86.42	91.7431
ENSSSCG00000034190	ENSG00000278224	NA	PRICKLE4	1	ortholog_one2many	100	100	71.3178
ENSSSCG00000017755	ENSG00000007171	NOS2	NOS2	1	ortholog_one2one	100	99.21	83.0126
ENSSSCG00000014960	ENSG00000166025	AMOTL1	AMOTL1	1	ortholog_one2one	75	97.97	87.9798
ENSSSCG00000010656	ENSG00000182645	CCDC172	CCDC172	1	ortholog_one2one	100	94.56	81.6733
ENSSSCG00000008691	ENSG00000168884	TNIP2	TNIP2	1	ortholog_one2one	100	100	79.3103
ENSSSCG00000003987	ENSG00000180532	ZSCAN4	ZSCAN4	1	ortholog_one2one	100	98.24	54.8975
ENSSSCG00000015911	ENSG00000153253	SCN3A	SCN3A	1	ortholog_one2one	100	98.27	97.5689
ENSSSCG00000015281	ENSG00000143850	PLEKHA6	PLEKHA6	1	ortholog_one2one	100	100	78.796
ENSSSCG00000014009	ENSG00000113300	CNOT6	CNOT6	1	ortholog_one2one	100	100	97.1275
ENSSSCG00000014281	ENSG00000169194	IL13	IL13	1	ortholog_one2one	75	100	75.5725
ENSSSCG00000034407	ENSG00000151743	AMN1	AMN1	1	ortholog_one2one	50	100	90.8333
[truncated: 14,240 more rows]

## Sheet: Gene classification overlap
Pig Ensembl ID	Human Ensembl ID	Ortholog type	Human Gene name	Overlap type	Human specificity	Pig specificity	Human distribution	Pig distribution	Overlapping elevated tissues	Human elevated tissues	Pig elevated tissues
ENSSSCG00000000002	ENSG00000075218	ortholog_one2one	GTSE1	Different tissues	Tissue enhanced	Tissue enhanced	detected in many	detected in many		lymphoid tissue;testis	heart muscle
ENSSSCG00000000003	ENSG00000075234	ortholog_one2one	TTC38	Human	Group enriched	Low tissue specificity	detected in all	detected in all		intestine;kidney;liver
ENSSSCG00000000005	ENSG00000205643	ortholog_one2one	CDPF1	Overlap	Low tissue specificity	Low tissue specificity	detected in all	detected in all
ENSSSCG00000000006	ENSG00000186951	ortholog_one2one	PPARA	Pig	Low tissue specificity	Tissue enhanced	detected in all	detected in all			kidney;liver
ENSSSCG00000000007	ENSG00000100416	ortholog_one2one	TRMU	Overlap	Low tissue specificity	Low tissue specificity	detected in all	detected in all
ENSSSCG00000000010	ENSG00000077942	ortholog_one2one	FBLN1	Pig	Low tissue specificity	Tissue enhanced	detected in many	detected in all			gallbladder
ENSSSCG00000000014	ENSG00000100376	ortholog_one2one	FAM118A	Overlap	Low tissue specificity	Low tissue specificity	detected in all	detected in all
ENSSSCG00000000018	ENSG00000100364	ortholog_one2one	KIAA0930	Overlap	Low tissue specificity	Low tissue specificity	detected in all	detected in all
ENSSSCG00000000019	ENSG00000093000	ortholog_one2one	NUP50	Pig	Low tissue specificity	Tissue enhanced	detected in all	detected in all			testis
ENSSSCG00000000020	ENSG00000056487	ortholog_one2one	PHF21B	Human	Tissue enhanced	Low tissue specificity	detected in many	detected in many		pituitary gland
ENSSSCG00000000022	ENSG00000188636	ortholog_one2one	RTL6	Overlap	Low tissue specificity	Low tissue specificity	detected in all	detected in all
ENSSSCG00000000024	ENSG00000188677	ortholog_one2one	PARVB	Overlap	Tissue enhanced	Tissue enhanced	detected in all	detected in many	skeletal muscle	skeletal muscle	skeletal muscle
ENSSSCG00000000025	ENSG00000138964	ortholog_one2one	PARVG	Overlap	Tissue enhanced	Tissue enhanced	detected in many	detected in all	lymphoid tissue	bone marrow;lymphoid tissue	lymphoid tissue;stomach
ENSSSCG00000000026	ENSG00000130540	ortholog_one2one	SULT4A1	Overlap	Tissue enriched	Tissue enriched	detected in many	detected in some	brain	brain	brain
ENSSSCG00000000029	ENSG00000159307	ortholog_one2one	SCUBE1	Different tissues	Tissue enhanced	Tissue enhanced	detected in many	detected in many		ovary;retina	cervix, uterine;endometrium
ENSSSCG00000000031	ENSG00000100294	ortholog_one2one	MCAT	Overlap	Low tissue specificity	Low tissue specificity	detected in all	detected in all
ENSSSCG00000000033	ENSG00000100300	ortholog_one2one	TSPO	Different tissues	Tissue enhanced	Tissue enhanced	detected in all	detected in many		bone marrow	adipose tissue
ENSSSCG00000000034	ENSG00000100304	ortholog_one2one	TTLL12	Overlap	Low tissue specificity	Low tissue specificity	detected in all	detected in all
ENSSSCG00000000035	ENSG00000100271	ortholog_one2one	TTLL1	Pig	Low tissue specificity	Tissue enhanced	detected in many	detected in all			brain;testis
ENSSSCG00000000036	ENSG00000100266	ortholog_one2one	PACSIN2	Overlap	Low tissue specificity	Low tissue specificity	detected in all	detected in all
ENSSSCG00000000037	ENSG00000242247	ortholog_one2one	ARFGAP3	Overlap	Low tissue specificity	Low tissue specificity	detected in all	detected in all
ENSSSCG00000000038	ENSG00000100243	ortholog_one2one	CYB5R3	Overlap	Low tissue specificity	Low tissue specificity	detected in all	detected in all
ENSSSCG00000000039	ENSG00000100227	ortholog_one2one	POLDIP3	Overlap	Low tissue specificity	Low tissue specificity	detected in all	detected in all
ENSSSCG00000000040	ENSG00000100167	ortholog_one2one	SEPT3	Overlap	Tissue enriched	Tissue enhanced	detected in many	detected in all	brain	brain	brain;testis
ENSSSCG00000000045	ENSG00000184983	ortholog_one2one	NDUFA6	Overlap	Low tissue specificity	Low tissue specificity	detected in all	detected in all
ENSSSCG00000000046	ENSG00000100197	ortholog_one2many	CYP2D6	Overlap	Tissue enriched	Group enriched	detected in some	detected in some	liver	liver	liver;kidney
ENSSSCG00000000050	ENSG00000198951	ortholog_one2one	NAGA	Overlap	Low tissue specificity	Low tissue specificity	detected in all	detected in all
ENSSSCG00000000057	ENSG00000184208	ortholog_one2one	C22orf46	Different tissues	Tissue enhanced	Tissue enriched	detected in all	detected in single		brain	testis
ENSSSCG00000000059	ENSG00000196419	ortholog_one2one	XRCC6	Overlap	Low tissue specificity	Low tissue specificity	detected in all	detected in all
ENSSSCG00000000061	ENSG00000100417	ortholog_one2one	PMM1	Pig	Low tissue specificity	Tissue enhanced	detected in all	detected in all			kidney;retina
ENSSSCG00000000062	ENSG00000172346	ortholog_one2one	CSDC2	Overlap	Tissue enhanced	Tissue enhanced	detected in many	detected in many	ovary	heart muscle;ovary	ovary;adrenal gland;brain
ENSSSCG00000000063	ENSG00000100413	ortholog_one2one	POLR3H	Overlap	Low tissue specificity	Low tissue specificity	detected in all	detected in all
ENSSSCG00000000064	ENSG00000100412	ortholog_one2one	ACO2	Overlap	Tissue enhanced	Tissue enhanced	detected in all	detected in all	heart muscle;skeletal muscle	heart muscle;skeletal muscle	heart muscle;skeletal muscle
ENSSSCG00000000066	ENSG00000100395	ortholog_one2one	L3MBTL2	Overlap	Low tissue specificity	Low tissue specificity	detected in all	detected in all
ENSSSCG00000000067	ENSG00000100399	ortholog_one2one	CHADL	Overlap	Group enriched	Tissue enhanced	detected in many	detected in some	brain	brain;salivary gland	brain;testis
ENSSSCG00000000068	ENSG00000100393	ortholog_one2one	EP300	Overlap	Low tissue specificity	Low tissue specificity	detected in all	detected in all
ENSSSCG00000000072	ENSG00000100372	ortholog_one2one	SLC25A17	Overlap	Low tissue specificity	Low tissue specificity	detected in all	detected in all
ENSSSCG00000000074	ENSG00000128285	ortholog_one2one	MCHR1	Overlap	Tissue enhanced	Tissue enriched	detected in many	detected in some	brain	brain	brain
ENSSSCG00000000075	ENSG00000196588	ortholog_one2one	MKL1	Overlap	Low tissue specificity	Low tissue specificity	detected in all	detected in all
ENSSSCG00000000076	ENSG00000100359	ortholog_one2one	SGSM3	Pig	Low tissue specificity	Tissue enhanced	detected in all	detected in all			stomach
ENSSSCG00000000077	ENSG00000239900	ortholog_one2one	ADSL	Overlap	Tissue enhanced	Tissue enhanced	detected in all	detected in all	skeletal muscle	skeletal muscle	skeletal muscle
ENSSSCG00000000078	ENSG00000100354	ortholog_one2one	TNRC6B	Overlap	Low tissue specificity	Low tissue specificity	detected in all	detected in all
ENSSSCG00000000079	ENSG00000133477	ortholog_one2one	FAM83F	Human	Tissue enhanced	Low tissue specificity	detected in many	detected in many		ductus deferens;seminal vesicle
ENSSSCG00000000080	ENSG00000100351	ortholog_one2one	GRAP2	Overlap	Tissue enriched	Tissue enhanced	detected in many	detected in all	lymphoid tissue	lymphoid tissue	lymphoid tissue
ENSSSCG00000000081	ENSG00000176177	ortholog_one2one	ENTHD1	Overlap	Tissue enriched	Tissue enhanced	detected in some	detected in all	testis	testis	testis
ENSSSCG00000000082	ENSG00000100346	ortholog_one2one	CACNA1I	Overlap	Tissue enhanced	Tissue enhanced	detected in some	detected in some	brain	adrenal gland;brain;lymphoid tissue;thyroid gland	brain;kidney
ENSSSCG00000000083	ENSG00000187051	ortholog_one2one	RPS19BP1	Overlap	Low tissue specificity	Low tissue specificity	detected in all	detected in all
ENSSSCG00000000084	ENSG00000128272	ortholog_one2one	ATF4	Pig	Low tissue specificity	Tissue enhanced	detected in all	detected in all			skeletal muscle
ENSSSCG00000000087	ENSG00000100324	ortholog_one2one	TAB1	Overlap	Low tissue specificity	Low tissue specificity	detected in all	detected in all
ENSSSCG00000000090	ENSG00000100307	ortholog_one2one	CBX7	Overlap	Low tissue specificity	Low tissue specificity	detected in all	detected in all
ENSSSCG00000000091	ENSG00000100298	ortholog_one2one	APOBEC3H	Different tissues	Tissue enhanced	Tissue enhanced	detected in many	detected in all		ductus deferens	lymphoid tissue
ENSSSCG00000000092	ENSG00000221890	ortholog_one2one	NPTXR	Overlap	Tissue enriched	Tissue enriched	detected in many	detected in many	brain	brain	brain
ENSSSCG00000000093	ENSG00000100246	ortholog_one2one	DNAL4	Overlap	Low tissue specificity	Low tissue specificity	detected in all	detected in all
ENSSSCG00000000094	ENSG00000100242	ortholog_one2one	SUN2	Overlap	Low tissue specificity	Low tissue specificity	detected in all	detected in all
ENSSSCG00000000095	ENSG00000100226	ortholog_one2one	GTPBP1	Overlap	Low tissue specificity	Low tissue specificity	detected in all	detected in all
ENSSSCG00000000097	ENSG00000100216	ortholog_one2many	TOMM22	Overlap	Low tissue specificity	Low tissue specificity	detected in all	detected in all
ENSSSCG00000000103	ENSG00000100206	ortholog_one2one	DMC1	Overlap	Tissue enhanced	Tissue enriched	detected in many	detected in some	testis	testis	testis
ENSSSCG00000000104	ENSG00000100201	ortholog_one2one	DDX17	Overlap	Low tissue specificity	Low tissue specificity	detected in all	detected in all
ENSSSCG00000000105	ENSG00000100196	ortholog_one2one	KDELR3	Different tissues	Tissue enhanced	Tissue enhanced	detected in many	detected in many		salivary gland	ovary
ENSSSCG00000000106	ENSG00000168135	ortholog_one2one	KCNJ4	Overlap	Group enriched	Group enriched	detected in some	detected in some	brain;heart muscle	brain;heart muscle	brain;heart muscle
ENSSSCG00000000108	ENSG00000198792	ortholog_one2one	TMEM184B	Overlap	Low tissue specificity	Low tissue specificity	detected in all	detected in all
ENSSSCG00000000110	ENSG00000184381	ortholog_one2one	PLA2G6	Overlap	Low tissue specificity	Low tissue specificity	detected in all	detected in all
ENSSSCG00000000111	ENSG00000128298	ortholog_one2one	BAIAP2L2	Overlap	Group enriched	Tissue enhanced	detected in many	detected in many	intestine	gallbladder;intestine	intestine;epididymis;kidney
ENSSSCG00000000113	ENSG00000100156	ortholog_one2one	SLC16A8	Human	Tissue enriched	Low tissue specificity	detected in many	detected in many		retina
ENSSSCG00000000114	ENSG00000100151	ortholog_one2one	PICK1	Overlap	Low tissue specificity	Low tissue specificity	detected in all	detected in all
ENSSSCG00000000116	ENSG00000100142	ortholog_one2one	POLR2F	Overlap	Low tissue specificity	Low tissue specificity	detected in all	detected in all
ENSSSCG00000000117	ENSG00000128346	ortholog_one2one	C22orf23	Overlap	Tissue enriched	Tissue enhanced	detected in many	detected in many	testis	testis	testis
ENSSSCG00000000118	ENSG00000100139	ortholog_one2one	MICALL1	Overlap	Low tissue specificity	Low tissue specificity	detected in all	detected in all
ENSSSCG00000000119	ENSG00000100129	ortholog_one2one	EIF3L	Overlap	Low tissue specificity	Low tissue specificity	detected in all	detected in all
ENSSSCG00000000120	ENSG00000100124	ortholog_one2one	ANKRD54	Overlap	Low tissue specificity	Low tissue specificity	detected in all	detected in all
ENSSSCG00000000121	ENSG00000128310	ortholog_one2one	GALR3	Human	Tissue enhanced	Low tissue specificity	detected in some	detected in many		brain;skeletal muscle
ENSSSCG00000000130	ENSG00000100055	ortholog_one2one	CYTH4	Overlap	Tissue enhanced	Tissue enhanced	detected in many	detected in many	lymphoid tissue	lymphoid tissue	lymphoid tissue;stomach
ENSSSCG00000000131	ENSG00000166897	ortholog_one2one	ELFN2	Overlap	Tissue enriched	Tissue enhanced	detected in many	detected in some	brain	brain	brain;retina
ENSSSCG00000000132	ENSG00000185264	ortholog_one2one	TEX33	Overlap	Tissue enriched	Tissue enriched	detected in single	detected in some	testis	testis	testis
ENSSSCG00000000133	ENSG00000128311	ortholog_one2one	TST	Overlap	Tissue enhanced	Tissue enhanced	detected in all	detected in all	liver	liver	liver
ENSSSCG00000000135	ENSG00000100379	ortholog_one2one	KCTD17	Overlap	Tissue enhanced	Tissue enhanced	detected in all	detected in many	brain	brain	brain;stomach
ENSSSCG00000000136	ENSG00000100368	ortholog_one2one	CSF2RB	Overlap	Tissue enhanced	Tissue enhanced	detected in many	detected in all	lymphoid tissue	lymphoid tissue	lymphoid tissue
ENSSSCG00000000137	ENSG00000100365	ortholog_one2one	NCF4	Overlap	Tissue enhanced	Tissue enhanced	detected in all	detected in many	lymphoid tissue	bone marrow;lymphoid tissue	lymphoid tissue;stomach
ENSSSCG00000000138	ENSG00000100362	ortholog_one2one	PVALB	Overlap	Tissue enriched	Tissue enriched	detected in many	detected in some	brain	brain	brain
ENSSSCG00000000139	ENSG00000100360	ortholog_one2one	IFT27	Overlap	Low tissue specificity	Low tissue specificity	detected in all	detected in all
ENSSSCG00000000141	ENSG00000100353	ortholog_one2one	EIF3D	Overlap	Low tissue specificity	Low tissue specificity	detected in all	detected in all
ENSSSCG00000000142	ENSG00000100350	ortholog_one2one	FOXRED2	Overlap	Low tissue specificity	Low tissue specificity	detected in all	detected in all
ENSSSCG00000000145	ENSG00000100345	ortholog_one2one	MYH9	Overlap	Low tissue specificity	Low tissue specificity	detected in all	detected in all
ENSSSCG00000000146	ENSG00000133392	ortholog_one2one	MYH11	Overlap	Tissue enhanced	Tissue enhanced	detected in many	detected in many	smooth muscle	smooth muscle;urinary bladder	smooth muscle
ENSSSCG00000000151	ENSG00000221963	ortholog_one2one	APOL6	Pig	Low tissue specificity	Group enriched	detected in all	detected in many			adipose tissue;bone marrow
ENSSSCG00000000152	ENSG00000100320	ortholog_one2one	RBFOX2	Overlap	Low tissue specificity	Low tissue specificity	detected in many	detected in all
ENSSSCG00000000156	ENSG00000100225	ortholog_one2one	FBXO7	Overlap	Low tissue specificity	Low tissue specificity	detected in all	detected in all
ENSSSCG00000000157	ENSG00000184459	ortholog_one2one	BPIFC	Overlap	Group enriched	Group enriched	detected in some	detected in all	skin	skin;tongue	skin;testis
ENSSSCG00000000158	ENSG00000100220	ortholog_one2one	RTCB	Overlap	Low tissue specificity	Low tissue specificity	detected in all	detected in all
ENSSSCG00000000159	ENSG00000187855	ortholog_one2one	ASCL4	Different tissues	Tissue enhanced	Tissue enriched	detected in some	detected in some		lymphoid tissue;skin	epididymis
ENSSSCG00000000160	ENSG00000110851	ortholog_one2one	PRDM4	Overlap	Low tissue specificity	Low tissue specificity	detected in all	detected in all
ENSSSCG00000000161	ENSG00000136045	ortholog_one2one	PWP1	Overlap	Low tissue specificity	Low tissue specificity	detected in all	detected in all
ENSSSCG00000000162	ENSG00000151136	ortholog_one2one	BTBD11	Different tissues	Tissue enhanced	Tissue enhanced	detected in many	detected in many		esophagus;lymphoid tissue	skin
ENSSSCG00000000164	ENSG00000008405	ortholog_one2one	CRY1	Overlap	Low tissue specificity	Low tissue specificity	detected in all	detected in all
ENSSSCG00000000167	ENSG00000111785	ortholog_one2one	RIC8B	Overlap	Low tissue specificity	Low tissue specificity	detected in many	detected in all
ENSSSCG00000000169	ENSG00000013503	ortholog_one2one	POLR3B	Pig	Low tissue specificity	Tissue enhanced	detected in all	detected in all			testis
ENSSSCG00000000171	ENSG00000136026	ortholog_one2one	CKAP4	Pig	Low tissue specificity	Tissue enhanced	detected in all	detected in all			ovary
ENSSSCG00000000174	ENSG00000257987	ortholog_one2one	TEX49	Overlap	Tissue enriched	Tissue enriched	detected in some	detected in many	testis	testis	testis
ENSSSCG00000000175	ENSG00000174233	ortholog_one2one	ADCY6	Pig	Low tissue specificity	Tissue enhanced	detected in many	detected in all			heart muscle
ENSSSCG00000000176	ENSG00000174243	ortholog_one2one	DDX23	Overlap	Low tissue specificity	Low tissue specificity	detected in all	detected in all
ENSSSCG00000000179	ENSG00000139537	ortholog_one2one	CCDC65	Overlap	Group enriched	Tissue enhanced	detected in many	detected in many	fallopian tube;testis	brain;fallopian tube;testis	fallopian tube;testis
ENSSSCG00000000180	ENSG00000134285	ortholog_one2one	FKBP11	Human	Tissue enhanced	Low tissue specificity	detected in all	detected in all		liver;salivary gland
ENSSSCG00000000182	ENSG00000169884	ortholog_one2one	WNT10B	Human	Tissue enriched	Low tissue specificity	detected in many	detected in all		brain
ENSSSCG00000000183	ENSG00000125084	ortholog_one2one	WNT1	Different tissues	Tissue enhanced	Tissue enriched	detected in some	detected in some		brain	ovary
ENSSSCG00000000184	ENSG00000181418	ortholog_one2one	DDN	Overlap	Group enriched	Tissue enriched	detected in some	detected in some	brain	brain;skeletal muscle	brain
ENSSSCG00000000185	ENSG00000181929	ortholog_one2many	PRKAG1	Overlap	Low tissue specificity	Low tissue specificity	detected in all	detected in all
ENSSSCG00000000186	ENSG00000167550	ortholog_one2one	RHEBL1	Human	Tissue enhanced	Low tissue specificity	detected in many	detected in some		brain
ENSSSCG00000000188	ENSG00000139549	ortholog_one2one	DHH	Different tissues	Tissue enriched	Group enriched	detected in some	detected in some		testis	brain;ductus deferens
ENSSSCG00000000189	ENSG00000139636	ortholog_one2one	LMBR1L	Overlap	Low tissue specificity	Low tissue specificity	detected in all	detected in all
ENSSSCG00000000190	ENSG00000167552	ortholog_one2one	TUBA1A	Overlap	Tissue enhanced	Tissue enhanced	detected in all	detected in all	brain	brain;smooth muscle	brain
ENSSSCG00000000191	ENSG00000167548	ortholog_one2many	KMT2D	Overlap	Low tissue specificity	Low tissue specificity	detected in all	detected in all
ENSSSCG00000000194	ENSG00000167553	ortholog_one2one	TUBA1C	Pig	Low tissue specificity	Tissue enhanced	detected in all	detected in all			brain
ENSSSCG00000000195	ENSG00000135406	ortholog_one2one	PRPH	Overlap	Tissue enhanced	Tissue enriched	detected in many	detected in all	brain	brain;testis	brain
ENSSSCG00000000197	ENSG00000186897	ortholog_one2one	C1QL4	Overlap	Tissue enhanced	Tissue enhanced	detected in some	detected in some	brain	brain;testis	brain;cervix, uterine;fallopian tube
ENSSSCG00000000198	ENSG00000178401	ortholog_one2one	DNAJC22	Overlap	Tissue enhanced	Tissue enhanced	detected in many	detected in many	liver	gallbladder;intestine;liver	liver;prostate
ENSSSCG00000000199	ENSG00000123352	ortholog_one2many	SPATS2	Overlap	Low tissue specificity	Low tissue specificity	detected in all	detected in all
ENSSSCG00000000202	ENSG00000187778	ortholog_one2one	MCRS1	Overlap	Low tissue specificity	Low tissue specificity	detected in all	detected in all
ENSSSCG00000000203	ENSG00000135519	ortholog_one2one	KCNH3	Overlap	Group enriched	Tissue enriched	detected in many	detected in some	brain	brain;fallopian tube;pituitary gland	brain
ENSSSCG00000000204	ENSG00000110844	ortholog_one2one	PRPF40B	Overlap	Low tissue specificity	Low tissue specificity	detected in all	detected in all
ENSSSCG00000000205	ENSG00000135436	ortholog_one2one	FAM186B	Overlap	Tissue enriched	Group enriched	detected in single	detected in all	testis	testis	testis;epididymis
ENSSSCG00000000206	ENSG00000135472	ortholog_one2one	FAIM2	Overlap	Tissue enriched	Group enriched	detected in many	detected in many	brain	brain	brain;retina
ENSSSCG00000000209	ENSG00000167566	ortholog_one2one	NCKAP5L	Overlap	Low tissue specificity	Low tissue specificity	detected in all	detected in all
ENSSSCG00000000211	ENSG00000161798	ortholog_one2one	AQP5	Overlap	Group enriched	Tissue enhanced	detected in many	detected in many	salivary gland	salivary gland;testis	salivary gland;prostate;seminal vesicle
ENSSSCG00000000212	ENSG00000086159	ortholog_one2one	AQP6	Overlap	Tissue enriched	Tissue enriched	detected in some	detected in many	kidney	kidney	kidney
ENSSSCG00000000214	ENSG00000167588	ortholog_one2one	GPD1	Overlap	Tissue enhanced	Tissue enhanced	detected in many	detected in all	adipose tissue;skeletal muscle	adipose tissue;skeletal muscle	adipose tissue;skeletal muscle
ENSSSCG00000000215	ENSG00000066117	ortholog_one2one	SMARCD1	Overlap	Low tissue specificity	Low tissue specificity	detected in all	detected in all
ENSSSCG00000000216	ENSG00000110881	ortholog_one2one	ASIC1	Overlap	Tissue enriched	Tissue enhanced	detected in many	detected in many	brain	brain	brain
ENSSSCG00000000217	ENSG00000161800	ortholog_one2one	RACGAP1	Different tissues	Tissue enhanced	Tissue enhanced	detected in all	detected in many		lymphoid tissue	testis
ENSSSCG00000000223	ENSG00000110934	ortholog_one2one	BIN2	Overlap	Group enriched	Tissue enhanced	detected in many	detected in many	lymphoid tissue	bone marrow;lymphoid tissue	lymphoid tissue
ENSSSCG00000000228	ENSG00000196876	ortholog_one2one	SCN8A	Overlap	Group enriched	Group enriched	detected in many	detected in many	brain	brain;pituitary gland	brain;retina
ENSSSCG00000000231	ENSG00000167612	ortholog_one2one	ANKRD33	Overlap	Tissue enriched	Tissue enriched	detected in some	detected in some	retina	retina	retina
ENSSSCG00000000232	ENSG00000139567	ortholog_one2one	ACVRL1	Human	Tissue enhanced	Low tissue specificity	detected in many	detected in many		lung
ENSSSCG00000000233	ENSG00000135503	ortholog_one2one	ACVR1B	Overlap	Low tissue specificity	Low tissue specificity	detected in all	detected in all
ENSSSCG00000000234	ENSG00000161835	ortholog_one2one	GRASP	Overlap	Low tissue specificity	Low tissue specificity	detected in all	detected in all
ENSSSCG00000000235	ENSG00000161850	ortholog_one2one	KRT82	Overlap	Tissue enriched	Tissue enriched	detected in single	detected in single	skin	skin	skin
ENSSSCG00000000236	ENSG00000170454	ortholog_one2one	KRT75	Overlap	Group enriched	Tissue enriched	detected in some	detected in some	skin	skin;tongue	skin
ENSSSCG00000000240	ENSG00000135443	ortholog_one2one	KRT85	Overlap	Group enriched	Tissue enriched	detected in some	detected in single	skin	skin;tongue	skin
ENSSSCG00000000241	ENSG00000161849	ortholog_one2one	KRT84	Overlap	Tissue enriched	Tissue enriched	detected in some	detected in single	tongue	tongue	tongue
ENSSSCG00000000248	ENSG00000186081	ortholog_one2one	KRT5	Overlap	Tissue enhanced	Group enriched	detected in many	detected in many	skin;tongue	esophagus;skin;tongue	skin;tongue
ENSSSCG00000000249	ENSG00000170486	ortholog_one2one	KRT72	Overlap	Group enriched	Tissue enriched	detected in some	detected in single	skin	skin;testis	skin
ENSSSCG00000000250	ENSG00000186049	ortholog_one2one	KRT73	Overlap	Tissue enriched	Tissue enriched	detected in some	detected in single	skin	skin	skin
ENSSSCG00000000252	ENSG00000170421	ortholog_one2one	KRT8	Overlap	Tissue enhanced	Tissue enhanced	detected in many	detected in many	intestine	intestine	intestine;gallbladder
ENSSSCG00000000253	ENSG00000111057	ortholog_one2one	KRT18	Different tissues	Tissue enhanced	Tissue enhanced	detected in many	detected in many		liver	gallbladder;salivary gland
ENSSSCG00000000257	ENSG00000139626	ortholog_one2one	ITGB7	Overlap	Tissue enhanced	Tissue enhanced	detected in many	detected in many	lymphoid tissue	lymphoid tissue	lymphoid tissue;stomach
ENSSSCG00000000258	ENSG00000172819	ortholog_one2one	RARG	Human	Tissue enhanced	Low tissue specificity	detected in all	detected in all		esophagus;skin
ENSSSCG00000000259	ENSG00000139631	ortholog_one2one	CSAD	Overlap	Low tissue specificity	Low tissue specificity	detected in all	detected in all
ENSSSCG00000000260	ENSG00000167780	ortholog_one2one	SOAT2	Different tissues	Tissue enriched	Tissue enhanced	detected in some	detected in all		intestine	liver
ENSSSCG00000000261	ENSG00000167779	ortholog_one2one	IGFBP6	Pig	Low tissue specificity	Tissue enhanced	detected in all	detected in many			brain
ENSSSCG00000000262	ENSG00000167778	ortholog_one2one	SPRYD3	Overlap	Low tissue specificity	Low tissue specificity	detected in all	detected in all
ENSSSCG00000000263	ENSG00000111077	ortholog_one2one	TNS2	Overlap	Low tissue specificity	Low tissue specificity	detected in many	detected in all
ENSSSCG00000000264	ENSG00000182544	ortholog_one2one	MFSD5	Overlap	Low tissue specificity	Low tissue specificity	detected in all	detected in all
ENSSSCG00000000265	ENSG00000135476	ortholog_one2one	ESPL1	Overlap	Tissue enhanced	Tissue enhanced	detected in many	detected in many	lymphoid tissue	esophagus;lymphoid tissue	lymphoid tissue;testis
ENSSSCG00000000267	ENSG00000139637	ortholog_one2one	C12orf10	Human	Tissue enhanced	Low tissue specificity	detected in all	detected in all		testis
ENSSSCG00000000268	ENSG00000094914	ortholog_one2one	AAAS	Overlap	Low tissue specificity	Low tissue specificity	detected in all	detected in all
ENSSSCG00000000271	ENSG00000135409	ortholog_one2one	AMHR2	Different tissues	Group enriched	Tissue enriched	detected in some	detected in many		adrenal gland;ovary;testis	thyroid gland
ENSSSCG00000000272	ENSG00000185591	ortholog_one2one	SP1	Overlap	Low tissue specificity	Low tissue specificity	detected in all	detected in all
ENSSSCG00000000273	ENSG00000205352	ortholog_one2many	PRR13	Pig	Low tissue specificity	Tissue enhanced	detected in all	detected in all			intestine;stomach
ENSSSCG00000000274	ENSG00000197111	ortholog_one2one	PCBP2	Overlap	Low tissue specificity	Low tissue specificity	detected in all	detected in all
ENSSSCG00000000275	ENSG00000139625	ortholog_one2one	MAP3K12	Human	Tissue enhanced	Low tissue specificity	detected in all	detected in all		brain
ENSSSCG00000000276	ENSG00000139546	ortholog_one2one	TARBP2	Overlap	Low tissue specificity	Low tissue specificity	detected in all	detected in all
ENSSSCG00000000277	ENSG00000139574	ortholog_one2one	NPFF	Different tissues	Tissue enriched	Tissue enhanced	detected in some	detected in all		epididymis	brain
ENSSSCG00000000279	ENSG00000123364	ortholog_one2one	HOXC13	Overlap	Tissue enhanced	Tissue enriched	detected in some	detected in some	skin	breast;skin	skin
ENSSSCG00000000281	ENSG00000123407	ortholog_one2one	HOXC12	Different tissues	Group enriched	Tissue enriched	detected in some	detected in some		adipose tissue;lymphoid tissue;skin	urinary bladder
ENSSSCG00000000289	ENSG00000123405	ortholog_one2one	NFE2	Overlap	Group enriched	Tissue enriched	detected in many	detected in some	bone marrow	bone marrow;lymphoid tissue	bone marrow
ENSSSCG00000000290	ENSG00000111481	ortholog_one2one	COPZ1	Overlap	Low tissue specificity	Low tissue specificity	detected in all	detected in all
ENSSSCG00000000291	ENSG00000139572	ortholog_one2one	GPR84	Different tissues	Tissue enhanced	Tissue enhanced	detected in many	detected in many		bone marrow	lymphoid tissue
ENSSSCG00000000292	ENSG00000161642	ortholog_one2one	ZNF385A	Different tissues	Tissue enhanced	Tissue enriched	detected in all	detected in all		skin	retina
ENSSSCG00000000293	ENSG00000161638	ortholog_one2one	ITGA5	Different tissues	Tissue enhanced	Tissue enhanced	detected in all	detected in many		smooth muscle	ovary
ENSSSCG00000000295	ENSG00000123338	ortholog_one2one	NCKAP1L	Overlap	Tissue enhanced	Tissue enhanced	detected in many	detected in many	lymphoid tissue	lymphoid tissue	lymphoid tissue
ENSSSCG00000000296	ENSG00000124196	ortholog_one2one	GTSF1L	Overlap	Tissue enriched	Group enriched	detected in some	detected in some	testis	testis	testis;ovary;thyroid gland
ENSSSCG00000000297	ENSG00000123360	ortholog_one2one	PDE1B	Overlap	Tissue enriched	Tissue enriched	detected in many	detected in many	brain	brain	brain
ENSSSCG00000000298	ENSG00000135447	ortholog_one2one	PPP1R1A	Overlap	Tissue enhanced	Tissue enriched	detected in many	detected in many	skeletal muscle	skeletal muscle	skeletal muscle
ENSSSCG00000000299	ENSG00000135426	ortholog_one2one	TESPA1	Overlap	Group enriched	Tissue enhanced	detected in many	detected in all	lymphoid tissue	brain;lymphoid tissue	lymphoid tissue
ENSSSCG00000000361	ENSG00000135404	ortholog_one2one	CD63	Overlap	Low tissue specificity	Low tissue specificity	detected in all	detected in all
ENSSSCG00000000362	ENSG00000135437	ortholog_one2one	RDH5	Overlap	Tissue enhanced	Tissue enhanced	detected in many	detected in some	adipose tissue	adipose tissue;retina	adipose tissue;brain;kidney
ENSSSCG00000000363	ENSG00000135414	ortholog_one2one	GDF11	Different tissues	Tissue enhanced	Tissue enriched	detected in all	detected in many		retina	brain
ENSSSCG00000000364	ENSG00000205323	ortholog_one2one	SARNP	Overlap	Low tissue specificity	Low tissue specificity	detected in all	detected in all
ENSSSCG00000000365	ENSG00000123353	ortholog_one2many	ORMDL2	Overlap	Low tissue specificity	Low tissue specificity	detected in all	detected in all
ENSSSCG00000000366	ENSG00000135392	ortholog_one2many	DNAJC14	Overlap	Low tissue specificity	Low tissue specificity	detected in all	detected in all
ENSSSCG00000000368	ENSG00000123342	ortholog_one2one	MMP19	Different tissues	Tissue enhanced	Tissue enhanced	detected in many	detected in many		adipose tissue	liver;ovary
ENSSSCG00000000370	ENSG00000065357	ortholog_one2one	DGKA	Overlap	Tissue enhanced	Tissue enhanced	detected in all	detected in all	lymphoid tissue	lymphoid tissue	lymphoid tissue
ENSSSCG00000000371	ENSG00000185664	ortholog_one2one	PMEL	Different tissues	Tissue enriched	Tissue enhanced	detected in many	detected in many		retina	lymphoid tissue
ENSSSCG00000000373	ENSG00000123374	ortholog_one2one	CDK2	Overlap	Low tissue specificity	Low tissue specificity	detected in all	detected in many
ENSSSCG00000000376	ENSG00000139531	ortholog_one2one	SUOX	Overlap	Low tissue specificity	Low tissue specificity	detected in all	detected in all
ENSSSCG00000000379	ENSG00000139641	ortholog_one2one	ESYT1	Overlap	Low tissue specificity	Low tissue specificity	detected in all	detected in all
ENSSSCG00000000382	ENSG00000139613	ortholog_one2one	SMARCC2	Overlap	Low tissue specificity	Low tissue specificity	detected in all	detected in all
ENSSSCG00000000383	ENSG00000181852	ortholog_one2one	RNF41	Overlap	Low tissue specificity	Low tissue specificity	detected in all	detected in all
ENSSSCG00000000384	ENSG00000139579	ortholog_one2one	NABP2	Overlap	Low tissue specificity	Low tissue specificity	detected in all	detected in all
ENSSSCG00000000385	ENSG00000139540	ortholog_one2one	SLC39A5	Overlap	Group enriched	Group enriched	detected in some	detected in some	intestine;kidney;liver	intestine;kidney;liver	intestine;kidney;liver
ENSSSCG00000000386	ENSG00000139645	ortholog_one2one	ANKRD52	Overlap	Low tissue specificity	Low tissue specificity	detected in all	detected in all
ENSSSCG00000000393	ENSG00000135473	ortholog_one2one	PAN2	Overlap	Low tissue specificity	Low tissue specificity	detected in all	detected in all
ENSSSCG00000000396	ENSG00000170581	ortholog_one2one	STAT2	Pig	Low tissue specificity	Tissue enhanced	detected in all	detected in all			liver
ENSSSCG00000000399	ENSG00000111602	ortholog_one2one	TIMELESS	Overlap	Low tissue specificity	Low tissue specificity	detected in all	detected in many
ENSSSCG00000000400	ENSG00000135517	ortholog_one2one	MIP	Human	Tissue enhanced	Not detected	detected in some	not detected		liver;retina;testis
ENSSSCG00000000401	ENSG00000135423	ortholog_one2one	GLS2	Overlap	Tissue enriched	Tissue enriched	detected in many	detected in many	liver	liver	liver
ENSSSCG00000000402	ENSG00000076067	ortholog_one2one	RBMS2	Overlap	Low tissue specificity	Low tissue specificity	detected in all	detected in all
ENSSSCG00000000403	ENSG00000076108	ortholog_one2one	BAZ2A	Overlap	Low tissue specificity	Low tissue specificity	detected in all	detected in all
ENSSSCG00000000405	ENSG00000110955	ortholog_one2many	ATP5F1B	Pig	Low tissue specificity	Tissue enhanced	detected in all	detected in all			heart muscle;skeletal muscle
ENSSSCG00000000406	ENSG00000110958	ortholog_one2one	PTGES3	Overlap	Low tissue specificity	Low tissue specificity	detected in all	detected in all
ENSSSCG00000000411	ENSG00000166886	ortholog_one2one	NAB2	Overlap	Low tissue specificity	Low tissue specificity	detected in all	detected in all
ENSSSCG00000000413	ENSG00000166866	ortholog_one2one	MYO1A	Overlap	Tissue enriched	Group enriched	detected in some	detected in some	intestine	intestine	intestine;stomach
ENSSSCG00000000415	ENSG00000170426	ortholog_one2one	SDR9C7	Different tissues	Group enriched	Tissue enriched	detected in some	detected in some		cervix, uterine;esophagus;lymphoid tissue;skin;tongue	liver
ENSSSCG00000000418	ENSG00000166863	ortholog_one2one	TAC3	Overlap	Group enriched	Tissue enhanced	detected in some	detected in many	brain	brain;stomach	brain;intestine;lymphoid tissue;testis
ENSSSCG00000000419	ENSG00000139547	ortholog_one2one	RDH16	Overlap	Tissue enriched	Tissue enriched	detected in single	detected in many	liver	liver	liver
ENSSSCG00000000423	ENSG00000123384	ortholog_one2one	LRP1	Overlap	Low tissue specificity	Low tissue specificity	detected in all	detected in all
ENSSSCG00000000431	ENSG00000166987	ortholog_one2one	MBD6	Overlap	Low tissue specificity	Low tissue specificity	detected in all	detected in all
ENSSSCG00000000433	ENSG00000135454	ortholog_one2one	B4GALNT1	Different tissues	Tissue enhanced	Tissue enhanced	detected in many	detected in many		brain	ovary;thyroid gland
ENSSSCG00000000435	ENSG00000240771	ortholog_one2one	ARHGEF25	Pig	Low tissue specificity	Tissue enhanced	detected in many	detected in all			cervix, uterine
ENSSSCG00000000436	ENSG00000166908	ortholog_one2one	PIP4K2C	Pig	Low tissue specificity	Tissue enriched	detected in all	detected in many			thyroid gland
ENSSSCG00000000437	ENSG00000123329	ortholog_one2one	ARHGAP9	Overlap	Tissue enhanced	Tissue enhanced	detected in many	detected in many	lymphoid tissue	bone marrow;lymphoid tissue	lymphoid tissue;stomach
ENSSSCG00000000439	ENSG00000155980	ortholog_one2one	KIF5A	Overlap	Tissue enriched	Tissue enriched	detected in many	detected in many	brain	brain	brain
ENSSSCG00000000442	ENSG00000139269	ortholog_one2one	INHBE	Overlap	Tissue enriched	Tissue enriched	detected in single	detected in single	liver	liver	liver
ENSSSCG00000000443	ENSG00000111087	ortholog_one2one	GLI1	Overlap	Low tissue specificity	Low tissue specificity	detected in many	detected in many
ENSSSCG00000000444	ENSG00000175203	ortholog_one2one	DCTN2	Overlap	Low tissue specificity	Low tissue specificity	detected in all	detected in all
ENSSSCG00000000449	ENSG00000178498	ortholog_one2one	DTX3	Overlap	Low tissue specificity	Low tissue specificity	detected in all	detected in all
ENSSSCG00000000453	ENSG00000166896	ortholog_one2one	ATP23	Human	Tissue enhanced	Low tissue specificity	detected in all	detected in all		testis
ENSSSCG00000000455	ENSG00000139263	ortholog_one2one	LRIG3	Pig	Low tissue specificity	Tissue enhanced	detected in many	detected in many			tongue
ENSSSCG00000000456	ENSG00000118596	ortholog_one2one	SLC16A7	Pig	Low tissue specificity	Tissue enhanced	detected in all	detected in all			heart muscle
ENSSSCG00000000457	ENSG00000135655	ortholog_one2one	USP15	Human	Tissue enhanced	Low tissue specificity	detected in all	detected in all		bone marrow
ENSSSCG00000000458	ENSG00000061987	ortholog_one2one	MON2	Overlap	Low tissue specificity	Low tissue specificity	detected in all	detected in all
ENSSSCG00000000462	ENSG00000118600	ortholog_one2one	RXYLT1	Pig	Low tissue specificity	Tissue enhanced	detected in all	detected in all			testis
ENSSSCG00000000464	ENSG00000185306	ortholog_one2one	C12orf56	Different tissues	Group enriched	Tissue enhanced	detected in some	detected in many		lymphoid tissue;testis	seminal vesicle
ENSSSCG00000000466	ENSG00000184575	ortholog_one2one	XPOT	Overlap	Low tissue specificity	Low tissue specificity	detected in all	detected in all
ENSSSCG00000000469	ENSG00000174106	ortholog_one2one	LEMD3	Overlap	Low tissue specificity	Low tissue specificity	detected in all	detected in all
ENSSSCG00000000473	ENSG00000155957	ortholog_one2many	TMBIM4	Overlap	Low tissue specificity	Low tissue specificity	detected in all	detected in all
ENSSSCG00000000475	ENSG00000090376	ortholog_one2one	IRAK3	Human	Tissue enhanced	Low tissue specificity	detected in all	detected in all		bone marrow
ENSSSCG00000000477	ENSG00000127311	ortholog_one2one	HELB	Overlap	Low tissue specificity	Low tissue specificity	detected in many	detected in all
ENSSSCG00000000478	ENSG00000155974	ortholog_one2one	GRIP1	Overlap	Low tissue specificity	Low tissue specificity	detected in many	detected in many
ENSSSCG00000000482	ENSG00000127318	ortholog_one2one	IL22	Overlap	Tissue enhanced	Group enriched	detected in some	detected in some	lymphoid tissue	lymphoid tissue;urinary bladder	lymphoid tissue;intestine
ENSSSCG00000000483	ENSG00000111554	ortholog_one2many	MDM1	Overlap	Low tissue specificity	Low tissue specificity	detected in all	detected in all
ENSSSCG00000000486	ENSG00000111581	ortholog_one2one	NUP107	Overlap	Low tissue specificity	Low tissue specificity	detected in all	detected in all
ENSSSCG00000000487	ENSG00000175782	ortholog_one2one	SLC35E3	Overlap	Low tissue specificity	Low tissue specificity	detected in all	detected in all
ENSSSCG00000000488	ENSG00000135679	ortholog_one2one	MDM2	Overlap	Low tissue specificity	Low tissue specificity	detected in all	detected in all
ENSSSCG00000000492	ENSG00000090382	ortholog_one2one	LYZ	Different tissues	Tissue enriched	Group enriched	detected in many	detected in some		salivary gland	intestine;stomach
ENSSSCG00000000493	ENSG00000166225	ortholog_one2one	FRS2	Pig	Low tissue specificity	Tissue enhanced	detected in all	detected in all			adrenal gland
ENSSSCG00000000496	ENSG00000166226	ortholog_one2one	CCT2	Overlap	Low tissue specificity	Low tissue specificity	detected in all	detected in all
ENSSSCG00000000499	ENSG00000127325	ortholog_one2one	BEST3	Overlap	Tissue enriched	Group enriched	detected in some	detected in many	skeletal muscle	skeletal muscle	skeletal muscle;tongue
ENSSSCG00000000500	ENSG00000127328	ortholog_one2one	RAB3IP	Overlap	Low tissue specificity	Low tissue specificity	detected in all	detected in all
ENSSSCG00000000502	ENSG00000111596	ortholog_one2one	CNOT2	Overlap	Low tissue specificity	Low tissue specificity	detected in all	detected in all
ENSSSCG00000000504	ENSG00000127329	ortholog_one2one	PTPRB	Overlap	Low tissue specificity	Low tissue specificity	detected in many	detected in all
ENSSSCG00000000509	ENSG00000133858	ortholog_one2one	ZFC3H1	Overlap	Low tissue specificity	Low tissue specificity	detected in all	detected in all
ENSSSCG00000000510	ENSG00000139291	ortholog_one2one	TMEM19	Overlap	Low tissue specificity	Low tissue specificity	detected in all	detected in all
ENSSSCG00000000512	ENSG00000121749	ortholog_one2one	TBC1D15	Overlap	Low tissue specificity	Low tissue specificity	detected in all	detected in all
ENSSSCG00000000515	ENSG00000072657	ortholog_one2one	TRHDE	Overlap	Tissue enhanced	Tissue enhanced	detected in many	detected in many	brain	brain	brain;thyroid gland
ENSSSCG00000000516	ENSG00000166006	ortholog_one2one	KCNC2	Overlap	Tissue enriched	Tissue enhanced	detected in some	detected in many	brain	brain	brain
ENSSSCG00000000517	ENSG00000180881	ortholog_one2one	CAPS2	Pig	Low tissue specificity	Tissue enhanced	detected in all	detected in some			brain;fallopian tube;pituitary gland
ENSSSCG00000000519	ENSG00000139278	ortholog_one2one	GLIPR1	Overlap	Low tissue specificity	Low tissue specificity	detected in all	detected in all
ENSSSCG00000000521	ENSG00000139289	ortholog_one2one	PHLDA1	Overlap	Tissue enriched	Tissue enhanced	detected in all	detected in all	salivary gland	salivary gland	salivary gland
ENSSSCG00000000523	ENSG00000179941	ortholog_one2one	BBS10	Overlap	Low tissue specificity	Low tissue specificity	detected in all	detected in all
ENSSSCG00000000527	ENSG00000110975	ortholog_one2one	SYT10	Overlap	Tissue enhanced	Group enriched	detected in many	detected in some	brain	brain;fallopian tube	brain;pituitary gland
ENSSSCG00000000528	ENSG00000057294	ortholog_one2one	PKP2	Overlap	Tissue enriched	Tissue enhanced	detected in many	detected in all	heart muscle	heart muscle	heart muscle
ENSSSCG00000000529	ENSG00000087470	ortholog_one2one	DNM1L	Overlap	Low tissue specificity	Low tissue specificity	detected in all	detected in all
ENSSSCG00000000530	ENSG00000139132	ortholog_one2one	FGD4	Overlap	Low tissue specificity	Low tissue specificity	detected in all	detected in all
ENSSSCG00000000531	ENSG00000151746	ortholog_one2one	BICD1	Overlap	Tissue enhanced	Tissue enhanced	detected in all	detected in many	brain	brain	brain
ENSSSCG00000000534	ENSG00000133704	ortholog_one2one	IPO8	Overlap	Low tissue specificity	Low tissue specificity	detected in all	detected in all
ENSSSCG00000000536	ENSG00000087502	ortholog_one2one	ERGIC2	Overlap	Low tissue specificity	Low tissue specificity	detected in all	detected in all
ENSSSCG00000000540	ENSG00000187950	ortholog_one2one	OVCH1	Different tissues	Tissue enhanced	Tissue enhanced	detected in some	detected in many		lung;testis	brain;prostate
ENSSSCG00000000541	ENSG00000064763	ortholog_one2one	FAR2	Overlap	Low tissue specificity	Low tissue specificity	detected in all	detected in all
ENSSSCG00000000545	ENSG00000087448	ortholog_one2one	KLHL42	Overlap	Low tissue specificity	Low tissue specificity	detected in all	detected in all
ENSSSCG00000000546	ENSG00000205693	ortholog_one2one	MANSC4	Human	Tissue enhanced	Low tissue specificity	detected in some	detected in all		brain;testis
ENSSSCG00000000547	ENSG00000061794	ortholog_one2one	MRPS35	Overlap	Low tissue specificity	Low tissue specificity	detected in all	detected in all
ENSSSCG00000000549	ENSG00000110841	ortholog_one2one	PPFIBP1	Overlap	Low tissue specificity	Low tissue specificity	detected in all	detected in all
ENSSSCG00000000550	ENSG00000165935	ortholog_one2one	SMCO2	Overlap	Tissue enhanced	Tissue enriched	detected in some	detected in single	testis	testis	testis
ENSSSCG00000000551	ENSG00000029153	ortholog_one2one	ARNTL2	Different tissues	Tissue enhanced	Tissue enhanced	detected in many	detected in many		esophagus	brain
ENSSSCG00000000552	ENSG00000152944	ortholog_one2one	MED21	Overlap	Low tissue specificity	Low tissue specificity	detected in all	detected in all
ENSSSCG00000000553	ENSG00000064115	ortholog_one2one	TM7SF3	Overlap	Low tissue specificity	Low tissue specificity	detected in all	detected in all
ENSSSCG00000000554	ENSG00000111790	ortholog_one2one	FGFR1OP2	Overlap	Low tissue specificity	Low tissue specificity	detected in all	detected in all
ENSSSCG00000000555	ENSG00000123104	ortholog_one2one	ITPR2	Human	Tissue enhanced	Low tissue specificity	detected in all	detected in all		liver
ENSSSCG00000000559	ENSG00000123094	ortholog_one2one	RASSF8	Overlap	Low tissue specificity	Low tissue specificity	detected in all	detected in all
ENSSSCG00000000563	ENSG00000118308	ortholog_one2one	LRMP	Overlap	Tissue enhanced	Tissue enhanced	detected in many	detected in many	lymphoid tissue	lymphoid tissue	lymphoid tissue
ENSSSCG00000000567	ENSG00000134532	ortholog_one2one	SOX5	Different tissues	Tissue enriched	Tissue enhanced	detected in many	detected in many		testis	liver
ENSSSCG00000000570	ENSG00000111731	ortholog_one2one	C2CD5	Overlap	Low tissue specificity	Low tissue specificity	detected in all	detected in all
ENSSSCG00000000571	ENSG00000069431	ortholog_one2one	ABCC9	Pig	Low tissue specificity	Tissue enhanced	detected in all	detected in many			heart muscle;skeletal muscle
ENSSSCG00000000573	ENSG00000121361	ortholog_one2one	KCNJ8	Overlap	Tissue enhanced	Tissue enhanced	detected in many	detected in many	heart muscle	heart muscle	heart muscle
ENSSSCG00000000576	ENSG00000111716	ortholog_one2one	LDHB	Overlap	Tissue enhanced	Tissue enhanced	detected in all	detected in all	heart muscle	heart muscle;kidney	heart muscle
ENSSSCG00000000577	ENSG00000111713	ortholog_one2one	GYS2	Overlap	Tissue enriched	Tissue enriched	detected in some	detected in many	liver	liver	liver
ENSSSCG00000000579	ENSG00000111711	ortholog_one2one	GOLT1B	Overlap	Low tissue specificity	Low tissue specificity	detected in all	detected in all
ENSSSCG00000000580	ENSG00000004700	ortholog_one2one	RECQL	Overlap	Low tissue specificity	Low tissue specificity	detected in all	detected in all
ENSSSCG00000000582	ENSG00000121351	ortholog_one2one	IAPP	Different tissues	Tissue enhanced	Tissue enriched	detected in some	detected in many		liver;testis	brain
ENSSSCG00000000583	ENSG00000121350	ortholog_one2one	PYROXD1	Overlap	Low tissue specificity	Low tissue specificity	detected in all	detected in all
ENSSSCG00000000584	ENSG00000084453	ortholog_one2one	SLCO1A2	Overlap	Tissue enhanced	Tissue enhanced	detected in some	detected in many	brain;liver	brain;liver;retina;salivary gland	brain;liver
ENSSSCG00000000585	ENSG00000139155	ortholog_one2one	SLCO1C1	Overlap	Group enriched	Group enriched	detected in many	detected in some	brain	brain;retina	brain;pituitary gland
ENSSSCG00000000587	ENSG00000139154	ortholog_one2one	AEBP2	Overlap	Low tissue specificity	Low tissue specificity	detected in all	detected in all
ENSSSCG00000000588	ENSG00000052126	ortholog_one2one	PLEKHA5	Overlap	Low tissue specificity	Low tissue specificity	detected in all	detected in all
ENSSSCG00000000589	ENSG00000177938	ortholog_one2one	CAPZA3	Overlap	Tissue enriched	Tissue enriched	detected in single	detected in single	testis	testis	testis
ENSSSCG00000000590	ENSG00000139151	ortholog_one2one	PLCZ1	Overlap	Tissue enriched	Tissue enriched	detected in some	detected in some	testis	testis	testis
ENSSSCG00000000591	ENSG00000139144	ortholog_one2one	PIK3C2G	Different tissues	Tissue enhanced	Tissue enhanced	detected in many	detected in many		ductus deferens;epididymis;seminal vesicle	liver;skin
ENSSSCG00000000598	ENSG00000188991	ortholog_one2one	SLC15A5	Different tissues	Group enriched	Tissue enhanced	detected in some	detected in some		adipose tissue;brain;breast;testis	thyroid gland
ENSSSCG00000000599	ENSG00000023697	ortholog_one2one	DERA	Overlap	Low tissue specificity	Low tissue specificity	detected in all	detected in all
ENSSSCG00000000600	ENSG00000151491	ortholog_one2one	EPS8	Pig	Low tissue specificity	Tissue enhanced	detected in many	detected in all			thyroid gland
ENSSSCG00000000601	ENSG00000151490	ortholog_one2one	PTPRO	Overlap	Tissue enhanced	Tissue enhanced	detected in many	detected in some	brain	brain;intestine;kidney	brain;pituitary gland
ENSSSCG00000000602	ENSG00000134533	ortholog_one2one	RERG	Different tissues	Tissue enhanced	Tissue enhanced	detected in many	detected in many		endometrium	adrenal gland;cervix, uterine
ENSSSCG00000000605	ENSG00000139055	ortholog_one2one	ERP27	Human	Tissue enhanced	Low tissue specificity	detected in many	detected in all		thyroid gland
ENSSSCG00000000607	ENSG00000111339	ortholog_one2one	ART4	Overlap	Tissue enhanced	Tissue enhanced	detected in many	detected in many	lymphoid tissue	liver;lymphoid tissue	lymphoid tissue
ENSSSCG00000000610	ENSG00000179256	ortholog_one2one	SMCO3	Different tissues	Tissue enhanced	Tissue enhanced	detected in many	detected in some		cervix, uterine	kidney;lymphoid tissue
ENSSSCG00000000611	ENSG00000084463	ortholog_one2one	WBP11	Pig	Low tissue specificity	Tissue enhanced	detected in all	detected in all			testis
ENSSSCG00000000612	ENSG00000171681	ortholog_one2one	ATF7IP	Overlap	Low tissue specificity	Low tissue specificity	detected in all	detected in all
ENSSSCG00000000614	ENSG00000273079	ortholog_one2one	GRIN2B	Overlap	Tissue enriched	Tissue enriched	detected in some	detected in some	brain	brain	brain
ENSSSCG00000000619	ENSG00000084444	ortholog_one2one	FAM234B	Overlap	Tissue enhanced	Tissue enhanced	detected in many	detected in all	brain	brain	brain;seminal vesicle
ENSSSCG00000000623	ENSG00000121380	ortholog_one2one	BCL2L14	Human	Group enriched	Low tissue specificity	detected in some	detected in all		intestine;testis
ENSSSCG00000000625	ENSG00000070018	ortholog_one2one	LRP6	Overlap	Low tissue specificity	Low tissue specificity	detected in all	detected in all
ENSSSCG00000000631	ENSG00000121381	ortholog_one2one	TAS2R9	Different tissues	Tissue enhanced	Tissue enriched	detected in single	detected in many		cervix, uterine	lymphoid tissue
ENSSSCG00000000633	ENSG00000060138	ortholog_one2one	YBX3	Overlap	Tissue enriched	Tissue enhanced	detected in all	detected in all	skeletal muscle	skeletal muscle	skeletal muscle
ENSSSCG00000000634	ENSG00000060140	ortholog_one2one	STYK1	Overlap	Tissue enhanced	Tissue enhanced	detected in many	detected in some	intestine;stomach	intestine;stomach	intestine;stomach
ENSSSCG00000000635	ENSG00000111196	ortholog_one2many	MAGOHB	Overlap	Low tissue specificity	Low tissue specificity	detected in all	detected in all
ENSSSCG00000000642	ENSG00000134539	ortholog_one2one	KLRD1	Overlap	Tissue enhanced	Tissue enhanced	detected in many	detected in some	lymphoid tissue	lymphoid tissue;pituitary gland	lymphoid tissue;intestine;lung
ENSSSCG00000000645	ENSG00000139112	ortholog_one2one	GABARAPL1	Pig	Low tissue specificity	Tissue enhanced	detected in all	detected in all			brain
ENSSSCG00000000647	ENSG00000173391	ortholog_one2one	OLR1	Different tissues	Tissue enhanced	Tissue enhanced	detected in many	detected in all		brain;lung	adipose tissue
ENSSSCG00000000648	ENSG00000172243	ortholog_one2one	CLEC7A	Overlap	Tissue enhanced	Tissue enhanced	detected in many	detected in many	lung	bone marrow;lung	lung;ovary
ENSSSCG00000000649	ENSG00000150048	ortholog_one2one	CLEC1A	Human	Tissue enhanced	Low tissue specificity	detected in many	detected in many		adipose tissue
ENSSSCG00000000650	ENSG00000165682	ortholog_one2one	CLEC1B	Different tissues	Tissue enriched	Tissue enhanced	detected in some	detected in some		liver	bone marrow;breast;lymphoid tissue
ENSSSCG00000000651	ENSG00000256660	ortholog_one2one	CLEC12B	Overlap	Tissue enriched	Tissue enriched	detected in some	detected in some	testis	testis	testis
ENSSSCG00000000653	ENSG00000110848	ortholog_one2one	CD69	Overlap	Tissue enhanced	Tissue enhanced	detected in many	detected in some	lymphoid tissue	bone marrow;lymphoid tissue	lymphoid tissue;intestine;lung
ENSSSCG00000000655	ENSG00000150045	ortholog_one2one	KLRF1	Different tissues	Tissue enhanced	Tissue enhanced	detected in many	detected in many		lymphoid tissue	lung
ENSSSCG00000000656	ENSG00000110852	ortholog_one2one	CLEC2B	Human	Tissue enhanced	Low tissue specificity	detected in all	detected in all		lymphoid tissue
ENSSSCG00000000660	ENSG00000175899	ortholog_one2one	A2M	Overlap	Tissue enhanced	Tissue enhanced	detected in many	detected in many	liver	liver;lung	liver;adrenal gland
ENSSSCG00000000661	ENSG00000111752	ortholog_one2one	PHC1	Pig	Low tissue specificity	Tissue enhanced	detected in all	detected in all			testis
ENSSSCG00000000663	ENSG00000139187	ortholog_one2one	KLRG1	Overlap	Low tissue specificity	Low tissue specificity	detected in many	detected in all
ENSSSCG00000000664	ENSG00000166535	ortholog_one2one	A2ML1	Overlap	Tissue enhanced	Group enriched	detected in some	detected in some	esophagus;tongue	esophagus;lymphoid tissue;tongue	esophagus;tongue
ENSSSCG00000000665	ENSG00000166532	ortholog_one2one	RIMKLB	Overlap	Low tissue specificity	Low tissue specificity	detected in all	detected in all
ENSSSCG00000000667	ENSG00000111732	ortholog_one2one	AICDA	Overlap	Tissue enriched	Tissue enhanced	detected in some	detected in many	lymphoid tissue	lymphoid tissue	lymphoid tissue
ENSSSCG00000000668	ENSG00000111701	ortholog_one2one	APOBEC1	Overlap	Tissue enriched	Tissue enhanced	detected in some	detected in some	intestine	intestine	intestine;fallopian tube;gallbladder;stomach
ENSSSCG00000000669	ENSG00000184344	ortholog_one2one	GDF3	Different tissues	Tissue enhanced	Group enriched	detected in many	detected in some		breast;lymphoid tissue	testis;thyroid gland
ENSSSCG00000000672	ENSG00000139182	ortholog_one2one	CLSTN3	Overlap	Tissue enhanced	Tissue enriched	detected in all	detected in many	brain	brain	brain
ENSSSCG00000000675	ENSG00000159403	ortholog_one2one	C1R	Overlap	Tissue enhanced	Tissue enhanced	detected in many	detected in many	liver	liver	liver
ENSSSCG00000000679	ENSG00000010626	ortholog_one2one	LRRC23	Overlap	Tissue enriched	Tissue enhanced	detected in all	detected in many	fallopian tube	fallopian tube	fallopian tube;lung;testis
ENSSSCG00000000680	ENSG00000250510	ortholog_one2one	GPR162	Overlap	Tissue enhanced	Tissue enhanced	detected in many	detected in some	brain	brain	brain;retina
ENSSSCG00000000681	ENSG00000110811	ortholog_one2one	P3H3	Overlap	Low tissue specificity	Low tissue specificity	detected in many	detected in many
ENSSSCG00000000682	ENSG00000111664	ortholog_one2one	GNB3	Overlap	Group enriched	Tissue enriched	detected in many	detected in some	retina	pituitary gland;retina	retina
ENSSSCG00000000683	ENSG00000111665	ortholog_one2one	CDCA3	Human	Tissue enhanced	Low tissue specificity	detected in many	detected in all		intestine;lymphoid tissue
ENSSSCG00000000684	ENSG00000111667	ortholog_one2one	USP5	Overlap	Low tissue specificity	Low tissue specificity	detected in all	detected in all
ENSSSCG00000000685	ENSG00000111669	ortholog_one2one	TPI1	Overlap	Tissue enhanced	Tissue enriched	detected in all	detected in all	skeletal muscle	brain;skeletal muscle	skeletal muscle
ENSSSCG00000000687	ENSG00000010610	ortholog_one2one	CD4	Overlap	Tissue enhanced	Tissue enriched	detected in all	detected in many	lymphoid tissue	lymphoid tissue	lymphoid tissue
ENSSSCG00000000688	ENSG00000089692	ortholog_one2one	LAG3	Overlap	Group enriched	Tissue enhanced	detected in many	detected in many	lymphoid tissue	lymphoid tissue;ovary	lymphoid tissue;lung
ENSSSCG00000000690	ENSG00000089693	ortholog_one2one	MLF2	Overlap	Low tissue specificity	Low tissue specificity	detected in all	detected in all
ENSSSCG00000000691	ENSG00000111652	ortholog_one2one	COPS7A	Overlap	Low tissue specificity	Low tissue specificity	detected in all	detected in all
ENSSSCG00000000692	ENSG00000139200	ortholog_one2one	PIANP	Overlap	Tissue enriched	Tissue enriched	detected in many	detected in some	brain	brain	brain
ENSSSCG00000000693	ENSG00000010292	ortholog_one2one	NCAPD2	Human	Tissue enriched	Low tissue specificity	detected in all	detected in all		lymphoid tissue
ENSSSCG00000000695	ENSG00000010295	ortholog_one2one	IFFO1	Overlap	Low tissue specificity	Low tissue specificity	detected in all	detected in all
ENSSSCG00000000696	ENSG00000111641	ortholog_one2one	NOP2	Pig	Low tissue specificity	Tissue enhanced	detected in all	detected in all			epididymis
ENSSSCG00000000697	ENSG00000111642	ortholog_one2one	CHD4	Overlap	Low tissue specificity	Low tissue specificity	detected in all	detected in all
ENSSSCG00000000699	ENSG00000184574	ortholog_one2one	LPAR5	Different tissues	Tissue enhanced	Tissue enhanced	detected in many	detected in many		brain;esophagus	lymphoid tissue
ENSSSCG00000000700	ENSG00000111644	ortholog_one2one	ACRBP	Overlap	Tissue enriched	Tissue enriched	detected in some	detected in all	testis	testis	testis
ENSSSCG00000000702	ENSG00000126746	ortholog_one2one	ZNF384	Overlap	Low tissue specificity	Low tissue specificity	detected in all	detected in all
ENSSSCG00000000703	ENSG00000139190	ortholog_one2one	VAMP1	Overlap	Group enriched	Tissue enriched	detected in many	detected in many	brain	bone marrow;brain;lymphoid tissue	brain
ENSSSCG00000000704	ENSG00000139192	ortholog_one2one	TAPBPL	Overlap	Low tissue specificity	Low tissue specificity	detected in all	detected in all
ENSSSCG00000000705	ENSG00000139193	ortholog_one2one	CD27	Overlap	Tissue enhanced	Tissue enriched	detected in many	detected in many	lymphoid tissue	intestine;lymphoid tissue	lymphoid tissue
ENSSSCG00000000706	ENSG00000111321	ortholog_one2one	LTBR	Overlap	Low tissue specificity	Low tissue specificity	detected in all	detected in all
ENSSSCG00000000707	ENSG00000111319	ortholog_one2one	SCNN1A	Overlap	Tissue enhanced	Tissue enhanced	detected in many	detected in many	kidney	kidney	kidney;stomach
ENSSSCG00000000708	ENSG00000067182	ortholog_one2one	TNFRSF1A	Overlap	Low tissue specificity	Low tissue specificity	detected in all	detected in all
ENSSSCG00000000709	ENSG00000008323	ortholog_one2one	PLEKHG6	Overlap	Tissue enhanced	Tissue enhanced	detected in many	detected in many	intestine	intestine	intestine;tongue
ENSSSCG00000000712	ENSG00000110799	ortholog_one2one	VWF	Human	Tissue enhanced	Low tissue specificity	detected in many	detected in all		adipose tissue
ENSSSCG00000000716	ENSG00000111262	ortholog_one2one	KCNA1	Overlap	Tissue enriched	Group enriched	detected in some	detected in some	brain	brain	brain;adrenal gland
ENSSSCG00000000717	ENSG00000151079	ortholog_one2one	KCNA6	Overlap	Tissue enhanced	Tissue enriched	detected in some	detected in some	brain	brain	brain
ENSSSCG00000000718	ENSG00000130035	ortholog_one2one	GALNT8	Different tissues	Group enriched	Tissue enriched	detected in many	detected in some		brain;intestine;testis	epididymis
ENSSSCG00000000719	ENSG00000139180	ortholog_one2many	NDUFA9	Overlap	Tissue enhanced	Tissue enhanced	detected in all	detected in all	skeletal muscle	skeletal muscle	skeletal muscle
ENSSSCG00000000720	ENSG00000111254	ortholog_one2one	AKAP3	Overlap	Tissue enriched	Tissue enriched	detected in some	detected in many	testis	testis	testis
ENSSSCG00000000721	ENSG00000010219	ortholog_one2one	DYRK4	Overlap	Tissue enriched	Tissue enriched	detected in all	detected in some	testis	testis	testis
ENSSSCG00000000722	ENSG00000111247	ortholog_one2one	RAD51AP1	Human	Tissue enhanced	Low tissue specificity	detected in all	detected in all		lymphoid tissue
ENSSSCG00000000723	ENSG00000047621	ortholog_one2one	C12orf4	Overlap	Low tissue specificity	Low tissue specificity	detected in all	detected in all
ENSSSCG00000000728	ENSG00000111224	ortholog_one2one	PARP11	Overlap	Low tissue specificity	Low tissue specificity	detected in all	detected in all
ENSSSCG00000000730	ENSG00000111218	ortholog_one2one	PRMT8	Overlap	Tissue enriched	Tissue enhanced	detected in some	detected in some	brain	brain	brain;retina
ENSSSCG00000000732	ENSG00000130038	ortholog_one2one	CRACR2A	Overlap	Tissue enhanced	Group enriched	detected in many	detected in many	salivary gland	salivary gland	salivary gland;esophagus;intestine;prostate;stomach
ENSSSCG00000000734	ENSG00000110900	ortholog_one2one	TSPAN11	Pig	Low tissue specificity	Tissue enhanced	detected in many	detected in all			thyroid gland
ENSSSCG00000000735	ENSG00000011105	ortholog_one2one	TSPAN9	Overlap	Low tissue specificity	Low tissue specificity	detected in many	detected in all
ENSSSCG00000000736	ENSG00000197905	ortholog_one2one	TEAD4	Overlap	Tissue enhanced	Tissue enhanced	detected in many	detected in many	skeletal muscle	skeletal muscle	skeletal muscle
ENSSSCG00000000737	ENSG00000078246	ortholog_one2one	TULP3	Overlap	Low tissue specificity	Low tissue specificity	detected in all	detected in all
ENSSSCG00000000738	ENSG00000171792	ortholog_one2one	RHNO1	Overlap	Low tissue specificity	Low tissue specificity	detected in all	detected in all
ENSSSCG00000000739	ENSG00000111206	ortholog_one2one	FOXM1	Overlap	Tissue enhanced	Tissue enriched	detected in many	detected in all	testis	lymphoid tissue;testis	testis
ENSSSCG00000000740	ENSG00000283297	ortholog_one2one	TEX52	Overlap	Tissue enhanced	Group enriched	detected in some	detected in some	testis	skin;testis	testis;fallopian tube
ENSSSCG00000000741	ENSG00000053702	ortholog_one2one	NRIP2	Overlap	Tissue enriched	Tissue enhanced	detected in all	detected in all	brain	brain	brain
ENSSSCG00000000742	ENSG00000111203	ortholog_one2one	ITFG2	Overlap	Low tissue specificity	Low tissue specificity	detected in all	detected in all
ENSSSCG00000000743	ENSG00000004478	ortholog_one2one	FKBP4	Overlap	Low tissue specificity	Low tissue specificity	detected in all	detected in all
ENSSSCG00000000745	ENSG00000013573	ortholog_one2one	DDX11	Overlap	Low tissue specificity	Low tissue specificity	detected in all	detected in all
ENSSSCG00000000746	ENSG00000181404	ortholog_one2one	WASHC1	Overlap	Low tissue specificity	Low tissue specificity	detected in many	detected in all
ENSSSCG00000000748	ENSG00000120645	ortholog_one2one	IQSEC3	Overlap	Tissue enhanced	Group enriched	detected in many	detected in some	brain	brain	brain;retina
ENSSSCG00000000749	ENSG00000111181	ortholog_one2one	SLC6A12	Overlap	Tissue enhanced	Group enriched	detected in many	detected in some	kidney;liver	kidney;liver	kidney;liver
ENSSSCG00000000751	ENSG00000120647	ortholog_one2one	CCDC77	Overlap	Low tissue specificity	Low tissue specificity	detected in all	detected in all
ENSSSCG00000000754	ENSG00000002016	ortholog_one2one	RAD52	Overlap	Low tissue specificity	Low tissue specificity	detected in all	detected in all
ENSSSCG00000000755	ENSG00000082805	ortholog_one2one	ERC1	Overlap	Low tissue specificity	Low tissue specificity	detected in all	detected in all
ENSSSCG00000000757	ENSG00000006831	ortholog_one2one	ADIPOR2	Pig	Low tissue specificity	Tissue enhanced	detected in all	detected in all			adipose tissue;bone marrow
ENSSSCG00000000760	ENSG00000166159	ortholog_one2one	LRTM2	Overlap	Tissue enriched	Group enriched	detected in single	detected in some	brain	brain	brain;retina
ENSSSCG00000000764	ENSG00000069998	ortholog_one2one	HDHD5	Overlap	Low tissue specificity	Low tissue specificity	detected in all	detected in all
ENSSSCG00000000765	ENSG00000177663	ortholog_one2one	IL17RA	Human	Tissue enhanced	Low tissue specificity	detected in all	detected in all		lymphoid tissue
ENSSSCG00000000766	ENSG00000099954	ortholog_one2one	CECR2	Human	Tissue enhanced	Low tissue specificity	detected in many	detected in all		brain;skeletal muscle
ENSSSCG00000000767	ENSG00000131100	ortholog_one2one	ATP6V1E1	Overlap	Low tissue specificity	Low tissue specificity	detected in all	detected in all
ENSSSCG00000000769	ENSG00000015475	ortholog_one2one	BID	Human	Tissue enhanced	Low tissue specificity	detected in all	detected in all		bone marrow
ENSSSCG00000000770	ENSG00000243156	ortholog_one2one	MICAL3	Pig	Low tissue specificity	Tissue enhanced	detected in all	detected in all			cervix, uterine
ENSSSCG00000000773	ENSG00000183785	ortholog_one2one	TUBA8	Overlap	Tissue enhanced	Tissue enhanced	detected in many	detected in all	skeletal muscle	heart muscle;skeletal muscle	skeletal muscle;testis
ENSSSCG00000000778	ENSG00000139117	ortholog_one2one	CPNE8	Overlap	Low tissue specificity	Low tissue specificity	detected in all	detected in many
ENSSSCG00000000779	ENSG00000139116	ortholog_one2one	KIF21A	Overlap	Tissue enhanced	Tissue enhanced	detected in many	detected in many	brain	brain	brain;retina
ENSSSCG00000000781	ENSG00000173208	ortholog_one2one	ABCD2	Overlap	Tissue enhanced	Tissue enhanced	detected in many	detected in all	brain	adipose tissue;brain	brain
ENSSSCG00000000782	ENSG00000180116	ortholog_one2one	C12orf40	Overlap	Tissue enriched	Tissue enriched	detected in single	detected in single	testis	testis	testis
ENSSSCG00000000783	ENSG00000151229	ortholog_one2one	SLC2A13	Overlap	Tissue enhanced	Tissue enhanced	detected in many	detected in many	brain	brain	brain
ENSSSCG00000000784	ENSG00000188906	ortholog_one2one	LRRK2	Human	Tissue enriched	Low tissue specificity	detected in all	detected in all		lung
ENSSSCG00000000789	ENSG00000018236	ortholog_one2one	CNTN1	Overlap	Tissue enhanced	Group enriched	detected in many	detected in some	brain	brain	brain;pituitary gland
ENSSSCG00000000791	ENSG00000165966	ortholog_one2one	PDZRN4	Different tissues	Tissue enhanced	Tissue enhanced	detected in many	detected in many		seminal vesicle	skin;smooth muscle
ENSSSCG00000000793	ENSG00000134283	ortholog_one2one	PPHLN1	Overlap	Low tissue specificity	Low tissue specificity	detected in all	detected in all
ENSSSCG00000000795	ENSG00000173157	ortholog_one2one	ADAMTS20	Overlap	Group enriched	Tissue enhanced	detected in some	detected in many	brain	brain;retina;testis	brain;heart muscle
ENSSSCG00000000798	ENSG00000151239	ortholog_one2one	TWF1	Overlap	Low tissue specificity	Low tissue specificity	detected in all	detected in all
ENSSSCG00000000799	ENSG00000198001	ortholog_one2one	IRAK4	Overlap	Low tissue specificity	Low tissue specificity	detected in all	detected in all
ENSSSCG00000000800	ENSG00000129317	ortholog_one2one	PUS7L	Overlap	Low tissue specificity	Low tissue specificity	detected in all	detected in all
ENSSSCG00000000801	ENSG00000139173	ortholog_one2one	TMEM117	Pig	Low tissue specificity	Tissue enhanced	detected in many	detected in many			brain
ENSSSCG00000000802	ENSG00000184613	ortholog_one2one	NELL2	Overlap	Tissue enhanced	Group enriched	detected in many	detected in some	brain	brain;fallopian tube	brain;pituitary gland
ENSSSCG00000000804	ENSG00000177119	ortholog_one2one	ANO6	Overlap	Low tissue specificity	Low tissue specificity	detected in all	detected in all
ENSSSCG00000000806	ENSG00000139218	ortholog_one2one	SCAF11	Overlap	Low tissue specificity	Low tissue specificity	detected in all	detected in all
ENSSSCG00000000807	ENSG00000111371	ortholog_one2one	SLC38A1	Pig	Low tissue specificity	Tissue enhanced	detected in all	detected in many			retina;seminal vesicle
ENSSSCG00000000808	ENSG00000134294	ortholog_one2one	SLC38A2	Overlap	Low tissue specificity	Low tissue specificity	detected in all	detected in all
ENSSSCG00000000810	ENSG00000139211	ortholog_one2one	AMIGO2	Overlap	Tissue enhanced	Tissue enhanced	detected in all	detected in all	ovary	ovary	ovary
ENSSSCG00000000811	ENSG00000179715	ortholog_one2one	PCED1B	Overlap	Tissue enhanced	Tissue enhanced	detected in all	detected in all	lymphoid tissue	lymphoid tissue	lymphoid tissue;endometrium
ENSSSCG00000000816	ENSG00000079387	ortholog_one2one	SENP1	Human	Tissue enhanced	Low tissue specificity	detected in all	detected in all		testis
ENSSSCG00000000820	ENSG00000187166	ortholog_one2one	H1FNT	Overlap	Tissue enriched	Tissue enriched	detected in single	detected in single	testis	testis	testis
ENSSSCG00000000837	ENSG00000171310	ortholog_one2one	CHST11	Pig	Low tissue specificity	Tissue enhanced	detected in all	detected in many			lymphoid tissue;ovary
ENSSSCG00000000838	ENSG00000136052	ortholog_one2one	SLC41A2	Overlap	Tissue enhanced	Tissue enhanced	detected in many	detected in all	liver	intestine;liver	liver
ENSSSCG00000000839	ENSG00000136010	ortholog_one2one	ALDH1L2	Human	Tissue enriched	Low tissue specificity	detected in many	detected in all		salivary gland
ENSSSCG00000000840	ENSG00000136051	ortholog_one2one	WASHC4	Overlap	Low tissue specificity	Low tissue specificity	detected in all	detected in all
ENSSSCG00000000841	ENSG00000136044	ortholog_one2one	APPL2	Overlap	Low tissue specificity	Low tissue specificity	detected in all	detected in all
ENSSSCG00000000842	ENSG00000139620	ortholog_one2one	KANSL2	Overlap	Low tissue specificity	Low tissue specificity	detected in all	detected in all
ENSSSCG00000000843	ENSG00000198431	ortholog_one2one	TXNRD1	Overlap	Low tissue specificity	Low tissue specificity	detected in all	detected in all
ENSSSCG00000000844	ENSG00000120837	ortholog_one2one	NFYB	Human	Tissue enhanced	Low tissue specificity	detected in all	detected in all		ductus deferens
ENSSSCG00000000846	ENSG00000111727	ortholog_one2one	HCFC2	Overlap	Low tissue specificity	Low tissue specificity	detected in all	detected in all
ENSSSCG00000000847	ENSG00000139372	ortholog_one2one	TDG	Overlap	Low tissue specificity	Low tissue specificity	detected in all	detected in all
ENSSSCG00000000848	ENSG00000120820	ortholog_one2one	GLT8D2	Overlap	Low tissue specificity	Low tissue specificity	detected in many	detected in many
ENSSSCG00000000853	ENSG00000111696	ortholog_one2one	NT5DC3	Different tissues	Tissue enhanced	Tissue enhanced	detected in many	detected in many		intestine	brain
ENSSSCG00000000854	ENSG00000136011	ortholog_one2many	STAB2	Overlap	Tissue enriched	Group enriched	detected in some	detected in some	lymphoid tissue	lymphoid tissue	lymphoid tissue;liver
ENSSSCG00000000856	ENSG00000171759	ortholog_one2one	PAH	Overlap	Group enriched	Tissue enriched	detected in some	detected in many	liver	kidney;liver	liver
ENSSSCG00000000857	ENSG00000017427	ortholog_one2one	IGF1	Pig	Low tissue specificity	Tissue enhanced	detected in many	detected in all			adipose tissue
ENSSSCG00000000858	ENSG00000183395	ortholog_one2one	PMCH	Overlap	Tissue enriched	Tissue enriched	detected in some	detected in some	brain	brain	brain
ENSSSCG00000000859	ENSG00000185480	ortholog_one2one	PARPBP	Overlap	Tissue enhanced	Tissue enhanced	detected in many	detected in many	lymphoid tissue	lymphoid tissue	lymphoid tissue;testis
ENSSSCG00000000860	ENSG00000075188	ortholog_one2one	NUP37	Overlap	Low tissue specificity	Low tissue specificity	detected in all	detected in all
ENSSSCG00000000862	ENSG00000111670	ortholog_one2one	GNPTAB	Overlap	Low tissue specificity	Low tissue specificity	detected in all	detected in all
ENSSSCG00000000863	ENSG00000139351	ortholog_one2one	SYCP3	Overlap	Tissue enriched	Tissue enriched	detected in single	detected in single	testis	testis	testis
ENSSSCG00000000864	ENSG00000111666	ortholog_one2one	CHPT1	Pig	Low tissue specificity	Tissue enhanced	detected in all	detected in all			adipose tissue;liver
ENSSSCG00000000866	ENSG00000196091	ortholog_one2one	MYBPC1	Overlap	Tissue enriched	Tissue enriched	detected in some	detected in some	skeletal muscle	skeletal muscle	skeletal muscle
ENSSSCG00000000869	ENSG00000120800	ortholog_one2one	UTP20	Pig	Low tissue specificity	Tissue enhanced	detected in all	detected in all			prostate
ENSSSCG00000000870	ENSG00000120805	ortholog_one2one	ARL1	Overlap	Low tissue specificity	Low tissue specificity	detected in all	detected in all
ENSSSCG00000000871	ENSG00000256870	ortholog_one2one	SLC5A8	Different tissues	Group enriched	Tissue enhanced	detected in some	detected in all		cervix, uterine;kidney;thyroid gland	prostate
ENSSSCG00000000873	ENSG00000151572	ortholog_one2one	ANO4	Overlap	Tissue enhanced	Tissue enhanced	detected in many	detected in many	brain	adrenal gland;brain	brain;cervix, uterine
ENSSSCG00000000874	ENSG00000139354	ortholog_one2one	GAS2L3	Overlap	Low tissue specificity	Low tissue specificity	detected in all	detected in all
ENSSSCG00000000875	ENSG00000012504	ortholog_one2one	NR1H4	Overlap	Tissue enriched	Tissue enhanced	detected in some	detected in some	liver	liver	liver;intestine;thyroid gland
ENSSSCG00000000877	ENSG00000136021	ortholog_one2one	SCYL2	Overlap	Low tissue specificity	Low tissue specificity	detected in all	detected in all
ENSSSCG00000000882	ENSG00000185046	ortholog_one2many	ANKS1B	Overlap	Group enriched	Tissue enriched	detected in many	detected in some	brain	brain;skeletal muscle	brain
ENSSSCG00000000884	ENSG00000120868	ortholog_one2one	APAF1	Overlap	Low tissue specificity	Low tissue specificity	detected in all	detected in all
ENSSSCG00000000886	ENSG00000075415	ortholog_one2one	SLC25A3	Human	Tissue enhanced	Low tissue specificity	detected in all	detected in all		heart muscle
ENSSSCG00000000890	ENSG00000139350	ortholog_one2one	NEDD1	Overlap	Low tissue specificity	Low tissue specificity	detected in all	detected in all
ENSSSCG00000000891	ENSG00000111144	ortholog_one2one	LTA4H	Overlap	Low tissue specificity	Low tissue specificity	detected in all	detected in all
ENSSSCG00000000892	ENSG00000084110	ortholog_one2one	HAL	Overlap	Group enriched	Tissue enriched	detected in some	detected in all	liver	liver;skin	liver
ENSSSCG00000000893	ENSG00000139344	ortholog_one2one	AMDHD1	Overlap	Tissue enriched	Tissue enriched	detected in many	detected in many	liver	liver	liver
ENSSSCG00000000894	ENSG00000165972	ortholog_one2one	CCDC38	Overlap	Tissue enriched	Tissue enriched	detected in some	detected in many	testis	testis	testis
ENSSSCG00000000895	ENSG00000139343	ortholog_one2many	SNRPF	Overlap	Low tissue specificity	Low tissue specificity	detected in all	detected in all
ENSSSCG00000000896	ENSG00000074527	ortholog_one2one	NTN4	Human	Tissue enhanced	Low tissue specificity	detected in many	detected in many		lymphoid tissue
ENSSSCG00000000900	ENSG00000028203	ortholog_one2one	VEZT	Overlap	Low tissue specificity	Low tissue specificity	detected in all	detected in all
ENSSSCG00000000901	ENSG00000180263	ortholog_one2one	FGD6	Overlap	Low tissue specificity	Low tissue specificity	detected in all	detected in all
ENSSSCG00000000902	ENSG00000120798	ortholog_one2one	NR2C1	Overlap	Low tissue specificity	Low tissue specificity	detected in all	detected in all
ENSSSCG00000000905	ENSG00000184752	ortholog_one2many	NDUFA12	Overlap	Tissue enhanced	Tissue enhanced	detected in all	detected in all	skeletal muscle	skeletal muscle	skeletal muscle
ENSSSCG00000000906	ENSG00000057704	ortholog_one2one	TMCC3	Pig	Low tissue specificity	Tissue enhanced	detected in all	detected in all			stomach
ENSSSCG00000000907	ENSG00000136040	ortholog_one2one	PLXNC1	Overlap	Tissue enhanced	Tissue enhanced	detected in many	detected in all	lymphoid tissue	lymphoid tissue;retina	lymphoid tissue;cervix, uterine
ENSSSCG00000000910	ENSG00000169372	ortholog_one2one	CRADD	Overlap	Low tissue specificity	Low tissue specificity	detected in all	detected in all
ENSSSCG00000000915	ENSG00000011465	ortholog_one2one	DCN	Overlap	Low tissue specificity	Low tissue specificity	detected in many	detected in many
ENSSSCG00000000916	ENSG00000139329	ortholog_one2one	LUM	Overlap	Low tissue specificity	Low tissue specificity	detected in many	detected in all
ENSSSCG00000000917	ENSG00000139330	ortholog_one2one	KERA	Different tissues	Tissue enhanced	Tissue enhanced	detected in many	detected in many		tongue	endometrium
ENSSSCG00000000918	ENSG00000083782	ortholog_one2one	EPYC	Different tissues	Tissue enhanced	Tissue enriched	detected in some	detected in some		adipose tissue;endometrium;ovary	brain
ENSSSCG00000000920	ENSG00000139323	ortholog_one2one	POC1B	Overlap	Low tissue specificity	Low tissue specificity	detected in all	detected in all
ENSSSCG00000000924	ENSG00000165805	ortholog_one2one	C12orf50	Overlap	Tissue enriched	Tissue enriched	detected in single	detected in single	testis	testis	testis
ENSSSCG00000000925	ENSG00000133641	ortholog_one2one	C12orf29	Overlap	Low tissue specificity	Low tissue specificity	detected in all	detected in all
ENSSSCG00000000926	ENSG00000198707	ortholog_one2one	CEP290	Overlap	Low tissue specificity	Low tissue specificity	detected in all	detected in all
ENSSSCG00000000927	ENSG00000139324	ortholog_one2one	TMTC3	Overlap	Low tissue specificity	Low tissue specificity	detected in all	detected in all
ENSSSCG00000000932	ENSG00000133636	ortholog_one2one	NTS	Different tissues	Tissue enriched	Group enriched	detected in many	detected in some		intestine	brain;pituitary gland
ENSSSCG00000000934	ENSG00000133640	ortholog_one2one	LRRIQ1	Overlap	Tissue enhanced	Tissue enhanced	detected in many	detected in many	testis	brain;pituitary gland;testis	testis;fallopian tube
ENSSSCG00000000936	ENSG00000072041	ortholog_one2one	SLC6A15	Human	Tissue enhanced	Low tissue specificity	detected in many	detected in all		brain
ENSSSCG00000000937	ENSG00000111049	ortholog_one2one	MYF5	Overlap	Group enriched	Group enriched	detected in some	detected in some	skeletal muscle;tongue	skeletal muscle;tongue	skeletal muscle;tongue
ENSSSCG00000000939	ENSG00000111058	ortholog_one2one	ACSS3	Overlap	Low tissue specificity	Low tissue specificity	detected in all	detected in all
ENSSSCG00000000940	ENSG00000139220	ortholog_one2one	PPFIA2	Overlap	Tissue enriched	Tissue enhanced	detected in many	detected in many	brain	brain	brain;retina
ENSSSCG00000000941	ENSG00000127720	ortholog_one2one	METTL25	Overlap	Low tissue specificity	Low tissue specificity	detected in all	detected in all
ENSSSCG00000000943	ENSG00000165899	ortholog_one2one	OTOGL	Different tissues	Tissue enhanced	Tissue enriched	detected in some	detected in some		heart muscle;kidney;pituitary gland	ductus deferens
ENSSSCG00000000948	ENSG00000067715	ortholog_one2one	SYT1	Overlap	Tissue enriched	Group enriched	detected in many	detected in many	brain	brain	brain;retina
ENSSSCG00000000950	ENSG00000165891	ortholog_one2one	E2F7	Overlap	Tissue enriched	Tissue enhanced	detected in many	detected in many	lymphoid tissue	lymphoid tissue	lymphoid tissue;brain
ENSSSCG00000000951	ENSG00000175183	ortholog_one2one	CSRP2	Overlap	Low tissue specificity	Low tissue specificity	detected in many	detected in all
ENSSSCG00000000952	ENSG00000186908	ortholog_one2one	ZDHHC17	Overlap	Low tissue specificity	Low tissue specificity	detected in all	detected in all
ENSSSCG00000000955	ENSG00000054611	ortholog_one2one	TBC1D22A	Overlap	Low tissue specificity	Low tissue specificity	detected in all	detected in all
ENSSSCG00000000958	ENSG00000127334	ortholog_one2one	DYRK2	Overlap	Low tissue specificity	Low tissue specificity	detected in all	detected in all
ENSSSCG00000000959	ENSG00000133424	ortholog_one2one	LARGE1	Human	Tissue enhanced	Low tissue specificity	detected in many	detected in all		testis
ENSSSCG00000000960	ENSG00000130487	ortholog_one2one	KLHDC7B	Different tissues	Tissue enhanced	Group enriched	detected in many	detected in some		kidney;lymphoid tissue	pituitary gland;testis
ENSSSCG00000000963	ENSG00000217442	ortholog_one2one	SYCE3	Overlap	Tissue enriched	Tissue enriched	detected in some	detected in all	testis	testis	testis
ENSSSCG00000000964	ENSG00000100258	ortholog_one2one	LMF2	Overlap	Low tissue specificity	Low tissue specificity	detected in all	detected in all
ENSSSCG00000000965	ENSG00000025770	ortholog_one2one	NCAPH2	Overlap	Low tissue specificity	Low tissue specificity	detected in all	detected in all
ENSSSCG00000000967	ENSG00000177989	ortholog_one2one	ODF3B	Pig	Low tissue specificity	Tissue enhanced	detected in all	detected in many			fallopian tube;lung
ENSSSCG00000000968	ENSG00000100241	ortholog_one2one	SBF1	Overlap	Low tissue specificity	Low tissue specificity	detected in all	detected in all
ENSSSCG00000000970	ENSG00000100239	ortholog_one2one	PPP6R2	Overlap	Low tissue specificity	Low tissue specificity	detected in all	detected in all
ENSSSCG00000000971	ENSG00000100429	ortholog_one2one	HDAC10	Overlap	Low tissue specificity	Low tissue specificity	detected in all	detected in all
ENSSSCG00000000972	ENSG00000128159	ortholog_one2one	TUBGCP6	Overlap	Low tissue specificity	Low tissue specificity	detected in all	detected in all
ENSSSCG00000000973	ENSG00000073169	ortholog_one2one	SELENOO	Overlap	Low tissue specificity	Low tissue specificity	detected in all	detected in all
ENSSSCG00000000974	ENSG00000170638	ortholog_one2one	TRABD	Overlap	Low tissue specificity	Low tissue specificity	detected in all	detected in all
ENSSSCG00000000975	ENSG00000073150	ortholog_one2one	PANX2	Overlap	Tissue enhanced	Tissue enhanced	detected in many	detected in many	brain	brain	brain
ENSSSCG00000000976	ENSG00000073146	ortholog_one2one	MOV10L1	Overlap	Tissue enriched	Tissue enriched	detected in some	detected in some	testis	testis	testis
ENSSSCG00000000978	ENSG00000100427	ortholog_one2one	MLC1	Overlap	Group enriched	Tissue enriched	detected in many	detected in some	brain	bone marrow;brain	brain
ENSSSCG00000000980	ENSG00000182858	ortholog_one2one	ALG12	Overlap	Low tissue specificity	Low tissue specificity	detected in all	detected in all
ENSSSCG00000000981	ENSG00000184164	ortholog_one2one	CRELD2	Pig	Low tissue specificity	Tissue enhanced	detected in all	detected in many			epididymis
ENSSSCG00000000982	ENSG00000138892	ortholog_one2one	TTLL8	Overlap	Tissue enriched	Group enriched	detected in single	detected in some	testis	testis	testis;fallopian tube;lung
ENSSSCG00000000983	ENSG00000188263	ortholog_one2one	IL17REL	Overlap	Tissue enhanced	Group enriched	detected in some	detected in many	lymphoid tissue	lymphoid tissue;stomach	lymphoid tissue;breast;esophagus;prostate;salivary gland
ENSSSCG00000000985	ENSG00000112685	ortholog_one2one	EXOC2	Overlap	Low tissue specificity	Low tissue specificity	detected in all	detected in all
ENSSSCG00000000991	ENSG00000164379	ortholog_one2one	FOXQ1	Overlap	Tissue enhanced	Group enriched	detected in many	detected in many	stomach	stomach	stomach;urinary bladder
ENSSSCG00000000994	ENSG00000112699	ortholog_one2one	GMDS	Pig	Low tissue specificity	Tissue enhanced	detected in all	detected in many			esophagus;salivary gland
ENSSSCG00000000997	ENSG00000219607	ortholog_one2one	PPP1R3G	Overlap	Tissue enhanced	Tissue enhanced	detected in many	detected in many	heart muscle	heart muscle	heart muscle
ENSSSCG00000000998	ENSG00000124787	ortholog_one2one	RPP40	Overlap	Low tissue specificity	Low tissue specificity	detected in all	detected in all
ENSSSCG00000000999	ENSG00000153046	ortholog_one2one	CDYL	Overlap	Low tissue specificity	Low tissue specificity	detected in all	detected in all
ENSSSCG00000001000	ENSG00000198721	ortholog_one2one	ECI2	Overlap	Tissue enhanced	Tissue enhanced	detected in all	detected in all	liver	liver	liver
ENSSSCG00000001001	ENSG00000185689	ortholog_one2one	C6orf201	Overlap	Tissue enriched	Tissue enriched	detected in single	detected in some	testis	testis	testis
ENSSSCG00000001002	ENSG00000112739	ortholog_one2one	PRPF4B	Overlap	Low tissue specificity	Low tissue specificity	detected in all	detected in all
ENSSSCG00000001004	ENSG00000137266	ortholog_one2one	SLC22A23	Pig	Low tissue specificity	Tissue enhanced	detected in all	detected in many			stomach
ENSSSCG00000001005	ENSG00000180822	ortholog_one2one	PSMG4	Overlap	Low tissue specificity	Not detected	detected in all	not detected
ENSSSCG00000001008	ENSG00000137274	ortholog_one2one	BPHL	Human	Tissue enhanced	Low tissue specificity	detected in all	detected in all		kidney;liver
ENSSSCG00000001009	ENSG00000137275	ortholog_one2one	RIPK1	Overlap	Low tissue specificity	Low tissue specificity	detected in all	detected in all
ENSSSCG00000001010	ENSG00000124535	ortholog_one2many	WRNIP1	Overlap	Low tissue specificity	Low tissue specificity	detected in all	detected in all
ENSSSCG00000001011	ENSG00000021355	ortholog_one2one	SERPINB1	Human	Tissue enhanced	Low tissue specificity	detected in all	detected in many		esophagus;lymphoid tissue;tongue
ENSSSCG00000001021	ENSG00000124782	ortholog_one2one	RREB1	Overlap	Low tissue specificity	Low tissue specificity	detected in all	detected in all
ENSSSCG00000001022	ENSG00000124783	ortholog_one2one	SSR1	Overlap	Low tissue specificity	Low tissue specificity	detected in all	detected in all
ENSSSCG00000001024	ENSG00000124784	ortholog_one2one	RIOK1	Overlap	Low tissue specificity	Low tissue specificity	detected in all	detected in all
ENSSSCG00000001025	ENSG00000096696	ortholog_one2one	DSP	Overlap	Group enriched	Tissue enhanced	detected in many	detected in all	skin;tongue	esophagus;heart muscle;lymphoid tissue;skin;tongue	skin;tongue
ENSSSCG00000001027	ENSG00000153162	ortholog_one2one	BMP6	Overlap	Low tissue specificity	Low tissue specificity	detected in many	detected in many
ENSSSCG00000001033	ENSG00000124786	ortholog_one2one	SLC35B3	Overlap	Low tissue specificity	Low tissue specificity	detected in all	detected in all
ENSSSCG00000001036	ENSG00000137203	ortholog_one2one	TFAP2A	Overlap	Tissue enhanced	Tissue enhanced	detected in many	detected in many	skin	retina;skin	skin;epididymis;seminal vesicle
ENSSSCG00000001040	ENSG00000137434	ortholog_one2one	C6orf52	Human	Tissue enhanced	Low tissue specificity	detected in many	detected in all		testis
ENSSSCG00000001041	ENSG00000111845	ortholog_one2one	PAK1IP1	Overlap	Low tissue specificity	Low tissue specificity	detected in all	detected in all
ENSSSCG00000001042	ENSG00000111837	ortholog_one2one	MAK	Overlap	Tissue enhanced	Tissue enhanced	detected in many	detected in many	retina;testis	retina;testis	retina;testis
ENSSSCG00000001045	ENSG00000197977	ortholog_one2one	ELOVL2	Overlap	Tissue enhanced	Group enriched	detected in many	detected in many	brain	brain;liver	brain;retina;testis
ENSSSCG00000001048	ENSG00000111863	ortholog_one2one	ADTRP	Overlap	Tissue enhanced	Group enriched	detected in many	detected in some	intestine	ductus deferens;intestine;retina;seminal vesicle	intestine;liver;testis
ENSSSCG00000001049	ENSG00000095951	ortholog_one2one	HIVEP1	Overlap	Low tissue specificity	Low tissue specificity	detected in all	detected in all
ENSSSCG00000001052	ENSG00000112137	ortholog_one2one	PHACTR1	Overlap	Tissue enhanced	Tissue enriched	detected in many	detected in many	brain	brain	brain
ENSSSCG00000001053	ENSG00000145979	ortholog_one2one	TBC1D7	Overlap	Low tissue specificity	Low tissue specificity	detected in all	detected in all
ENSSSCG00000001056	ENSG00000010017	ortholog_one2one	RANBP9	Overlap	Low tissue specificity	Low tissue specificity	detected in all	detected in all
ENSSSCG00000001057	ENSG00000050393	ortholog_one2one	MCUR1	Overlap	Low tissue specificity	Low tissue specificity	detected in all	detected in all
ENSSSCG00000001061	ENSG00000008083	ortholog_one2one	JARID2	Human	Tissue enhanced	Low tissue specificity	detected in all	detected in all		bone marrow
ENSSSCG00000001062	ENSG00000047579	ortholog_one2one	DTNBP1	Human	Tissue enriched	Low tissue specificity	detected in all	detected in all		brain
ENSSSCG00000001063	ENSG00000007944	ortholog_one2many	MYLIP	Overlap	Low tissue specificity	Low tissue specificity	detected in all	detected in all
ENSSSCG00000001064	ENSG00000137198	ortholog_one2one	GMPR	Overlap	Tissue enhanced	Tissue enhanced	detected in all	detected in all	skeletal muscle	skeletal muscle	skeletal muscle
ENSSSCG00000001065	ENSG00000124788	ortholog_one2one	ATXN1	Overlap	Low tissue specificity	Low tissue specificity	detected in all	detected in all
ENSSSCG00000001067	ENSG00000230873	ortholog_one2one	STMND1	Overlap	Tissue enhanced	Group enriched	detected in many	detected in some	fallopian tube	fallopian tube	fallopian tube;endometrium;lung
ENSSSCG00000001068	ENSG00000112186	ortholog_one2one	CAP2	Overlap	Tissue enriched	Tissue enhanced	detected in many	detected in many	skeletal muscle	skeletal muscle	skeletal muscle;brain
ENSSSCG00000001070	ENSG00000137414	ortholog_one2one	FAM8A1	Overlap	Low tissue specificity	Low tissue specificity	detected in all	detected in all
ENSSSCG00000001073	ENSG00000137364	ortholog_one2one	TPMT	Different tissues	Tissue enhanced	Tissue enhanced	detected in all	detected in many		thyroid gland	brain
ENSSSCG00000001074	ENSG00000165097	ortholog_one2one	KDM1B	Overlap	Low tissue specificity	Low tissue specificity	detected in all	detected in all
ENSSSCG00000001075	ENSG00000124795	ortholog_one2many	DEK	Overlap	Low tissue specificity	Low tissue specificity	detected in all	detected in all
ENSSSCG00000001076	ENSG00000137393	ortholog_one2one	RNF144B	Overlap	Low tissue specificity	Low tissue specificity	detected in all	detected in all
ENSSSCG00000001078	ENSG00000172197	ortholog_one2one	MBOAT1	Overlap	Low tissue specificity	Low tissue specificity	detected in all	detected in many
ENSSSCG00000001080	ENSG00000145996	ortholog_one2one	CDKAL1	Overlap	Low tissue specificity	Low tissue specificity	detected in all	detected in all
ENSSSCG00000001081	ENSG00000124766	ortholog_one2one	SOX4	Overlap	Low tissue specificity	Low tissue specificity	detected in many	detected in all
ENSSSCG00000001083	ENSG00000112273	ortholog_one2one	HDGFL1	Overlap	Tissue enriched	Tissue enriched	detected in single	detected in some	testis	testis	testis
ENSSSCG00000001085	ENSG00000146038	ortholog_one2one	DCDC2	Overlap	Group enriched	Tissue enhanced	detected in many	detected in many	kidney	epididymis;kidney	kidney;fallopian tube
ENSSSCG00000001087	ENSG00000124532	ortholog_one2one	MRS2	Overlap	Low tissue specificity	Low tissue specificity	detected in all	detected in all
ENSSSCG00000001089	ENSG00000112293	ortholog_one2one	GPLD1	Overlap	Tissue enriched	Tissue enhanced	detected in some	detected in many	liver	liver	liver;lung
ENSSSCG00000001090	ENSG00000112294	ortholog_one2one	ALDH5A1	Overlap	Tissue enhanced	Tissue enhanced	detected in all	detected in all	liver	liver	liver
ENSSSCG00000001091	ENSG00000137261	ortholog_one2one	KIAA0319	Overlap	Tissue enriched	Tissue enhanced	detected in many	detected in some	brain	brain	brain;pituitary gland
ENSSSCG00000001092	ENSG00000111802	ortholog_one2one	TDP2	Human	Tissue enhanced	Low tissue specificity	detected in all	detected in all		intestine
ENSSSCG00000001095	ENSG00000112312	ortholog_one2one	GMNN	Overlap	Low tissue specificity	Low tissue specificity	detected in all	detected in all
ENSSSCG00000001096	ENSG00000260286	ortholog_one2one	C6orf229	Overlap	Tissue enriched	Tissue enriched	detected in some	detected in some	testis	testis	testis
ENSSSCG00000001097	ENSG00000111913	ortholog_one2one	RIPOR2	Overlap	Tissue enhanced	Tissue enhanced	detected in all	detected in all	lymphoid tissue	lymphoid tissue	lymphoid tissue
ENSSSCG00000001100	ENSG00000079691	ortholog_one2one	CARMIL1	Overlap	Low tissue specificity	Low tissue specificity	detected in all	detected in all
ENSSSCG00000001101	ENSG00000079689	ortholog_one2one	SCGN	Overlap	Tissue enhanced	Group enriched	detected in many	detected in some	brain	brain;pituitary gland	brain;breast;esophagus
ENSSSCG00000001107	ENSG00000124568	ortholog_one2one	SLC17A1	Overlap	Group enriched	Group enriched	detected in some	detected in all	kidney;liver	kidney;liver	kidney;liver
ENSSSCG00000001132	ENSG00000124557	ortholog_one2one	BTN1A1	Human	Tissue enriched	Low tissue specificity	detected in some	detected in all		breast
ENSSSCG00000001137	ENSG00000124575	ortholog_one2one	HIST1H1D	Overlap	Tissue enriched	Tissue enhanced	detected in many	detected in all	lymphoid tissue	lymphoid tissue	lymphoid tissue
ENSSSCG00000001156	ENSG00000181315	ortholog_one2one	ZNF322	Overlap	Low tissue specificity	Low tissue specificity	detected in many	detected in all
ENSSSCG00000001164	ENSG00000096654	ortholog_one2one	ZNF184	Overlap	Low tissue specificity	Low tissue specificity	detected in all	detected in all
ENSSSCG00000001197	ENSG00000197279	ortholog_one2one	ZNF165	Human	Tissue enhanced	Low tissue specificity	detected in many	detected in all		testis
ENSSSCG00000001201	ENSG00000198315	ortholog_one2one	ZKSCAN8	Overlap	Low tissue specificity	Low tissue specificity	detected in all	detected in all
ENSSSCG00000001202	ENSG00000186020	ortholog_one2one	ZNF529	Overlap	Low tissue specificity	Low tissue specificity	detected in all	detected in all
ENSSSCG00000001203	ENSG00000137185	ortholog_one2one	ZSCAN9	Pig	Low tissue specificity	Tissue enhanced	detected in all	detected in all			thyroid gland
ENSSSCG00000001205	ENSG00000189134	ortholog_one2one	NKAPL	Overlap	Tissue enhanced	Tissue enriched	detected in many	detected in many	testis	testis	testis
ENSSSCG00000001206	ENSG00000197062	ortholog_one2one	ZSCAN26	Overlap	Low tissue specificity	Low tissue specificity	detected in all	detected in all
ENSSSCG00000001207	ENSG00000137338	ortholog_one2one	PGBD1	Pig	Low tissue specificity	Tissue enhanced	detected in all	detected in all			brain
ENSSSCG00000001209	ENSG00000158691	ortholog_one2one	ZSCAN12	Overlap	Low tissue specificity	Low tissue specificity	detected in all	detected in all
ENSSSCG00000001213	ENSG00000198704	ortholog_one2one	GPX6	Different tissues	Tissue enriched	Tissue enriched	detected in some	detected in some		epididymis	seminal vesicle
ENSSSCG00000001214	ENSG00000224586	ortholog_one2one	GPX5	Overlap	Tissue enriched	Tissue enriched	detected in some	detected in many	epididymis	epididymis	epididymis
ENSSSCG00000001219	ENSG00000204713	ortholog_one2one	TRIM27	Pig	Low tissue specificity	Tissue enhanced	detected in all	detected in all			seminal vesicle
ENSSSCG00000001233	ENSG00000234127	ortholog_one2one	TRIM26	Overlap	Low tissue specificity	Low tissue specificity	detected in all	detected in all
ENSSSCG00000001234	ENSG00000204613	ortholog_one2one	TRIM10	Different tissues	Tissue enhanced	Tissue enhanced	detected in some	detected in many		intestine;kidney;liver	seminal vesicle;testis
ENSSSCG00000001235	ENSG00000204610	ortholog_one2one	TRIM15	Different tissues	Group enriched	Tissue enhanced	detected in some	detected in all		gallbladder;intestine;liver	seminal vesicle
ENSSSCG00000001236	ENSG00000204614	ortholog_one2one	TRIM40	Overlap	Tissue enhanced	Tissue enhanced	detected in some	detected in all	intestine	intestine;liver	intestine
ENSSSCG00000001242	ENSG00000204681	ortholog_one2one	GABBR1	Overlap	Tissue enhanced	Tissue enhanced	detected in many	detected in all	brain	brain	brain
ENSSSCG00000001245	ENSG00000066379	ortholog_one2one	ZNRD1	Overlap	Low tissue specificity	Low tissue specificity	detected in all	detected in all
ENSSSCG00000001247	ENSG00000204644	ortholog_one2one	ZFP57	Overlap	Tissue enhanced	Tissue enriched	detected in many	detected in some	brain	brain;heart muscle	brain
ENSSSCG00000001248	ENSG00000204655	ortholog_one2one	MOG	Overlap	Tissue enriched	Tissue enriched	detected in many	detected in some	brain	brain	brain
ENSSSCG00000001256	ENSG00000204694	ortholog_one2one	OR11A1	Overlap	Tissue enhanced	Group enriched	detected in single	detected in some	testis	testis	testis;lymphoid tissue
ENSSSCG00000001346	ENSG00000204574	ortholog_one2one	ABCF1	Human	Tissue enhanced	Low tissue specificity	detected in all	detected in all		skeletal muscle
ENSSSCG00000001347	ENSG00000204569	ortholog_one2one	PPP1R10	Overlap	Low tissue specificity	Low tissue specificity	detected in all	detected in all
ENSSSCG00000001362	ENSG00000137337	ortholog_one2one	MDC1	Overlap	Low tissue specificity	Low tissue specificity	detected in all	detected in all
ENSSSCG00000001372	ENSG00000204590	ortholog_one2one	GNL1	Overlap	Low tissue specificity	Low tissue specificity	detected in all	detected in all
ENSSSCG00000001376	ENSG00000204560	ortholog_one2one	DHX16	Overlap	Low tissue specificity	Low tissue specificity	detected in all	detected in all
ENSSSCG00000001379	ENSG00000196230	ortholog_one2one	TUBB	Human	Tissue enhanced	Low tissue specificity	detected in all	detected in all		lymphoid tissue
ENSSSCG00000001382	ENSG00000204580	ortholog_one2one	DDR1	Overlap	Low tissue specificity	Low tissue specificity	detected in all	detected in all
ENSSSCG00000001383	ENSG00000213780	ortholog_one2one	GTF2H4	Overlap	Low tissue specificity	Low tissue specificity	detected in all	detected in all
ENSSSCG00000001384	ENSG00000137411	ortholog_one2one	VARS2	Overlap	Low tissue specificity	Low tissue specificity	detected in all	detected in all
ENSSSCG00000001388	ENSG00000204542	ortholog_one2one	C6orf15	Overlap	Group enriched	Tissue enhanced	detected in some	detected in some	tongue	cervix, uterine;lymphoid tissue;skin;tongue	tongue;esophagus
ENSSSCG00000001391	ENSG00000204536	ortholog_one2one	CCHCR1	Overlap	Tissue enriched	Tissue enriched	detected in all	detected in many	testis	testis	testis
ENSSSCG00000001392	ENSG00000137310	ortholog_one2one	TCF19	Overlap	Tissue enhanced	Tissue enhanced	detected in many	detected in many	lymphoid tissue	lymphoid tissue	lymphoid tissue
ENSSSCG00000001400	ENSG00000198563	ortholog_one2one	DDX39B	Overlap	Low tissue specificity	Low tissue specificity	detected in all	detected in all
ENSSSCG00000001401	ENSG00000213760	ortholog_one2many	ATP6V1G2	Overlap	Tissue enriched	Group enriched	detected in many	detected in some	brain	brain	brain;retina
ENSSSCG00000001402	ENSG00000204498	ortholog_one2one	NFKBIL1	Overlap	Low tissue specificity	Low tissue specificity	detected in all	detected in all
ENSSSCG00000001403	ENSG00000226979	ortholog_one2one	LTA	Overlap	Tissue enriched	Tissue enhanced	detected in some	detected in many	lymphoid tissue	lymphoid tissue	lymphoid tissue
ENSSSCG00000001404	ENSG00000232810	ortholog_one2one	TNF	Human	Tissue enhanced	Low tissue specificity	detected in many	detected in all		bone marrow;lymphoid tissue
ENSSSCG00000001405	ENSG00000227507	ortholog_one2one	LTB	Overlap	Tissue enriched	Tissue enriched	detected in many	detected in many	lymphoid tissue	lymphoid tissue	lymphoid tissue
ENSSSCG00000001407	ENSG00000204475	ortholog_one2one	NCR3	Overlap	Tissue enhanced	Group enriched	detected in some	detected in some	lymphoid tissue	lymphoid tissue;salivary gland	lymphoid tissue;kidney
ENSSSCG00000001409	ENSG00000204469	ortholog_one2one	PRRC2A	Overlap	Low tissue specificity	Low tissue specificity	detected in all	detected in all
ENSSSCG00000001410	ENSG00000204463	ortholog_one2one	BAG6	Pig	Low tissue specificity	Tissue enriched	detected in all	detected in all			testis
ENSSSCG00000001411	ENSG00000204444	ortholog_one2one	APOM	Overlap	Tissue enriched	Tissue enhanced	detected in all	detected in all	liver	liver	liver
ENSSSCG00000001413	ENSG00000204438	ortholog_one2one	GPANK1	Overlap	Low tissue specificity	Low tissue specificity	detected in all	detected in all
ENSSSCG00000001414	ENSG00000263020	ortholog_one2one	AL662899.2	Human	Tissue enhanced	Low tissue specificity	detected in all	detected in all		bone marrow
ENSSSCG00000001416	ENSG00000204428	ortholog_one2one	LY6G5C	Human	Tissue enhanced	Low tissue specificity	detected in some	detected in all		brain
ENSSSCG00000001418	ENSG00000204386	ortholog_one2one	NEU1	Overlap	Low tissue specificity	Low tissue specificity	detected in all	detected in all
ENSSSCG00000001419	ENSG00000204385	ortholog_one2one	SLC44A4	Overlap	Tissue enhanced	Tissue enhanced	detected in many	detected in many	gallbladder;intestine	gallbladder;intestine	gallbladder;intestine;stomach
ENSSSCG00000001420	ENSG00000204371	ortholog_one2one	EHMT2	Overlap	Low tissue specificity	Low tissue specificity	detected in all	detected in all
ENSSSCG00000001421	ENSG00000204366	ortholog_one2one	ZBTB12	Overlap	Low tissue specificity	Low tissue specificity	detected in all	detected in all
ENSSSCG00000001422	ENSG00000166278	ortholog_one2one	C2	Overlap	Tissue enriched	Tissue enhanced	detected in many	detected in many	liver	liver	liver;intestine
ENSSSCG00000001423	ENSG00000204356	ortholog_one2one	NELFE	Overlap	Low tissue specificity	Low tissue specificity	detected in all	detected in all
ENSSSCG00000001425	ENSG00000204348	ortholog_one2one	DXO	Overlap	Low tissue specificity	Low tissue specificity	detected in all	detected in all
ENSSSCG00000001426	ENSG00000204344	ortholog_one2one	STK19	Overlap	Low tissue specificity	Low tissue specificity	detected in all	detected in all
ENSSSCG00000001428	ENSG00000231852	ortholog_one2one	CYP21A2	Overlap	Tissue enriched	Tissue enriched	detected in some	detected in some	adrenal gland	adrenal gland	adrenal gland
ENSSSCG00000001430	ENSG00000213676	ortholog_one2one	ATF6B	Overlap	Low tissue specificity	Low tissue specificity	detected in all	detected in all
ENSSSCG00000001431	ENSG00000204315	ortholog_one2many	FKBPL	Pig	Low tissue specificity	Tissue enriched	detected in all	detected in all			testis
ENSSSCG00000001433	ENSG00000221988	ortholog_one2many	PPT2	Overlap	Low tissue specificity	Low tissue specificity	detected in all	detected in all
ENSSSCG00000001434	ENSG00000241404	ortholog_one2one	EGFL8	Pig	Low tissue specificity	Tissue enhanced	detected in all	detected in all			stomach
ENSSSCG00000001435	ENSG00000204310	ortholog_one2one	AGPAT1	Pig	Low tissue specificity	Tissue enhanced	detected in all	detected in all			adipose tissue
ENSSSCG00000001436	ENSG00000204308	ortholog_one2one	RNF5	Overlap	Low tissue specificity	Low tissue specificity	detected in all	detected in all
ENSSSCG00000001437	ENSG00000204305	ortholog_one2one	AGER	Overlap	Tissue enriched	Tissue enriched	detected in some	detected in some	lung	lung	lung
ENSSSCG00000001438	ENSG00000204304	ortholog_one2one	PBX2	Overlap	Low tissue specificity	Low tissue specificity	detected in all	detected in all
ENSSSCG00000001439	ENSG00000213654	ortholog_one2one	GPSM3	Overlap	Tissue enhanced	Tissue enhanced	detected in many	detected in many	lymphoid tissue	lymphoid tissue	lymphoid tissue
ENSSSCG00000001440	ENSG00000204301	ortholog_one2one	NOTCH4	Human	Tissue enhanced	Low tissue specificity	detected in all	detected in many		adipose tissue
ENSSSCG00000001444	ENSG00000204296	ortholog_one2one	C6orf10	Overlap	Tissue enriched	Tissue enriched	detected in single	detected in single	testis	testis	testis
ENSSSCG00000001453	ENSG00000204287	ortholog_one2one	HLA-DRA	Overlap	Tissue enhanced	Tissue enhanced	detected in all	detected in many	lymphoid tissue	lymphoid tissue	lymphoid tissue
ENSSSCG00000001456	ENSG00000196735	ortholog_one2many	HLA-DQA1	Overlap	Tissue enhanced	Tissue enhanced	detected in many	detected in many	lymphoid tissue	lymphoid tissue	lymphoid tissue
ENSSSCG00000001459	ENSG00000241106	ortholog_one2one	HLA-DOB	Overlap	Group enriched	Tissue enhanced	detected in many	detected in all	lymphoid tissue	intestine;lymphoid tissue	lymphoid tissue
ENSSSCG00000001463	ENSG00000240065	ortholog_one2one	PSMB9	Human	Tissue enhanced	Low tissue specificity	detected in all	detected in many		lymphoid tissue
ENSSSCG00000001469	ENSG00000242574	ortholog_one2many	HLA-DMB	Pig	Low tissue specificity	Tissue enhanced	detected in all	detected in all			lymphoid tissue
ENSSSCG00000001470	ENSG00000204257	ortholog_one2one	HLA-DMA	Pig	Low tissue specificity	Tissue enhanced	detected in all	detected in many			lymphoid tissue
ENSSSCG00000001471	ENSG00000204256	ortholog_one2one	BRD2	Overlap	Low tissue specificity	Low tissue specificity	detected in all	detected in all
ENSSSCG00000001472	ENSG00000204252	ortholog_one2one	HLA-DOA	Human	Tissue enhanced	Low tissue specificity	detected in all	detected in all		lymphoid tissue
ENSSSCG00000001473	ENSG00000204248	ortholog_one2one	COL11A2	Different tissues	Tissue enriched	Tissue enhanced	detected in many	detected in some		pituitary gland	bone marrow;brain
ENSSSCG00000001474	ENSG00000204231	ortholog_one2one	RXRB	Overlap	Low tissue specificity	Low tissue specificity	detected in all	detected in all
ENSSSCG00000001475	ENSG00000112473	ortholog_one2one	SLC39A7	Overlap	Low tissue specificity	Low tissue specificity	detected in all	detected in all
ENSSSCG00000001476	ENSG00000204228	ortholog_one2one	HSD17B8	Overlap	Low tissue specificity	Low tissue specificity	detected in all	detected in all
ENSSSCG00000001477	ENSG00000204227	ortholog_one2one	RING1	Overlap	Low tissue specificity	Low tissue specificity	detected in all	detected in all
ENSSSCG00000001478	ENSG00000112175	ortholog_one2one	BMP5	Different tissues	Tissue enhanced	Tissue enhanced	detected in many	detected in many		prostate;retina	thyroid gland
ENSSSCG00000001479	ENSG00000146151	ortholog_one2one	HMGCLL1	Overlap	Tissue enhanced	Group enriched	detected in many	detected in many	brain;pituitary gland	brain;pituitary gland	brain;pituitary gland;retina;thyroid gland
ENSSSCG00000001480	ENSG00000187871	ortholog_one2one	GFRAL	Different tissues	Tissue enhanced	Tissue enhanced	detected in some	detected in some		adipose tissue;liver	adrenal gland;pituitary gland
ENSSSCG00000001481	ENSG00000137252	ortholog_one2one	HCRTR2	Overlap	Tissue enriched	Tissue enriched	detected in some	detected in single	brain	brain	brain
ENSSSCG00000001483	ENSG00000168143	ortholog_one2one	FAM83B	Overlap	Tissue enhanced	Tissue enhanced	detected in many	detected in many	tongue	esophagus;intestine;tongue	tongue;skin
ENSSSCG00000001484	ENSG00000137251	ortholog_one2one	TINAG	Overlap	Group enriched	Tissue enriched	detected in some	detected in many	kidney	intestine;kidney	kidney
ENSSSCG00000001485	ENSG00000146147	ortholog_one2one	MLIP	Overlap	Group enriched	Group enriched	detected in many	detected in some	heart muscle;skeletal muscle	heart muscle;liver;skeletal muscle;tongue	heart muscle;skeletal muscle
ENSSSCG00000001486	ENSG00000137269	ortholog_one2one	LRRC1	Overlap	Low tissue specificity	Low tissue specificity	detected in all	detected in many
ENSSSCG00000001487	ENSG00000124743	ortholog_one2one	KLHL31	Overlap	Group enriched	Group enriched	detected in some	detected in some	heart muscle;skeletal muscle	heart muscle;skeletal muscle;tongue	heart muscle;skeletal muscle
ENSSSCG00000001488	ENSG00000001084	ortholog_one2one	GCLC	Overlap	Tissue enhanced	Tissue enhanced	detected in all	detected in all	liver	liver	liver
ENSSSCG00000001490	ENSG00000112232	ortholog_one2one	KHDRBS2	Overlap	Tissue enhanced	Group enriched	detected in many	detected in some	brain	brain;thyroid gland	brain;retina
ENSSSCG00000001493	ENSG00000146143	ortholog_one2one	PRIM2	Human	Tissue enhanced	Low tissue specificity	detected in all	detected in all		prostate
ENSSSCG00000001497	ENSG00000112200	ortholog_one2one	ZNF451	Overlap	Low tissue specificity	Low tissue specificity	detected in all	detected in all
ENSSSCG00000001498	ENSG00000151917	ortholog_one2one	BEND6	Human	Tissue enriched	Low tissue specificity	detected in many	detected in all		brain
ENSSSCG00000001499	ENSG00000151914	ortholog_one2one	DST	Overlap	Low tissue specificity	Low tissue specificity	detected in all	detected in all
ENSSSCG00000001500	ENSG00000124749	ortholog_one2one	COL21A1	Pig	Low tissue specificity	Tissue enhanced	detected in many	detected in many			ductus deferens
ENSSSCG00000001501	ENSG00000223501	ortholog_one2one	VPS52	Overlap	Low tissue specificity	Low tissue specificity	detected in all	detected in all
ENSSSCG00000001503	ENSG00000235863	ortholog_one2one	B3GALT4	Pig	Low tissue specificity	Tissue enhanced	detected in all	detected in all			epididymis
ENSSSCG00000001504	ENSG00000227057	ortholog_one2one	WDR46	Overlap	Low tissue specificity	Low tissue specificity	detected in all	detected in all
ENSSSCG00000001505	ENSG00000204220	ortholog_one2many	PFDN6	Overlap	Low tissue specificity	Low tissue specificity	detected in all	detected in all
ENSSSCG00000001506	ENSG00000237441	ortholog_one2one	RGL2	Overlap	Low tissue specificity	Low tissue specificity	detected in all	detected in all
ENSSSCG00000001507	ENSG00000231925	ortholog_one2one	TAPBP	Overlap	Low tissue specificity	Low tissue specificity	detected in all	detected in all
ENSSSCG00000001509	ENSG00000204209	ortholog_one2one	DAXX	Overlap	Low tissue specificity	Low tissue specificity	detected in all	detected in all
ENSSSCG00000001510	ENSG00000237649	ortholog_one2one	KIFC1	Human	Tissue enriched	Low tissue specificity	detected in many	detected in all		lymphoid tissue
ENSSSCG00000001511	ENSG00000112511	ortholog_one2one	PHF1	Overlap	Low tissue specificity	Low tissue specificity	detected in all	detected in all
ENSSSCG00000001512	ENSG00000112514	ortholog_one2one	CUTA	Overlap	Low tissue specificity	Low tissue specificity	detected in all	detected in all
ENSSSCG00000001513	ENSG00000197283	ortholog_one2one	SYNGAP1	Overlap	Tissue enhanced	Tissue enriched	detected in many	detected in many	brain	brain	brain
ENSSSCG00000001516	ENSG00000030110	ortholog_one2one	BAK1	Pig	Low tissue specificity	Tissue enhanced	detected in all	detected in all			stomach
ENSSSCG00000001518	ENSG00000096433	ortholog_one2one	ITPR3	Pig	Low tissue specificity	Tissue enhanced	detected in all	detected in many			stomach
ENSSSCG00000001520	ENSG00000161904	ortholog_one2one	LEMD2	Overlap	Low tissue specificity	Low tissue specificity	detected in all	detected in all
ENSSSCG00000001521	ENSG00000096395	ortholog_one2one	MLN	Overlap	Tissue enriched	Group enriched	detected in single	detected in some	intestine	intestine	intestine;epididymis
ENSSSCG00000001523	ENSG00000124493	ortholog_one2one	GRM4	Overlap	Tissue enriched	Tissue enriched	detected in some	detected in some	brain	brain	brain
ENSSSCG00000001527	ENSG00000196821	ortholog_one2one	C6orf106	Overlap	Low tissue specificity	Low tissue specificity	detected in all	detected in all
ENSSSCG00000001531	ENSG00000124562	ortholog_one2one	SNRPC	Pig	Low tissue specificity	Tissue enhanced	detected in all	detected in all			testis
ENSSSCG00000001532	ENSG00000065060	ortholog_one2one	UHRF1BP1	Overlap	Low tissue specificity	Low tissue specificity	detected in all	detected in all
ENSSSCG00000001533	ENSG00000064995	ortholog_one2one	TAF11	Overlap	Low tissue specificity	Low tissue specificity	detected in all	detected in all
ENSSSCG00000001534	ENSG00000064999	ortholog_one2one	ANKS1A	Pig	Low tissue specificity	Tissue enriched	detected in all	detected in all			kidney
ENSSSCG00000001535	ENSG00000124678	ortholog_one2one	TCP11	Overlap	Tissue enriched	Tissue enriched	detected in some	detected in some	testis	testis	testis
ENSSSCG00000001536	ENSG00000146197	ortholog_one2one	SCUBE3	Human	Tissue enhanced	Low tissue specificity	detected in many	detected in all		thyroid gland
ENSSSCG00000001537	ENSG00000065029	ortholog_one2one	ZNF76	Overlap	Low tissue specificity	Low tissue specificity	detected in all	detected in all
ENSSSCG00000001538	ENSG00000023892	ortholog_one2one	DEF6	Human	Tissue enhanced	Low tissue specificity	detected in many	detected in all		lymphoid tissue
ENSSSCG00000001539	ENSG00000112033	ortholog_one2one	PPARD	Pig	Low tissue specificity	Tissue enhanced	detected in all	detected in all			stomach
ENSSSCG00000001543	ENSG00000198755	ortholog_one2one	RPL10A	Overlap	Low tissue specificity	Low tissue specificity	detected in all	detected in all
ENSSSCG00000001544	ENSG00000007866	ortholog_one2one	TEAD3	Overlap	Low tissue specificity	Low tissue specificity	detected in many	detected in all
ENSSSCG00000001546	ENSG00000112039	ortholog_one2many	FANCE	Overlap	Low tissue specificity	Low tissue specificity	detected in all	detected in all
ENSSSCG00000001549	ENSG00000096060	ortholog_one2one	FKBP5	Human	Tissue enhanced	Low tissue specificity	detected in all	detected in all		skeletal muscle
ENSSSCG00000001550	ENSG00000157343	ortholog_one2many	ARMC12	Overlap	Tissue enriched	Group enriched	detected in some	detected in many	testis	testis	testis;epididymis
ENSSSCG00000001551	ENSG00000196748	ortholog_one2one	CLPSL2	Overlap	Tissue enriched	Group enriched	detected in some	detected in many	epididymis	epididymis	epididymis;ductus deferens
ENSSSCG00000001552	ENSG00000137392	ortholog_one2one	CLPS	Different tissues	Tissue enhanced	Group enriched	detected in single	detected in some		ovary	adipose tissue;ductus deferens;epididymis;testis
ENSSSCG00000001553	ENSG00000197753	ortholog_one2one	LHFPL5	Overlap	Tissue enhanced	Tissue enhanced	detected in some	detected in some	brain;epididymis	bone marrow;brain;epididymis	brain;epididymis
ENSSSCG00000001554	ENSG00000096063	ortholog_one2one	SRPK1	Overlap	Low tissue specificity	Low tissue specificity	detected in all	detected in all
ENSSSCG00000001555	ENSG00000112053	ortholog_one2one	SLC26A8	Overlap	Tissue enriched	Tissue enriched	detected in some	detected in single	testis	testis	testis
ENSSSCG00000001556	ENSG00000112062	ortholog_one2one	MAPK14	Overlap	Low tissue specificity	Low tissue specificity	detected in all	detected in all
ENSSSCG00000001559	ENSG00000180316	ortholog_one2one	PNPLA1	Overlap	Tissue enhanced	Tissue enriched	detected in some	detected in some	skin	intestine;skin	skin
ENSSSCG00000001560	ENSG00000189325	ortholog_one2one	C6orf222	Human	Tissue enriched	Low tissue specificity	detected in some	detected in all		intestine
ENSSSCG00000001561	ENSG00000010030	ortholog_one2one	ETV7	Different tissues	Tissue enhanced	Tissue enhanced	detected in many	detected in many		intestine	prostate;stomach
ENSSSCG00000001562	ENSG00000112078	ortholog_one2one	KCTD20	Overlap	Low tissue specificity	Low tissue specificity	detected in all	detected in all
ENSSSCG00000001563	ENSG00000112079	ortholog_one2one	STK38	Overlap	Low tissue specificity	Low tissue specificity	detected in all	detected in all
ENSSSCG00000001564	ENSG00000112081	ortholog_one2one	SRSF3	Overlap	Low tissue specificity	Low tissue specificity	detected in all	detected in all
ENSSSCG00000001565	ENSG00000124762	ortholog_one2one	CDKN1A	Overlap	Low tissue specificity	Low tissue specificity	detected in all	detected in many
ENSSSCG00000001566	ENSG00000255587	ortholog_one2one	RAB44	Overlap	Tissue enriched	Tissue enhanced	detected in many	detected in many	bone marrow	bone marrow	bone marrow;gallbladder
ENSSSCG00000001567	ENSG00000124772	ortholog_one2one	CPNE5	Overlap	Tissue enhanced	Tissue enriched	detected in many	detected in some	brain	brain;heart muscle	brain
ENSSSCG00000001570	ENSG00000164530	ortholog_one2one	PI16	Different tissues	Tissue enhanced	Tissue enhanced	detected in many	detected in many		retina	gallbladder
ENSSSCG00000001571	ENSG00000137409	ortholog_one2one	MTCH1	Overlap	Low tissue specificity	Low tissue specificity	detected in all	detected in all
ENSSSCG00000001572	ENSG00000146192	ortholog_one2one	FGD2	Overlap	Tissue enhanced	Tissue enhanced	detected in all	detected in all	lymphoid tissue	lymphoid tissue	lymphoid tissue
ENSSSCG00000001573	ENSG00000137193	ortholog_one2one	PIM1	Overlap	Low tissue specificity	Low tissue specificity	detected in all	detected in all
ENSSSCG00000001576	ENSG00000172738	ortholog_one2one	TMEM217	Overlap	Tissue enriched	Tissue enriched	detected in many	detected in single	testis	testis	testis
ENSSSCG00000001577	ENSG00000065491	ortholog_one2one	TBC1D22B	Overlap	Low tissue specificity	Low tissue specificity	detected in all	detected in all
ENSSSCG00000001578	ENSG00000112130	ortholog_one2one	RNF8	Overlap	Low tissue specificity	Low tissue specificity	detected in all	detected in all
ENSSSCG00000001579	ENSG00000137200	ortholog_one2one	CMTR1	Overlap	Low tissue specificity	Low tissue specificity	detected in all	detected in all
ENSSSCG00000001582	ENSG00000112139	ortholog_one2one	MDGA1	Overlap	Tissue enriched	Tissue enhanced	detected in many	detected in many	brain	brain	brain;ovary
ENSSSCG00000001588	ENSG00000124721	ortholog_one2one	DNAH8	Overlap	Tissue enriched	Tissue enriched	detected in some	detected in some	testis	testis	testis
ENSSSCG00000001589	ENSG00000112164	ortholog_one2one	GLP1R	Different tissues	Tissue enhanced	Tissue enriched	detected in some	detected in many		gallbladder;heart muscle;salivary gland	intestine
ENSSSCG00000001592	ENSG00000124780	ortholog_one2one	KCNK17	Different tissues	Tissue enhanced	Tissue enhanced	detected in many	detected in some		retina	adipose tissue;kidney;stomach
ENSSSCG00000001595	ENSG00000146122	ortholog_one2one	DAAM2	Overlap	Tissue enhanced	Group enriched	detected in all	detected in all	brain	brain	brain;smooth muscle
ENSSSCG00000001596	ENSG00000124615	ortholog_one2one	MOCS1	Pig	Low tissue specificity	Tissue enhanced	detected in many	detected in all			kidney;liver
ENSSSCG00000001597	ENSG00000156564	ortholog_one2one	LRFN2	Different tissues	Tissue enriched	Tissue enhanced	detected in some	detected in many		brain	retina
ENSSSCG00000001611	ENSG00000001167	ortholog_one2one	NFYA	Overlap	Low tissue specificity	Low tissue specificity	detected in all	detected in all
ENSSSCG00000001613	ENSG00000161911	ortholog_one2one	TREML1	Overlap	Tissue enhanced	Group enriched	detected in many	detected in some	bone marrow;lymphoid tissue	bone marrow;heart muscle;lymphoid tissue	bone marrow;lymphoid tissue;testis
ENSSSCG00000001616	ENSG00000112195	ortholog_one2one	TREML2	Overlap	Group enriched	Tissue enhanced	detected in some	detected in some	lymphoid tissue	bone marrow;lymphoid tissue;testis	lymphoid tissue
ENSSSCG00000001618	ENSG00000096264	ortholog_one2one	NCR2	Overlap	Group enriched	Tissue enhanced	detected in some	detected in some	intestine;lymphoid tissue	intestine;lymphoid tissue;tongue	intestine;lymphoid tissue
ENSSSCG00000001619	ENSG00000137166	ortholog_one2one	FOXP4	Pig	Low tissue specificity	Tissue enhanced	detected in all	detected in all			stomach
ENSSSCG00000001620	ENSG00000112559	ortholog_one2one	MDFI	Pig	Low tissue specificity	Tissue enhanced	detected in many	detected in all			adrenal gland
ENSSSCG00000001621	ENSG00000112561	ortholog_one2one	TFEB	Overlap	Low tissue specificity	Low tissue specificity	detected in all	detected in all
ENSSSCG00000001624	ENSG00000137218	ortholog_one2one	FRS3	Pig	Low tissue specificity	Tissue enhanced	detected in all	detected in all			testis
ENSSSCG00000001625	ENSG00000096088	ortholog_one2one	PGC	Overlap	Group enriched	Tissue enriched	detected in some	detected in some	stomach	ductus deferens;stomach	stomach
ENSSSCG00000001629	ENSG00000164663	ortholog_one2one	USP49	Pig	Low tissue specificity	Tissue enhanced	detected in many	detected in all			testis
ENSSSCG00000001633	ENSG00000214732	ortholog_one2one	AL096814.1	Overlap	Tissue enriched	Tissue enriched	detected in single	detected in some	testis	testis	testis
ENSSSCG00000001636	ENSG00000048545	ortholog_one2one	GUCA1A	Overlap	Group enriched	Tissue enriched	detected in some	detected in some	retina	retina;testis	retina
ENSSSCG00000001637	ENSG00000112599	ortholog_one2one	GUCA1B	Overlap	Tissue enriched	Tissue enriched	detected in many	detected in some	retina	retina	retina
ENSSSCG00000001638	ENSG00000048544	ortholog_one2one	MRPS10	Overlap	Low tissue specificity	Low tissue specificity	detected in all	detected in all
ENSSSCG00000001639	ENSG00000124496	ortholog_one2one	TRERF1	Pig	Low tissue specificity	Tissue enhanced	detected in all	detected in all			skin
ENSSSCG00000001641	ENSG00000024048	ortholog_one2one	UBR2	Overlap	Low tissue specificity	Low tissue specificity	detected in all	detected in all
ENSSSCG00000001646	ENSG00000112624	ortholog_one2one	BICRAL	Overlap	Low tissue specificity	Low tissue specificity	detected in all	detected in all
ENSSSCG00000001650	ENSG00000171611	ortholog_one2one	PTCRA	Overlap	Tissue enriched	Tissue enriched	detected in some	detected in some	lymphoid tissue	lymphoid tissue	lymphoid tissue
ENSSSCG00000001651	ENSG00000137161	ortholog_one2one	CNPY3	Overlap	Low tissue specificity	Low tissue specificity	detected in all	detected in all
ENSSSCG00000001653	ENSG00000124587	ortholog_one2one	PEX6	Overlap	Low tissue specificity	Low tissue specificity	detected in all	detected in all
ENSSSCG00000001654	ENSG00000112640	ortholog_one2one	PPP2R5D	Overlap	Low tissue specificity	Low tissue specificity	detected in all	detected in all
ENSSSCG00000001655	ENSG00000124733	ortholog_one2many	MEA1	Overlap	Tissue enhanced	Tissue enriched	detected in all	detected in all	testis	testis	testis
ENSSSCG00000001656	ENSG00000124541	ortholog_one2many	RRP36	Overlap	Low tissue specificity	Low tissue specificity	detected in all	detected in all
ENSSSCG00000001657	ENSG00000044090	ortholog_one2one	CUL7	Overlap	Low tissue specificity	Low tissue specificity	detected in all	detected in all
ENSSSCG00000001658	ENSG00000112651	ortholog_one2one	MRPL2	Overlap	Low tissue specificity	Low tissue specificity	detected in all	detected in all
ENSSSCG00000001659	ENSG00000137171	ortholog_one2one	KLC4	Human	Tissue enhanced	Low tissue specificity	detected in all	detected in all		intestine
ENSSSCG00000001660	ENSG00000112655	ortholog_one2one	PTK7	Overlap	Low tissue specificity	Low tissue specificity	detected in many	detected in all
ENSSSCG00000001661	ENSG00000112658	ortholog_one2one	SRF	Overlap	Low tissue specificity	Low tissue specificity	detected in all	detected in all
ENSSSCG00000001664	ENSG00000146216	ortholog_one2one	TTBK1	Overlap	Tissue enhanced	Tissue enriched	detected in many	detected in some	brain	brain	brain
ENSSSCG00000001667	ENSG00000171467	ortholog_one2one	ZNF318	Overlap	Low tissue specificity	Low tissue specificity	detected in all	detected in all
ENSSSCG00000001672	ENSG00000146215	ortholog_one2one	CRIP3	Overlap	Tissue enhanced	Group enriched	detected in many	detected in many	heart muscle;liver	heart muscle;liver	heart muscle;liver;lymphoid tissue;testis
ENSSSCG00000001676	ENSG00000204052	ortholog_one2one	LRRC73	Overlap	Tissue enhanced	Tissue enhanced	detected in many	detected in some	brain;testis	brain;testis	brain;testis
ENSSSCG00000001679	ENSG00000124571	ortholog_one2one	XPO5	Overlap	Low tissue specificity	Low tissue specificity	detected in all	detected in all
ENSSSCG00000001680	ENSG00000124574	ortholog_one2one	ABCC10	Overlap	Low tissue specificity	Low tissue specificity	detected in all	detected in all
ENSSSCG00000001682	ENSG00000171462	ortholog_one2one	DLK2	Overlap	Tissue enhanced	Tissue enhanced	detected in many	detected in many	skin	skin	skin;esophagus;tongue
ENSSSCG00000001683	ENSG00000170734	ortholog_one2one	POLH	Overlap	Low tissue specificity	Low tissue specificity	detected in all	detected in all
ENSSSCG00000001688	ENSG00000137221	ortholog_one2one	TJAP1	Overlap	Low tissue specificity	Low tissue specificity	detected in all	detected in all
ENSSSCG00000001689	ENSG00000172432	ortholog_one2one	GTPBP2	Overlap	Low tissue specificity	Low tissue specificity	detected in all	detected in all
ENSSSCG00000001691	ENSG00000172426	ortholog_one2one	RSPH9	Overlap	Tissue enhanced	Tissue enhanced	detected in many	detected in many	testis	fallopian tube;testis	testis
ENSSSCG00000001692	ENSG00000096080	ortholog_one2one	MRPS18A	Human	Tissue enhanced	Low tissue specificity	detected in all	detected in all		skeletal muscle
ENSSSCG00000001695	ENSG00000112715	ortholog_one2one	VEGFA	Pig	Low tissue specificity	Tissue enhanced	detected in all	detected in all			thyroid gland
ENSSSCG00000001696	ENSG00000180992	ortholog_one2one	MRPL14	Overlap	Low tissue specificity	Low tissue specificity	detected in all	detected in all
ENSSSCG00000001697	ENSG00000137216	ortholog_one2one	TMEM63B	Overlap	Low tissue specificity	Low tissue specificity	detected in all	detected in all
ENSSSCG00000001698	ENSG00000137225	ortholog_one2one	CAPN11	Overlap	Tissue enriched	Tissue enriched	detected in some	detected in some	testis	testis	testis
ENSSSCG00000001700	ENSG00000112759	ortholog_one2one	SLC29A1	Overlap	Low tissue specificity	Low tissue specificity	detected in all	detected in all
ENSSSCG00000001701	ENSG00000096384	ortholog_one2one	HSP90AB1	Overlap	Low tissue specificity	Low tissue specificity	detected in all	detected in all
ENSSSCG00000001702	ENSG00000157593	ortholog_one2one	SLC35B2	Overlap	Low tissue specificity	Low tissue specificity	detected in all	detected in all
ENSSSCG00000001703	ENSG00000146232	ortholog_one2one	NFKBIE	Overlap	Low tissue specificity	Low tissue specificity	detected in all	detected in all
ENSSSCG00000001705	ENSG00000146221	ortholog_one2one	TCTE1	Overlap	Group enriched	Tissue enhanced	detected in some	detected in some	fallopian tube;testis	fallopian tube;testis	fallopian tube;testis
ENSSSCG00000001706	ENSG00000124608	ortholog_one2one	AARS2	Overlap	Low tissue specificity	Low tissue specificity	detected in all	detected in all
ENSSSCG00000001708	ENSG00000096401	ortholog_one2one	CDC5L	Overlap	Low tissue specificity	Low tissue specificity	detected in all	detected in all
ENSSSCG00000001709	ENSG00000196284	ortholog_one2one	SUPT3H	Overlap	Low tissue specificity	Low tissue specificity	detected in all	detected in all
ENSSSCG00000001710	ENSG00000124813	ortholog_one2one	RUNX2	Pig	Low tissue specificity	Tissue enhanced	detected in all	detected in all			ovary;stomach
ENSSSCG00000001715	ENSG00000112796	ortholog_one2one	ENPP5	Overlap	Tissue enriched	Tissue enhanced	detected in many	detected in all	epididymis	epididymis	epididymis
ENSSSCG00000001716	ENSG00000172348	ortholog_one2one	RCAN2	Overlap	Tissue enhanced	Group enriched	detected in many	detected in many	heart muscle	heart muscle	heart muscle;brain;retina;skeletal muscle
ENSSSCG00000001718	ENSG00000146233	ortholog_one2one	CYP39A1	Human	Tissue enhanced	Low tissue specificity	detected in many	detected in all		liver
ENSSSCG00000001720	ENSG00000153291	ortholog_one2one	SLC25A27	Pig	Low tissue specificity	Tissue enhanced	detected in all	detected in all			liver
ENSSSCG00000001723	ENSG00000146070	ortholog_one2one	PLA2G7	Human	Tissue enhanced	Low tissue specificity	detected in many	detected in all		adipose tissue;lymphoid tissue
ENSSSCG00000001724	ENSG00000112818	ortholog_one2one	MEP1A	Overlap	Tissue enriched	Tissue enriched	detected in some	detected in single	intestine	intestine	intestine
ENSSSCG00000001725	ENSG00000069122	ortholog_one2one	ADGRF5	Different tissues	Tissue enhanced	Tissue enhanced	detected in many	detected in all		lung	adipose tissue
ENSSSCG00000001726	ENSG00000153292	ortholog_one2one	ADGRF1	Different tissues	Tissue enhanced	Tissue enhanced	detected in many	detected in all		kidney	seminal vesicle
ENSSSCG00000001727	ENSG00000146072	ortholog_one2one	TNFRSF21	Different tissues	Tissue enhanced	Tissue enhanced	detected in all	detected in many		brain	prostate
ENSSSCG00000001729	ENSG00000244694	ortholog_one2one	PTCHD4	Overlap	Tissue enhanced	Group enriched	detected in many	detected in some	brain	brain	brain;retina;skeletal muscle
ENSSSCG00000001731	ENSG00000031691	ortholog_one2one	CENPQ	Overlap	Low tissue specificity	Low tissue specificity	detected in all	detected in all
ENSSSCG00000001732	ENSG00000146085	ortholog_one2one	MUT	Overlap	Tissue enhanced	Tissue enhanced	detected in all	detected in all	liver	liver	liver
ENSSSCG00000001734	ENSG00000197261	ortholog_one2one	C6orf141	Different tissues	Tissue enhanced	Group enriched	detected in many	detected in many		brain;gallbladder	adipose tissue;intestine;stomach
ENSSSCG00000001735	ENSG00000112077	ortholog_one2one	RHAG	Different tissues	Tissue enriched	Tissue enhanced	detected in many	detected in many		bone marrow	intestine;stomach
ENSSSCG00000001736	ENSG00000124490	ortholog_one2one	CRISP2	Overlap	Tissue enriched	Tissue enriched	detected in some	detected in single	testis	testis	testis
ENSSSCG00000001738	ENSG00000170950	ortholog_one2one	PGK2	Overlap	Tissue enriched	Tissue enriched	detected in some	detected in single	testis	testis	testis
ENSSSCG00000001739	ENSG00000124812	ortholog_one2one	CRISP1	Overlap	Tissue enriched	Group enriched	detected in some	detected in all	epididymis	epididymis	epididymis;ductus deferens
ENSSSCG00000001741	ENSG00000177684	ortholog_one2one	DEFB114	Overlap	Tissue enriched	Tissue enriched	detected in single	detected in some	epididymis	epididymis	epididymis
ENSSSCG00000001743	ENSG00000203970	ortholog_one2one	DEFB110	Overlap	Tissue enriched	Tissue enriched	detected in single	detected in some	epididymis	epididymis	epididymis
ENSSSCG00000001744	ENSG00000008197	ortholog_one2one	TFAP2D	Overlap	Tissue enriched	Tissue enriched	detected in single	detected in some	brain	brain	brain
ENSSSCG00000001746	ENSG00000170927	ortholog_one2one	PKHD1	Overlap	Group enriched	Tissue enriched	detected in some	detected in some	kidney	epididymis;kidney	kidney
ENSSSCG00000001748	ENSG00000112115	ortholog_one2one	IL17A	Overlap	Group enriched	Tissue enhanced	detected in some	detected in some	lymphoid tissue	lymphoid tissue;tongue;urinary bladder	lymphoid tissue;stomach
ENSSSCG00000001749	ENSG00000112116	ortholog_one2one	IL17F	Human	Group enriched	Low tissue specificity	detected in some	detected in all		esophagus;lymphoid tissue;urinary bladder
ENSSSCG00000001750	ENSG00000170915	ortholog_one2one	PAQR8	Overlap	Tissue enhanced	Tissue enhanced	detected in many	detected in many	brain	brain	brain;stomach
ENSSSCG00000001751	ENSG00000169684	ortholog_one2one	CHRNA5	Different tissues	Tissue enhanced	Tissue enriched	detected in many	detected in some		gallbladder	brain
ENSSSCG00000001752	ENSG00000080644	ortholog_one2one	CHRNA3	Human	Group enriched	Low tissue specificity	detected in some	detected in all		adrenal gland;lymphoid tissue;retina
ENSSSCG00000001753	ENSG00000117971	ortholog_one2one	CHRNB4	Overlap	Group enriched	Tissue enhanced	detected in some	detected in many	adrenal gland;lymphoid tissue	adrenal gland;lymphoid tissue;retina;testis	adrenal gland;lymphoid tissue;kidney
ENSSSCG00000001755	ENSG00000188266	ortholog_one2one	HYKK	Overlap	Low tissue specificity	Low tissue specificity	detected in all	detected in all
ENSSSCG00000001756	ENSG00000136381	ortholog_one2one	IREB2	Overlap	Low tissue specificity	Low tissue specificity	detected in all	detected in all
ENSSSCG00000001757	ENSG00000140395	ortholog_one2one	WDR61	Overlap	Low tissue specificity	Low tissue specificity	detected in all	detected in all
ENSSSCG00000001760	ENSG00000103740	ortholog_one2one	ACSBG1	Overlap	Group enriched	Tissue enriched	detected in many	detected in many	brain	adrenal gland;brain;skin	brain
ENSSSCG00000001762	ENSG00000136425	ortholog_one2many	CIB2	Different tissues	Tissue enhanced	Tissue enriched	detected in many	detected in many		heart muscle;intestine	brain
ENSSSCG00000001764	ENSG00000183476	ortholog_one2one	SH2D7	Different tissues	Tissue enriched	Tissue enhanced	detected in some	detected in many		testis	brain
ENSSSCG00000001765	ENSG00000136378	ortholog_one2one	ADAMTS7	Overlap	Tissue enhanced	Tissue enhanced	detected in many	detected in many	heart muscle	heart muscle	heart muscle
ENSSSCG00000001769	ENSG00000185787	ortholog_one2one	MORF4L1	Overlap	Low tissue specificity	Low tissue specificity	detected in all	detected in all
ENSSSCG00000001770	ENSG00000103811	ortholog_one2one	CTSH	Different tissues	Tissue enhanced	Tissue enhanced	detected in all	detected in all		lung	ovary
ENSSSCG00000001771	ENSG00000058335	ortholog_one2one	RASGRF1	Overlap	Group enriched	Tissue enriched	detected in many	detected in some	brain	brain;lung	brain
ENSSSCG00000001773	ENSG00000166557	ortholog_one2one	TMED3	Different tissues	Tissue enriched	Tissue enhanced	detected in all	detected in all		salivary gland	ovary
ENSSSCG00000001775	ENSG00000169330	ortholog_one2one	KIAA1024	Human	Group enriched	Low tissue specificity	detected in some	detected in all		adrenal gland;brain;salivary gland
ENSSSCG00000001779	ENSG00000086666	ortholog_one2many	ZFAND6	Overlap	Low tissue specificity	Low tissue specificity	detected in all	detected in all
ENSSSCG00000001780	ENSG00000103876	ortholog_one2one	FAH	Overlap	Tissue enhanced	Tissue enhanced	detected in all	detected in many	liver	liver	liver;adrenal gland
ENSSSCG00000001782	ENSG00000136379	ortholog_one2one	ABHD17C	Overlap	Low tissue specificity	Low tissue specificity	detected in all	detected in many
ENSSSCG00000001786	ENSG00000156206	ortholog_one2one	CFAP161	Overlap	Tissue enhanced	Tissue enhanced	detected in many	detected in some	brain;fallopian tube	brain;fallopian tube;retina;testis	brain;fallopian tube;lung
ENSSSCG00000001787	ENSG00000172349	ortholog_one2one	IL16	Overlap	Tissue enhanced	Tissue enhanced	detected in many	detected in many	brain;lymphoid tissue	brain;lymphoid tissue	brain;lymphoid tissue
ENSSSCG00000001788	ENSG00000172345	ortholog_one2one	STARD5	Different tissues	Tissue enhanced	Tissue enhanced	detected in many	detected in many		liver	skin
ENSSSCG00000001789	ENSG00000188869	ortholog_one2one	TMC3	Human	Tissue enhanced	Low tissue specificity	detected in many	detected in many		epididymis
ENSSSCG00000001792	ENSG00000140598	ortholog_one2one	EFL1	Overlap	Low tissue specificity	Low tissue specificity	detected in all	detected in all
ENSSSCG00000001793	ENSG00000156218	ortholog_one2one	ADAMTSL3	Pig	Low tissue specificity	Tissue enhanced	detected in many	detected in many			urinary bladder
ENSSSCG00000001795	ENSG00000140600	ortholog_one2one	SH3GL3	Overlap	Group enriched	Group enriched	detected in many	detected in some	brain;testis	brain;testis	brain;testis
ENSSSCG00000001798	ENSG00000169594	ortholog_one2one	BNC1	Different tissues	Tissue enhanced	Group enriched	detected in many	detected in some		testis;tongue	adipose tissue;skin
ENSSSCG00000001800	ENSG00000136404	ortholog_one2one	TM6SF1	Human	Tissue enhanced	Low tissue specificity	detected in many	detected in all		skeletal muscle
ENSSSCG00000001801	ENSG00000064726	ortholog_one2one	BTBD1	Overlap	Tissue enhanced	Tissue enhanced	detected in all	detected in all	skeletal muscle	skeletal muscle	skeletal muscle;heart muscle
ENSSSCG00000001804	ENSG00000103942	ortholog_one2one	HOMER2	Pig	Low tissue specificity	Tissue enhanced	detected in many	detected in many			salivary gland
ENSSSCG00000001805	ENSG00000156232	ortholog_one2one	WHAMM	Human	Tissue enhanced	Low tissue specificity	detected in all	detected in all		bone marrow
ENSSSCG00000001806	ENSG00000186628	ortholog_one2one	FSD2	Overlap	Group enriched	Group enriched	detected in some	detected in some	heart muscle;skeletal muscle	heart muscle;skeletal muscle;tongue	heart muscle;skeletal muscle
ENSSSCG00000001807	ENSG00000103723	ortholog_one2one	AP3B2	Overlap	Group enriched	Tissue enhanced	detected in many	detected in all	brain	brain;pituitary gland	brain
ENSSSCG00000001810	ENSG00000073417	ortholog_one2one	PDE8A	Overlap	Low tissue specificity	Low tissue specificity	detected in all	detected in all
ENSSSCG00000001814	ENSG00000140575	ortholog_one2one	IQGAP1	Overlap	Low tissue specificity	Low tissue specificity	detected in all	detected in all
ENSSSCG00000001816	ENSG00000197299	ortholog_one2one	BLM	Human	Tissue enriched	Low tissue specificity	detected in many	detected in all		lymphoid tissue
ENSSSCG00000001817	ENSG00000140564	ortholog_one2one	FURIN	Different tissues	Group enriched	Tissue enhanced	detected in all	detected in all		liver;salivary gland	epididymis
ENSSSCG00000001818	ENSG00000182511	ortholog_one2one	FES	Overlap	Tissue enhanced	Tissue enhanced	detected in all	detected in many	lymphoid tissue	lymphoid tissue	lymphoid tissue
ENSSSCG00000001819	ENSG00000196547	ortholog_one2one	MAN2A2	Overlap	Low tissue specificity	Low tissue specificity	detected in all	detected in all
ENSSSCG00000001820	ENSG00000184508	ortholog_one2one	HDDC3	Overlap	Low tissue specificity	Low tissue specificity	detected in all	detected in all
ENSSSCG00000001821	ENSG00000140553	ortholog_one2one	UNC45A	Overlap	Low tissue specificity	Low tissue specificity	detected in all	detected in all
ENSSSCG00000001822	ENSG00000166965	ortholog_one2one	RCCD1	Overlap	Low tissue specificity	Low tissue specificity	detected in all	detected in all
ENSSSCG00000001823	ENSG00000159650	ortholog_one2one	UROC1	Overlap	Tissue enriched	Tissue enriched	detected in single	detected in all	liver	liver	liver
ENSSSCG00000001824	ENSG00000070476	ortholog_one2one	ZXDC	Overlap	Low tissue specificity	Low tissue specificity	detected in all	detected in all
ENSSSCG00000001825	ENSG00000114544	ortholog_one2one	SLC41A3	Overlap	Low tissue specificity	Low tissue specificity	detected in all	detected in all
ENSSSCG00000001826	ENSG00000163885	ortholog_one2one	CFAP100	Different tissues	Tissue enhanced	Tissue enhanced	detected in some	detected in many		brain;fallopian tube;testis	prostate
ENSSSCG00000001832	ENSG00000157766	ortholog_one2one	ACAN	Overlap	Low tissue specificity	Not detected	detected in many	not detected
ENSSSCG00000001834	ENSG00000140545	ortholog_one2one	MFGE8	Overlap	Low tissue specificity	Low tissue specificity	detected in many	detected in many
ENSSSCG00000001835	ENSG00000140526	ortholog_one2one	ABHD2	Overlap	Low tissue specificity	Low tissue specificity	detected in all	detected in all
ENSSSCG00000001836	ENSG00000140522	ortholog_one2one	RLBP1	Overlap	Tissue enriched	Group enriched	detected in some	detected in all	retina	retina	retina;brain
ENSSSCG00000001837	ENSG00000140525	ortholog_one2one	FANCI	Overlap	Tissue enhanced	Tissue enhanced	detected in all	detected in all	lymphoid tissue	lymphoid tissue;testis	lymphoid tissue
ENSSSCG00000001838	ENSG00000140521	ortholog_one2one	POLG	Overlap	Low tissue specificity	Low tissue specificity	detected in all	detected in all
ENSSSCG00000001840	ENSG00000166813	ortholog_one2one	KIF7	Overlap	Low tissue specificity	Low tissue specificity	detected in all	detected in all
ENSSSCG00000001841	ENSG00000140519	ortholog_one2one	RHCG	Different tissues	Tissue enhanced	Tissue enhanced	detected in some	detected in many		esophagus;lymphoid tissue;tongue	kidney;ovary
ENSSSCG00000001844	ENSG00000166819	ortholog_one2one	PLIN1	Overlap	Group enriched	Group enriched	detected in many	detected in some	adipose tissue	adipose tissue;breast	adipose tissue;bone marrow
ENSSSCG00000001846	ENSG00000140527	ortholog_one2one	WDR93	Overlap	Tissue enhanced	Tissue enhanced	detected in many	detected in many	testis	fallopian tube;testis	testis;adipose tissue
ENSSSCG00000001847	ENSG00000166823	ortholog_one2one	MESP1	Human	Tissue enhanced	Low tissue specificity	detected in many	detected in many		adipose tissue;prostate
ENSSSCG00000001848	ENSG00000188095	ortholog_one2one	MESP2	Overlap	Low tissue specificity	Low tissue specificity	detected in many	detected in all
ENSSSCG00000001849	ENSG00000166825	ortholog_one2one	ANPEP	Overlap	Tissue enhanced	Tissue enhanced	detected in many	detected in many	intestine	intestine;kidney	intestine
ENSSSCG00000001852	ENSG00000182054	ortholog_one2one	IDH2	Overlap	Group enriched	Tissue enhanced	detected in all	detected in all	skeletal muscle	heart muscle;liver;skeletal muscle;tongue	skeletal muscle
ENSSSCG00000001858	ENSG00000185043	ortholog_one2one	CIB1	Overlap	Low tissue specificity	Low tissue specificity	detected in all	detected in all
ENSSSCG00000001859	ENSG00000183208	ortholog_one2many	GDPGP1	Overlap	Low tissue specificity	Low tissue specificity	detected in all	detected in all
ENSSSCG00000001860	ENSG00000169752	ortholog_one2one	NRG4	Overlap	Tissue enhanced	Tissue enhanced	detected in some	detected in many	brain	brain;testis	brain
ENSSSCG00000001862	ENSG00000140374	ortholog_one2one	ETFA	Overlap	Low tissue specificity	Low tissue specificity	detected in all	detected in all
ENSSSCG00000001863	ENSG00000169758	ortholog_one2one	TMEM266	Overlap	Tissue enriched	Tissue enhanced	detected in some	detected in many	brain	brain	brain
ENSSSCG00000001865	ENSG00000140386	ortholog_one2one	SCAPER	Overlap	Low tissue specificity	Low tissue specificity	detected in all	detected in all
ENSSSCG00000001866	ENSG00000117906	ortholog_one2one	RCN2	Human	Tissue enhanced	Low tissue specificity	detected in all	detected in all		epididymis
ENSSSCG00000001867	ENSG00000140368	ortholog_one2one	PSTPIP1	Human	Tissue enhanced	Low tissue specificity	detected in many	detected in all		bone marrow;lymphoid tissue
ENSSSCG00000001868	ENSG00000140391	ortholog_one2one	TSPAN3	Overlap	Low tissue specificity	Low tissue specificity	detected in all	detected in all
ENSSSCG00000001869	ENSG00000173517	ortholog_one2one	PEAK1	Overlap	Low tissue specificity	Low tissue specificity	detected in all	detected in all
ENSSSCG00000001871	ENSG00000140382	ortholog_one2one	HMG20A	Overlap	Low tissue specificity	Low tissue specificity	detected in all	detected in all
ENSSSCG00000001872	ENSG00000169783	ortholog_one2one	LINGO1	Overlap	Tissue enriched	Tissue enriched	detected in many	detected in many	brain	brain	brain
ENSSSCG00000001873	ENSG00000173546	ortholog_one2one	CSPG4	Pig	Low tissue specificity	Tissue enhanced	detected in all	detected in many			smooth muscle
ENSSSCG00000001875	ENSG00000173548	ortholog_one2one	SNX33	Overlap	Low tissue specificity	Low tissue specificity	detected in many	detected in all
ENSSSCG00000001877	ENSG00000169371	ortholog_one2one	SNUPN	Overlap	Low tissue specificity	Low tissue specificity	detected in all	detected in all
ENSSSCG00000001878	ENSG00000169410	ortholog_one2one	PTPN9	Overlap	Low tissue specificity	Low tissue specificity	detected in all	detected in all
ENSSSCG00000001879	ENSG00000182950	ortholog_one2one	ODF3L1	Overlap	Tissue enriched	Tissue enriched	detected in many	detected in some	testis	testis	testis
ENSSSCG00000001880	ENSG00000169375	ortholog_one2one	SIN3A	Overlap	Low tissue specificity	Low tissue specificity	detected in all	detected in all
ENSSSCG00000001881	ENSG00000140400	ortholog_one2one	MAN2C1	Overlap	Low tissue specificity	Low tissue specificity	detected in all	detected in all
ENSSSCG00000001882	ENSG00000140398	ortholog_one2one	NEIL1	Pig	Low tissue specificity	Tissue enhanced	detected in all	detected in all			liver
ENSSSCG00000001884	ENSG00000140365	ortholog_one2one	COMMD4	Overlap	Low tissue specificity	Low tissue specificity	detected in all	detected in all
ENSSSCG00000001885	ENSG00000167173	ortholog_one2one	C15orf39	Human	Tissue enhanced	Low tissue specificity	detected in all	detected in many		testis
ENSSSCG00000001887	ENSG00000198794	ortholog_one2one	SCAMP5	Overlap	Tissue enriched	Group enriched	detected in many	detected in many	brain	brain	brain;retina
ENSSSCG00000001888	ENSG00000178718	ortholog_one2one	RPP25	Pig	Low tissue specificity	Tissue enriched	detected in many	detected in many			brain
ENSSSCG00000001892	ENSG00000140497	ortholog_one2one	SCAMP2	Overlap	Low tissue specificity	Low tissue specificity	detected in all	detected in all
ENSSSCG00000001895	ENSG00000213578	ortholog_one2one	CPLX3	Overlap	Tissue enhanced	Tissue enriched	detected in some	detected in some	retina	lymphoid tissue;prostate;retina	retina
ENSSSCG00000001898	ENSG00000140474	ortholog_one2one	ULK3	Overlap	Low tissue specificity	Low tissue specificity	detected in all	detected in all
ENSSSCG00000001899	ENSG00000140506	ortholog_one2one	LMAN1L	Overlap	Group enriched	Group enriched	detected in some	detected in some	salivary gland	brain;heart muscle;lymphoid tissue;prostate;salivary gland	salivary gland;esophagus
ENSSSCG00000001900	ENSG00000103653	ortholog_one2one	CSK	Overlap	Tissue enhanced	Tissue enhanced	detected in all	detected in all	lymphoid tissue	lymphoid tissue	lymphoid tissue
ENSSSCG00000001901	ENSG00000140505	ortholog_one2one	CYP1A2	Overlap	Tissue enriched	Tissue enriched	detected in some	detected in some	liver	liver	liver
ENSSSCG00000001903	ENSG00000179151	ortholog_one2one	EDC3	Overlap	Low tissue specificity	Low tissue specificity	detected in all	detected in all
ENSSSCG00000001904	ENSG00000179335	ortholog_one2one	CLK3	Overlap	Low tissue specificity	Low tissue specificity	detected in all	detected in all
ENSSSCG00000001905	ENSG00000179361	ortholog_one2one	ARID3B	Overlap	Low tissue specificity	Low tissue specificity	detected in all	detected in all
ENSSSCG00000001906	ENSG00000140465	ortholog_one2one	CYP1A1	Overlap	Group enriched	Tissue enriched	detected in many	detected in many	liver	liver;lung;urinary bladder	liver
ENSSSCG00000001907	ENSG00000138629	ortholog_one2one	UBL7	Overlap	Low tissue specificity	Low tissue specificity	detected in all	detected in all
ENSSSCG00000001908	ENSG00000140481	ortholog_one2one	CCDC33	Overlap	Group enriched	Tissue enriched	detected in some	detected in some	testis	fallopian tube;testis	testis
ENSSSCG00000001909	ENSG00000137868	ortholog_one2one	STRA6	Different tissues	Group enriched	Tissue enriched	detected in many	detected in many		cervix, uterine;retina	kidney
ENSSSCG00000001910	ENSG00000129009	ortholog_one2one	ISLR	Overlap	Low tissue specificity	Low tissue specificity	detected in many	detected in many
ENSSSCG00000001912	ENSG00000140464	ortholog_one2one	PML	Overlap	Low tissue specificity	Low tissue specificity	detected in all	detected in all
ENSSSCG00000001913	ENSG00000067221	ortholog_one2one	STOML1	Different tissues	Tissue enhanced	Tissue enriched	detected in all	detected in all		brain	epididymis
ENSSSCG00000001914	ENSG00000129038	ortholog_one2one	LOXL1	Overlap	Low tissue specificity	Low tissue specificity	detected in many	detected in all
ENSSSCG00000001915	ENSG00000167139	ortholog_one2one	TBC1D21	Overlap	Tissue enriched	Tissue enriched	detected in single	detected in single	testis	testis	testis
ENSSSCG00000001916	ENSG00000205363	ortholog_one2one	C15orf59	Overlap	Tissue enhanced	Group enriched	detected in many	detected in many	brain;heart muscle	brain;heart muscle	brain;heart muscle;retina;skeletal muscle;smooth muscle
ENSSSCG00000001917	ENSG00000103855	ortholog_one2one	CD276	Pig	Low tissue specificity	Tissue enhanced	detected in many	detected in all			ovary
ENSSSCG00000001918	ENSG00000156642	ortholog_one2one	NPTN	Overlap	Low tissue specificity	Low tissue specificity	detected in all	detected in all
ENSSSCG00000001920	ENSG00000138622	ortholog_one2one	HCN4	Overlap	Group enriched	Group enriched	detected in some	detected in many	brain;heart muscle	brain;heart muscle;testis	brain;heart muscle;ovary
ENSSSCG00000001921	ENSG00000067141	ortholog_one2one	NEO1	Overlap	Low tissue specificity	Low tissue specificity	detected in all	detected in all
ENSSSCG00000001924	ENSG00000140463	ortholog_one2one	BBS4	Overlap	Low tissue specificity	Low tissue specificity	detected in all	detected in all
ENSSSCG00000001925	ENSG00000159322	ortholog_one2one	ADPGK	Overlap	Low tissue specificity	Low tissue specificity	detected in all	detected in all
ENSSSCG00000001926	ENSG00000187806	ortholog_one2one	TMEM202	Overlap	Tissue enriched	Tissue enriched	detected in single	detected in single	testis	testis	testis
ENSSSCG00000001927	ENSG00000213614	ortholog_one2many	HEXA	Overlap	Low tissue specificity	Low tissue specificity	detected in all	detected in all
ENSSSCG00000001928	ENSG00000140488	ortholog_one2many	CELF6	Pig	Low tissue specificity	Group enriched	detected in many	detected in some			brain;pituitary gland;retina;testis
ENSSSCG00000001929	ENSG00000137817	ortholog_one2one	PARP6	Overlap	Low tissue specificity	Low tissue specificity	detected in all	detected in all
ENSSSCG00000001930	ENSG00000067225	ortholog_one2one	PKM	Overlap	Tissue enriched	Tissue enhanced	detected in all	detected in all	skeletal muscle	skeletal muscle	skeletal muscle
ENSSSCG00000001931	ENSG00000175318	ortholog_one2one	GRAMD2A	Overlap	Tissue enhanced	Group enriched	detected in many	detected in many	epididymis	epididymis	epididymis;thyroid gland
ENSSSCG00000001938	ENSG00000139874	ortholog_one2one	SSTR1	Overlap	Tissue enhanced	Group enriched	detected in some	detected in some	brain;stomach	brain;intestine;stomach	brain;stomach;prostate;testis
ENSSSCG00000001939	ENSG00000139865	ortholog_one2one	TTC6	Different tissues	Tissue enhanced	Group enriched	detected in many	detected in some		breast;prostate	brain;testis
ENSSSCG00000001942	ENSG00000198807	ortholog_one2one	PAX9	Overlap	Group enriched	Tissue enhanced	detected in some	detected in many	esophagus;salivary gland;tongue	esophagus;lymphoid tissue;salivary gland;tongue	esophagus;salivary gland;tongue
ENSSSCG00000001944	ENSG00000136327	ortholog_one2one	NKX2-8	Overlap	Tissue enhanced	Tissue enhanced	detected in some	detected in some	brain	brain;testis	brain;thyroid gland
ENSSSCG00000001945	ENSG00000136352	ortholog_one2one	NKX2-1	Overlap	Group enriched	Group enriched	detected in some	detected in some	lung;thyroid gland	lung;thyroid gland	lung;thyroid gland
ENSSSCG00000001946	ENSG00000151332	ortholog_one2one	MBIP	Human	Tissue enhanced	Low tissue specificity	detected in all	detected in all		thyroid gland
ENSSSCG00000001947	ENSG00000100916	ortholog_one2one	BRMS1L	Overlap	Low tissue specificity	Low tissue specificity	detected in all	detected in all
ENSSSCG00000001949	ENSG00000168348	ortholog_one2one	INSM2	Overlap	Group enriched	Group enriched	detected in some	detected in some	adrenal gland;brain	adrenal gland;brain;salivary gland;testis	adrenal gland;brain;lymphoid tissue
ENSSSCG00000001950	ENSG00000100890	ortholog_one2many	KIAA0391	Overlap	Low tissue specificity	Low tissue specificity	detected in all	detected in all
ENSSSCG00000001951	ENSG00000100902	ortholog_one2one	PSMA6	Pig	Low tissue specificity	Tissue enhanced	detected in all	detected in all			lymphoid tissue
ENSSSCG00000001952	ENSG00000100906	ortholog_one2one	NFKBIA	Human	Tissue enhanced	Low tissue specificity	detected in all	detected in all		bone marrow
ENSSSCG00000001955	ENSG00000100883	ortholog_one2one	SRP54	Overlap	Low tissue specificity	Low tissue specificity	detected in all	detected in all
ENSSSCG00000001958	ENSG00000198604	ortholog_one2one	BAZ1A	Overlap	Low tissue specificity	Low tissue specificity	detected in all	detected in many
ENSSSCG00000001959	ENSG00000165410	ortholog_one2one	CFL2	Overlap	Tissue enhanced	Tissue enhanced	detected in all	detected in all	skeletal muscle	skeletal muscle	skeletal muscle;smooth muscle
ENSSSCG00000001960	ENSG00000129518	ortholog_one2one	EAPP	Overlap	Low tissue specificity	Low tissue specificity	detected in all	detected in all
ENSSSCG00000001963	ENSG00000129521	ortholog_one2one	EGLN3	Human	Tissue enhanced	Low tissue specificity	detected in many	detected in many		heart muscle;skin
ENSSSCG00000001964	ENSG00000151322	ortholog_one2one	NPAS3	Overlap	Tissue enhanced	Tissue enriched	detected in many	detected in many	brain	brain	brain
ENSSSCG00000001966	ENSG00000100852	ortholog_one2one	ARHGAP5	Overlap	Low tissue specificity	Low tissue specificity	detected in all	detected in all
ENSSSCG00000001968	ENSG00000151413	ortholog_one2one	NUBPL	Overlap	Low tissue specificity	Low tissue specificity	detected in all	detected in all
ENSSSCG00000001970	ENSG00000129493	ortholog_one2one	HEATR5A	Overlap	Low tissue specificity	Low tissue specificity	detected in all	detected in all
ENSSSCG00000001971	ENSG00000092148	ortholog_one2one	HECTD1	Overlap	Low tissue specificity	Low tissue specificity	detected in all	detected in all
ENSSSCG00000001972	ENSG00000100478	ortholog_one2one	AP4S1	Overlap	Low tissue specificity	Low tissue specificity	detected in all	detected in all
ENSSSCG00000001973	ENSG00000092108	ortholog_one2one	SCFD1	Overlap	Low tissue specificity	Low tissue specificity	detected in all	detected in all
ENSSSCG00000001974	ENSG00000092140	ortholog_one2one	G2E3	Human	Tissue enhanced	Low tissue specificity	detected in all	detected in all		testis
ENSSSCG00000001975	ENSG00000184304	ortholog_one2one	PRKD1	Overlap	Low tissue specificity	Low tissue specificity	detected in many	detected in all
ENSSSCG00000001977	ENSG00000168952	ortholog_one2one	STXBP6	Overlap	Low tissue specificity	Low tissue specificity	detected in many	detected in all
ENSSSCG00000001978	ENSG00000100450	ortholog_one2one	GZMH	Overlap	Tissue enhanced	Tissue enhanced	detected in many	detected in many	lymphoid tissue	lymphoid tissue	lymphoid tissue;intestine
ENSSSCG00000001982	ENSG00000092009	ortholog_one2many	CMA1	Overlap	Low tissue specificity	Low tissue specificity	detected in many	detected in many
ENSSSCG00000001983	ENSG00000100445	ortholog_one2one	SDR39U1	Overlap	Low tissue specificity	Low tissue specificity	detected in all	detected in all
ENSSSCG00000001984	ENSG00000100441	ortholog_one2one	KHNYN	Pig	Low tissue specificity	Tissue enhanced	detected in all	detected in all			stomach
ENSSSCG00000001985	ENSG00000139899	ortholog_one2one	CBLN3	Overlap	Tissue enriched	Tissue enriched	detected in many	detected in some	brain	brain	brain
ENSSSCG00000001986	ENSG00000100968	ortholog_one2one	NFATC4	Overlap	Low tissue specificity	Low tissue specificity	detected in many	detected in many
ENSSSCG00000001987	ENSG00000129465	ortholog_one2one	RIPK3	Human	Tissue enhanced	Low tissue specificity	detected in many	detected in many		intestine
ENSSSCG00000001988	ENSG00000129467	ortholog_one2one	ADCY4	Pig	Low tissue specificity	Tissue enhanced	detected in all	detected in many			lymphoid tissue
ENSSSCG00000001989	ENSG00000136305	ortholog_one2one	CIDEB	Overlap	Group enriched	Group enriched	detected in many	detected in many	intestine;liver	intestine;liver	intestine;liver
ENSSSCG00000001990	ENSG00000196943	ortholog_one2one	NOP9	Overlap	Low tissue specificity	Low tissue specificity	detected in all	detected in all
ENSSSCG00000001991	ENSG00000157379	ortholog_one2one	DHRS1	Human	Tissue enhanced	Low tissue specificity	detected in all	detected in all		liver
ENSSSCG00000001992	ENSG00000100949	ortholog_one2one	RABGGTA	Overlap	Low tissue specificity	Low tissue specificity	detected in all	detected in many
ENSSSCG00000001993	ENSG00000092295	ortholog_one2one	TGM1	Overlap	Group enriched	Group enriched	detected in many	detected in some	esophagus;tongue	esophagus;lymphoid tissue;tongue	esophagus;tongue;skin
ENSSSCG00000001994	ENSG00000092330	ortholog_one2one	TINF2	Overlap	Low tissue specificity	Low tissue specificity	detected in all	detected in all
ENSSSCG00000002000	ENSG00000196497	ortholog_one2one	IPO4	Human	Tissue enhanced	Low tissue specificity	detected in all	detected in all		testis
ENSSSCG00000002001	ENSG00000100918	ortholog_one2one	REC8	Human	Tissue enhanced	Low tissue specificity	detected in many	detected in all		gallbladder
ENSSSCG00000002002	ENSG00000213928	ortholog_one2one	IRF9	Overlap	Low tissue specificity	Low tissue specificity	detected in all	detected in all
ENSSSCG00000002003	ENSG00000092098	ortholog_one2many	RNF31	Overlap	Low tissue specificity	Low tissue specificity	detected in all	detected in all
ENSSSCG00000002005	ENSG00000100908	ortholog_one2one	EMC9	Pig	Low tissue specificity	Tissue enhanced	detected in all	detected in all			skeletal muscle
ENSSSCG00000002006	ENSG00000092010	ortholog_one2one	PSME1	Overlap	Low tissue specificity	Low tissue specificity	detected in all	detected in all
ENSSSCG00000002007	ENSG00000139914	ortholog_one2one	FITM1	Overlap	Group enriched	Group enriched	detected in some	detected in many	heart muscle;skeletal muscle	heart muscle;skeletal muscle;tongue	heart muscle;skeletal muscle
ENSSSCG00000002008	ENSG00000100897	ortholog_one2many	DCAF11	Overlap	Low tissue specificity	Low tissue specificity	detected in all	detected in all
ENSSSCG00000002009	ENSG00000100889	ortholog_one2one	PCK2	Overlap	Group enriched	Group enriched	detected in all	detected in many	liver	intestine;liver	liver;kidney
ENSSSCG00000002010	ENSG00000129535	ortholog_one2one	NRL	Overlap	Tissue enriched	Tissue enriched	detected in many	detected in single	retina	retina	retina
ENSSSCG00000002011	ENSG00000100884	ortholog_one2one	CPNE6	Overlap	Tissue enhanced	Tissue enriched	detected in many	detected in some	brain	brain;seminal vesicle	brain
ENSSSCG00000002012	ENSG00000186648	ortholog_one2one	CARMIL3	Overlap	Group enriched	Tissue enhanced	detected in many	detected in many	brain	brain;pituitary gland;skin	brain;testis
ENSSSCG00000002014	ENSG00000092051	ortholog_one2one	JPH4	Overlap	Tissue enhanced	Group enriched	detected in many	detected in many	brain	brain;seminal vesicle	brain;testis
ENSSSCG00000002015	ENSG00000213983	ortholog_one2one	AP1G2	Overlap	Low tissue specificity	Low tissue specificity	detected in all	detected in all
ENSSSCG00000002016	ENSG00000259431	ortholog_one2one	THTPA	Overlap	Low tissue specificity	Low tissue specificity	detected in all	detected in all
ENSSSCG00000002020	ENSG00000129460	ortholog_one2many	NGDN	Overlap	Low tissue specificity	Low tissue specificity	detected in all	detected in all
ENSSSCG00000002023	ENSG00000258643	ortholog_one2one	BCL2L2-PABPN1	Overlap	Low tissue specificity	Low tissue specificity	detected in all	detected in all
ENSSSCG00000002025	ENSG00000092096	ortholog_one2one	SLC22A17	Overlap	Tissue enhanced	Group enriched	detected in many	detected in many	brain	brain	brain;pituitary gland
ENSSSCG00000002026	ENSG00000100842	ortholog_one2one	EFS	Pig	Low tissue specificity	Tissue enhanced	detected in many	detected in many			salivary gland
ENSSSCG00000002028	ENSG00000166091	ortholog_one2one	CMTM5	Overlap	Tissue enriched	Tissue enriched	detected in many	detected in some	brain	brain	brain
ENSSSCG00000002029	ENSG00000197616	ortholog_one2one	MYH6	Overlap	Tissue enriched	Group enriched	detected in some	detected in some	heart muscle	heart muscle	heart muscle;skeletal muscle
ENSSSCG00000002032	ENSG00000092068	ortholog_one2one	SLC7A8	Pig	Low tissue specificity	Tissue enhanced	detected in all	detected in many			cervix, uterine;kidney
ENSSSCG00000002033	ENSG00000092067	ortholog_one2one	CEBPE	Overlap	Group enriched	Tissue enriched	detected in some	detected in some	bone marrow	bone marrow;lymphoid tissue	bone marrow
ENSSSCG00000002034	ENSG00000100813	ortholog_one2one	ACIN1	Overlap	Low tissue specificity	Low tissue specificity	detected in all	detected in all
ENSSSCG00000002035	ENSG00000179933	ortholog_one2one	C14orf119	Overlap	Low tissue specificity	Low tissue specificity	detected in all	detected in all
ENSSSCG00000002036	ENSG00000100804	ortholog_one2many	PSMB5	Overlap	Low tissue specificity	Low tissue specificity	detected in all	detected in all
ENSSSCG00000002037	ENSG00000139880	ortholog_one2one	CDH24	Pig	Low tissue specificity	Tissue enriched	detected in all	detected in many			lymphoid tissue
ENSSSCG00000002038	ENSG00000222028	ortholog_one2one	PSMB11	Overlap	Tissue enriched	Tissue enriched	detected in some	detected in single	lymphoid tissue	lymphoid tissue	lymphoid tissue
ENSSSCG00000002039	ENSG00000157227	ortholog_one2one	MMP14	Pig	Low tissue specificity	Tissue enhanced	detected in many	detected in all			cervix, uterine;ovary
ENSSSCG00000002040	ENSG00000172590	ortholog_one2one	MRPL52	Overlap	Low tissue specificity	Low tissue specificity	detected in all	detected in all
ENSSSCG00000002041	ENSG00000155465	ortholog_one2one	SLC7A7	Overlap	Group enriched	Tissue enhanced	detected in many	detected in many	kidney	intestine;kidney;lymphoid tissue	kidney
ENSSSCG00000002042	ENSG00000155463	ortholog_one2one	OXA1L	Overlap	Low tissue specificity	Low tissue specificity	detected in all	detected in all
ENSSSCG00000002050	ENSG00000129562	ortholog_one2one	DAD1	Overlap	Low tissue specificity	Low tissue specificity	detected in all	detected in all
ENSSSCG00000002051	ENSG00000100439	ortholog_one2one	ABHD4	Pig	Low tissue specificity	Tissue enhanced	detected in all	detected in all			testis
ENSSSCG00000002052	ENSG00000255804	ortholog_one2one	OR6J1	Different tissues	Tissue enhanced	Tissue enhanced	detected in some	detected in many		bone marrow	skeletal muscle
ENSSSCG00000002105	ENSG00000276240	ortholog_one2one	OR4E1	Overlap	Tissue enhanced	Tissue enhanced	detected in some	detected in some	lymphoid tissue	bone marrow;lymphoid tissue	lymphoid tissue;liver
ENSSSCG00000002106	ENSG00000221977	ortholog_one2one	OR4E2	Overlap	Not detected	Not detected	not detected	not detected
ENSSSCG00000002127	ENSG00000100888	ortholog_one2one	CHD8	Overlap	Low tissue specificity	Low tissue specificity	detected in all	detected in all
ENSSSCG00000002129	ENSG00000092200	ortholog_one2one	RPGRIP1	Overlap	Tissue enriched	Group enriched	detected in some	detected in many	testis	testis	testis;epididymis;retina
ENSSSCG00000002130	ENSG00000181803	ortholog_one2one	OR6S1	Human	Tissue enhanced	Not detected	detected in single	not detected		lymphoid tissue
ENSSSCG00000002131	ENSG00000258436	ortholog_one2many	RNASE12	Overlap	Tissue enriched	Group enriched	detected in some	detected in some	epididymis	epididymis	epididymis;seminal vesicle
ENSSSCG00000002134	ENSG00000182545	ortholog_one2one	RNASE10	Pig	Low tissue specificity	Group enriched	detected in many	detected in many			brain;epididymis;fallopian tube
ENSSSCG00000002135	ENSG00000198805	ortholog_one2one	PNP	Different tissues	Tissue enhanced	Tissue enhanced	detected in all	detected in many		epididymis	thyroid gland
ENSSSCG00000002138	ENSG00000092094	ortholog_one2one	OSGEP	Overlap	Low tissue specificity	Low tissue specificity	detected in all	detected in all
ENSSSCG00000002142	ENSG00000129566	ortholog_one2one	TEP1	Overlap	Low tissue specificity	Low tissue specificity	detected in all	detected in many
ENSSSCG00000002143	ENSG00000129484	ortholog_one2one	PARP2	Overlap	Low tissue specificity	Low tissue specificity	detected in all	detected in all
ENSSSCG00000002144	ENSG00000100814	ortholog_one2one	CCNB1IP1	Overlap	Low tissue specificity	Low tissue specificity	detected in all	detected in all
ENSSSCG00000002145	ENSG00000136319	ortholog_one2one	TTC5	Overlap	Low tissue specificity	Low tissue specificity	detected in all	detected in all
ENSSSCG00000002148	ENSG00000176198	ortholog_one2one	OR11H4	Different tissues	Tissue enhanced	Tissue enriched	detected in single	detected in single		skin	testis
ENSSSCG00000002170	ENSG00000176299	ortholog_one2many	OR4M1	Overlap	Tissue enriched	Tissue enhanced	detected in single	detected in some	testis	testis	testis;gallbladder
ENSSSCG00000002235	ENSG00000176454	ortholog_one2one	LPCAT4	Overlap	Low tissue specificity	Low tissue specificity	detected in all	detected in all
ENSSSCG00000002241	ENSG00000184507	ortholog_one2one	NUTM1	Overlap	Tissue enriched	Tissue enriched	detected in single	detected in some	testis	testis	testis
ENSSSCG00000002243	ENSG00000140199	ortholog_one2one	SLC12A6	Overlap	Low tissue specificity	Low tissue specificity	detected in all	detected in all
ENSSSCG00000002245	ENSG00000134152	ortholog_one2one	KATNBL1	Overlap	Low tissue specificity	Low tissue specificity	detected in all	detected in all
ENSSSCG00000002252	ENSG00000140450	ortholog_one2one	ARRDC4	Different tissues	Tissue enhanced	Tissue enhanced	detected in all	detected in all		brain	ovary
ENSSSCG00000002254	ENSG00000185551	ortholog_one2one	NR2F2	Overlap	Low tissue specificity	Low tissue specificity	detected in many	detected in all
ENSSSCG00000002257	ENSG00000140563	ortholog_one2one	MCTP2	Human	Tissue enhanced	Low tissue specificity	detected in many	detected in all		lymphoid tissue
ENSSSCG00000002258	ENSG00000183655	ortholog_one2one	KLHL25	Pig	Low tissue specificity	Tissue enhanced	detected in all	detected in many			brain
ENSSSCG00000002259	ENSG00000170776	ortholog_one2one	AKAP13	Overlap	Low tissue specificity	Low tissue specificity	detected in all	detected in all
ENSSSCG00000002262	ENSG00000185518	ortholog_one2one	SV2B	Overlap	Tissue enriched	Group enriched	detected in many	detected in some	brain	brain	brain;retina
ENSSSCG00000002263	ENSG00000176463	ortholog_one2one	SLCO3A1	Pig	Low tissue specificity	Tissue enhanced	detected in all	detected in all			adrenal gland
ENSSSCG00000002265	ENSG00000185442	ortholog_one2one	FAM174B	Different tissues	Tissue enhanced	Tissue enhanced	detected in many	detected in many		salivary gland	prostate
ENSSSCG00000002266	ENSG00000173575	ortholog_one2one	CHD2	Overlap	Low tissue specificity	Low tissue specificity	detected in all	detected in all
ENSSSCG00000002267	ENSG00000182175	ortholog_one2one	RGMA	Human	Tissue enhanced	Low tissue specificity	detected in many	detected in many		skeletal muscle
ENSSSCG00000002268	ENSG00000179841	ortholog_one2one	AKAP5	Overlap	Tissue enriched	Tissue enriched	detected in many	detected in many	brain	brain	brain
ENSSSCG00000002269	ENSG00000100714	ortholog_one2one	MTHFD1	Overlap	Tissue enriched	Tissue enhanced	detected in all	detected in all	liver	liver	liver
ENSSSCG00000002274	ENSG00000126803	ortholog_one2one	HSPA2	Overlap	Tissue enhanced	Tissue enhanced	detected in many	detected in many	brain	brain;skeletal muscle	brain;testis
ENSSSCG00000002275	ENSG00000165807	ortholog_one2one	PPP1R36	Overlap	Tissue enriched	Group enriched	detected in many	detected in many	testis	testis	testis;brain;epididymis
ENSSSCG00000002276	ENSG00000126822	ortholog_one2one	PLEKHG3	Human	Tissue enhanced	Low tissue specificity	detected in all	detected in all		brain
ENSSSCG00000002277	ENSG00000070182	ortholog_one2one	SPTB	Overlap	Tissue enhanced	Tissue enhanced	detected in many	detected in some	brain;skeletal muscle	bone marrow;brain;skeletal muscle	brain;skeletal muscle;heart muscle
ENSSSCG00000002279	ENSG00000176153	ortholog_one2one	GPX2	Different tissues	Tissue enhanced	Tissue enriched	detected in many	detected in many		gallbladder;liver	intestine
ENSSSCG00000002280	ENSG00000139998	ortholog_one2one	RAB15	Overlap	Tissue enhanced	Tissue enhanced	detected in many	detected in many	salivary gland	brain;salivary gland	salivary gland
ENSSSCG00000002281	ENSG00000125954	ortholog_one2one	CHURC1-FNTB	Overlap	Low tissue specificity	Low tissue specificity	detected in all	detected in all
ENSSSCG00000002283	ENSG00000033170	ortholog_one2one	FUT8	Pig	Low tissue specificity	Tissue enhanced	detected in all	detected in all			lymphoid tissue
ENSSSCG00000002284	ENSG00000196553	ortholog_one2one	CCDC196	Overlap	Tissue enriched	Tissue enriched	detected in some	detected in some	testis	testis	testis
ENSSSCG00000002285	ENSG00000171723	ortholog_one2one	GPHN	Overlap	Low tissue specificity	Low tissue specificity	detected in all	detected in all
ENSSSCG00000002286	ENSG00000172717	ortholog_one2one	FAM71D	Overlap	Tissue enriched	Tissue enriched	detected in single	detected in some	testis	testis	testis
ENSSSCG00000002287	ENSG00000072415	ortholog_one2one	MPP5	Pig	Low tissue specificity	Tissue enhanced	detected in all	detected in all			thyroid gland
ENSSSCG00000002290	ENSG00000100558	ortholog_one2one	PLEK2	Overlap	Low tissue specificity	Low tissue specificity	detected in many	detected in many
ENSSSCG00000002292	ENSG00000054690	ortholog_one2one	PLEKHH1	Overlap	Tissue enhanced	Tissue enhanced	detected in many	detected in many	brain	brain;thyroid gland	brain
ENSSSCG00000002294	ENSG00000081181	ortholog_one2one	ARG2	Human	Tissue enhanced	Low tissue specificity	detected in many	detected in all		prostate;thyroid gland
ENSSSCG00000002295	ENSG00000100568	ortholog_one2one	VTI1B	Overlap	Low tissue specificity	Low tissue specificity	detected in all	detected in all
ENSSSCG00000002296	ENSG00000072042	ortholog_one2one	RDH11	Different tissues	Tissue enhanced	Tissue enhanced	detected in all	detected in all		prostate	adrenal gland;ovary;testis
ENSSSCG00000002297	ENSG00000139988	ortholog_one2one	RDH12	Different tissues	Tissue enhanced	Tissue enriched	detected in many	detected in some		skin	testis
ENSSSCG00000002298	ENSG00000072121	ortholog_one2one	ZFYVE26	Overlap	Low tissue specificity	Low tissue specificity	detected in all	detected in all
ENSSSCG00000002305	ENSG00000081177	ortholog_one2one	EXD2	Overlap	Low tissue specificity	Low tissue specificity	detected in all	detected in all
ENSSSCG00000002306	ENSG00000100626	ortholog_one2one	GALNT16	Pig	Low tissue specificity	Tissue enhanced	detected in many	detected in many			adipose tissue;brain
ENSSSCG00000002307	ENSG00000100632	ortholog_one2one	ERH	Overlap	Low tissue specificity	Low tissue specificity	detected in all	detected in all
ENSSSCG00000002309	ENSG00000175985	ortholog_one2one	PLEKHD1	Human	Tissue enhanced	Low tissue specificity	detected in many	detected in all		brain
ENSSSCG00000002310	ENSG00000267909	ortholog_one2one	CCDC177	Overlap	Tissue enriched	Group enriched	detected in some	detected in some	brain	brain	brain;retina
ENSSSCG00000002311	ENSG00000100647	ortholog_one2one	SUSD6	Overlap	Low tissue specificity	Low tissue specificity	detected in all	detected in all
ENSSSCG00000002313	ENSG00000100652	ortholog_one2one	SLC10A1	Overlap	Tissue enriched	Tissue enriched	detected in single	detected in many	liver	liver	liver
ENSSSCG00000002314	ENSG00000198732	ortholog_one2one	SMOC1	Overlap	Tissue enhanced	Tissue enhanced	detected in many	detected in many	brain	brain;liver	brain;adipose tissue;lymphoid tissue
ENSSSCG00000002315	ENSG00000100678	ortholog_one2one	SLC8A3	Overlap	Group enriched	Tissue enhanced	detected in many	detected in many	brain;skeletal muscle	brain;skeletal muscle	brain;skeletal muscle
ENSSSCG00000002316	ENSG00000133983	ortholog_one2one	COX16	Overlap	Low tissue specificity	Low tissue specificity	detected in all	detected in all
ENSSSCG00000002322	ENSG00000139985	ortholog_one2one	ADAM21	Overlap	Tissue enriched	Tissue enriched	detected in single	detected in some	testis	testis	testis
ENSSSCG00000002329	ENSG00000006432	ortholog_one2one	MAP3K9	Overlap	Tissue enhanced	Tissue enhanced	detected in many	detected in many	brain	brain	brain
ENSSSCG00000002330	ENSG00000100731	ortholog_one2one	PCNX1	Overlap	Low tissue specificity	Low tissue specificity	detected in all	detected in all
ENSSSCG00000002332	ENSG00000197555	ortholog_one2one	SIPA1L1	Pig	Low tissue specificity	Tissue enhanced	detected in all	detected in all			brain
ENSSSCG00000002333	ENSG00000205683	ortholog_one2one	DPF3	Overlap	Group enriched	Tissue enhanced	detected in many	detected in many	brain	brain;heart muscle;ovary;skeletal muscle	brain;liver
ENSSSCG00000002337	ENSG00000165861	ortholog_one2one	ZFYVE1	Overlap	Low tissue specificity	Low tissue specificity	detected in all	detected in all
ENSSSCG00000002340	ENSG00000080815	ortholog_one2one	PSEN1	Overlap	Low tissue specificity	Low tissue specificity	detected in all	detected in all
ENSSSCG00000002341	ENSG00000100767	ortholog_one2one	PAPLN	Pig	Low tissue specificity	Tissue enriched	detected in all	detected in all			kidney
ENSSSCG00000002344	ENSG00000170468	ortholog_one2one	RIOX1	Overlap	Low tissue specificity	Low tissue specificity	detected in all	detected in all
ENSSSCG00000002346	ENSG00000176903	ortholog_one2one	PNMA1	Pig	Low tissue specificity	Tissue enhanced	detected in all	detected in all			pituitary gland
ENSSSCG00000002348	ENSG00000205669	ortholog_one2one	ACOT6	Human	Tissue enhanced	Low tissue specificity	detected in some	detected in many		kidney;liver;skeletal muscle
ENSSSCG00000002349	ENSG00000177465	ortholog_one2one	ACOT4	Human	Tissue enhanced	Low tissue specificity	detected in many	detected in all		kidney;liver
ENSSSCG00000002350	ENSG00000156030	ortholog_one2one	ELMSAN1	Overlap	Low tissue specificity	Low tissue specificity	detected in all	detected in all
ENSSSCG00000002351	ENSG00000140043	ortholog_one2many	PTGR2	Pig	Low tissue specificity	Tissue enhanced	detected in all	detected in all			kidney;liver
ENSSSCG00000002352	ENSG00000119725	ortholog_one2one	ZNF410	Overlap	Low tissue specificity	Low tissue specificity	detected in all	detected in all
ENSSSCG00000002353	ENSG00000156050	ortholog_one2one	FAM161B	Overlap	Low tissue specificity	Low tissue specificity	detected in all	detected in all
ENSSSCG00000002354	ENSG00000119723	ortholog_one2one	COQ6	Overlap	Low tissue specificity	Low tissue specificity	detected in all	detected in all
ENSSSCG00000002355	ENSG00000187097	ortholog_one2one	ENTPD5	Overlap	Group enriched	Tissue enhanced	detected in all	detected in all	liver	intestine;kidney;liver	liver
ENSSSCG00000002356	ENSG00000119636	ortholog_one2one	BBOF1	Overlap	Tissue enhanced	Group enriched	detected in all	detected in some	testis	testis	testis;fallopian tube
ENSSSCG00000002357	ENSG00000119711	ortholog_one2one	ALDH6A1	Overlap	Group enriched	Tissue enhanced	detected in all	detected in all	kidney	kidney;liver	kidney
ENSSSCG00000002361	ENSG00000133980	ortholog_one2one	VRTN	Overlap	Group enriched	Group enriched	detected in some	detected in some	epididymis	epididymis;lymphoid tissue;testis	epididymis;adrenal gland;ovary
ENSSSCG00000002363	ENSG00000119614	ortholog_one2one	VSX2	Overlap	Tissue enriched	Tissue enriched	detected in some	detected in some	retina	retina	retina
ENSSSCG00000002366	ENSG00000119655	ortholog_one2one	NPC2	Overlap	Tissue enriched	Tissue enriched	detected in all	detected in many	epididymis	epididymis	epididymis
ENSSSCG00000002367	ENSG00000165898	ortholog_one2one	ISCA2	Pig	Low tissue specificity	Tissue enhanced	detected in all	detected in all			epididymis
ENSSSCG00000002368	ENSG00000119681	ortholog_one2one	LTBP2	Overlap	Low tissue specificity	Low tissue specificity	detected in many	detected in many
ENSSSCG00000002370	ENSG00000119682	ortholog_one2one	AREL1	Overlap	Low tissue specificity	Low tissue specificity	detected in all	detected in all
ENSSSCG00000002372	ENSG00000119596	ortholog_one2one	YLPM1	Overlap	Low tissue specificity	Low tissue specificity	detected in all	detected in all
ENSSSCG00000002373	ENSG00000119608	ortholog_one2one	PROX2	Different tissues	Tissue enhanced	Tissue enhanced	detected in many	detected in many		skin	lymphoid tissue
ENSSSCG00000002374	ENSG00000119689	ortholog_one2one	DLST	Overlap	Low tissue specificity	Low tissue specificity	detected in all	detected in all
ENSSSCG00000002375	ENSG00000198208	ortholog_one2one	RPS6KL1	Overlap	Tissue enhanced	Tissue enhanced	detected in all	detected in many	brain	brain	brain;retina
ENSSSCG00000002376	ENSG00000119630	ortholog_one2one	PGF	Different tissues	Tissue enhanced	Tissue enhanced	detected in many	detected in many		thyroid gland	seminal vesicle
ENSSSCG00000002377	ENSG00000119718	ortholog_one2one	EIF2B2	Overlap	Low tissue specificity	Low tissue specificity	detected in all	detected in all
ENSSSCG00000002378	ENSG00000119684	ortholog_one2one	MLH3	Overlap	Low tissue specificity	Low tissue specificity	detected in all	detected in all
ENSSSCG00000002379	ENSG00000119640	ortholog_one2many	ACYP1	Overlap	Low tissue specificity	Low tissue specificity	detected in all	detected in all
ENSSSCG00000002380	ENSG00000119703	ortholog_one2one	ZC2HC1C	Overlap	Tissue enriched	Tissue enriched	detected in many	detected in some	testis	testis	testis
ENSSSCG00000002381	ENSG00000119638	ortholog_one2one	NEK9	Overlap	Low tissue specificity	Low tissue specificity	detected in all	detected in all
ENSSSCG00000002383	ENSG00000170345	ortholog_one2one	FOS	Overlap	Low tissue specificity	Low tissue specificity	detected in all	detected in many
ENSSSCG00000002385	ENSG00000119699	ortholog_one2one	TGFB3	Pig	Low tissue specificity	Tissue enhanced	detected in many	detected in many			ovary
ENSSSCG00000002386	ENSG00000119650	ortholog_one2one	IFT43	Overlap	Low tissue specificity	Low tissue specificity	detected in all	detected in all
ENSSSCG00000002387	ENSG00000089916	ortholog_one2one	GPATCH2L	Overlap	Low tissue specificity	Low tissue specificity	detected in all	detected in all
ENSSSCG00000002388	ENSG00000119715	ortholog_one2one	ESRRB	Overlap	Tissue enhanced	Group enriched	detected in some	detected in some	kidney;retina	kidney;retina	kidney;retina
ENSSSCG00000002389	ENSG00000071246	ortholog_one2one	VASH1	Pig	Low tissue specificity	Tissue enhanced	detected in all	detected in all			lymphoid tissue
ENSSSCG00000002390	ENSG00000013523	ortholog_one2one	ANGEL1	Pig	Low tissue specificity	Tissue enhanced	detected in all	detected in all			testis
ENSSSCG00000002391	ENSG00000100565	ortholog_one2one	LRRC74A	Overlap	Tissue enriched	Tissue enriched	detected in some	detected in single	testis	testis	testis
ENSSSCG00000002392	ENSG00000119669	ortholog_one2one	IRF2BPL	Overlap	Low tissue specificity	Low tissue specificity	detected in all	detected in all
ENSSSCG00000002396	ENSG00000100577	ortholog_one2one	GSTZ1	Overlap	Tissue enriched	Tissue enhanced	detected in all	detected in all	liver	liver	liver
ENSSSCG00000002397	ENSG00000009830	ortholog_one2one	POMT2	Overlap	Low tissue specificity	Low tissue specificity	detected in all	detected in all
ENSSSCG00000002398	ENSG00000165548	ortholog_one2one	TMEM63C	Overlap	Tissue enhanced	Tissue enhanced	detected in many	detected in many	brain	brain;pituitary gland	brain
ENSSSCG00000002399	ENSG00000165553	ortholog_one2one	NGB	Overlap	Tissue enhanced	Tissue enriched	detected in some	detected in many	brain	adrenal gland;brain	brain
ENSSSCG00000002400	ENSG00000100583	ortholog_one2one	SAMD15	Overlap	Tissue enhanced	Tissue enhanced	detected in many	detected in many	testis	pituitary gland;testis	testis;fallopian tube
ENSSSCG00000002403	ENSG00000151445	ortholog_one2one	VIPAS39	Overlap	Low tissue specificity	Low tissue specificity	detected in all	detected in all
ENSSSCG00000002404	ENSG00000100596	ortholog_one2one	SPTLC2	Overlap	Low tissue specificity	Low tissue specificity	detected in all	detected in all
ENSSSCG00000002405	ENSG00000100593	ortholog_one2one	ISM2	Different tissues	Tissue enhanced	Tissue enhanced	detected in some	detected in many		brain;endometrium;prostate	epididymis
ENSSSCG00000002406	ENSG00000100591	ortholog_one2one	AHSA1	Overlap	Low tissue specificity	Low tissue specificity	detected in all	detected in all
ENSSSCG00000002408	ENSG00000063761	ortholog_one2one	ADCK1	Overlap	Low tissue specificity	Low tissue specificity	detected in all	detected in all
ENSSSCG00000002410	ENSG00000100629	ortholog_one2one	CEP128	Human	Tissue enriched	Low tissue specificity	detected in all	detected in all		lymphoid tissue
ENSSSCG00000002411	ENSG00000165417	ortholog_one2one	GTF2A1	Overlap	Low tissue specificity	Low tissue specificity	detected in all	detected in all
ENSSSCG00000002412	ENSG00000140022	ortholog_one2one	STON2	Overlap	Low tissue specificity	Low tissue specificity	detected in all	detected in all
ENSSSCG00000002414	ENSG00000071537	ortholog_one2one	SEL1L	Overlap	Low tissue specificity	Low tissue specificity	detected in all	detected in all
ENSSSCG00000002423	ENSG00000100433	ortholog_one2one	KCNK10	Overlap	Group enriched	Tissue enhanced	detected in some	detected in many	brain;stomach	brain;intestine;kidney;stomach	brain;stomach
ENSSSCG00000002424	ENSG00000042317	ortholog_one2one	SPATA7	Overlap	Tissue enhanced	Tissue enriched	detected in all	detected in all	testis	testis	testis
ENSSSCG00000002425	ENSG00000070778	ortholog_one2one	PTPN21	Overlap	Low tissue specificity	Low tissue specificity	detected in many	detected in all
ENSSSCG00000002426	ENSG00000100722	ortholog_one2one	ZC3H14	Human	Tissue enhanced	Low tissue specificity	detected in all	detected in all		testis
ENSSSCG00000002427	ENSG00000165521	ortholog_one2one	EML5	Overlap	Tissue enhanced	Tissue enhanced	detected in many	detected in many	brain	brain;ovary	brain;retina
ENSSSCG00000002428	ENSG00000165533	ortholog_one2one	TTC8	Pig	Low tissue specificity	Tissue enhanced	detected in all	detected in many			pituitary gland
ENSSSCG00000002429	ENSG00000053254	ortholog_one2one	FOXN3	Overlap	Low tissue specificity	Low tissue specificity	detected in all	detected in all
ENSSSCG00000002430	ENSG00000140025	ortholog_one2one	EFCAB11	Overlap	Tissue enhanced	Tissue enhanced	detected in all	detected in all	testis	testis	testis
ENSSSCG00000002431	ENSG00000042088	ortholog_one2one	TDP1	Overlap	Low tissue specificity	Low tissue specificity	detected in all	detected in all
ENSSSCG00000002432	ENSG00000152315	ortholog_one2one	KCNK13	Overlap	Tissue enhanced	Group enriched	detected in some	detected in some	brain;testis	brain;testis	brain;testis;adipose tissue;kidney
ENSSSCG00000002433	ENSG00000100764	ortholog_one2one	PSMC1	Human	Tissue enriched	Low tissue specificity	detected in all	detected in all		skeletal muscle
ENSSSCG00000002434	ENSG00000119720	ortholog_one2one	NRDE2	Overlap	Low tissue specificity	Low tissue specificity	detected in all	detected in all
ENSSSCG00000002436	ENSG00000165914	ortholog_one2one	TTC7B	Pig	Low tissue specificity	Tissue enhanced	detected in all	detected in all			epididymis
ENSSSCG00000002438	ENSG00000133943	ortholog_one2one	DGLUCY	Human	Tissue enhanced	Low tissue specificity	detected in all	detected in many		skeletal muscle
ENSSSCG00000002440	ENSG00000015133	ortholog_one2many	CCDC88C	Different tissues	Tissue enhanced	Tissue enhanced	detected in many	detected in many		lymphoid tissue	stomach
ENSSSCG00000002441	ENSG00000100796	ortholog_one2one	PPP4R3A	Overlap	Low tissue specificity	Low tissue specificity	detected in all	detected in all
ENSSSCG00000002442	ENSG00000133962	ortholog_one2one	CATSPERB	Different tissues	Tissue enhanced	Tissue enriched	detected in some	detected in some		skin	testis
ENSSSCG00000002443	ENSG00000165929	ortholog_one2one	TC2N	Overlap	Low tissue specificity	Low tissue specificity	detected in all	detected in many
ENSSSCG00000002444	ENSG00000140092	ortholog_one2one	FBLN5	Pig	Low tissue specificity	Tissue enhanced	detected in all	detected in many			heart muscle;ovary
ENSSSCG00000002445	ENSG00000100815	ortholog_one2one	TRIP11	Overlap	Low tissue specificity	Low tissue specificity	detected in all	detected in all
ENSSSCG00000002446	ENSG00000123594	ortholog_one2one	ATXN3L	Human	Tissue enriched	Low tissue specificity	detected in single	detected in all		testis
ENSSSCG00000002447	ENSG00000165934	ortholog_one2one	CPSF2	Overlap	Low tissue specificity	Low tissue specificity	detected in all	detected in all
ENSSSCG00000002449	ENSG00000183648	ortholog_one2one	NDUFB1	Overlap	Tissue enhanced	Tissue enhanced	detected in all	detected in many	skeletal muscle	skeletal muscle	skeletal muscle;heart muscle
ENSSSCG00000002450	ENSG00000140090	ortholog_one2one	SLC24A4	Overlap	Tissue enhanced	Group enriched	detected in many	detected in some	brain	brain	brain;intestine;retina
ENSSSCG00000002451	ENSG00000100599	ortholog_one2one	RIN3	Overlap	Low tissue specificity	Low tissue specificity	detected in all	detected in all
ENSSSCG00000002452	ENSG00000100600	ortholog_one2one	LGMN	Pig	Low tissue specificity	Tissue enhanced	detected in all	detected in all			kidney
ENSSSCG00000002455	ENSG00000066455	ortholog_one2one	GOLGA5	Overlap	Low tissue specificity	Low tissue specificity	detected in all	detected in all
ENSSSCG00000002456	ENSG00000100604	ortholog_one2one	CHGA	Overlap	Tissue enhanced	Tissue enriched	detected in many	detected in many	adrenal gland	adrenal gland;brain;pituitary gland	adrenal gland
ENSSSCG00000002457	ENSG00000100605	ortholog_one2one	ITPK1	Pig	Low tissue specificity	Tissue enhanced	detected in all	detected in all			stomach
ENSSSCG00000002458	ENSG00000153485	ortholog_one2one	TMEM251	Overlap	Low tissue specificity	Low tissue specificity	detected in all	detected in all
ENSSSCG00000002459	ENSG00000170270	ortholog_one2many	GON7	Overlap	Low tissue specificity	Low tissue specificity	detected in all	detected in all
ENSSSCG00000002460	ENSG00000012963	ortholog_one2one	UBR7	Overlap	Low tissue specificity	Low tissue specificity	detected in all	detected in all
ENSSSCG00000002461	ENSG00000011114	ortholog_one2one	BTBD7	Overlap	Low tissue specificity	Low tissue specificity	detected in all	detected in all
ENSSSCG00000002462	ENSG00000187581	ortholog_one2one	COX8C	Overlap	Tissue enriched	Tissue enriched	detected in single	detected in some	testis	testis	testis
ENSSSCG00000002464	ENSG00000175785	ortholog_one2one	PRIMA1	Pig	Low tissue specificity	Tissue enhanced	detected in many	detected in many			brain
ENSSSCG00000002467	ENSG00000100628	ortholog_one2one	ASB2	Overlap	Tissue enhanced	Group enriched	detected in many	detected in many	skeletal muscle	skeletal muscle	skeletal muscle;heart muscle
ENSSSCG00000002469	ENSG00000089723	ortholog_one2one	OTUB2	Overlap	Group enriched	Tissue enriched	detected in many	detected in all	testis	skin;testis	testis
ENSSSCG00000002470	ENSG00000089737	ortholog_one2one	DDX24	Pig	Low tissue specificity	Tissue enhanced	detected in all	detected in all			testis
ENSSSCG00000002472	ENSG00000119632	ortholog_one2one	IFI27L2	Overlap	Low tissue specificity	Low tissue specificity	detected in all	detected in all
ENSSSCG00000002474	ENSG00000119698	ortholog_one2one	PPP4R4	Overlap	Tissue enhanced	Tissue enhanced	detected in many	detected in many	brain;testis	brain;testis	brain;testis;epididymis
ENSSSCG00000002475	ENSG00000170099	ortholog_one2one	SERPINA6	Overlap	Tissue enriched	Tissue enriched	detected in some	detected in some	liver	liver	liver
ENSSSCG00000002476	ENSG00000197249	ortholog_one2one	SERPINA1	Overlap	Tissue enriched	Group enriched	detected in many	detected in many	liver	liver	liver;gallbladder
ENSSSCG00000002478	ENSG00000165953	ortholog_one2one	SERPINA12	Overlap	Tissue enriched	Tissue enhanced	detected in some	detected in some	skin	skin	skin;testis;thyroid gland
ENSSSCG00000002479	ENSG00000186910	ortholog_one2one	SERPINA11	Overlap	Tissue enriched	Tissue enriched	detected in some	detected in some	liver	liver	liver
ENSSSCG00000002481	ENSG00000188488	ortholog_one2one	SERPINA5	Overlap	Tissue enhanced	Tissue enriched	detected in many	detected in some	liver	adrenal gland;ductus deferens;liver;seminal vesicle;testis	liver
ENSSSCG00000002490	ENSG00000133937	ortholog_one2one	GSC	Overlap	Tissue enhanced	Group enriched	detected in many	detected in some	breast	breast	breast;adipose tissue;bone marrow;tongue
ENSSSCG00000002494	ENSG00000165959	ortholog_one2one	CLMN	Different tissues	Tissue enhanced	Tissue enhanced	detected in all	detected in many		brain	testis
ENSSSCG00000002495	ENSG00000176438	ortholog_one2one	SYNE3	Human	Tissue enhanced	Low tissue specificity	detected in many	detected in all		adipose tissue
ENSSSCG00000002496	ENSG00000182512	ortholog_one2one	GLRX5	Overlap	Low tissue specificity	Low tissue specificity	detected in all	detected in all
ENSSSCG00000002497	ENSG00000213231	ortholog_one2one	TCL1B	Different tissues	Tissue enhanced	Group enriched	detected in some	detected in some		lymphoid tissue;testis	ovary;stomach
ENSSSCG00000002498	ENSG00000100721	ortholog_one2one	TCL1A	Different tissues	Tissue enriched	Group enriched	detected in some	detected in some		lymphoid tissue	adrenal gland;testis
ENSSSCG00000002502	ENSG00000066739	ortholog_one2one	ATG2B	Overlap	Low tissue specificity	Low tissue specificity	detected in all	detected in all
ENSSSCG00000002504	ENSG00000140057	ortholog_one2one	AK7	Overlap	Tissue enhanced	Tissue enhanced	detected in many	detected in some	fallopian tube	fallopian tube	fallopian tube;lung
ENSSSCG00000002505	ENSG00000090060	ortholog_one2many	PAPOLA	Overlap	Low tissue specificity	Low tissue specificity	detected in all	detected in all
ENSSSCG00000002506	ENSG00000100749	ortholog_one2one	VRK1	Different tissues	Tissue enhanced	Tissue enhanced	detected in all	detected in all		bone marrow	lymphoid tissue
ENSSSCG00000002507	ENSG00000127152	ortholog_one2one	BCL11B	Overlap	Tissue enhanced	Tissue enriched	detected in many	detected in many	lymphoid tissue	brain;lymphoid tissue;skin	lymphoid tissue
ENSSSCG00000002508	ENSG00000183576	ortholog_one2one	SETD3	Overlap	Low tissue specificity	Low tissue specificity	detected in all	detected in all
ENSSSCG00000002509	ENSG00000090061	ortholog_one2one	CCNK	Overlap	Low tissue specificity	Low tissue specificity	detected in all	detected in all
ENSSSCG00000002510	ENSG00000036530	ortholog_one2one	CYP46A1	Overlap	Tissue enriched	Tissue enriched	detected in many	detected in some	brain	brain	brain
ENSSSCG00000002512	ENSG00000168350	ortholog_one2one	DEGS2	Different tissues	Tissue enhanced	Tissue enhanced	detected in many	detected in many		intestine	stomach
ENSSSCG00000002515	ENSG00000140107	ortholog_one2one	SLC25A47	Overlap	Tissue enriched	Tissue enriched	detected in single	detected in many	liver	liver	liver
ENSSSCG00000002516	ENSG00000140105	ortholog_one2one	WARS	Different tissues	Tissue enhanced	Tissue enhanced	detected in all	detected in all		thyroid gland	stomach
ENSSSCG00000002517	ENSG00000176473	ortholog_one2one	WDR25	Overlap	Low tissue specificity	Low tissue specificity	detected in all	detected in all
ENSSSCG00000002520	ENSG00000197119	ortholog_one2one	SLC25A29	Human	Tissue enhanced	Low tissue specificity	detected in all	detected in all		thyroid gland
ENSSSCG00000002523	ENSG00000198752	ortholog_one2one	CDC42BPB	Overlap	Low tissue specificity	Low tissue specificity	detected in all	detected in all
ENSSSCG00000002524	ENSG00000166126	ortholog_one2one	AMN	Different tissues	Tissue enriched	Tissue enriched	detected in some	detected in some		intestine	kidney
ENSSSCG00000002525	ENSG00000131323	ortholog_one2one	TRAF3	Overlap	Low tissue specificity	Low tissue specificity	detected in all	detected in all
ENSSSCG00000002526	ENSG00000089902	ortholog_one2one	RCOR1	Overlap	Low tissue specificity	Low tissue specificity	detected in all	detected in all
ENSSSCG00000002528	ENSG00000196663	ortholog_one2one	TECPR2	Overlap	Low tissue specificity	Low tissue specificity	detected in all	detected in all
ENSSSCG00000002530	ENSG00000100865	ortholog_one2one	CINP	Overlap	Low tissue specificity	Low tissue specificity	detected in all	detected in all
ENSSSCG00000002531	ENSG00000080823	ortholog_one2one	MOK	Overlap	Tissue enhanced	Tissue enhanced	detected in all	detected in many	testis	testis	testis
ENSSSCG00000002532	ENSG00000022976	ortholog_one2one	ZNF839	Overlap	Low tissue specificity	Low tissue specificity	detected in all	detected in all
ENSSSCG00000002533	ENSG00000140153	ortholog_one2one	WDR20	Overlap	Low tissue specificity	Low tissue specificity	detected in all	detected in all
ENSSSCG00000002535	ENSG00000080824	ortholog_one2one	HSP90AA1	Overlap	Low tissue specificity	Low tissue specificity	detected in all	detected in all
ENSSSCG00000002540	ENSG00000078304	ortholog_one2one	PPP2R5C	Overlap	Low tissue specificity	Low tissue specificity	detected in all	detected in all
ENSSSCG00000002544	ENSG00000088808	ortholog_one2one	PPP1R13B	Overlap	Low tissue specificity	Low tissue specificity	detected in all	detected in all
ENSSSCG00000002546	ENSG00000126215	ortholog_one2one	XRCC3	Overlap	Low tissue specificity	Low tissue specificity	detected in all	detected in all
ENSSSCG00000002550	ENSG00000156411	ortholog_one2many	ATP5MPL	Overlap	Low tissue specificity	Low tissue specificity	detected in all	detected in all
ENSSSCG00000002552	ENSG00000156414	ortholog_one2one	TDRD9	Overlap	Tissue enriched	Tissue enriched	detected in some	detected in some	testis	testis	testis
ENSSSCG00000002554	ENSG00000166428	ortholog_one2one	PLD4	Overlap	Tissue enhanced	Tissue enhanced	detected in many	detected in many	lymphoid tissue	bone marrow;brain;lymphoid tissue	lymphoid tissue
ENSSSCG00000002555	ENSG00000184916	ortholog_one2one	JAG2	Human	Tissue enhanced	Low tissue specificity	detected in all	detected in many		skin
ENSSSCG00000002557	ENSG00000183828	ortholog_one2one	NUDT14	Overlap	Low tissue specificity	Low tissue specificity	detected in all	detected in all
ENSSSCG00000002558	ENSG00000099814	ortholog_one2one	CEP170B	Overlap	Low tissue specificity	Low tissue specificity	detected in all	detected in all
ENSSSCG00000002559	ENSG00000170779	ortholog_one2one	CDCA4	Human	Tissue enhanced	Low tissue specificity	detected in all	detected in many		bone marrow
ENSSSCG00000002573	ENSG00000254656	ortholog_one2one	RTL1	Overlap	Group enriched	Tissue enhanced	detected in some	detected in some	brain	adrenal gland;brain	brain;pituitary gland;tongue
ENSSSCG00000002594	ENSG00000176281	ortholog_one2one	OR4K5	Pig	Not detected	Tissue enriched	not detected	detected in some			testis
ENSSSCG00000002620	ENSG00000096093	ortholog_one2one	EFHC1	Overlap	Tissue enhanced	Tissue enhanced	detected in many	detected in many	fallopian tube	fallopian tube	fallopian tube;testis
ENSSSCG00000002622	ENSG00000096092	ortholog_one2one	TMEM14A	Overlap	Low tissue specificity	Low tissue specificity	detected in all	detected in all
ENSSSCG00000002627	ENSG00000170899	ortholog_one2one	GSTA4	Different tissues	Tissue enhanced	Tissue enhanced	detected in many	detected in many		adrenal gland	brain
ENSSSCG00000002628	ENSG00000112144	ortholog_one2one	ICK	Overlap	Low tissue specificity	Low tissue specificity	detected in all	detected in all
ENSSSCG00000002629	ENSG00000112146	ortholog_one2one	FBXO9	Overlap	Low tissue specificity	Low tissue specificity	detected in all	detected in all
ENSSSCG00000002632	ENSG00000156222	ortholog_one2one	SLC28A1	Human	Group enriched	Low tissue specificity	detected in some	detected in all		intestine;kidney;liver
ENSSSCG00000002633	ENSG00000141013	ortholog_one2one	GAS8	Overlap	Low tissue specificity	Low tissue specificity	detected in all	detected in all
ENSSSCG00000002635	ENSG00000204991	ortholog_one2one	SPIRE2	Pig	Low tissue specificity	Tissue enhanced	detected in many	detected in many			stomach
ENSSSCG00000002637	ENSG00000003249	ortholog_one2one	DBNDD1	Overlap	Tissue enhanced	Tissue enhanced	detected in many	detected in many	brain	brain;skeletal muscle	brain
ENSSSCG00000002639	ENSG00000258947	ortholog_one2one	TUBB3	Overlap	Tissue enriched	Tissue enriched	detected in many	detected in some	brain	brain	brain
ENSSSCG00000002640	ENSG00000140995	ortholog_one2one	DEF8	Overlap	Low tissue specificity	Low tissue specificity	detected in all	detected in all
ENSSSCG00000002642	ENSG00000129910	ortholog_one2one	CDH15	Overlap	Group enriched	Tissue enhanced	detected in some	detected in all	skeletal muscle	brain;skeletal muscle	skeletal muscle
ENSSSCG00000002645	ENSG00000141012	ortholog_one2one	GALNS	Overlap	Low tissue specificity	Low tissue specificity	detected in all	detected in all
ENSSSCG00000002646	ENSG00000167515	ortholog_one2one	TRAPPC2L	Overlap	Low tissue specificity	Low tissue specificity	detected in all	detected in all
ENSSSCG00000002648	ENSG00000129993	ortholog_one2one	CBFA2T3	Different tissues	Tissue enhanced	Tissue enhanced	detected in many	detected in many		lymphoid tissue	skin
ENSSSCG00000002650	ENSG00000198931	ortholog_one2one	APRT	Pig	Low tissue specificity	Tissue enhanced	detected in all	detected in all			adrenal gland
ENSSSCG00000002651	ENSG00000167513	ortholog_one2one	CDT1	Different tissues	Group enriched	Tissue enhanced	detected in many	detected in many		bone marrow;esophagus	lymphoid tissue
ENSSSCG00000002652	ENSG00000104731	ortholog_one2one	KLHDC4	Overlap	Low tissue specificity	Low tissue specificity	detected in all	detected in all
ENSSSCG00000002653	ENSG00000154118	ortholog_one2one	JPH3	Overlap	Tissue enriched	Tissue enriched	detected in many	detected in some	brain	brain	brain
ENSSSCG00000002654	ENSG00000103264	ortholog_one2many	FBXO31	Overlap	Low tissue specificity	Low tissue specificity	detected in all	detected in all
ENSSSCG00000002655	ENSG00000140941	ortholog_one2one	MAP1LC3B	Overlap	Low tissue specificity	Low tissue specificity	detected in all	detected in all
ENSSSCG00000002656	ENSG00000140948	ortholog_one2one	ZCCHC14	Overlap	Low tissue specificity	Low tissue specificity	detected in many	detected in all
ENSSSCG00000002657	ENSG00000260456	ortholog_one2one	C16orf95	Overlap	Tissue enriched	Group enriched	detected in many	detected in many	testis	testis	testis;epididymis
ENSSSCG00000002658	ENSG00000176678	ortholog_one2one	FOXL1	Different tissues	Tissue enhanced	Tissue enhanced	detected in many	detected in many		gallbladder	urinary bladder
ENSSSCG00000002660	ENSG00000103248	ortholog_one2one	MTHFSD	Overlap	Low tissue specificity	Low tissue specificity	detected in all	detected in all
ENSSSCG00000002662	ENSG00000154102	ortholog_one2one	C16orf74	Pig	Low tissue specificity	Tissue enhanced	detected in many	detected in all			cervix, uterine
ENSSSCG00000002664	ENSG00000131149	ortholog_one2one	GSE1	Pig	Low tissue specificity	Tissue enhanced	detected in all	detected in all			lymphoid tissue
ENSSSCG00000002666	ENSG00000135709	ortholog_one2one	KIAA0513	Different tissues	Tissue enhanced	Tissue enhanced	detected in all	detected in all		brain	stomach
ENSSSCG00000002667	ENSG00000153786	ortholog_one2one	ZDHHC7	Overlap	Low tissue specificity	Low tissue specificity	detected in all	detected in all
ENSSSCG00000002668	ENSG00000153789	ortholog_one2one	FAM92B	Overlap	Tissue enhanced	Group enriched	detected in some	detected in many	fallopian tube	fallopian tube	fallopian tube;endometrium;epididymis;lung;pituitary gland
ENSSSCG00000002669	ENSG00000103196	ortholog_one2one	CRISPLD2	Overlap	Low tissue specificity	Low tissue specificity	detected in all	detected in all
ENSSSCG00000002670	ENSG00000103194	ortholog_one2one	USP10	Overlap	Low tissue specificity	Low tissue specificity	detected in all	detected in all
ENSSSCG00000002671	ENSG00000064270	ortholog_one2one	ATP2C2	Different tissues	Tissue enhanced	Tissue enhanced	detected in many	detected in many		salivary gland	esophagus;intestine
ENSSSCG00000002672	ENSG00000140950	ortholog_one2one	TLDC1	Pig	Low tissue specificity	Tissue enhanced	detected in all	detected in all			esophagus
ENSSSCG00000002675	ENSG00000154099	ortholog_one2one	DNAAF1	Overlap	Tissue enhanced	Tissue enriched	detected in many	detected in some	testis	fallopian tube;testis	testis
ENSSSCG00000002680	ENSG00000103168	ortholog_one2one	TAF1C	Overlap	Low tissue specificity	Low tissue specificity	detected in all	detected in all
ENSSSCG00000002681	ENSG00000103160	ortholog_one2one	HSDL1	Overlap	Low tissue specificity	Low tissue specificity	detected in all	detected in all
ENSSSCG00000002682	ENSG00000140943	ortholog_one2one	MBTPS1	Overlap	Low tissue specificity	Low tissue specificity	detected in all	detected in all
ENSSSCG00000002684	ENSG00000140945	ortholog_one2one	CDH13	Pig	Low tissue specificity	Tissue enhanced	detected in many	detected in many			heart muscle
ENSSSCG00000002688	ENSG00000197943	ortholog_one2one	PLCG2	Overlap	Tissue enhanced	Tissue enhanced	detected in all	detected in many	lymphoid tissue	lymphoid tissue	lymphoid tissue
ENSSSCG00000002689	ENSG00000153815	ortholog_one2one	CMIP	Overlap	Low tissue specificity	Low tissue specificity	detected in all	detected in all
ENSSSCG00000002690	ENSG00000261609	ortholog_one2one	GAN	Human	Tissue enriched	Low tissue specificity	detected in all	detected in all		skin
ENSSSCG00000002696	ENSG00000171724	ortholog_one2one	VAT1L	Overlap	Tissue enhanced	Group enriched	detected in many	detected in many	adrenal gland;brain	adrenal gland;brain;retina	adrenal gland;brain;ovary
ENSSSCG00000002697	ENSG00000140876	ortholog_one2one	NUDT7	Human	Tissue enhanced	Low tissue specificity	detected in all	detected in all		liver
ENSSSCG00000002700	ENSG00000205078	ortholog_one2one	SYCE1L	Overlap	Tissue enhanced	Tissue enriched	detected in all	detected in many	testis	testis	testis
ENSSSCG00000002701	ENSG00000103111	ortholog_one2one	MON1B	Overlap	Low tissue specificity	Low tissue specificity	detected in all	detected in all
ENSSSCG00000002703	ENSG00000166848	ortholog_one2many	TERF2IP	Overlap	Low tissue specificity	Low tissue specificity	detected in all	detected in all
ENSSSCG00000002704	ENSG00000065427	ortholog_one2one	KARS	Overlap	Low tissue specificity	Low tissue specificity	detected in all	detected in all
ENSSSCG00000002706	ENSG00000065457	ortholog_one2one	ADAT1	Overlap	Low tissue specificity	Low tissue specificity	detected in all	detected in all
ENSSSCG00000002707	ENSG00000034713	ortholog_one2one	GABARAPL2	Pig	Low tissue specificity	Tissue enhanced	detected in all	detected in all			brain
ENSSSCG00000002708	ENSG00000205084	ortholog_one2many	TMEM231	Different tissues	Tissue enhanced	Tissue enhanced	detected in all	detected in all		fallopian tube	testis
ENSSSCG00000002712	ENSG00000166816	ortholog_one2one	LDHD	Different tissues	Tissue enhanced	Tissue enhanced	detected in many	detected in all		liver;skeletal muscle	adrenal gland
ENSSSCG00000002714	ENSG00000103091	ortholog_one2one	WDR59	Overlap	Low tissue specificity	Low tissue specificity	detected in all	detected in all
ENSSSCG00000002715	ENSG00000168411	ortholog_one2one	RFWD3	Overlap	Low tissue specificity	Low tissue specificity	detected in all	detected in all
ENSSSCG00000002716	ENSG00000168404	ortholog_one2one	MLKL	Overlap	Low tissue specificity	Low tissue specificity	detected in all	detected in all
ENSSSCG00000002718	ENSG00000103089	ortholog_one2one	FA2H	Overlap	Tissue enhanced	Tissue enhanced	detected in many	detected in many	brain	brain;stomach	brain
ENSSSCG00000002719	ENSG00000223496	ortholog_one2one	EXOSC6	Overlap	Low tissue specificity	Low tissue specificity	detected in all	detected in all
ENSSSCG00000002722	ENSG00000157349	ortholog_one2one	DDX19B	Overlap	Low tissue specificity	Low tissue specificity	detected in all	detected in all
ENSSSCG00000002723	ENSG00000090861	ortholog_one2many	AARS	Overlap	Low tissue specificity	Low tissue specificity	detected in all	detected in all
ENSSSCG00000002724	ENSG00000090857	ortholog_one2one	PDPR	Overlap	Low tissue specificity	Low tissue specificity	detected in all	detected in all
ENSSSCG00000002729	ENSG00000103043	ortholog_one2one	VAC14	Overlap	Low tissue specificity	Low tissue specificity	detected in all	detected in all
ENSSSCG00000002730	ENSG00000172137	ortholog_one2one	CALB2	Overlap	Group enriched	Group enriched	detected in many	detected in some	brain	adipose tissue;brain	brain;retina
ENSSSCG00000002734	ENSG00000140832	ortholog_one2one	MARVELD3	Different tissues	Tissue enhanced	Tissue enhanced	detected in many	detected in many		intestine	thyroid gland
ENSSSCG00000002736	ENSG00000198650	ortholog_one2one	TAT	Overlap	Tissue enriched	Tissue enriched	detected in some	detected in some	liver	liver	liver
ENSSSCG00000002737	ENSG00000140835	ortholog_one2one	CHST4	Different tissues	Tissue enriched	Group enriched	detected in some	detected in all		gallbladder	intestine;stomach
ENSSSCG00000002738	ENSG00000167377	ortholog_one2one	ZNF23	Overlap	Low tissue specificity	Low tissue specificity	detected in all	detected in all
ENSSSCG00000002739	ENSG00000040199	ortholog_one2one	PHLPP2	Human	Tissue enhanced	Low tissue specificity	detected in all	detected in all		intestine
ENSSSCG00000002740	ENSG00000166747	ortholog_one2one	AP1G1	Overlap	Low tissue specificity	Low tissue specificity	detected in all	detected in all
ENSSSCG00000002741	ENSG00000102984	ortholog_one2one	ZNF821	Human	Tissue enhanced	Low tissue specificity	detected in many	detected in all		brain;testis
ENSSSCG00000002743	ENSG00000182149	ortholog_one2many	IST1	Overlap	Low tissue specificity	Low tissue specificity	detected in all	detected in all
ENSSSCG00000002746	ENSG00000102967	ortholog_one2one	DHODH	Overlap	Tissue enriched	Tissue enhanced	detected in all	detected in all	liver	liver	liver
ENSSSCG00000002747	ENSG00000118557	ortholog_one2one	PMFBP1	Overlap	Group enriched	Tissue enriched	detected in many	detected in some	testis	epididymis;testis	testis
ENSSSCG00000002752	ENSG00000140836	ortholog_one2one	ZFHX3	Overlap	Low tissue specificity	Low tissue specificity	detected in all	detected in all
ENSSSCG00000002753	ENSG00000141101	ortholog_one2one	NOB1	Overlap	Low tissue specificity	Low tissue specificity	detected in all	detected in all
ENSSSCG00000002754	ENSG00000181019	ortholog_one2one	NQO1	Overlap	Tissue enhanced	Tissue enhanced	detected in many	detected in many	stomach	stomach	stomach
ENSSSCG00000002755	ENSG00000102908	ortholog_one2one	NFAT5	Overlap	Low tissue specificity	Low tissue specificity	detected in all	detected in all
ENSSSCG00000002761	ENSG00000157315	ortholog_one2many	TMED6	Human	Tissue enhanced	Low tissue specificity	detected in some	detected in all		stomach
ENSSSCG00000002762	ENSG00000132604	ortholog_one2one	TERF2	Overlap	Low tissue specificity	Low tissue specificity	detected in all	detected in all
ENSSSCG00000002763	ENSG00000132600	ortholog_one2one	PRMT7	Overlap	Low tissue specificity	Low tissue specificity	detected in all	detected in all
ENSSSCG00000002764	ENSG00000103056	ortholog_one2one	SMPD3	Different tissues	Tissue enhanced	Tissue enhanced	detected in many	detected in many		intestine;lymphoid tissue	brain;gallbladder
ENSSSCG00000002767	ENSG00000102904	ortholog_one2one	TSNAXIP1	Overlap	Tissue enhanced	Tissue enhanced	detected in many	detected in many	fallopian tube;testis	fallopian tube;testis	fallopian tube;testis
ENSSSCG00000002768	ENSG00000102901	ortholog_one2one	CENPT	Pig	Low tissue specificity	Tissue enhanced	detected in all	detected in all			lymphoid tissue;testis
ENSSSCG00000002769	ENSG00000168286	ortholog_one2one	THAP11	Overlap	Low tissue specificity	Low tissue specificity	detected in all	detected in all
ENSSSCG00000002771	ENSG00000038358	ortholog_one2one	EDC4	Overlap	Low tissue specificity	Low tissue specificity	detected in all	detected in all
ENSSSCG00000002774	ENSG00000039523	ortholog_one2one	RIPOR1	Pig	Low tissue specificity	Tissue enhanced	detected in all	detected in all			lymphoid tissue
ENSSSCG00000002775	ENSG00000159723	ortholog_one2one	AGRP	Overlap	Tissue enhanced	Group enriched	detected in some	detected in some	brain	brain;epididymis	brain;pituitary gland
ENSSSCG00000002776	ENSG00000159720	ortholog_one2one	ATP6V0D1	Overlap	Low tissue specificity	Low tissue specificity	detected in all	detected in all
ENSSSCG00000002777	ENSG00000176387	ortholog_one2one	HSD11B2	Overlap	Tissue enhanced	Group enriched	detected in many	detected in many	intestine;kidney;salivary gland	intestine;kidney;salivary gland	intestine;kidney;salivary gland;adrenal gland;urinary bladder
ENSSSCG00000002778	ENSG00000159714	ortholog_one2one	ZDHHC1	Overlap	Low tissue specificity	Low tissue specificity	detected in many	detected in all
ENSSSCG00000002779	ENSG00000159708	ortholog_one2one	LRRC36	Overlap	Tissue enriched	Tissue enhanced	detected in some	detected in many	testis	testis	testis;fallopian tube
ENSSSCG00000002781	ENSG00000168676	ortholog_one2one	KCTD19	Overlap	Tissue enriched	Tissue enriched	detected in some	detected in single	testis	testis	testis
ENSSSCG00000002782	ENSG00000196155	ortholog_one2one	PLEKHG4	Overlap	Tissue enhanced	Group enriched	detected in many	detected in some	testis	testis	testis;ovary
ENSSSCG00000002783	ENSG00000135740	ortholog_one2one	SLC9A5	Overlap	Tissue enhanced	Tissue enhanced	detected in many	detected in many	brain	brain;lymphoid tissue	brain
ENSSSCG00000002786	ENSG00000102890	ortholog_one2one	ELMO3	Overlap	Low tissue specificity	Low tissue specificity	detected in many	detected in all
ENSSSCG00000002787	ENSG00000205250	ortholog_one2one	E2F4	Overlap	Low tissue specificity	Low tissue specificity	detected in all	detected in all
ENSSSCG00000002788	ENSG00000179044	ortholog_one2one	EXOC3L1	Human	Tissue enhanced	Low tissue specificity	detected in many	detected in many		lymphoid tissue
ENSSSCG00000002790	ENSG00000168701	ortholog_one2many	TMEM208	Overlap	Low tissue specificity	Low tissue specificity	detected in all	detected in all
ENSSSCG00000002792	ENSG00000102878	ortholog_one2one	HSF4	Pig	Low tissue specificity	Group enriched	detected in all	detected in many			adrenal gland;epididymis;thyroid gland
ENSSSCG00000002793	ENSG00000135722	ortholog_one2many	FBXL8	Overlap	Low tissue specificity	Low tissue specificity	detected in all	detected in many
ENSSSCG00000002795	ENSG00000140937	ortholog_one2one	CDH11	Human	Tissue enhanced	Low tissue specificity	detected in many	detected in all		ovary
ENSSSCG00000002799	ENSG00000125107	ortholog_one2one	CNOT1	Overlap	Low tissue specificity	Low tissue specificity	detected in all	detected in all
ENSSSCG00000002802	ENSG00000181938	ortholog_one2one	GINS3	Overlap	Low tissue specificity	Low tissue specificity	detected in all	detected in many
ENSSSCG00000002803	ENSG00000103021	ortholog_one2one	CCDC113	Overlap	Tissue enhanced	Tissue enhanced	detected in all	detected in many	fallopian tube	fallopian tube	fallopian tube;testis
ENSSSCG00000002804	ENSG00000070770	ortholog_one2one	CSNK2A2	Overlap	Low tissue specificity	Low tissue specificity	detected in all	detected in all
ENSSSCG00000002805	ENSG00000070761	ortholog_one2one	CFAP20	Overlap	Low tissue specificity	Low tissue specificity	detected in all	detected in all
ENSSSCG00000002806	ENSG00000102996	ortholog_one2one	MMP15	Different tissues	Tissue enhanced	Tissue enhanced	detected in many	detected in all		intestine	stomach
ENSSSCG00000002807	ENSG00000103005	ortholog_one2one	USB1	Overlap	Low tissue specificity	Low tissue specificity	detected in all	detected in all
ENSSSCG00000002808	ENSG00000166188	ortholog_one2one	ZNF319	Overlap	Low tissue specificity	Low tissue specificity	detected in all	detected in all
ENSSSCG00000002809	ENSG00000159648	ortholog_one2one	TEPP	Overlap	Tissue enriched	Tissue enriched	detected in some	detected in some	testis	testis	testis
ENSSSCG00000002811	ENSG00000070729	ortholog_one2one	CNGB1	Overlap	Tissue enriched	Tissue enriched	detected in some	detected in some	retina	retina	retina
ENSSSCG00000002812	ENSG00000140859	ortholog_one2one	KIFC3	Overlap	Low tissue specificity	Low tissue specificity	detected in all	detected in all
ENSSSCG00000002813	ENSG00000140854	ortholog_one2one	KATNB1	Pig	Low tissue specificity	Tissue enhanced	detected in all	detected in all			testis
ENSSSCG00000002814	ENSG00000182885	ortholog_one2one	ADGRG3	Human	Group enriched	Low tissue specificity	detected in many	detected in all		bone marrow;lymphoid tissue
ENSSSCG00000002815	ENSG00000205336	ortholog_one2one	ADGRG1	Overlap	Low tissue specificity	Low tissue specificity	detected in all	detected in all
ENSSSCG00000002817	ENSG00000159625	ortholog_one2one	DRC7	Overlap	Group enriched	Tissue enhanced	detected in some	detected in some	fallopian tube;testis	fallopian tube;testis	fallopian tube;testis;lung
ENSSSCG00000002818	ENSG00000102934	ortholog_one2one	PLLP	Overlap	Tissue enhanced	Group enriched	detected in all	detected in all	brain	brain	brain;stomach
ENSSSCG00000002819	ENSG00000102931	ortholog_one2one	ARL2BP	Pig	Low tissue specificity	Tissue enhanced	detected in all	detected in all			testis
ENSSSCG00000002820	ENSG00000159579	ortholog_one2one	RSPRY1	Overlap	Low tissue specificity	Low tissue specificity	detected in all	detected in all
ENSSSCG00000002821	ENSG00000102962	ortholog_one2one	CCL22	Overlap	Tissue enriched	Group enriched	detected in many	detected in some	lymphoid tissue	lymphoid tissue	lymphoid tissue;testis
ENSSSCG00000002822	ENSG00000159461	ortholog_one2one	AMFR	Overlap	Low tissue specificity	Low tissue specificity	detected in all	detected in all
ENSSSCG00000002827	ENSG00000103546	ortholog_one2one	SLC6A2	Different tissues	Tissue enhanced	Tissue enhanced	detected in many	detected in many		adrenal gland;skin	brain;epididymis;lung
ENSSSCG00000002828	ENSG00000087253	ortholog_one2one	LPCAT2	Overlap	Low tissue specificity	Low tissue specificity	detected in all	detected in all
ENSSSCG00000002829	ENSG00000087245	ortholog_one2one	MMP2	Pig	Low tissue specificity	Tissue enhanced	detected in many	detected in all			cervix, uterine
ENSSSCG00000002830	ENSG00000159387	ortholog_one2one	IRX6	Overlap	Tissue enhanced	Group enriched	detected in many	detected in some	heart muscle	adipose tissue;breast;heart muscle	heart muscle;brain;kidney;retina
ENSSSCG00000002831	ENSG00000177508	ortholog_one2one	IRX3	Different tissues	Tissue enhanced	Tissue enhanced	detected in many	detected in many		seminal vesicle	prostate
ENSSSCG00000002835	ENSG00000103460	ortholog_one2one	TOX3	Different tissues	Tissue enhanced	Tissue enhanced	detected in many	detected in many		stomach	ductus deferens
ENSSSCG00000002836	ENSG00000103449	ortholog_one2one	SALL1	Overlap	Tissue enhanced	Tissue enhanced	detected in many	detected in many	brain;kidney;liver	brain;kidney;liver	brain;kidney;liver;thyroid gland
ENSSSCG00000002838	ENSG00000102935	ortholog_one2one	ZNF423	Overlap	Low tissue specificity	Low tissue specificity	detected in many	detected in all
ENSSSCG00000002839	ENSG00000166152	ortholog_one2one	C16orf78	Overlap	Tissue enriched	Tissue enriched	detected in single	detected in single	testis	testis	testis
ENSSSCG00000002841	ENSG00000102921	ortholog_one2one	N4BP1	Overlap	Low tissue specificity	Low tissue specificity	detected in all	detected in all
ENSSSCG00000002844	ENSG00000102893	ortholog_one2many	PHKB	Pig	Low tissue specificity	Tissue enhanced	detected in all	detected in all			skeletal muscle
ENSSSCG00000002846	ENSG00000069345	ortholog_one2one	DNAJA2	Overlap	Low tissue specificity	Low tissue specificity	detected in all	detected in all
ENSSSCG00000002847	ENSG00000166123	ortholog_one2one	GPT2	Different tissues	Tissue enhanced	Tissue enhanced	detected in all	detected in many		skeletal muscle	brain;kidney
ENSSSCG00000002849	ENSG00000171241	ortholog_one2one	SHCBP1	Overlap	Tissue enhanced	Tissue enhanced	detected in many	detected in many	lymphoid tissue;testis	bone marrow;lymphoid tissue;testis	lymphoid tissue;testis
ENSSSCG00000002850	ENSG00000177600	ortholog_one2one	RPLP2	Different tissues	Tissue enhanced	Tissue enhanced	detected in all	detected in some		lymphoid tissue	adipose tissue;testis
ENSSSCG00000002852	ENSG00000166289	ortholog_one2one	PLEKHF1	Human	Tissue enhanced	Low tissue specificity	detected in all	detected in many		skeletal muscle
ENSSSCG00000002854	ENSG00000105171	ortholog_one2one	POP4	Overlap	Low tissue specificity	Low tissue specificity	detected in all	detected in all
ENSSSCG00000002855	ENSG00000105173	ortholog_one2many	CCNE1	Different tissues	Tissue enhanced	Tissue enhanced	detected in many	detected in all		bone marrow	testis
ENSSSCG00000002857	ENSG00000173809	ortholog_one2one	TDRD12	Overlap	Tissue enriched	Tissue enhanced	detected in some	detected in many	testis	testis	testis
ENSSSCG00000002859	ENSG00000105186	ortholog_one2many	ANKRD27	Overlap	Low tissue specificity	Low tissue specificity	detected in all	detected in all
ENSSSCG00000002860	ENSG00000105185	ortholog_one2many	PDCD5	Overlap	Low tissue specificity	Low tissue specificity	detected in all	detected in all
ENSSSCG00000002862	ENSG00000166359	ortholog_one2one	WDR88	Overlap	Tissue enriched	Tissue enriched	detected in some	detected in single	testis	testis	testis
ENSSSCG00000002863	ENSG00000130881	ortholog_one2one	LRP3	Overlap	Low tissue specificity	Low tissue specificity	detected in all	detected in all
ENSSSCG00000002864	ENSG00000130876	ortholog_one2one	SLC7A10	Overlap	Tissue enhanced	Tissue enhanced	detected in many	detected in many	brain	adipose tissue;brain;breast	brain
ENSSSCG00000002865	ENSG00000076650	ortholog_one2one	GPATCH1	Overlap	Low tissue specificity	Low tissue specificity	detected in all	detected in all
ENSSSCG00000002866	ENSG00000245848	ortholog_one2one	CEBPA	Overlap	Tissue enhanced	Group enriched	detected in all	detected in many	liver	breast;liver	liver;adipose tissue;bone marrow
ENSSSCG00000002867	ENSG00000153879	ortholog_one2one	CEBPG	Overlap	Low tissue specificity	Low tissue specificity	detected in all	detected in all
ENSSSCG00000002868	ENSG00000124299	ortholog_one2one	PEPD	Overlap	Tissue enhanced	Tissue enhanced	detected in all	detected in all	kidney	intestine;kidney	kidney
ENSSSCG00000002869	ENSG00000257103	ortholog_one2one	LSM14A	Overlap	Low tissue specificity	Low tissue specificity	detected in all	detected in all
ENSSSCG00000002872	ENSG00000166398	ortholog_one2one	KIAA0355	Overlap	Low tissue specificity	Low tissue specificity	detected in all	detected in all
ENSSSCG00000002873	ENSG00000105220	ortholog_one2many	GPI	Pig	Low tissue specificity	Tissue enhanced	detected in all	detected in all			skeletal muscle
ENSSSCG00000002875	ENSG00000126249	ortholog_one2many	PDCD2L	Overlap	Low tissue specificity	Low tissue specificity	detected in all	detected in all
ENSSSCG00000002879	ENSG00000089351	ortholog_one2one	GRAMD1A	Overlap	Low tissue specificity	Low tissue specificity	detected in all	detected in all
ENSSSCG00000002882	ENSG00000188508	ortholog_one2one	KRTDAP	Overlap	Group enriched	Group enriched	detected in some	detected in some	skin;tongue	cervix, uterine;skin;tongue	skin;tongue
ENSSSCG00000002883	ENSG00000161249	ortholog_one2one	DMKN	Overlap	Tissue enriched	Tissue enriched	detected in many	detected in some	skin	skin	skin
ENSSSCG00000002884	ENSG00000105699	ortholog_one2one	LSR	Human	Tissue enhanced	Low tissue specificity	detected in many	detected in all		liver
ENSSSCG00000002885	ENSG00000105698	ortholog_one2one	USF2	Overlap	Low tissue specificity	Low tissue specificity	detected in all	detected in all
ENSSSCG00000002887	ENSG00000105695	ortholog_one2one	MAG	Overlap	Tissue enriched	Tissue enriched	detected in many	detected in some	brain	brain	brain
ENSSSCG00000002888	ENSG00000105679	ortholog_one2one	GAPDHS	Overlap	Tissue enriched	Tissue enriched	detected in some	detected in many	testis	testis	testis
ENSSSCG00000002893	ENSG00000012124	ortholog_one2one	CD22	Overlap	Group enriched	Tissue enhanced	detected in many	detected in many	lymphoid tissue	lymphoid tissue;ovary	lymphoid tissue;stomach
ENSSSCG00000002895	ENSG00000272333	ortholog_one2many	KMT2B	Overlap	Low tissue specificity	Low tissue specificity	detected in all	detected in all
ENSSSCG00000002898	ENSG00000267796	ortholog_one2many	LIN37	Pig	Low tissue specificity	Tissue enhanced	detected in all	detected in all			skeletal muscle;smooth muscle
ENSSSCG00000002900	ENSG00000167595	ortholog_one2one	PROSER3	Overlap	Low tissue specificity	Low tissue specificity	detected in all	detected in many
ENSSSCG00000002901	ENSG00000105668	ortholog_one2one	UPK1A	Overlap	Tissue enhanced	Tissue enriched	detected in some	detected in some	urinary bladder	prostate;urinary bladder	urinary bladder
ENSSSCG00000002902	ENSG00000105675	ortholog_one2one	ATP4A	Overlap	Tissue enriched	Tissue enriched	detected in some	detected in many	stomach	stomach	stomach
ENSSSCG00000002904	ENSG00000249115	ortholog_one2one	HAUS5	Overlap	Low tissue specificity	Low tissue specificity	detected in all	detected in all
ENSSSCG00000002905	ENSG00000126254	ortholog_one2one	RBM42	Overlap	Low tissue specificity	Low tissue specificity	detected in all	detected in all
ENSSSCG00000002906	ENSG00000105672	ortholog_one2one	ETV2	Human	Tissue enriched	Low tissue specificity	detected in many	detected in all		testis
ENSSSCG00000002907	ENSG00000126267	ortholog_one2many	COX6B1	Pig	Low tissue specificity	Tissue enhanced	detected in all	detected in all			skeletal muscle
ENSSSCG00000002908	ENSG00000011590	ortholog_one2one	ZBTB32	Overlap	Tissue enriched	Tissue enriched	detected in some	detected in some	testis	testis	testis
ENSSSCG00000002910	ENSG00000239382	ortholog_one2one	ALKBH6	Overlap	Low tissue specificity	Low tissue specificity	detected in all	detected in all
ENSSSCG00000002913	ENSG00000250799	ortholog_one2one	PRODH2	Overlap	Group enriched	Group enriched	detected in some	detected in some	kidney;liver	kidney;liver	kidney;liver
ENSSSCG00000002915	ENSG00000126259	ortholog_one2one	KIRREL2	Overlap	Tissue enhanced	Tissue enhanced	detected in some	detected in some	retina	brain;retina	retina;heart muscle
ENSSSCG00000002916	ENSG00000105290	ortholog_one2one	APLP1	Overlap	Tissue enriched	Group enriched	detected in many	detected in many	brain	brain	brain;pituitary gland
ENSSSCG00000002917	ENSG00000167604	ortholog_one2one	NFKBID	Human	Tissue enhanced	Low tissue specificity	detected in many	detected in all		bone marrow
ENSSSCG00000002918	ENSG00000126264	ortholog_one2one	HCST	Overlap	Group enriched	Tissue enhanced	detected in many	detected in all	lymphoid tissue	adipose tissue;bone marrow;lung;lymphoid tissue	lymphoid tissue
ENSSSCG00000002919	ENSG00000011600	ortholog_one2one	TYROBP	Overlap	Tissue enhanced	Tissue enhanced	detected in all	detected in many	bone marrow;lymphoid tissue	bone marrow;lymphoid tissue	bone marrow;lymphoid tissue
ENSSSCG00000002921	ENSG00000105270	ortholog_one2many	CLIP3	Overlap	Tissue enhanced	Tissue enhanced	detected in many	detected in many	brain	brain	brain
ENSSSCG00000002923	ENSG00000075702	ortholog_one2one	WDR62	Overlap	Group enriched	Tissue enriched	detected in some	detected in all	testis	skeletal muscle;testis	testis
ENSSSCG00000002926	ENSG00000105254	ortholog_one2one	TBCB	Overlap	Low tissue specificity	Low tissue specificity	detected in all	detected in all
ENSSSCG00000002927	ENSG00000126243	ortholog_one2one	LRFN3	Pig	Low tissue specificity	Tissue enhanced	detected in many	detected in many			brain
ENSSSCG00000002929	ENSG00000181392	ortholog_one2one	SYNE4	Pig	Low tissue specificity	Tissue enhanced	detected in many	detected in many			prostate;seminal vesicle
ENSSSCG00000002930	ENSG00000254004	ortholog_one2one	ZNF260	Overlap	Low tissue specificity	Low tissue specificity	detected in all	detected in all
ENSSSCG00000002931	ENSG00000196357	ortholog_one2one	ZNF565	Overlap	Low tissue specificity	Low tissue specificity	detected in all	detected in all
ENSSSCG00000002932	ENSG00000189042	ortholog_one2one	ZNF567	Overlap	Low tissue specificity	Low tissue specificity	detected in all	detected in all
ENSSSCG00000002933	ENSG00000161298	ortholog_one2one	ZNF382	Human	Tissue enhanced	Low tissue specificity	detected in all	detected in all		brain
ENSSSCG00000002935	ENSG00000198453	ortholog_one2one	ZNF568	Overlap	Low tissue specificity	Low tissue specificity	detected in all	detected in all
ENSSSCG00000002950	ENSG00000105738	ortholog_one2one	SIPA1L3	Overlap	Low tissue specificity	Low tissue specificity	detected in all	detected in all
ENSSSCG00000002952	ENSG00000167645	ortholog_one2one	YIF1B	Overlap	Low tissue specificity	Low tissue specificity	detected in all	detected in all
ENSSSCG00000002954	ENSG00000167642	ortholog_one2one	SPINT2	Overlap	Low tissue specificity	Low tissue specificity	detected in many	detected in many
ENSSSCG00000002955	ENSG00000099338	ortholog_one2one	CATSPERG	Overlap	Tissue enriched	Tissue enhanced	detected in many	detected in all	testis	testis	testis
ENSSSCG00000002957	ENSG00000179168	ortholog_one2one	GGN	Overlap	Tissue enriched	Tissue enriched	detected in some	detected in many	testis	testis	testis
ENSSSCG00000002959	ENSG00000130244	ortholog_one2one	FAM98C	Overlap	Low tissue specificity	Low tissue specificity	detected in all	detected in all
ENSSSCG00000002960	ENSG00000171777	ortholog_one2one	RASGRP4	Overlap	Tissue enhanced	Tissue enhanced	detected in many	detected in many	lymphoid tissue	bone marrow;lymphoid tissue	lymphoid tissue
ENSSSCG00000002962	ENSG00000104814	ortholog_one2one	MAP4K1	Overlap	Group enriched	Tissue enhanced	detected in many	detected in many	lymphoid tissue	intestine;lymphoid tissue	lymphoid tissue;stomach
ENSSSCG00000002963	ENSG00000178982	ortholog_one2one	EIF3K	Overlap	Low tissue specificity	Low tissue specificity	detected in all	detected in all
ENSSSCG00000002965	ENSG00000130402	ortholog_one2one	ACTN4	Overlap	Low tissue specificity	Low tissue specificity	detected in all	detected in all
ENSSSCG00000002967	ENSG00000182472	ortholog_one2one	CAPN12	Different tissues	Tissue enhanced	Tissue enriched	detected in many	detected in some		gallbladder;liver;salivary gland	skin
ENSSSCG00000002971	ENSG00000183760	ortholog_one2one	ACP7	Overlap	Group enriched	Group enriched	detected in some	detected in some	skin	brain;lymphoid tissue;skin;tongue	skin;testis
ENSSSCG00000002981	ENSG00000187908	ortholog_one2one	DMBT1	Overlap	Group enriched	Group enriched	detected in some	detected in some	intestine	intestine;salivary gland	intestine;esophagus;fallopian tube;gallbladder;stomach
ENSSSCG00000002986	ENSG00000186838	ortholog_one2one	SELENOV	Overlap	Tissue enriched	Tissue enriched	detected in some	detected in some	testis	testis	testis
ENSSSCG00000002987	ENSG00000090932	ortholog_one2one	DLL3	Different tissues	Tissue enriched	Tissue enriched	detected in some	detected in some		brain	adrenal gland
ENSSSCG00000002989	ENSG00000105221	ortholog_one2one	AKT2	Pig	Low tissue specificity	Tissue enhanced	detected in all	detected in all			adipose tissue
ENSSSCG00000002990	ENSG00000105219	ortholog_one2one	CNTD2	Different tissues	Tissue enhanced	Tissue enriched	detected in many	detected in many		brain;liver	thyroid gland
ENSSSCG00000002991	ENSG00000174521	ortholog_one2one	TTC9B	Overlap	Tissue enriched	Tissue enhanced	detected in many	detected in all	brain	brain	brain
ENSSSCG00000002994	ENSG00000197446	ortholog_one2one	CYP2F1	Human	Tissue enhanced	Low tissue specificity	detected in some	detected in many		lung;lymphoid tissue;pituitary gland;testis
ENSSSCG00000002995	ENSG00000269858	ortholog_one2one	EGLN2	Pig	Low tissue specificity	Tissue enhanced	detected in all	detected in all			testis
ENSSSCG00000002996	ENSG00000167578	ortholog_one2many	RAB4B	Overlap	Low tissue specificity	Low tissue specificity	detected in all	detected in all
ENSSSCG00000002997	ENSG00000261857	ortholog_one2many	MIA	Overlap	Group enriched	Tissue enriched	detected in many	detected in single	brain	brain;breast;pituitary gland;salivary gland;stomach	brain
ENSSSCG00000002998	ENSG00000077312	ortholog_one2one	SNRPA	Overlap	Low tissue specificity	Low tissue specificity	detected in all	detected in all
ENSSSCG00000003000	ENSG00000086544	ortholog_one2one	ITPKC	Overlap	Low tissue specificity	Low tissue specificity	detected in all	detected in all
ENSSSCG00000003006	ENSG00000197408	ortholog_one2one	CYP2B6	Different tissues	Tissue enriched	Tissue enhanced	detected in some	detected in many		liver	esophagus;lung
ENSSSCG00000003013	ENSG00000123810	ortholog_one2one	B9D2	Overlap	Low tissue specificity	Low tissue specificity	detected in all	detected in all
ENSSSCG00000003015	ENSG00000077348	ortholog_one2one	EXOSC5	Overlap	Low tissue specificity	Low tissue specificity	detected in all	detected in all
ENSSSCG00000003016	ENSG00000142039	ortholog_one2one	CCDC97	Overlap	Low tissue specificity	Low tissue specificity	detected in all	detected in all
ENSSSCG00000003017	ENSG00000105329	ortholog_one2one	TGFB1	Pig	Low tissue specificity	Tissue enhanced	detected in all	detected in all			ovary
ENSSSCG00000003018	ENSG00000079435	ortholog_one2one	LIPE	Overlap	Group enriched	Group enriched	detected in many	detected in many	adipose tissue	adipose tissue;breast	adipose tissue;bone marrow
ENSSSCG00000003021	ENSG00000105429	ortholog_one2one	MEGF8	Overlap	Low tissue specificity	Low tissue specificity	detected in all	detected in all
ENSSSCG00000003022	ENSG00000167619	ortholog_one2one	TMEM145	Overlap	Tissue enriched	Tissue enhanced	detected in many	detected in many	brain	brain	brain
ENSSSCG00000003024	ENSG00000188368	ortholog_one2one	PRR19	Human	Tissue enriched	Low tissue specificity	detected in some	detected in all		testis
ENSSSCG00000003030	ENSG00000079432	ortholog_one2one	CIC	Overlap	Low tissue specificity	Low tissue specificity	detected in all	detected in all
ENSSSCG00000003035	ENSG00000105723	ortholog_one2one	GSK3A	Overlap	Low tissue specificity	Low tissue specificity	detected in all	detected in all
ENSSSCG00000003037	ENSG00000105732	ortholog_one2one	ZNF574	Pig	Low tissue specificity	Tissue enriched	detected in all	detected in all			testis
ENSSSCG00000003038	ENSG00000105737	ortholog_one2one	GRIK5	Different tissues	Tissue enhanced	Tissue enhanced	detected in many	detected in many		brain	testis
ENSSSCG00000003040	ENSG00000076928	ortholog_one2one	ARHGEF1	Pig	Low tissue specificity	Tissue enhanced	detected in all	detected in all			lymphoid tissue
ENSSSCG00000003044	ENSG00000273111	ortholog_one2one	LYPD4	Overlap	Tissue enriched	Tissue enriched	detected in single	detected in some	testis	testis	testis
ENSSSCG00000003045	ENSG00000105409	ortholog_one2many	ATP1A3	Overlap	Group enriched	Group enriched	detected in many	detected in some	brain	brain;heart muscle	brain;retina
ENSSSCG00000003046	ENSG00000105404	ortholog_one2one	RABAC1	Overlap	Low tissue specificity	Low tissue specificity	detected in all	detected in all
ENSSSCG00000003048	ENSG00000189377	ortholog_one2many	CXCL17	Overlap	Tissue enhanced	Tissue enhanced	detected in many	detected in some	lung;stomach	esophagus;lung;stomach	lung;stomach
ENSSSCG00000003049	ENSG00000268041	ortholog_one2one	AC010616.1	Overlap	Tissue enriched	Tissue enriched	detected in some	detected in many	lymphoid tissue	lymphoid tissue	lymphoid tissue
ENSSSCG00000003051	ENSG00000204936	ortholog_one2one	CD177	Overlap	Tissue enhanced	Tissue enriched	detected in many	detected in some	bone marrow	bone marrow;intestine;lymphoid tissue	bone marrow
ENSSSCG00000003052	ENSG00000131126	ortholog_one2one	TEX101	Overlap	Tissue enriched	Tissue enriched	detected in single	detected in many	testis	testis	testis
ENSSSCG00000003054	ENSG00000176472	ortholog_one2one	ZNF575	Overlap	Low tissue specificity	Low tissue specificity	detected in all	detected in all
ENSSSCG00000003055	ENSG00000073050	ortholog_one2one	XRCC1	Overlap	Low tissue specificity	Low tissue specificity	detected in all	detected in all
ENSSSCG00000003059	ENSG00000131116	ortholog_one2one	ZNF428	Overlap	Low tissue specificity	Low tissue specificity	detected in all	detected in all
ENSSSCG00000003061	ENSG00000105767	ortholog_one2one	CADM4	Overlap	Tissue enriched	Tissue enriched	detected in many	detected in all	brain	brain	brain
ENSSSCG00000003062	ENSG00000124466	ortholog_one2one	LYPD3	Overlap	Tissue enhanced	Group enriched	detected in some	detected in some	skin;tongue	esophagus;lymphoid tissue;skin;tongue	skin;tongue
ENSSSCG00000003063	ENSG00000176531	ortholog_one2one	PHLDB3	Pig	Low tissue specificity	Tissue enhanced	detected in all	detected in many			seminal vesicle
ENSSSCG00000003064	ENSG00000105755	ortholog_one2one	ETHE1	Overlap	Tissue enhanced	Tissue enhanced	detected in all	detected in all	intestine	intestine	intestine
ENSSSCG00000003066	ENSG00000124449	ortholog_one2one	IRGC	Overlap	Tissue enriched	Tissue enriched	detected in single	detected in some	testis	testis	testis
ENSSSCG00000003068	ENSG00000105771	ortholog_one2one	SMG9	Overlap	Low tissue specificity	Low tissue specificity	detected in all	detected in all
ENSSSCG00000003069	ENSG00000104783	ortholog_one2one	KCNN4	Overlap	Tissue enriched	Tissue enhanced	detected in many	detected in some	salivary gland	salivary gland	salivary gland;esophagus;prostate
ENSSSCG00000003070	ENSG00000124459	ortholog_one2one	ZNF45	Overlap	Low tissue specificity	Low tissue specificity	detected in all	detected in all
ENSSSCG00000003071	ENSG00000176222	ortholog_one2one	ZNF404	Overlap	Low tissue specificity	Low tissue specificity	detected in many	detected in all
ENSSSCG00000003072	ENSG00000167637	ortholog_one2one	ZNF283	Overlap	Low tissue specificity	Low tissue specificity	detected in all	detected in all
ENSSSCG00000003073	ENSG00000159871	ortholog_one2one	LYPD5	Human	Tissue enhanced	Low tissue specificity	detected in many	detected in all		skin;tongue
ENSSSCG00000003077	ENSG00000062370	ortholog_one2one	ZNF112	Overlap	Low tissue specificity	Low tissue specificity	detected in many	detected in all
ENSSSCG00000003078	ENSG00000186567	ortholog_one2one	CEACAM19	Overlap	Low tissue specificity	Low tissue specificity	detected in all	detected in many
ENSSSCG00000003079	ENSG00000073008	ortholog_one2one	PVR	Different tissues	Tissue enhanced	Tissue enhanced	detected in all	detected in all		liver	ovary
ENSSSCG00000003080	ENSG00000216588	ortholog_one2one	IGSF23	Overlap	Group enriched	Tissue enhanced	detected in some	detected in some	intestine	intestine;liver	intestine;ovary
ENSSSCG00000003081	ENSG00000213892	ortholog_one2one	CEACAM16	Different tissues	Tissue enhanced	Tissue enhanced	detected in some	detected in many		adrenal gland;lymphoid tissue;pituitary gland	kidney
ENSSSCG00000003083	ENSG00000142273	ortholog_one2one	CBLC	Human	Tissue enhanced	Low tissue specificity	detected in many	detected in all		intestine
ENSSSCG00000003085	ENSG00000104853	ortholog_one2one	CLPTM1	Overlap	Low tissue specificity	Low tissue specificity	detected in all	detected in all
ENSSSCG00000003086	ENSG00000234906	ortholog_one2one	APOC2	Overlap	Tissue enriched	Tissue enriched	detected in some	detected in some	liver	liver	liver
ENSSSCG00000003088	ENSG00000130203	ortholog_one2one	APOE	Overlap	Tissue enhanced	Tissue enriched	detected in many	detected in many	liver	adrenal gland;liver	liver
ENSSSCG00000003089	ENSG00000130204	ortholog_one2one	TOMM40	Overlap	Low tissue specificity	Low tissue specificity	detected in all	detected in all
ENSSSCG00000003090	ENSG00000130202	ortholog_one2one	NECTIN2	Overlap	Low tissue specificity	Low tissue specificity	detected in all	detected in all
ENSSSCG00000003091	ENSG00000170604	ortholog_one2one	IRF2BP1	Overlap	Low tissue specificity	Low tissue specificity	detected in all	detected in all
ENSSSCG00000003092	ENSG00000170608	ortholog_one2one	FOXA3	Overlap	Tissue enhanced	Tissue enhanced	detected in some	detected in many	liver;stomach	gallbladder;liver;stomach	liver;stomach
ENSSSCG00000003093	ENSG00000125755	ortholog_one2one	SYMPK	Overlap	Low tissue specificity	Low tissue specificity	detected in all	detected in all
ENSSSCG00000003096	ENSG00000188425	ortholog_one2one	NANOS2	Different tissues	Tissue enriched	Tissue enhanced	detected in single	detected in some		testis	brain;breast
ENSSSCG00000003098	ENSG00000011485	ortholog_one2one	PPP5C	Overlap	Low tissue specificity	Low tissue specificity	detected in all	detected in all
ENSSSCG00000003100	ENSG00000104983	ortholog_one2one	CCDC61	Overlap	Low tissue specificity	Low tissue specificity	detected in all	detected in all
ENSSSCG00000003101	ENSG00000124440	ortholog_one2one	HIF3A	Pig	Low tissue specificity	Tissue enhanced	detected in all	detected in many			heart muscle
ENSSSCG00000003102	ENSG00000182013	ortholog_one2one	PNMA8A	Overlap	Tissue enhanced	Tissue enhanced	detected in many	detected in many	brain	brain	brain;epididymis
ENSSSCG00000003103	ENSG00000181027	ortholog_one2one	FKRP	Overlap	Low tissue specificity	Low tissue specificity	detected in all	detected in all
ENSSSCG00000003104	ENSG00000090372	ortholog_one2one	STRN4	Pig	Low tissue specificity	Tissue enhanced	detected in all	detected in all			epididymis
ENSSSCG00000003105	ENSG00000105281	ortholog_one2one	SLC1A5	Overlap	Low tissue specificity	Low tissue specificity	detected in all	detected in many
ENSSSCG00000003106	ENSG00000042753	ortholog_one2one	AP2S1	Overlap	Low tissue specificity	Low tissue specificity	detected in all	detected in all
ENSSSCG00000003107	ENSG00000160007	ortholog_one2one	ARHGAP35	Overlap	Low tissue specificity	Low tissue specificity	detected in many	detected in all
ENSSSCG00000003108	ENSG00000130751	ortholog_one2one	NPAS1	Overlap	Tissue enhanced	Tissue enhanced	detected in some	detected in many	skin	brain;skin;stomach	skin;epididymis
ENSSSCG00000003109	ENSG00000130748	ortholog_one2one	TMEM160	Pig	Low tissue specificity	Tissue enhanced	detected in all	detected in all			brain
ENSSSCG00000003110	ENSG00000130749	ortholog_one2one	ZC3H4	Overlap	Low tissue specificity	Low tissue specificity	detected in all	detected in all
ENSSSCG00000003111	ENSG00000142230	ortholog_one2one	SAE1	Overlap	Low tissue specificity	Low tissue specificity	detected in all	detected in all
ENSSSCG00000003113	ENSG00000134830	ortholog_one2one	C5AR2	Different tissues	Tissue enhanced	Tissue enhanced	detected in many	detected in many		lymphoid tissue	ovary
ENSSSCG00000003114	ENSG00000134815	ortholog_one2one	DHX34	Overlap	Low tissue specificity	Low tissue specificity	detected in all	detected in all
[truncated: 14,773 more rows]

## Sheet: Hypergeometric test
Pig tissue	Human tissue	q	k	m	n	P-value	FDR
[truncated: 1,089 more rows]
