# Supplementary material for: Genome-wide annotation of protein-coding genes in pig
Source: BMC Biol. 2022 Jan 25;20:25. doi: 10.1186/s12915-022-01229-y (PMC8788080; doi:10.1186/s12915-022-01229-y)
Supplement: Supplementary file 7 — Additional file 7. Includes a table indicating which antibodies have been used in each figure, table of antibody information including ID, targeted gene, and antigen sequence, and a table of staining reagents. [file 12915_2022_1229_MOESM7_ESM.xlsx]

## Sheet: Sheet info
1	Antibody per figure	Table indicating which antibodies have been used in each figure.
2	Antibody information	Table of antibody information including ID, targeted gene, and antigen sequence.
3	Reagents	Table of staining reagents.

## Sheet: Antibody per figure
HPA Antibody ID	Gene name	Figure
HPA021873	MOG	3
HPA012852	ASGR1	3
HPA031248	CRISP2	3
HPA058448	TNNT1	3
HPA075379	DSC1	3
HPA026900	PLN	6
HPA051194	CYP19A1	6
HPA072449	SCARB1	S7
HPA023616	CDH17	S7
CAB068231	SATB2	S7
HPA036745	PDHB	S7

## Sheet: Antibody information
HPA Antibody ID	RRID	Ab conc (mg/ml)	IH dilution	Human Ensembl ID	Pig Ensembl ID	Gene name	PrEST mapping Human sequence	PrEST mapping Pig sequence	Antigen seq (PrEST)
HPA012852	RRID:AB_1845080	0.0575	750	ENSG00000141505	ENSSSCG00000024926	ASGR1	1	0.85	RETFSNFTASTEAQVKGLSTQGGNVGRKMKSLESQLEKQQKDLSEDHSSLLLHVKQFVSDLRSLSCQMAALQGNGSERTCCPVNWVEHERSCYWFSRSGKAWADADNYCRLEDAHLVVVTSWE
HPA026900	RRID:AB_1855314	0.1175	600	ENSG00000198523	ENSSSCG00000034163	PLN	1	0.93	EKVQYLTRSAIRRASTIEMPQQARQKLQNL
HPA021873	RRID:AB_1854055	0.525	4000	ENSG00000204655	ENSSSCG00000001248	MOG	0.92	0.93	ALVGDEVELPCRISPGKNATGMEVGWYRPPFSRVVHLYRNGKDQDGDQAPEYRGRTELLKDAIGEGKVTLRIRNVRFSDEGGFTCFFRDHSYQEEAAMELKVEDPFYWVSPG
HPA023616	RRID:AB_1845895	0.1958	750	ENSG00000079112	ENSSSCG00000006106	CDH17	1	0.86	HPIKITQVRWNDPGAQYSLVDKEKLPRFPFSIDQEGDIYVTQPLDREEKDAYVFYAVAKDEYGKPLSYPLEIHVKVK
HPA031248	RRID:AB_10602211	0.2838	200	ENSG00000124490	ENSSSCG00000001736	CRISP2	1	0.84	GCPDDCDKGLCTNSCQYQDLLSNCDSLKNTAGCEHELLKEKCKATCLCEN
HPA036745	RRID:AB_2675285	0.182	500	ENSG00000168291	ENSSSCG00000025881	PDHB	1	0.94	LIKSAIRDNNPVVVLENELMYGVPFEFPPEAQSKDFLIPIGKAKIERQGTHITVVSHSRPVGHCLEAAAVLSKEGVE
HPA072449	RRID:AB_2732201	0.0992	1500	ENSG00000073060	ENSSSCG00000009759	SCARB1	1	0.93	CYLFWSSSKKGSKDKEAIQAYSESLMTSAPKGSVLQEAKL
HPA051194	RRID:AB_2681381	0.1124	600	ENSG00000137869	ENSSSCG00000030168	CYP19A1	1	0.95	IGERDIKIDDIQKLKVMENFIYESMRYQPVVDLVMRKALEDDVIDGYPVKKGTNIILNIGRMHRLEFFPKPNEFTL
HPA058448	RRID:AB_2683720	0.1952	800	ENSG00000105048	ENSSSCG00000025353	TNNT1	1	0.97	EEEEAPEEPEPVAEPEEERPKPSRPVVPPLIPPKIPEGE
HPA075379	RRID:AB_2732290	0.0874	300	ENSG00000134765	ENSSSCG00000003726	DSC1	1	0.8	RQVILQVGVINEAQFSKAASSQTPTMCTTTVTVKIIDSDEGPECHPPVKVIQSQDGFPAGQELLGYKALDPEISSGEGLRYQKLGDEDNWFEINQHTG
AMAb90682	RRID:AB_2665631	0.7	1000	ENSG00000119042	ENSSSCG00000021657	SATB2	1	0.99	KECPLSQSMISSIVNSTYYANVSATKCQEFGRWYKKYKKIKVERVERENLSDYCVLGQRPMHLPNMNQLASLGKTNEQSPHSQIHHSTPIRNQVPALQPIMSPGLLSPQLSPQLV

## Sheet: Reagents
Reagent	Source	Identifyer
absolute alcohol	VWR chemicals	20821.4
Xylene	Histolab	2070
Paraffin Histowax	Histolab	403
ethanol 95	VWR chemicals	20905.4
hematoxyline (Mayers HTX Plus)	Histolab	1825
Lithium carbonate	Merck Millipore	1.05680.0250
Eosin Y alcohol solution	Bio-Optica	05-10003/L
Neo-Clear®	VWR chemicals	1.09845.5000
Pertex®	Histolab	871.05
hydrogen peroxide (30%)	Merck Millipore	1.07209.1000
10x-citrate HIER buffer,pH=6.1	DAKO	S-169984-2
Tris bufferd saline & tween 20 (20x	ThermoFisher Scientific	TA-999-TT
Large volume tween 20	ThermoFisher Scientific	TA-125-TW
Ultra V Block	ThermoFisher Scientific	TA-060-UB
HRP Polymer	ThermoFisher Scientific	TL-060-PH
Primary Antibody Enhancer	ThermoFisher Scientific	TL-060-PB
DAB Quanto substrate	ThermoFisher Scientific	TA-060-QHSX
DAB Quanto chromogen	ThermoFisher Scientific	TA-002-QHCX
Antobody diluent OP Quanto	ThermoFisher Scientific	TA-125-ADQ
