# Supplementary material for: Genome-wide annotation of protein-coding genes in pig
Source: BMC Biol. 2022 Jan 25;20:25. doi: 10.1186/s12915-022-01229-y (PMC8788080; doi:10.1186/s12915-022-01229-y)
Supplement: Supplementary file 8 — Additional file 8. Includes a gene-wise comparison of Ensembl 92 and 103 gene IDs with comments on changes in gene type and status. [file 12915_2022_1229_MOESM8_ESM.xlsx]

## Sheet: Sheet1
1	Comparison between Ensembl 92 and 103

## Sheet: E92 E103 comparison
Ensembl 92 ID	Ensembl 103 comment
ENSSSCG00000018065
ENSSSCG00000018069
ENSSSCG00000018075
ENSSSCG00000018078
ENSSSCG00000018080
ENSSSCG00000018081
ENSSSCG00000018082
ENSSSCG00000018084
ENSSSCG00000018086
ENSSSCG00000018087
ENSSSCG00000018091
ENSSSCG00000018092
ENSSSCG00000018094
ENSSSCG00000032252	Not in Ensembl 103
ENSSSCG00000031525
ENSSSCG00000032880
ENSSSCG00000034271	Not in Ensembl 103
ENSSSCG00000026564
ENSSSCG00000039031
ENSSSCG00000000887
ENSSSCG00000037668
ENSSSCG00000016442
ENSSSCG00000039144
ENSSSCG00000031853
ENSSSCG00000039950
ENSSSCG00000002557
ENSSSCG00000024731	Not in Ensembl 103
ENSSSCG00000017998
ENSSSCG00000000238
ENSSSCG00000040193
ENSSSCG00000008725
ENSSSCG00000032479
ENSSSCG00000035128	Not in Ensembl 103
ENSSSCG00000028359
ENSSSCG00000034405
ENSSSCG00000031502	Not in Ensembl 103
ENSSSCG00000037948
ENSSSCG00000040539
ENSSSCG00000037198	Not in Ensembl 103
ENSSSCG00000033886	Not in Ensembl 103
ENSSSCG00000033127
ENSSSCG00000036179	Not in Ensembl 103
ENSSSCG00000038985	Not in Ensembl 103
ENSSSCG00000040689
ENSSSCG00000012181
ENSSSCG00000008675
ENSSSCG00000036807	Not in Ensembl 103
ENSSSCG00000009535
ENSSSCG00000040107
ENSSSCG00000000202
ENSSSCG00000038556
ENSSSCG00000036563	Not in Ensembl 103
ENSSSCG00000034374
ENSSSCG00000034924
ENSSSCG00000035044
ENSSSCG00000012371
ENSSSCG00000031659
ENSSSCG00000008923
ENSSSCG00000032599
ENSSSCG00000016491
ENSSSCG00000006829
ENSSSCG00000001913
ENSSSCG00000039744
ENSSSCG00000013197
ENSSSCG00000033528
ENSSSCG00000000958
ENSSSCG00000037585	Not in Ensembl 103
ENSSSCG00000010330
ENSSSCG00000009503
ENSSSCG00000035316	Not in Ensembl 103
ENSSSCG00000032023
ENSSSCG00000020764
ENSSSCG00000039248	Not in Ensembl 103
ENSSSCG00000039471
ENSSSCG00000017940
ENSSSCG00000008948
ENSSSCG00000033051
ENSSSCG00000039460
ENSSSCG00000017022
ENSSSCG00000015022
ENSSSCG00000033426	Changed to pseudogene in Ensembl 103
ENSSSCG00000007287
ENSSSCG00000034194	Not in Ensembl 103
ENSSSCG00000008881
ENSSSCG00000031546
ENSSSCG00000033535	Not in Ensembl 103
ENSSSCG00000033122
ENSSSCG00000024876
ENSSSCG00000004393
ENSSSCG00000031218	Not in Ensembl 103
ENSSSCG00000006187
ENSSSCG00000040752
ENSSSCG00000013460
ENSSSCG00000038117
ENSSSCG00000034885
ENSSSCG00000032064
ENSSSCG00000006049
ENSSSCG00000015985
ENSSSCG00000039779
ENSSSCG00000026753
ENSSSCG00000038493
ENSSSCG00000024174
ENSSSCG00000036112
ENSSSCG00000025343
ENSSSCG00000008077
ENSSSCG00000036606	Changed to pseudogene in Ensembl 103
ENSSSCG00000038571	Not in Ensembl 103
ENSSSCG00000016385
ENSSSCG00000035756
ENSSSCG00000010300
ENSSSCG00000005266
ENSSSCG00000025502
ENSSSCG00000038976	Not in Ensembl 103
ENSSSCG00000015898
ENSSSCG00000039665	Not in Ensembl 103
ENSSSCG00000026060
ENSSSCG00000040697
ENSSSCG00000015986
ENSSSCG00000039009
ENSSSCG00000030955	Not in Ensembl 103
ENSSSCG00000014998
ENSSSCG00000033430
ENSSSCG00000009129
ENSSSCG00000037833
ENSSSCG00000036356
ENSSSCG00000023604
ENSSSCG00000035758	Not in Ensembl 103
ENSSSCG00000036863
ENSSSCG00000033309
ENSSSCG00000038262
ENSSSCG00000039222
ENSSSCG00000002877
ENSSSCG00000032751
ENSSSCG00000022659
ENSSSCG00000000500
ENSSSCG00000034324
ENSSSCG00000022719
ENSSSCG00000007197
ENSSSCG00000036298	Changed to pseudogene in Ensembl 103
ENSSSCG00000031189	Not in Ensembl 103
ENSSSCG00000004761
ENSSSCG00000031822	Not in Ensembl 103
ENSSSCG00000033420
ENSSSCG00000009237
ENSSSCG00000015843
ENSSSCG00000040772	Not in Ensembl 103
ENSSSCG00000017743
ENSSSCG00000038104	Not in Ensembl 103
ENSSSCG00000003055
ENSSSCG00000012528
ENSSSCG00000014726
ENSSSCG00000031568	Not in Ensembl 103
ENSSSCG00000034619
ENSSSCG00000022222
ENSSSCG00000011750
ENSSSCG00000009393
ENSSSCG00000039548
ENSSSCG00000021978	Not in Ensembl 103
ENSSSCG00000005030
ENSSSCG00000002190
ENSSSCG00000038791	Not in Ensembl 103
ENSSSCG00000014369
ENSSSCG00000017849	Not in Ensembl 103
ENSSSCG00000023014
ENSSSCG00000036528
ENSSSCG00000001921
ENSSSCG00000031894	Changed to pseudogene in Ensembl 103
ENSSSCG00000032733	Not in Ensembl 103
ENSSSCG00000013761
ENSSSCG00000040261	Not in Ensembl 103
ENSSSCG00000040932	Not in Ensembl 103
ENSSSCG00000039893	Changed to pseudogene in Ensembl 103
ENSSSCG00000030350
ENSSSCG00000034602
ENSSSCG00000002972
ENSSSCG00000003746	Changed to pseudogene in Ensembl 103
ENSSSCG00000014244
ENSSSCG00000016806	Not in Ensembl 103
ENSSSCG00000040630
ENSSSCG00000000119
ENSSSCG00000038337
ENSSSCG00000031585	Not in Ensembl 103
ENSSSCG00000034912
ENSSSCG00000002502
ENSSSCG00000036790
ENSSSCG00000003438
ENSSSCG00000029569
ENSSSCG00000031945
ENSSSCG00000035367	Not in Ensembl 103
ENSSSCG00000035903	Not in Ensembl 103
ENSSSCG00000037004	Changed to pseudogene in Ensembl 103
ENSSSCG00000012658
ENSSSCG00000036698	Not in Ensembl 103
ENSSSCG00000005701
ENSSSCG00000040744	Not in Ensembl 103
ENSSSCG00000040173
ENSSSCG00000022289
ENSSSCG00000037925
ENSSSCG00000009784
ENSSSCG00000040234	Not in Ensembl 103
ENSSSCG00000036641
ENSSSCG00000036027
ENSSSCG00000034892	Not in Ensembl 103
ENSSSCG00000035442
ENSSSCG00000033447	Not in Ensembl 103
ENSSSCG00000017383
ENSSSCG00000038393	Not in Ensembl 103
ENSSSCG00000013779
ENSSSCG00000001453
ENSSSCG00000032508	Not in Ensembl 103
ENSSSCG00000009504	Not in Ensembl 103
ENSSSCG00000018041
ENSSSCG00000028126
ENSSSCG00000033640
ENSSSCG00000035778
ENSSSCG00000015988
ENSSSCG00000009278
ENSSSCG00000033662
ENSSSCG00000035496	Not in Ensembl 103
ENSSSCG00000039056
ENSSSCG00000031148	Not in Ensembl 103
ENSSSCG00000015987
ENSSSCG00000035728
ENSSSCG00000029373	Not in Ensembl 103
ENSSSCG00000013875
ENSSSCG00000012914
ENSSSCG00000012771
ENSSSCG00000037898
ENSSSCG00000015367	Not in Ensembl 103
ENSSSCG00000032934
ENSSSCG00000016796
ENSSSCG00000034916
ENSSSCG00000003666	Changed to pseudogene in Ensembl 103
ENSSSCG00000036802	Not in Ensembl 103
ENSSSCG00000027189
ENSSSCG00000033927
ENSSSCG00000017306
ENSSSCG00000017814
ENSSSCG00000000680
ENSSSCG00000016527
ENSSSCG00000023983
ENSSSCG00000032699	Changed to pseudogene in Ensembl 103
ENSSSCG00000029877
ENSSSCG00000034062
ENSSSCG00000035162
ENSSSCG00000000847
ENSSSCG00000033322	Not in Ensembl 103
ENSSSCG00000030018
ENSSSCG00000005836
ENSSSCG00000010391
ENSSSCG00000010855
ENSSSCG00000009543
ENSSSCG00000038362
ENSSSCG00000032698
ENSSSCG00000035551	Not in Ensembl 103
ENSSSCG00000016173
ENSSSCG00000036188	Not in Ensembl 103
ENSSSCG00000037394	Not in Ensembl 103
ENSSSCG00000036271	Not in Ensembl 103
ENSSSCG00000006512
ENSSSCG00000008020
ENSSSCG00000039384	Not in Ensembl 103
ENSSSCG00000034735
ENSSSCG00000006002
ENSSSCG00000036091
ENSSSCG00000036810
ENSSSCG00000013363
ENSSSCG00000031406	Not in Ensembl 103
ENSSSCG00000016671
ENSSSCG00000026181
ENSSSCG00000033414
ENSSSCG00000032507	Not in Ensembl 103
ENSSSCG00000032132	Not in Ensembl 103
ENSSSCG00000032801	Not in Ensembl 103
ENSSSCG00000033786
ENSSSCG00000038717
ENSSSCG00000014177
ENSSSCG00000032931
ENSSSCG00000001844
ENSSSCG00000022566	Not in Ensembl 103
ENSSSCG00000036682	Not in Ensembl 103
ENSSSCG00000030886
ENSSSCG00000036461
ENSSSCG00000001999	Not in Ensembl 103
ENSSSCG00000017143
ENSSSCG00000021384
ENSSSCG00000038723
ENSSSCG00000023812	Not in Ensembl 103
ENSSSCG00000003147
ENSSSCG00000037205
ENSSSCG00000031701
ENSSSCG00000039840
ENSSSCG00000033755
ENSSSCG00000032727
ENSSSCG00000004390
ENSSSCG00000033919
ENSSSCG00000033584	Not in Ensembl 103
ENSSSCG00000038087
ENSSSCG00000031427	Not in Ensembl 103
ENSSSCG00000028285
ENSSSCG00000036286
ENSSSCG00000030378
ENSSSCG00000035466
ENSSSCG00000040283
ENSSSCG00000013662
ENSSSCG00000039954
ENSSSCG00000006157
ENSSSCG00000038859
ENSSSCG00000009509
ENSSSCG00000039152	Changed to pseudogene in Ensembl 103
ENSSSCG00000037448	Changed to pseudogene in Ensembl 103
ENSSSCG00000035839
ENSSSCG00000031876
ENSSSCG00000028542
ENSSSCG00000034738
ENSSSCG00000005949
ENSSSCG00000017127
ENSSSCG00000037302	Not in Ensembl 103
ENSSSCG00000004772
ENSSSCG00000038823	Not in Ensembl 103
ENSSSCG00000032046
ENSSSCG00000011562
ENSSSCG00000017238
ENSSSCG00000029196
ENSSSCG00000006222	Not in Ensembl 103
ENSSSCG00000001533
ENSSSCG00000036971	Changed to pseudogene in Ensembl 103
ENSSSCG00000031349
ENSSSCG00000033789	Not in Ensembl 103
ENSSSCG00000010234	Changed to pseudogene in Ensembl 103
ENSSSCG00000028911
ENSSSCG00000003721
ENSSSCG00000034770	Not in Ensembl 103
ENSSSCG00000008565
ENSSSCG00000040894
ENSSSCG00000026067
ENSSSCG00000005934
ENSSSCG00000034163	Not in Ensembl 103
ENSSSCG00000028139
ENSSSCG00000011080
ENSSSCG00000017861
ENSSSCG00000031674	Not in Ensembl 103
ENSSSCG00000038166
ENSSSCG00000015782
ENSSSCG00000025028
ENSSSCG00000037823
ENSSSCG00000024480
ENSSSCG00000025218
ENSSSCG00000033685
ENSSSCG00000025479	Not in Ensembl 103
ENSSSCG00000038988	Not in Ensembl 103
ENSSSCG00000032325	Not in Ensembl 103
ENSSSCG00000009929
ENSSSCG00000005737
ENSSSCG00000040005
ENSSSCG00000001972
ENSSSCG00000032172
ENSSSCG00000033213
ENSSSCG00000009360
ENSSSCG00000037583
ENSSSCG00000033080	Not in Ensembl 103
ENSSSCG00000038694
ENSSSCG00000036603
ENSSSCG00000017144
ENSSSCG00000040779
ENSSSCG00000035072	Not in Ensembl 103
ENSSSCG00000039302	Not in Ensembl 103
ENSSSCG00000029066
ENSSSCG00000022178
ENSSSCG00000031793
ENSSSCG00000002739
ENSSSCG00000016278
ENSSSCG00000027045
ENSSSCG00000012566
ENSSSCG00000025463
ENSSSCG00000032121	Not in Ensembl 103
ENSSSCG00000006202
ENSSSCG00000037509
ENSSSCG00000002884
ENSSSCG00000006691
ENSSSCG00000040552	Not in Ensembl 103
ENSSSCG00000017963
ENSSSCG00000003326
ENSSSCG00000016998
ENSSSCG00000036778	Not in Ensembl 103
ENSSSCG00000005475
ENSSSCG00000003707
ENSSSCG00000006243
ENSSSCG00000034842	Not in Ensembl 103
ENSSSCG00000015528
ENSSSCG00000032844	Not in Ensembl 103
ENSSSCG00000009567
ENSSSCG00000040704
ENSSSCG00000025689
ENSSSCG00000037658	Not in Ensembl 103
ENSSSCG00000016916
ENSSSCG00000004421
ENSSSCG00000039008
ENSSSCG00000027905
ENSSSCG00000028762
ENSSSCG00000023373
ENSSSCG00000029414
ENSSSCG00000014391
ENSSSCG00000026200
ENSSSCG00000031323
ENSSSCG00000005011
ENSSSCG00000018056
ENSSSCG00000031517	Not in Ensembl 103
ENSSSCG00000035949
ENSSSCG00000037647
ENSSSCG00000006641
ENSSSCG00000022204
ENSSSCG00000008308
ENSSSCG00000039100
ENSSSCG00000039922
ENSSSCG00000015422
ENSSSCG00000033557	Not in Ensembl 103
ENSSSCG00000038436
ENSSSCG00000006491
ENSSSCG00000009267
ENSSSCG00000008385
ENSSSCG00000023121
ENSSSCG00000009119	Changed to pseudogene in Ensembl 103
ENSSSCG00000003485
ENSSSCG00000033863	Not in Ensembl 103
ENSSSCG00000039021
ENSSSCG00000029843
ENSSSCG00000001910
ENSSSCG00000000890
ENSSSCG00000037062	Not in Ensembl 103
ENSSSCG00000040081	Not in Ensembl 103
ENSSSCG00000016732
ENSSSCG00000000640
ENSSSCG00000039740
ENSSSCG00000032528	Not in Ensembl 103
ENSSSCG00000010540
ENSSSCG00000016657
ENSSSCG00000021354
ENSSSCG00000027342
ENSSSCG00000023503
ENSSSCG00000024492
ENSSSCG00000039146
ENSSSCG00000037410
ENSSSCG00000004189
ENSSSCG00000002292
ENSSSCG00000014186
ENSSSCG00000037290	Not in Ensembl 103
ENSSSCG00000039115	Not in Ensembl 103
ENSSSCG00000035733	Changed to pseudogene in Ensembl 103
ENSSSCG00000034907	Not in Ensembl 103
ENSSSCG00000030153
ENSSSCG00000031900
ENSSSCG00000003256
ENSSSCG00000034535
ENSSSCG00000033134	Not in Ensembl 103
ENSSSCG00000035902	Not in Ensembl 103
ENSSSCG00000039388	Not in Ensembl 103
ENSSSCG00000022671
ENSSSCG00000031391	Not in Ensembl 103
ENSSSCG00000032258	Not in Ensembl 103
ENSSSCG00000040230
ENSSSCG00000017776
ENSSSCG00000015862
ENSSSCG00000015507
ENSSSCG00000037950
ENSSSCG00000040350	Not in Ensembl 103
ENSSSCG00000033923
ENSSSCG00000005400
ENSSSCG00000017433
ENSSSCG00000038090	Changed to pseudogene in Ensembl 103
ENSSSCG00000035770
ENSSSCG00000033418	Not in Ensembl 103
ENSSSCG00000013351
ENSSSCG00000036824
ENSSSCG00000034610
ENSSSCG00000040189
ENSSSCG00000034751
ENSSSCG00000014043
ENSSSCG00000031910	Not in Ensembl 103
ENSSSCG00000034099	Not in Ensembl 103
ENSSSCG00000000723
ENSSSCG00000032624
ENSSSCG00000039723
ENSSSCG00000028104
ENSSSCG00000035444
ENSSSCG00000032462	Not in Ensembl 103
ENSSSCG00000000980
ENSSSCG00000032288
ENSSSCG00000040695
ENSSSCG00000040962	Not in Ensembl 103
ENSSSCG00000007840
ENSSSCG00000008387
ENSSSCG00000040233
ENSSSCG00000015753
ENSSSCG00000000020
ENSSSCG00000031234	Not in Ensembl 103
ENSSSCG00000003532
ENSSSCG00000032597	Not in Ensembl 103
ENSSSCG00000038438
ENSSSCG00000007523
ENSSSCG00000037464	Not in Ensembl 103
ENSSSCG00000039361	Changed to pseudogene in Ensembl 103
ENSSSCG00000040093	Not in Ensembl 103
ENSSSCG00000014072
ENSSSCG00000001485
ENSSSCG00000038939
ENSSSCG00000014516
ENSSSCG00000036206
ENSSSCG00000037916
ENSSSCG00000032700	Not in Ensembl 103
ENSSSCG00000023525
ENSSSCG00000004149
ENSSSCG00000038226
ENSSSCG00000016475
ENSSSCG00000037720
ENSSSCG00000009629
ENSSSCG00000024329
ENSSSCG00000007499
ENSSSCG00000037090
ENSSSCG00000016619
ENSSSCG00000027372
ENSSSCG00000017507
ENSSSCG00000013552
ENSSSCG00000001297
ENSSSCG00000039074
ENSSSCG00000026612
ENSSSCG00000037919	Changed to pseudogene in Ensembl 103
ENSSSCG00000032745	Not in Ensembl 103
ENSSSCG00000023526
ENSSSCG00000009225
ENSSSCG00000034701
ENSSSCG00000027573
ENSSSCG00000037450
ENSSSCG00000040324	Not in Ensembl 103
ENSSSCG00000017285
ENSSSCG00000001011
ENSSSCG00000032570	Not in Ensembl 103
ENSSSCG00000037989	Changed to pseudogene in Ensembl 103
ENSSSCG00000039338
ENSSSCG00000000547
ENSSSCG00000039858
ENSSSCG00000036508
ENSSSCG00000013284
ENSSSCG00000023436
ENSSSCG00000032632
ENSSSCG00000003503	Changed to lncRNA in Ensembl 103
ENSSSCG00000000063
ENSSSCG00000029666
ENSSSCG00000037407
ENSSSCG00000031955
ENSSSCG00000002218	Not in Ensembl 103
ENSSSCG00000038204	Changed to IG_V_gene in Ensembl 103
ENSSSCG00000022504
ENSSSCG00000033493
ENSSSCG00000012520
ENSSSCG00000039721
ENSSSCG00000010561
ENSSSCG00000038063	Not in Ensembl 103
ENSSSCG00000008788
ENSSSCG00000007100
ENSSSCG00000010079
ENSSSCG00000008404
ENSSSCG00000036978
ENSSSCG00000038509
ENSSSCG00000004423
ENSSSCG00000013095	Changed to pseudogene in Ensembl 103
ENSSSCG00000013655
ENSSSCG00000038250
ENSSSCG00000030113
ENSSSCG00000015050
ENSSSCG00000033255	Not in Ensembl 103
ENSSSCG00000029239
ENSSSCG00000038413
ENSSSCG00000012591
ENSSSCG00000021669
ENSSSCG00000008875
ENSSSCG00000004746	Changed to pseudogene in Ensembl 103
ENSSSCG00000039082	Not in Ensembl 103
ENSSSCG00000033415	Not in Ensembl 103
ENSSSCG00000001807
ENSSSCG00000040106
ENSSSCG00000034291
ENSSSCG00000031074
ENSSSCG00000003154
ENSSSCG00000029502
ENSSSCG00000017277
ENSSSCG00000033280
ENSSSCG00000036492
ENSSSCG00000034005
ENSSSCG00000006665
ENSSSCG00000016570
ENSSSCG00000040754	Not in Ensembl 103
ENSSSCG00000031282	Not in Ensembl 103
ENSSSCG00000037491
ENSSSCG00000006177
ENSSSCG00000032201
ENSSSCG00000039114	Not in Ensembl 103
ENSSSCG00000037066
ENSSSCG00000028334
ENSSSCG00000016580
ENSSSCG00000002854
ENSSSCG00000037382	Not in Ensembl 103
ENSSSCG00000007975
ENSSSCG00000032213
ENSSSCG00000037047	Not in Ensembl 103
ENSSSCG00000033329
ENSSSCG00000038748
ENSSSCG00000033677	Not in Ensembl 103
ENSSSCG00000002841
ENSSSCG00000011312
ENSSSCG00000003570
ENSSSCG00000005186
ENSSSCG00000037636	Not in Ensembl 103
ENSSSCG00000035465
ENSSSCG00000027986
ENSSSCG00000023215
ENSSSCG00000033520
ENSSSCG00000020927
ENSSSCG00000014939
ENSSSCG00000014081
ENSSSCG00000034007	Not in Ensembl 103
ENSSSCG00000032351	Not in Ensembl 103
ENSSSCG00000006307
ENSSSCG00000029241
ENSSSCG00000032130
ENSSSCG00000035357
ENSSSCG00000039104	Not in Ensembl 103
ENSSSCG00000014412
ENSSSCG00000022557
ENSSSCG00000002010
ENSSSCG00000032540
ENSSSCG00000035213
ENSSSCG00000037466
ENSSSCG00000032990
ENSSSCG00000008804
ENSSSCG00000034067
ENSSSCG00000007261
ENSSSCG00000013303
ENSSSCG00000032321
ENSSSCG00000039551
ENSSSCG00000008855
ENSSSCG00000002863
ENSSSCG00000007307
ENSSSCG00000008586
ENSSSCG00000035718	Not in Ensembl 103
ENSSSCG00000033734
ENSSSCG00000023618
ENSSSCG00000031552	Not in Ensembl 103
ENSSSCG00000032299
ENSSSCG00000008727
ENSSSCG00000040021	Not in Ensembl 103
ENSSSCG00000031710
ENSSSCG00000007166
ENSSSCG00000016501
ENSSSCG00000009356	Changed to pseudogene in Ensembl 103
ENSSSCG00000039238
ENSSSCG00000029523
ENSSSCG00000020706
ENSSSCG00000012529	Not in Ensembl 103
ENSSSCG00000025067	Not in Ensembl 103
ENSSSCG00000011882
ENSSSCG00000033525
ENSSSCG00000011433
ENSSSCG00000030774	Not in Ensembl 103
ENSSSCG00000010752
ENSSSCG00000006622
ENSSSCG00000033181
ENSSSCG00000038676
ENSSSCG00000004737
ENSSSCG00000039661	Changed to pseudogene in Ensembl 103
ENSSSCG00000017920
ENSSSCG00000032690
ENSSSCG00000016836
ENSSSCG00000039459
ENSSSCG00000031069
ENSSSCG00000010426
ENSSSCG00000036485
ENSSSCG00000024316
ENSSSCG00000025673
ENSSSCG00000026922
ENSSSCG00000032186	Not in Ensembl 103
ENSSSCG00000004728
ENSSSCG00000036442
ENSSSCG00000025306
ENSSSCG00000001837
ENSSSCG00000037334
ENSSSCG00000033010
ENSSSCG00000007959	Not in Ensembl 103
ENSSSCG00000036811	Not in Ensembl 103
ENSSSCG00000013949
ENSSSCG00000030732
ENSSSCG00000037927	Not in Ensembl 103
ENSSSCG00000036670
ENSSSCG00000005782
ENSSSCG00000034366	Not in Ensembl 103
ENSSSCG00000008980
ENSSSCG00000040102	Not in Ensembl 103
ENSSSCG00000022720	Not in Ensembl 103
ENSSSCG00000038129	Not in Ensembl 103
ENSSSCG00000004027
ENSSSCG00000003158	Not in Ensembl 103
ENSSSCG00000016094
ENSSSCG00000000886
ENSSSCG00000037155	Not in Ensembl 103
ENSSSCG00000031805	Changed to pseudogene in Ensembl 103
ENSSSCG00000006153
ENSSSCG00000004302
ENSSSCG00000039846
ENSSSCG00000028338
ENSSSCG00000033114
ENSSSCG00000004518
ENSSSCG00000035513	Not in Ensembl 103
ENSSSCG00000040535
ENSSSCG00000010141
ENSSSCG00000039155	Not in Ensembl 103
ENSSSCG00000007904
ENSSSCG00000031270
ENSSSCG00000039921
ENSSSCG00000040371
ENSSSCG00000023045	Changed to pseudogene in Ensembl 103
ENSSSCG00000032649	Not in Ensembl 103
ENSSSCG00000036240
ENSSSCG00000030268
ENSSSCG00000034372
ENSSSCG00000006959
ENSSSCG00000036069
ENSSSCG00000014806
ENSSSCG00000038670
ENSSSCG00000040821	Not in Ensembl 103
ENSSSCG00000032349	Not in Ensembl 103
ENSSSCG00000012857
ENSSSCG00000030067
ENSSSCG00000031572
ENSSSCG00000032099
ENSSSCG00000037014	Not in Ensembl 103
ENSSSCG00000024459	Changed to pseudogene in Ensembl 103
ENSSSCG00000031923	Not in Ensembl 103
ENSSSCG00000007469
ENSSSCG00000038213	Not in Ensembl 103
ENSSSCG00000032285	Not in Ensembl 103
ENSSSCG00000024933
ENSSSCG00000014544	Not in Ensembl 103
ENSSSCG00000033676	Changed to processed_pseudogene in Ensembl 103
ENSSSCG00000005873
ENSSSCG00000003214
ENSSSCG00000040396
ENSSSCG00000003219
ENSSSCG00000004786	Changed to pseudogene in Ensembl 103
ENSSSCG00000001096
ENSSSCG00000035125
ENSSSCG00000007198
ENSSSCG00000016384
ENSSSCG00000034937
ENSSSCG00000024977
ENSSSCG00000015386
ENSSSCG00000021473
ENSSSCG00000036537
ENSSSCG00000017386
ENSSSCG00000035494
ENSSSCG00000034233
ENSSSCG00000003062
ENSSSCG00000039817	Not in Ensembl 103
ENSSSCG00000016237
ENSSSCG00000037860	Not in Ensembl 103
ENSSSCG00000034041	Not in Ensembl 103
ENSSSCG00000037163	Not in Ensembl 103
ENSSSCG00000033710	Not in Ensembl 103
ENSSSCG00000003114
ENSSSCG00000021368	Not in Ensembl 103
ENSSSCG00000031820	Not in Ensembl 103
ENSSSCG00000038322
ENSSSCG00000038679
ENSSSCG00000003702
ENSSSCG00000008607
ENSSSCG00000034047	Not in Ensembl 103
ENSSSCG00000039579	Not in Ensembl 103
ENSSSCG00000036564
ENSSSCG00000030428
ENSSSCG00000016115
ENSSSCG00000031011
ENSSSCG00000002546
ENSSSCG00000039527	Not in Ensembl 103
ENSSSCG00000016492
ENSSSCG00000035090
ENSSSCG00000013230
ENSSSCG00000023235
ENSSSCG00000016988
ENSSSCG00000008829
ENSSSCG00000036052
ENSSSCG00000036922	Not in Ensembl 103
ENSSSCG00000038655	Not in Ensembl 103
ENSSSCG00000025592
ENSSSCG00000024064
ENSSSCG00000005077
ENSSSCG00000002994
ENSSSCG00000035804	Not in Ensembl 103
ENSSSCG00000010181
ENSSSCG00000038729	Not in Ensembl 103
ENSSSCG00000033788
ENSSSCG00000035180	Not in Ensembl 103
ENSSSCG00000040001
ENSSSCG00000040641
ENSSSCG00000032267	Not in Ensembl 103
ENSSSCG00000039099	Changed to pseudogene in Ensembl 103
ENSSSCG00000026680
ENSSSCG00000026360
ENSSSCG00000034147
ENSSSCG00000015756
ENSSSCG00000010999
ENSSSCG00000009584
ENSSSCG00000000897	Not in Ensembl 103
ENSSSCG00000004968
ENSSSCG00000031907
ENSSSCG00000017798
ENSSSCG00000017692
ENSSSCG00000034001	Not in Ensembl 103
ENSSSCG00000029468
ENSSSCG00000037161	Not in Ensembl 103
ENSSSCG00000003398
ENSSSCG00000033721
ENSSSCG00000004699
ENSSSCG00000001829	Not in Ensembl 103
ENSSSCG00000039055	Not in Ensembl 103
ENSSSCG00000034888
ENSSSCG00000038435	Changed to processed_pseudogene in Ensembl 103
ENSSSCG00000006482
ENSSSCG00000035481
ENSSSCG00000032467
ENSSSCG00000040485	Not in Ensembl 103
ENSSSCG00000017620	Not in Ensembl 103
ENSSSCG00000006663
ENSSSCG00000037489	Not in Ensembl 103
ENSSSCG00000003743
ENSSSCG00000037522
ENSSSCG00000037223	Not in Ensembl 103
ENSSSCG00000038034
ENSSSCG00000010873	Not in Ensembl 103
ENSSSCG00000009466
ENSSSCG00000033128
ENSSSCG00000031510
ENSSSCG00000036799	Not in Ensembl 103
ENSSSCG00000034980
ENSSSCG00000029600
ENSSSCG00000037135	Not in Ensembl 103
ENSSSCG00000011498
ENSSSCG00000032395	Not in Ensembl 103
ENSSSCG00000016900
ENSSSCG00000000688
ENSSSCG00000004040
ENSSSCG00000033427	Not in Ensembl 103
ENSSSCG00000002281
ENSSSCG00000036037	Not in Ensembl 103
ENSSSCG00000004072	Not in Ensembl 103
ENSSSCG00000012269
ENSSSCG00000035206
ENSSSCG00000023001
ENSSSCG00000035838
ENSSSCG00000005134
ENSSSCG00000039250
ENSSSCG00000011384
ENSSSCG00000037811
ENSSSCG00000007431
ENSSSCG00000013642
ENSSSCG00000032226	Not in Ensembl 103
ENSSSCG00000004303
ENSSSCG00000008016
ENSSSCG00000037171	Not in Ensembl 103
ENSSSCG00000033194
ENSSSCG00000030707
ENSSSCG00000016423
ENSSSCG00000037692
ENSSSCG00000007896
ENSSSCG00000035942	Not in Ensembl 103
ENSSSCG00000034857	Not in Ensembl 103
ENSSSCG00000011941
ENSSSCG00000011524
ENSSSCG00000031250
ENSSSCG00000036351
ENSSSCG00000022634
ENSSSCG00000015659
ENSSSCG00000037798	Changed to pseudogene in Ensembl 103
ENSSSCG00000005385
ENSSSCG00000036120	Changed to pseudogene in Ensembl 103
ENSSSCG00000037078	Not in Ensembl 103
ENSSSCG00000027589
ENSSSCG00000004243
ENSSSCG00000025388
ENSSSCG00000017160
ENSSSCG00000023790
ENSSSCG00000034640	Not in Ensembl 103
ENSSSCG00000033795
ENSSSCG00000012983
ENSSSCG00000004674
ENSSSCG00000036568
ENSSSCG00000009670
ENSSSCG00000037610
ENSSSCG00000035319
ENSSSCG00000006397
ENSSSCG00000031760
ENSSSCG00000037802	Not in Ensembl 103
ENSSSCG00000039538
ENSSSCG00000025892
ENSSSCG00000035138	Not in Ensembl 103
ENSSSCG00000039501
ENSSSCG00000037515
ENSSSCG00000031089	Not in Ensembl 103
ENSSSCG00000007063
ENSSSCG00000006811
ENSSSCG00000021024
ENSSSCG00000036592
ENSSSCG00000009403
ENSSSCG00000013185	Not in Ensembl 103
ENSSSCG00000004493
ENSSSCG00000034329
ENSSSCG00000010122
ENSSSCG00000032380
ENSSSCG00000037836
ENSSSCG00000031946
ENSSSCG00000035166	Not in Ensembl 103
ENSSSCG00000013192	Not in Ensembl 103
ENSSSCG00000023084
ENSSSCG00000034692
ENSSSCG00000031761	Not in Ensembl 103
ENSSSCG00000040395	Not in Ensembl 103
ENSSSCG00000010172
ENSSSCG00000013429
ENSSSCG00000010151
ENSSSCG00000028620
ENSSSCG00000009646
ENSSSCG00000036057
ENSSSCG00000037687
ENSSSCG00000013839
ENSSSCG00000004287
ENSSSCG00000016590
ENSSSCG00000009334
ENSSSCG00000034853
ENSSSCG00000036932
ENSSSCG00000039470	Not in Ensembl 103
ENSSSCG00000031842	Changed to pseudogene in Ensembl 103
ENSSSCG00000013527
ENSSSCG00000015193
ENSSSCG00000014040
ENSSSCG00000034707	Changed to pseudogene in Ensembl 103
ENSSSCG00000009142
ENSSSCG00000008097
ENSSSCG00000035921	Not in Ensembl 103
ENSSSCG00000030257	Not in Ensembl 103
ENSSSCG00000034673	Not in Ensembl 103
ENSSSCG00000025289
ENSSSCG00000013042
ENSSSCG00000035755
ENSSSCG00000032549
ENSSSCG00000015638
ENSSSCG00000040480
ENSSSCG00000001203
ENSSSCG00000009281
ENSSSCG00000000860
ENSSSCG00000038656	Not in Ensembl 103
ENSSSCG00000029874
ENSSSCG00000034552
ENSSSCG00000016437
ENSSSCG00000033392
ENSSSCG00000031288
ENSSSCG00000026977
ENSSSCG00000003172
ENSSSCG00000040678
ENSSSCG00000004373
ENSSSCG00000015097
ENSSSCG00000032107	Not in Ensembl 103
ENSSSCG00000016643
ENSSSCG00000005837
ENSSSCG00000013347
ENSSSCG00000002447
ENSSSCG00000036046
ENSSSCG00000011492
ENSSSCG00000010358
ENSSSCG00000030820
ENSSSCG00000031882
ENSSSCG00000040756	Not in Ensembl 103
ENSSSCG00000032803
ENSSSCG00000034201	Not in Ensembl 103
ENSSSCG00000038525	Not in Ensembl 103
ENSSSCG00000037661	Not in Ensembl 103
ENSSSCG00000035874	Changed to pseudogene in Ensembl 103
ENSSSCG00000038869
ENSSSCG00000030598
ENSSSCG00000024129
ENSSSCG00000012783
ENSSSCG00000006325
ENSSSCG00000013001
ENSSSCG00000037487
ENSSSCG00000038405
ENSSSCG00000008088
ENSSSCG00000035631	Not in Ensembl 103
ENSSSCG00000034546	Not in Ensembl 103
ENSSSCG00000039881
ENSSSCG00000017018
ENSSSCG00000009570
ENSSSCG00000037194	Not in Ensembl 103
ENSSSCG00000038840	Not in Ensembl 103
ENSSSCG00000016346
ENSSSCG00000038486
ENSSSCG00000004932	Not in Ensembl 103
ENSSSCG00000034970
ENSSSCG00000009442
ENSSSCG00000005795	Not in Ensembl 103
ENSSSCG00000038538
ENSSSCG00000035812
ENSSSCG00000009046
ENSSSCG00000023974
ENSSSCG00000036288
ENSSSCG00000011880
ENSSSCG00000036947
ENSSSCG00000010647
ENSSSCG00000016374
ENSSSCG00000016901
ENSSSCG00000040947
ENSSSCG00000006701
ENSSSCG00000034730
ENSSSCG00000000007
ENSSSCG00000028865
ENSSSCG00000027466
ENSSSCG00000011875
ENSSSCG00000038217	Changed to processed_pseudogene in Ensembl 103
ENSSSCG00000034838
ENSSSCG00000016047
ENSSSCG00000010798
ENSSSCG00000009401
ENSSSCG00000035505
ENSSSCG00000035360
ENSSSCG00000035613	Not in Ensembl 103
ENSSSCG00000032333
ENSSSCG00000007715
ENSSSCG00000028168
ENSSSCG00000032466	Not in Ensembl 103
ENSSSCG00000010984
ENSSSCG00000029715
ENSSSCG00000034148	Not in Ensembl 103
ENSSSCG00000015717
ENSSSCG00000035562
ENSSSCG00000012811
ENSSSCG00000022283
ENSSSCG00000032855
ENSSSCG00000033407	Not in Ensembl 103
ENSSSCG00000036889	Not in Ensembl 103
ENSSSCG00000010858
ENSSSCG00000016118
ENSSSCG00000030464
ENSSSCG00000007723
ENSSSCG00000012709
ENSSSCG00000025834
ENSSSCG00000031676	Not in Ensembl 103
ENSSSCG00000017053
ENSSSCG00000040708
ENSSSCG00000024305
ENSSSCG00000034273	Not in Ensembl 103
ENSSSCG00000007857
ENSSSCG00000038782	Not in Ensembl 103
ENSSSCG00000010868
ENSSSCG00000031851
ENSSSCG00000031226	Not in Ensembl 103
ENSSSCG00000017929
ENSSSCG00000001486
ENSSSCG00000031920
ENSSSCG00000037994	Not in Ensembl 103
ENSSSCG00000001410
ENSSSCG00000031341
ENSSSCG00000034762
ENSSSCG00000031400	Not in Ensembl 103
ENSSSCG00000034060	Not in Ensembl 103
ENSSSCG00000002764
ENSSSCG00000035129	Not in Ensembl 103
ENSSSCG00000031130
ENSSSCG00000007593
ENSSSCG00000011333	Not in Ensembl 103
ENSSSCG00000033725	Not in Ensembl 103
ENSSSCG00000006552
ENSSSCG00000037550
ENSSSCG00000038577	Not in Ensembl 103
ENSSSCG00000000509
ENSSSCG00000035871	Not in Ensembl 103
ENSSSCG00000039863	Not in Ensembl 103
ENSSSCG00000031961	Not in Ensembl 103
ENSSSCG00000037309
ENSSSCG00000005255
ENSSSCG00000035704	Not in Ensembl 103
ENSSSCG00000013954
ENSSSCG00000006164
ENSSSCG00000011081
ENSSSCG00000009531
ENSSSCG00000001304
ENSSSCG00000028010
ENSSSCG00000015798
ENSSSCG00000037783	Not in Ensembl 103
ENSSSCG00000031816
ENSSSCG00000035866	Not in Ensembl 103
ENSSSCG00000040375
ENSSSCG00000021475
ENSSSCG00000007500	Changed to pseudogene in Ensembl 103
ENSSSCG00000040667	Not in Ensembl 103
ENSSSCG00000031681	Not in Ensembl 103
ENSSSCG00000010967
ENSSSCG00000032005	Not in Ensembl 103
ENSSSCG00000035877
ENSSSCG00000039101
ENSSSCG00000039141	Not in Ensembl 103
ENSSSCG00000037695	Changed to processed_pseudogene in Ensembl 103
ENSSSCG00000033617	Not in Ensembl 103
ENSSSCG00000015940
ENSSSCG00000028871
ENSSSCG00000039022
ENSSSCG00000035691
ENSSSCG00000000529	Not in Ensembl 103
ENSSSCG00000032712
ENSSSCG00000002368
ENSSSCG00000038933
ENSSSCG00000002287
ENSSSCG00000022780
ENSSSCG00000035190
ENSSSCG00000030706
ENSSSCG00000035776
ENSSSCG00000038136
ENSSSCG00000026552
ENSSSCG00000007443	Not in Ensembl 103
ENSSSCG00000002967
ENSSSCG00000035111
ENSSSCG00000039762
ENSSSCG00000020885
ENSSSCG00000001765
ENSSSCG00000002788
ENSSSCG00000012178
ENSSSCG00000034698
ENSSSCG00000009765
ENSSSCG00000026006
ENSSSCG00000039077
ENSSSCG00000002267
ENSSSCG00000030921
ENSSSCG00000014598
ENSSSCG00000035441	Not in Ensembl 103
ENSSSCG00000008304
ENSSSCG00000034400
ENSSSCG00000032856	Not in Ensembl 103
ENSSSCG00000036540	Not in Ensembl 103
ENSSSCG00000005534
ENSSSCG00000030560
ENSSSCG00000034220
ENSSSCG00000013387
ENSSSCG00000035920	Changed to pseudogene in Ensembl 103
ENSSSCG00000035101
ENSSSCG00000003700
ENSSSCG00000032144
ENSSSCG00000038857
ENSSSCG00000012381
ENSSSCG00000038508
ENSSSCG00000016907
ENSSSCG00000040113	Not in Ensembl 103
ENSSSCG00000038391	Not in Ensembl 103
ENSSSCG00000034862
ENSSSCG00000033716
ENSSSCG00000040310	Not in Ensembl 103
ENSSSCG00000039445
ENSSSCG00000021236
ENSSSCG00000039420	Not in Ensembl 103
ENSSSCG00000032183
ENSSSCG00000000091
ENSSSCG00000022568
ENSSSCG00000004600
ENSSSCG00000032363	Not in Ensembl 103
ENSSSCG00000011717
ENSSSCG00000037313
ENSSSCG00000040591
ENSSSCG00000040945
ENSSSCG00000038787
ENSSSCG00000008140
ENSSSCG00000037648
ENSSSCG00000034713
ENSSSCG00000031800
ENSSSCG00000029594
ENSSSCG00000034583	Not in Ensembl 103
ENSSSCG00000009495
ENSSSCG00000034959	Not in Ensembl 103
ENSSSCG00000034538
ENSSSCG00000032824
ENSSSCG00000016828
ENSSSCG00000017496
ENSSSCG00000021995
ENSSSCG00000014728
ENSSSCG00000039992	Not in Ensembl 103
ENSSSCG00000031471	Not in Ensembl 103
ENSSSCG00000005127	Not in Ensembl 103
ENSSSCG00000013266
ENSSSCG00000034071	Not in Ensembl 103
ENSSSCG00000032420	Not in Ensembl 103
ENSSSCG00000034087
ENSSSCG00000036191
ENSSSCG00000040589
ENSSSCG00000032161	Not in Ensembl 103
ENSSSCG00000035555
ENSSSCG00000039441	Not in Ensembl 103
ENSSSCG00000002392	Changed to pseudogene in Ensembl 103
ENSSSCG00000025408
ENSSSCG00000036110
ENSSSCG00000005855
ENSSSCG00000003434
ENSSSCG00000021490
ENSSSCG00000035317	Not in Ensembl 103
ENSSSCG00000038849	Not in Ensembl 103
ENSSSCG00000039948	Not in Ensembl 103
ENSSSCG00000031643	Not in Ensembl 103
ENSSSCG00000039618
ENSSSCG00000001741
ENSSSCG00000040469
ENSSSCG00000010802
ENSSSCG00000037211	Not in Ensembl 103
ENSSSCG00000036668	Not in Ensembl 103
ENSSSCG00000034197
ENSSSCG00000011712
ENSSSCG00000033025
ENSSSCG00000033406	Not in Ensembl 103
ENSSSCG00000036056
ENSSSCG00000005756
ENSSSCG00000027312
ENSSSCG00000001616
ENSSSCG00000037048
ENSSSCG00000010903
ENSSSCG00000040495
ENSSSCG00000001472
ENSSSCG00000037145	Not in Ensembl 103
ENSSSCG00000038871	Not in Ensembl 103
ENSSSCG00000015394
ENSSSCG00000031549	Not in Ensembl 103
ENSSSCG00000038139
ENSSSCG00000007993
ENSSSCG00000004096
ENSSSCG00000000696
ENSSSCG00000038966
ENSSSCG00000036016	Not in Ensembl 103
ENSSSCG00000034576	Not in Ensembl 103
ENSSSCG00000030200	Not in Ensembl 103
ENSSSCG00000010617
ENSSSCG00000031115
ENSSSCG00000002277
ENSSSCG00000034301
ENSSSCG00000040780	Not in Ensembl 103
ENSSSCG00000039718	Not in Ensembl 103
ENSSSCG00000016027
ENSSSCG00000013027
ENSSSCG00000035215
ENSSSCG00000035385
ENSSSCG00000033043
ENSSSCG00000030515
ENSSSCG00000033026	Not in Ensembl 103
ENSSSCG00000009794
ENSSSCG00000016174
ENSSSCG00000032354
ENSSSCG00000033102
ENSSSCG00000040791	Not in Ensembl 103
ENSSSCG00000006018
ENSSSCG00000031980	Not in Ensembl 103
ENSSSCG00000010682
ENSSSCG00000031276
ENSSSCG00000021946
ENSSSCG00000017458
ENSSSCG00000031176
ENSSSCG00000026323
ENSSSCG00000040826
ENSSSCG00000039164	Not in Ensembl 103
ENSSSCG00000036199	Not in Ensembl 103
ENSSSCG00000040691
ENSSSCG00000013916
ENSSSCG00000005631
ENSSSCG00000028040	Not in Ensembl 103
ENSSSCG00000039530
ENSSSCG00000037820	Not in Ensembl 103
ENSSSCG00000028004
ENSSSCG00000008569
ENSSSCG00000034665
ENSSSCG00000035508
ENSSSCG00000037549
ENSSSCG00000013389
ENSSSCG00000040245	Not in Ensembl 103
ENSSSCG00000006287
ENSSSCG00000032945
ENSSSCG00000017945
ENSSSCG00000036899	Changed to processed_pseudogene in Ensembl 103
ENSSSCG00000032227	Not in Ensembl 103
ENSSSCG00000032348
ENSSSCG00000035478
ENSSSCG00000009083
ENSSSCG00000024505	Not in Ensembl 103
ENSSSCG00000036195	Not in Ensembl 103
ENSSSCG00000010518
ENSSSCG00000026731
ENSSSCG00000021494
ENSSSCG00000010103
ENSSSCG00000000760
ENSSSCG00000016781
ENSSSCG00000034687
ENSSSCG00000007346
ENSSSCG00000002963
ENSSSCG00000006171
ENSSSCG00000032410
ENSSSCG00000038047
ENSSSCG00000016068	Not in Ensembl 103
ENSSSCG00000015345
ENSSSCG00000031582	Not in Ensembl 103
ENSSSCG00000014211
ENSSSCG00000034997
ENSSSCG00000004190
ENSSSCG00000033796	Not in Ensembl 103
ENSSSCG00000037314
ENSSSCG00000024809
ENSSSCG00000016438
ENSSSCG00000010548
ENSSSCG00000002554
ENSSSCG00000002333
ENSSSCG00000012003	Not in Ensembl 103
ENSSSCG00000009164
ENSSSCG00000035932
ENSSSCG00000033570
ENSSSCG00000014486
ENSSSCG00000014606	Not in Ensembl 103
ENSSSCG00000027851
ENSSSCG00000021941
ENSSSCG00000029513
ENSSSCG00000037231	Not in Ensembl 103
ENSSSCG00000029334
ENSSSCG00000039864
ENSSSCG00000009748
ENSSSCG00000032094
ENSSSCG00000035482	Not in Ensembl 103
ENSSSCG00000034010
ENSSSCG00000025687
ENSSSCG00000037101
ENSSSCG00000004751
ENSSSCG00000040759	Not in Ensembl 103
ENSSSCG00000032191
ENSSSCG00000036589
ENSSSCG00000023415
ENSSSCG00000040741
ENSSSCG00000032828
ENSSSCG00000025621
ENSSSCG00000033284
ENSSSCG00000028567
ENSSSCG00000015482
ENSSSCG00000012828
ENSSSCG00000035958
ENSSSCG00000035483	Not in Ensembl 103
ENSSSCG00000036999	Not in Ensembl 103
ENSSSCG00000033485	Not in Ensembl 103
ENSSSCG00000034382	Not in Ensembl 103
ENSSSCG00000011582
ENSSSCG00000033849
ENSSSCG00000014569
ENSSSCG00000039285
ENSSSCG00000031697	Changed to pseudogene in Ensembl 103
ENSSSCG00000036675	Not in Ensembl 103
ENSSSCG00000006201
ENSSSCG00000015714
ENSSSCG00000002804
ENSSSCG00000032500	Not in Ensembl 103
ENSSSCG00000038434
ENSSSCG00000032586	Not in Ensembl 103
ENSSSCG00000015808
ENSSSCG00000040398	Not in Ensembl 103
ENSSSCG00000022760
ENSSSCG00000039436
ENSSSCG00000036157
ENSSSCG00000010759
ENSSSCG00000005023
ENSSSCG00000009358
ENSSSCG00000007143
ENSSSCG00000034082	Not in Ensembl 103
ENSSSCG00000037106
ENSSSCG00000003139
ENSSSCG00000025138
ENSSSCG00000009426
ENSSSCG00000039401	Not in Ensembl 103
ENSSSCG00000017245
ENSSSCG00000014811
ENSSSCG00000003225
ENSSSCG00000002144
ENSSSCG00000034805	Not in Ensembl 103
ENSSSCG00000017445
ENSSSCG00000039035	Changed to processed_pseudogene in Ensembl 103
ENSSSCG00000009383
ENSSSCG00000028504
ENSSSCG00000031080
ENSSSCG00000001683
ENSSSCG00000005600
ENSSSCG00000036825
ENSSSCG00000004594	Not in Ensembl 103
ENSSSCG00000010247
ENSSSCG00000001459
ENSSSCG00000026707
ENSSSCG00000032415	Not in Ensembl 103
ENSSSCG00000038241	Not in Ensembl 103
ENSSSCG00000001985
ENSSSCG00000027992
ENSSSCG00000039824
ENSSSCG00000028293
ENSSSCG00000036453
ENSSSCG00000028518
ENSSSCG00000008474
ENSSSCG00000008584
ENSSSCG00000010251
ENSSSCG00000040205
ENSSSCG00000040274	Not in Ensembl 103
ENSSSCG00000014274
ENSSSCG00000034391	Not in Ensembl 103
ENSSSCG00000037168
ENSSSCG00000005528
ENSSSCG00000031228
ENSSSCG00000039427	Not in Ensembl 103
ENSSSCG00000036470
ENSSSCG00000037197
ENSSSCG00000011378
ENSSSCG00000027595	Not in Ensembl 103
ENSSSCG00000017378
ENSSSCG00000016970
ENSSSCG00000032036
ENSSSCG00000006034
ENSSSCG00000012959
ENSSSCG00000035674	Not in Ensembl 103
ENSSSCG00000008633
ENSSSCG00000038205
ENSSSCG00000031118
ENSSSCG00000037503
ENSSSCG00000032860
ENSSSCG00000022783	Not in Ensembl 103
ENSSSCG00000011042
ENSSSCG00000016412
ENSSSCG00000040291
ENSSSCG00000031715
ENSSSCG00000027467
ENSSSCG00000029388
ENSSSCG00000036419
ENSSSCG00000000697
ENSSSCG00000009536
ENSSSCG00000008382
ENSSSCG00000010506
ENSSSCG00000003530
ENSSSCG00000008316
ENSSSCG00000033241
ENSSSCG00000035547	Changed to processed_pseudogene in Ensembl 103
ENSSSCG00000031090
ENSSSCG00000016672
ENSSSCG00000033256
ENSSSCG00000036597
ENSSSCG00000000918
ENSSSCG00000005480
ENSSSCG00000033954
ENSSSCG00000036965
ENSSSCG00000033480
ENSSSCG00000015324	Changed to lncRNA in Ensembl 103
ENSSSCG00000004139
ENSSSCG00000039877	Not in Ensembl 103
ENSSSCG00000039455
ENSSSCG00000014630
ENSSSCG00000004576
ENSSSCG00000038099
ENSSSCG00000020702
ENSSSCG00000017990
ENSSSCG00000002917
ENSSSCG00000015145
ENSSSCG00000006519
ENSSSCG00000001384
ENSSSCG00000011119
ENSSSCG00000040882
ENSSSCG00000039377	Not in Ensembl 103
ENSSSCG00000013005
ENSSSCG00000009445
ENSSSCG00000016791
ENSSSCG00000016207
ENSSSCG00000036699
ENSSSCG00000014023
ENSSSCG00000035715
ENSSSCG00000007065
ENSSSCG00000037212
ENSSSCG00000031227	Not in Ensembl 103
ENSSSCG00000000176
ENSSSCG00000036176
ENSSSCG00000034674
ENSSSCG00000039394	Not in Ensembl 103
ENSSSCG00000036122
ENSSSCG00000032707
ENSSSCG00000036872	Not in Ensembl 103
ENSSSCG00000024674
ENSSSCG00000013880
ENSSSCG00000031320
ENSSSCG00000038284
ENSSSCG00000013494
ENSSSCG00000004110
ENSSSCG00000039298
ENSSSCG00000013181
ENSSSCG00000012319
ENSSSCG00000001760
ENSSSCG00000016949
ENSSSCG00000034726
ENSSSCG00000009492
ENSSSCG00000017567
ENSSSCG00000035694	Not in Ensembl 103
ENSSSCG00000028249
ENSSSCG00000011329
ENSSSCG00000035193
ENSSSCG00000004935
ENSSSCG00000014900
ENSSSCG00000023978
ENSSSCG00000013744
ENSSSCG00000008122
ENSSSCG00000010891	Not in Ensembl 103
ENSSSCG00000036984
ENSSSCG00000021027
ENSSSCG00000034833	Not in Ensembl 103
ENSSSCG00000040606	Not in Ensembl 103
ENSSSCG00000033868	Not in Ensembl 103
ENSSSCG00000014834
ENSSSCG00000031199
ENSSSCG00000001413
ENSSSCG00000032427
ENSSSCG00000035314	Not in Ensembl 103
ENSSSCG00000035420
ENSSSCG00000005872
ENSSSCG00000001646
ENSSSCG00000024476
ENSSSCG00000002535
ENSSSCG00000008434
ENSSSCG00000031583	Not in Ensembl 103
ENSSSCG00000037806
ENSSSCG00000013614
ENSSSCG00000022288
ENSSSCG00000038667
ENSSSCG00000040075	Not in Ensembl 103
ENSSSCG00000007812
ENSSSCG00000039385	Not in Ensembl 103
ENSSSCG00000006305
ENSSSCG00000023276
ENSSSCG00000023690	Not in Ensembl 103
ENSSSCG00000015357
ENSSSCG00000013747
ENSSSCG00000013769
ENSSSCG00000021728
ENSSSCG00000014390
ENSSSCG00000013015
ENSSSCG00000007109
ENSSSCG00000000806
ENSSSCG00000011000
ENSSSCG00000006093
ENSSSCG00000006744
ENSSSCG00000016041
ENSSSCG00000038037
ENSSSCG00000023556
ENSSSCG00000035751
ENSSSCG00000037153
ENSSSCG00000040439
ENSSSCG00000035633	Not in Ensembl 103
ENSSSCG00000001213
ENSSSCG00000012124
ENSSSCG00000003494
ENSSSCG00000040032	Not in Ensembl 103
ENSSSCG00000010109
ENSSSCG00000007501
ENSSSCG00000016318
ENSSSCG00000003342
ENSSSCG00000012490
ENSSSCG00000030938	Not in Ensembl 103
ENSSSCG00000012982
ENSSSCG00000040466	Changed to pseudogene in Ensembl 103
ENSSSCG00000023130
ENSSSCG00000026211
ENSSSCG00000017527
ENSSSCG00000017006
ENSSSCG00000036679
ENSSSCG00000032413
ENSSSCG00000004385
ENSSSCG00000015721
ENSSSCG00000027307
ENSSSCG00000004004
ENSSSCG00000038866	Not in Ensembl 103
ENSSSCG00000032281	Not in Ensembl 103
ENSSSCG00000027849
ENSSSCG00000000261
ENSSSCG00000040976	Not in Ensembl 103
ENSSSCG00000023196
ENSSSCG00000033593
ENSSSCG00000010478
ENSSSCG00000038599
ENSSSCG00000024096
ENSSSCG00000040138	Not in Ensembl 103
ENSSSCG00000003955
ENSSSCG00000033176
ENSSSCG00000037174
ENSSSCG00000015853
ENSSSCG00000005590
ENSSSCG00000002279
ENSSSCG00000033389
ENSSSCG00000033547	Not in Ensembl 103
ENSSSCG00000039978
ENSSSCG00000012248
ENSSSCG00000008698
ENSSSCG00000015194
ENSSSCG00000038335	Not in Ensembl 103
ENSSSCG00000037895	Not in Ensembl 103
ENSSSCG00000003684
ENSSSCG00000022081
ENSSSCG00000040709
ENSSSCG00000000138
ENSSSCG00000002601
ENSSSCG00000033971
ENSSSCG00000035693
ENSSSCG00000005582
ENSSSCG00000040354	Not in Ensembl 103
ENSSSCG00000032081
ENSSSCG00000006540
ENSSSCG00000039485	Not in Ensembl 103
ENSSSCG00000023304
ENSSSCG00000037134	Not in Ensembl 103
ENSSSCG00000040911
ENSSSCG00000004547
ENSSSCG00000038807
ENSSSCG00000040470
ENSSSCG00000005796
ENSSSCG00000003356
ENSSSCG00000034587
ENSSSCG00000033172	Not in Ensembl 103
ENSSSCG00000001231	Not in Ensembl 103
ENSSSCG00000037712	Not in Ensembl 103
ENSSSCG00000039369	Not in Ensembl 103
ENSSSCG00000031169
ENSSSCG00000037150	Not in Ensembl 103
ENSSSCG00000013731
ENSSSCG00000036035
ENSSSCG00000024837
ENSSSCG00000035870
ENSSSCG00000007348
ENSSSCG00000016829
ENSSSCG00000012833
ENSSSCG00000039443
ENSSSCG00000013176
ENSSSCG00000029425
ENSSSCG00000010187
ENSSSCG00000031444
ENSSSCG00000014532	Not in Ensembl 103
ENSSSCG00000008870
ENSSSCG00000029539
ENSSSCG00000021132
ENSSSCG00000016473
ENSSSCG00000034797
ENSSSCG00000036405
ENSSSCG00000023010	Not in Ensembl 103
ENSSSCG00000011201
ENSSSCG00000013412
ENSSSCG00000033483	Not in Ensembl 103
ENSSSCG00000009997
ENSSSCG00000038345
ENSSSCG00000036639
ENSSSCG00000033663	Not in Ensembl 103
ENSSSCG00000009988
ENSSSCG00000038415
ENSSSCG00000033591
ENSSSCG00000011404
ENSSSCG00000037344
ENSSSCG00000035645
ENSSSCG00000037784
ENSSSCG00000002515
ENSSSCG00000036216
ENSSSCG00000037889	Not in Ensembl 103
ENSSSCG00000015543
ENSSSCG00000018053
ENSSSCG00000009532
ENSSSCG00000038654
ENSSSCG00000038428
ENSSSCG00000001435
ENSSSCG00000001236
ENSSSCG00000021158
ENSSSCG00000036964
ENSSSCG00000040964	Not in Ensembl 103
ENSSSCG00000017561
ENSSSCG00000008168
ENSSSCG00000031443
ENSSSCG00000028169
ENSSSCG00000006363
ENSSSCG00000031106
ENSSSCG00000022145
ENSSSCG00000025141
ENSSSCG00000008857
ENSSSCG00000017227
ENSSSCG00000039855
ENSSSCG00000040297	Not in Ensembl 103
ENSSSCG00000038602
ENSSSCG00000013413
ENSSSCG00000033892
ENSSSCG00000006230
ENSSSCG00000016259
ENSSSCG00000008096
ENSSSCG00000038794
ENSSSCG00000035533
ENSSSCG00000004445
ENSSSCG00000034531	Changed to pseudogene in Ensembl 103
ENSSSCG00000007133
ENSSSCG00000005935
ENSSSCG00000006296
ENSSSCG00000002029
ENSSSCG00000003489
ENSSSCG00000040728
ENSSSCG00000038078
ENSSSCG00000012992
ENSSSCG00000014459
ENSSSCG00000033441
ENSSSCG00000035851
ENSSSCG00000039944
ENSSSCG00000036103
ENSSSCG00000008792
ENSSSCG00000015398
ENSSSCG00000035616	Not in Ensembl 103
ENSSSCG00000011964
ENSSSCG00000015894
ENSSSCG00000009611
ENSSSCG00000034081	Not in Ensembl 103
ENSSSCG00000015767
ENSSSCG00000010659
ENSSSCG00000039007
ENSSSCG00000005952
ENSSSCG00000039566	Changed to pseudogene in Ensembl 103
ENSSSCG00000014617
ENSSSCG00000003138	Not in Ensembl 103
ENSSSCG00000010136
ENSSSCG00000035783	Not in Ensembl 103
ENSSSCG00000038324
ENSSSCG00000025305
ENSSSCG00000028592
ENSSSCG00000038183
ENSSSCG00000010969
ENSSSCG00000035766	Not in Ensembl 103
ENSSSCG00000012510
ENSSSCG00000005041
ENSSSCG00000031290
ENSSSCG00000038301	Not in Ensembl 103
ENSSSCG00000006598	Changed to pseudogene in Ensembl 103
ENSSSCG00000038945	Changed to pseudogene in Ensembl 103
ENSSSCG00000010770
ENSSSCG00000039156	Not in Ensembl 103
ENSSSCG00000001469
ENSSSCG00000004542
ENSSSCG00000025053
ENSSSCG00000000164
ENSSSCG00000009916
ENSSSCG00000033419	Not in Ensembl 103
ENSSSCG00000000267
ENSSSCG00000034865	Not in Ensembl 103
ENSSSCG00000004158
ENSSSCG00000026951
ENSSSCG00000036738
ENSSSCG00000037759	Not in Ensembl 103
ENSSSCG00000000943
ENSSSCG00000033735
ENSSSCG00000000545
ENSSSCG00000027314
ENSSSCG00000032530	Not in Ensembl 103
ENSSSCG00000034227
ENSSSCG00000008608
ENSSSCG00000039457	Not in Ensembl 103
ENSSSCG00000000353
ENSSSCG00000009322
ENSSSCG00000028471
ENSSSCG00000035026
ENSSSCG00000017365
ENSSSCG00000033263
ENSSSCG00000039328	Not in Ensembl 103
ENSSSCG00000037921	Not in Ensembl 103
ENSSSCG00000035892
ENSSSCG00000032098
ENSSSCG00000038576	Not in Ensembl 103
ENSSSCG00000011358
ENSSSCG00000010874
ENSSSCG00000015696
ENSSSCG00000010444
ENSSSCG00000017574	Not in Ensembl 103
ENSSSCG00000012117
ENSSSCG00000028539	Not in Ensembl 103
ENSSSCG00000003582
ENSSSCG00000038805
ENSSSCG00000038987
ENSSSCG00000015690
ENSSSCG00000005762
ENSSSCG00000034254	Not in Ensembl 103
ENSSSCG00000037638	Not in Ensembl 103
ENSSSCG00000002786
ENSSSCG00000033562
ENSSSCG00000006587
ENSSSCG00000032574
ENSSSCG00000037367	Not in Ensembl 103
ENSSSCG00000016226
ENSSSCG00000015242
ENSSSCG00000021204
ENSSSCG00000012252
ENSSSCG00000007243
ENSSSCG00000017187
ENSSSCG00000028157
ENSSSCG00000038144
ENSSSCG00000031456
ENSSSCG00000024518	Not in Ensembl 103
ENSSSCG00000014079
ENSSSCG00000038161	Not in Ensembl 103
ENSSSCG00000009494
ENSSSCG00000033424
ENSSSCG00000026958
ENSSSCG00000031251
ENSSSCG00000033841	Not in Ensembl 103
ENSSSCG00000027266
ENSSSCG00000007578
ENSSSCG00000016565
ENSSSCG00000012950
ENSSSCG00000034594
ENSSSCG00000023969
ENSSSCG00000039894
ENSSSCG00000037924	Not in Ensembl 103
ENSSSCG00000024363
ENSSSCG00000007530
ENSSSCG00000000366
ENSSSCG00000031162
ENSSSCG00000031248	Not in Ensembl 103
ENSSSCG00000029359	Not in Ensembl 103
ENSSSCG00000015442
ENSSSCG00000031343	Not in Ensembl 103
ENSSSCG00000002317	Not in Ensembl 103
ENSSSCG00000037855	Not in Ensembl 103
ENSSSCG00000010724
ENSSSCG00000031848	Not in Ensembl 103
ENSSSCG00000011799
ENSSSCG00000007349
ENSSSCG00000037719
ENSSSCG00000025557	Not in Ensembl 103
ENSSSCG00000033069	Not in Ensembl 103
ENSSSCG00000040716
ENSSSCG00000040914	Not in Ensembl 103
ENSSSCG00000008319
ENSSSCG00000022611
ENSSSCG00000037103	Not in Ensembl 103
ENSSSCG00000035428
ENSSSCG00000027688
ENSSSCG00000017086
ENSSSCG00000033981	Changed to pseudogene in Ensembl 103
ENSSSCG00000017733
ENSSSCG00000001517
ENSSSCG00000032661
ENSSSCG00000035716
ENSSSCG00000037904	Not in Ensembl 103
ENSSSCG00000015410
ENSSSCG00000011280
ENSSSCG00000016158
ENSSSCG00000004844
ENSSSCG00000028513
ENSSSCG00000004671
ENSSSCG00000012649
ENSSSCG00000009444
ENSSSCG00000028786
ENSSSCG00000012570	Not in Ensembl 103
ENSSSCG00000027074
ENSSSCG00000039852	Not in Ensembl 103
ENSSSCG00000021166
ENSSSCG00000006380
ENSSSCG00000036071
ENSSSCG00000037139
ENSSSCG00000037570	Not in Ensembl 103
ENSSSCG00000009625
ENSSSCG00000036341
ENSSSCG00000010954
ENSSSCG00000016443
ENSSSCG00000035189
ENSSSCG00000028699
ENSSSCG00000040845
ENSSSCG00000007448
ENSSSCG00000002819
ENSSSCG00000014969
ENSSSCG00000007671
ENSSSCG00000032494
ENSSSCG00000012052	Changed to pseudogene in Ensembl 103
ENSSSCG00000001538
ENSSSCG00000016780
ENSSSCG00000008270
ENSSSCG00000007531
ENSSSCG00000039843
ENSSSCG00000023912
ENSSSCG00000034377	Not in Ensembl 103
ENSSSCG00000034900	Not in Ensembl 103
ENSSSCG00000032290	Not in Ensembl 103
ENSSSCG00000031527	Not in Ensembl 103
ENSSSCG00000032270	Not in Ensembl 103
ENSSSCG00000033081
ENSSSCG00000012640	Not in Ensembl 103
ENSSSCG00000034642
ENSSSCG00000035457
ENSSSCG00000038796	Not in Ensembl 103
ENSSSCG00000039563
ENSSSCG00000039915
ENSSSCG00000034379
ENSSSCG00000033534	Not in Ensembl 103
ENSSSCG00000011038
ENSSSCG00000007965
ENSSSCG00000034416
ENSSSCG00000017009
ENSSSCG00000027434
ENSSSCG00000012277
ENSSSCG00000040126	Not in Ensembl 103
ENSSSCG00000007432
ENSSSCG00000032319
ENSSSCG00000025777
ENSSSCG00000016793
ENSSSCG00000030211
ENSSSCG00000036423
ENSSSCG00000034956	Not in Ensembl 103
ENSSSCG00000031730
ENSSSCG00000031600
ENSSSCG00000032080
ENSSSCG00000031107
ENSSSCG00000021880
ENSSSCG00000038214	Not in Ensembl 103
ENSSSCG00000039732	Not in Ensembl 103
ENSSSCG00000014389
ENSSSCG00000028185
ENSSSCG00000015773	Not in Ensembl 103
ENSSSCG00000036605	Not in Ensembl 103
ENSSSCG00000036268	Not in Ensembl 103
ENSSSCG00000036412	Changed to processed_pseudogene in Ensembl 103
ENSSSCG00000011307
ENSSSCG00000012956
ENSSSCG00000017982
ENSSSCG00000037681
ENSSSCG00000024431
ENSSSCG00000034854
ENSSSCG00000033803	Not in Ensembl 103
ENSSSCG00000037417	Not in Ensembl 103
ENSSSCG00000034763
ENSSSCG00000004623
ENSSSCG00000038880
ENSSSCG00000004338
ENSSSCG00000037952
ENSSSCG00000038893
ENSSSCG00000003585
ENSSSCG00000027700
ENSSSCG00000040185
ENSSSCG00000015068	Not in Ensembl 103
ENSSSCG00000036928
ENSSSCG00000034171	Not in Ensembl 103
ENSSSCG00000033842
ENSSSCG00000031845
ENSSSCG00000040487	Not in Ensembl 103
ENSSSCG00000004318
ENSSSCG00000036837
ENSSSCG00000040239	Not in Ensembl 103
ENSSSCG00000032655
ENSSSCG00000036280
ENSSSCG00000012035
ENSSSCG00000037800	Not in Ensembl 103
ENSSSCG00000016698
ENSSSCG00000040229	Not in Ensembl 103
ENSSSCG00000038527
ENSSSCG00000025682
ENSSSCG00000035045
ENSSSCG00000033988	Not in Ensembl 103
ENSSSCG00000010259
ENSSSCG00000010542
ENSSSCG00000002792
ENSSSCG00000011314
ENSSSCG00000000764
ENSSSCG00000031551	Not in Ensembl 103
ENSSSCG00000009472
ENSSSCG00000033543	Not in Ensembl 103
ENSSSCG00000039918	Not in Ensembl 103
ENSSSCG00000009565
ENSSSCG00000011630
ENSSSCG00000036111
ENSSSCG00000038720	Not in Ensembl 103
ENSSSCG00000040064	Not in Ensembl 103
ENSSSCG00000033817
ENSSSCG00000013096
ENSSSCG00000015819
ENSSSCG00000033454	Not in Ensembl 103
ENSSSCG00000035400
ENSSSCG00000015460
ENSSSCG00000033158	Not in Ensembl 103
ENSSSCG00000004342
ENSSSCG00000005103
ENSSSCG00000037274
ENSSSCG00000038799	Not in Ensembl 103
ENSSSCG00000003069
ENSSSCG00000002202
ENSSSCG00000017894
ENSSSCG00000032717	Not in Ensembl 103
ENSSSCG00000032260	Not in Ensembl 103
ENSSSCG00000014372
ENSSSCG00000013193	Not in Ensembl 103
ENSSSCG00000033815
ENSSSCG00000035930
ENSSSCG00000010375
ENSSSCG00000006011
ENSSSCG00000037846
ENSSSCG00000036424	Not in Ensembl 103
[truncated: 20,343 more rows]
